# Supplementary material for: Integrative epigenetic and transcriptomic profiling of whole blood and fibroblasts in Hao-Fountain syndrome
Source: Front Cell Dev Biol. 2026 Feb 20;14:1782599. doi: 10.3389/fcell.2026.1782599 (PMC12963275; doi:10.3389/fcell.2026.1782599)
Supplement: Supplementary file 1 [file Table2.xlsx]

## Sheet: Sheet1
Supplementary Table	Content Description	Location Verified From Manuscript
Table 1a	Participant characteristics for blood cohort, including age, sex, and covariates used in methylation modelling (age, sex, estimated blood cell-type proportions).	Mentioned in Methods – Differential Methylation Analysis
Table 1b	Participant characteristics for fibroblast cohort, including age at biopsy, sex, and covariates used for modelling.	Methods – Differential Methylation Analysis
Table 2a	RNA-seq QC metrics for blood samples, including sequencing depth, GC content, duplication rates, and sample inclusion/exclusion.	Methods – QC section
Table 2b	RNA-seq QC metrics for fibroblast samples, including sequencing depth, GC content, duplication levels, and clustering results.	Methods – QC section
Table 3a	Top 5,000 blood DMPs ranked by effect size or adjusted p-value; 87.5% hypermethylated, 12.5% hypomethylated.	Results – Blood methylation
Table 3b	Top 5,000 fibroblast DMPs (nominal p-values), approximately balanced hyper/hypo distribution.	Results – Fibroblast methylation
Table 4a	List of 17 significant DMRs in blood identified by DMRcate (FDR < 0.05).	Results – Blood DMRs
Table 4b	List of 34 significant DMRs in blood identified in earlier study - EpiSign	Results – Blood DMRs
Table 4c	List of 2143 DMRs in fibroblast cohort	Results
Table 4d	Comparison of β-value distributions between whole blood cohort and subcohort for each blood DMR; includes Wilcoxon p-values and Cliff’s delta.	Results – Blood DMRs
Table 5a	Full DEG results for blood (33 DEGs, BH < 0.05).	Results – Blood DEGs
Table 5b	Full DEG results for fibroblasts (310 DEGs, BH < 0.05).	Results – Fibroblast DEGs
Table 6a	Blood eQTM results, nine significant DMR–gene pairs; includes correlation, p-value, and effect direction.	Results – Blood eQTMs
Table 6b	Fibroblast eQTM results, 559 significant cis-eQTMs; includes correlation, p-value, DMR coordinates, linked gene, and direction.	Results – Fibroblast eQTMs
Table 7a	Gene set enrichment results for fibroblast eQTM-linked genes (development, patterning, cell-fate pathways).	Results – Fibroblast eQTMs
Table 7b	Intersection of fibroblast DEGs and eQTM-linked genes (16 overlapping genes).	Results – Fibroblast eQTMs
Table 7c	Coordinates of eight overlapping DMRs shared between blood and fibroblasts (exact overlap).	Results – Cross-tissue concordance
Table 7d	Expression of genes of interest across set of relevant tissues in GTeX database - Raw FPKM values	Results – Cross-tissue concordance
Table 8a	Statistical results of Polycomb signal enrichment tests (Wilcoxon rank-sum) for fibroblast DMRs vs background across BCOR, H2AK119ub1, H3K27me3.	Results – Polycomb section
Table 8b	Genome-wide overlap percentages: proportion of DMRs overlapping each Polycomb mark.	Results – Polycomb section
Tables 8c–8e	For each fibroblast DMR, detailed annotation: genomic coordinates, overlap with BCOR/H2AK119ub1/H3K27me3, and distance to nearest Polycomb peak.	Results – Polycomb section
Table 9a	Blood DMR Polycomb enrichment statistics (Wilcoxon tests for BCOR, H2AK119ub1, H3K27me3).	Results – Blood Polycomb subsection
Tables 9b–9e	Annotation of each blood DMR for Polycomb overlap and distance to nearest PRC1/PRC2 region.	Results – Blood Polycomb subsection
Tables 10a-10b	Within-group Correlation analysis for Blood cohort (cases and controls) and Fibroblast cohort (cases and controls)	Discussion – *within-group* correlation
