# Supplementary material for: Integrative epigenetic and transcriptomic profiling of whole blood and fibroblasts in Hao-Fountain syndrome
Source: Front Cell Dev Biol. 2026 Feb 20;14:1782599. doi: 10.3389/fcell.2026.1782599 (PMC12963275; doi:10.3389/fcell.2026.1782599)
Supplement: Supplementary file 2 [file Table3.xlsx]

## Sheet: Table 1a
Blood
Basename	sentrix_ID	sentrix_position	sample_ID	age	sex	batch	group2	epic	group	CD8T	CD4T	NK	Bcell	Mono	Neu
209298800120_R03C01	2.09e+16	R03C01	3	20	F	EPS140	patient	v2	p	0.0648	0.067	0.0371	0.0341	0.053	0.7551
209298800015_R06C01	209000000000	R06C01	1	9	M	EPS145	patient	v2	p	0.0473	0.086	0.008	0.0354	0.0639	0.7464
208416840187_R05C01	208000000000	R05C01	2	14	F	MET 2023-419 BATCH2	patient	v2	p	0.0538	0.0713	0.0138	0.073	0.0398	0.7576
208473790113_R08C01	208000000000	R08C01	4	14	F	MET 2023-419 BATCH4	patient	v2	p	0.1135	0.1803	0.069	0.0715	0.0987	0.4583
208397950008_R01C01	208000000000	R01C01	10	39	M	MET 2023-419 BATCH5	control	v2	c	0.0938	0.1975	0.0893	0.0541	0.0532	0.5065
208397950008_R03C01	208000000000	R03C01	11	36	F	MET 2023-419 BATCH5	control	v2	c	0.0677	0.1714	0.0567	0.0379	0.0557	0.6007
209296790020_R05C01	209000000000	R05C01	12	27	F	METS-2024-466 BATCH1	control	v2	c	0.1717	0.2498	0.0587	0.0875	0.0779	0.3334
209296790020_R06C01	209000000000	R06C01	13	60	F	METS-2024-466 BATCH1	control	v2	c	0.1323	0.1556	0.0764	0.0595	0.0702	0.4834

## Sheet: Table 1b
Fibroblasts
Basename	Sample_Name	Sample_Group	Sample_Plate	Sentrix_ID	Sentrix_Position	Project	Gender	Passage
208094960017_R01C01	8	c	MET2023-401-batch5	2.08e+16	R01C01	EPIC2023-401	M	11
208094960017_R02C01	1	p	MET2023-401-batch5	2.08e+16	R02C01	EPIC2023-401	M	9
208094960017_R03C01	5	c	MET2023-401-batch5	2.08e+16	R03C01	EPIC2023-401	M	11
208094960017_R04C01	2	p	MET2023-401-batch5	2.08e+16	R04C01	EPIC2023-401	F	8
208094960017_R05C01	6	c	MET2023-401-batch5	2.08e+16	R05C01	EPIC2023-401	M	11
208094960017_R06C01	3	p	MET2023-401-batch5	2.08e+16	R06C01	EPIC2023-401	F	11
208094960017_R07C01	7	c	MET2023-401-batch5	2.08e+16	R07C01	EPIC2023-401	F	9
208094960017_R08C01	4	p	MET2023-401-batch5	2.08e+16	R08C01	EPIC2023-401	F	11
