# Supplementary material for: Integrative epigenetic and transcriptomic profiling of whole blood and fibroblasts in Hao-Fountain syndrome
Source: Front Cell Dev Biol. 2026 Feb 20;14:1782599. doi: 10.3389/fcell.2026.1782599 (PMC12963275; doi:10.3389/fcell.2026.1782599)
Supplement: Supplementary file 3 [file Table9.xlsx]

## Sheet: Table 7A
Fibrosblast : Significant eQTMs enrichment
Term	Overlap	P-value	Adjusted P-value	Old P-value	Old Adjusted P-value	Odds Ratio	Combined Score	Genes
Anterior/Posterior Pattern Specification (GO:0009952)	13/65	1.66674e-09	1.92229e-06	0	0	11.2333	227.052	SKI;HEYL;HOXA9;HOXA3;HOXB3;HOXD3;HOXC9;HOXA6;HOXB7;HOXD9;HOXB6;HOXA4;HOXB5
Skeletal System Morphogenesis (GO:0048705)	1943-11-01	1.85728e-09	1.92229e-06	0	0	15.3907	309.417	SKI;PDGFRA;HOXA9;HOXA3;RFLNB;HOXB3;HOXD3;HOXC9;HOXD9;HOXA4;RFLNA
Embryonic Skeletal System Morphogenesis (GO:0048704)	1933-09-01	3.07638e-08	2.1227e-05	0	0	16.72	289.205	PDGFRA;HOXA9;HOXA3;HOXB3;HOXD3;HOXC9;HOXD9;HOXA11;HOXA4
Embryonic Skeletal System Development (GO:0048706)	1940-08-01	2.40079e-06	0.00124241	0	0	11.1167	143.847	PDGFRA;HOXA9;HOXA3;HOXB3;HOXD3;HOXC9;HOXD9;HOXA4
Embryonic Organ Morphogenesis (GO:0048562)	1944-08-01	5.11633e-06	0.00211816	0	0	9.87952	120.363	PDGFRA;HOXA9;HOXA3;HOXB3;HOXD3;HOXC9;HOXD9;HOXA4
Toxin Metabolic Process (GO:0009404)	2026-03-05	0.000107246	0.0369999	0	0	66.0507	603.728	AS3MT;FMO1;FMO4
Proximal/Distal Pattern Formation (GO:0009954)	2026-03-07	0.000363002	0.107345	0	0	33.022	261.57	HOXA9;HOXC9;HOXD9
Negative Regulation of miRNA Transcription (GO:1902894)	2026-04-25	0.00214579	0.485112	0	0	8.39815	51.6003	NCOR2;SOX9;ESR1;POU5F1
Negative Regulation of miRNA Metabolic Process (GO:2000629)	2026-04-27	0.00287403	0.485112	0	0	7.66709	44.8681	NCOR2;SOX9;ESR1;POU5F1
Skeletal System Development (GO:0001501)	10/160	0.00326433	0.485112	0	0	2.96003	16.9453	CHRD;RFLNB;ALPL;COL10A1;SOX9;HOXD3;HOXA13;TBX3;HOXA11;RFLNA
Negative Regulation of Androgen Receptor Signaling Pathway (GO:0060766)	2026-03-14	0.00335965	0.485112	0	0	12.0037	68.372	NCOR2;HEYL;FOXH1
Regulation of miRNA Transcription (GO:1902893)	1966-06-01	0.0035328	0.485112	0	0	4.42018	24.9549	NCOR2;EGR1;PAX6;SOX9;ESR1;POU5F1
Negative Regulation of Chondrocyte Differentiation (GO:0032331)	2026-03-15	0.00413049	0.485112	0	0	11.0028	60.3984	RFLNB;SOX9;RFLNA
NADPH Oxidation (GO:0070995)	2026-02-05	0.00476608	0.485112	0	0	29.2884	156.583	FMO1;FMO4
Anterior/Posterior Axis Specification, Embryo (GO:0008595)	2026-02-05	0.00476608	0.485112	0	0	29.2884	156.583	HOXD8;TBX3
Cellular Heat Acclimation (GO:0070370)	2026-02-05	0.00476608	0.485112	0	0	29.2884	156.583	HSPA1B;HSPA1A
Sympathetic Neuron Projection Extension (GO:0097490)	2026-02-05	0.00476608	0.485112	0	0	29.2884	156.583	NRP1;SEMA3F
Tripartite Regional Subdivision (GO:0007351)	2026-02-05	0.00476608	0.485112	0	0	29.2884	156.583	HOXD8;TBX3
Heat Acclimation (GO:0010286)	2026-02-05	0.00476608	0.485112	0	0	29.2884	156.583	HSPA1B;HSPA1A
Positive Regulation of Epithelial Cell Differentiation Involved in Kidney Development (GO:2000698)	2026-02-05	0.00476608	0.485112	0	0	29.2884	156.583	PAX8;LIF
Establishment of Protein Localization to Endoplasmic Reticulum (GO:0072599)	2026-03-16	0.00500017	0.485112	0	0	10.1559	53.809	RAB10;SRPRA;SRPRB
Positive Regulation of Interleukin-4 Production (GO:0032753)	2026-03-17	0.00597199	0.485112	0	0	9.43002	48.2881	SLC7A5;PRKCZ;HLA-E
Cellular Response to BMP Stimulus (GO:0071773)	1954-05-01	0.00701897	0.485112	0	0	4.50272	22.3296	CHRD;TMEM119;SOX9;POU5F1;RUNX2
Axon Extension Involved in Axon Guidance (GO:0048846)	2026-02-06	0.00704366	0.485112	0	0	21.9652	108.851	NRP1;SEMA3F
Facial Nerve Morphogenesis (GO:0021610)	2026-02-06	0.00704366	0.485112	0	0	21.9652	108.851	NRP1;SEMA3F
Facial Nerve Structural Organization (GO:0021612)	2026-02-06	0.00704366	0.485112	0	0	21.9652	108.851	NRP1;SEMA3F
Marginal Zone B Cell Differentiation (GO:0002315)	2026-02-06	0.00704366	0.485112	0	0	21.9652	108.851	DOCK10;LFNG
Neuron Projection Extension Involved in Neuron Projection Guidance (GO:1902284)	2026-02-06	0.00704366	0.485112	0	0	21.9652	108.851	NRP1;SEMA3F
Alpha-Beta T Cell Activation (GO:0046631)	2026-03-19	0.00823356	0.485112	0	0	8.25042	39.5982	BAG6;NCOR2;HLA-E
Limb Morphogenesis (GO:0035108)	2026-03-19	0.00823356	0.485112	0	0	8.25042	39.5982	SKI;TBX3;HOXA11
Positive Regulation of RNA Splicing (GO:0033120)	1936-04-01	0.00823953	0.485112	0	0	5.50818	26.4327	NCBP1;U2AF2;CIRBP;HSPA1A
Positive Regulation of Myeloid Cell Differentiation (GO:0045639)	1937-04-01	0.0090785	0.485112	0	0	5.34099	25.1125	MAPK11;THPO;HSPA1B;HSPA1A
Regulation of Nucleotide-Binding Oligomerization Domain Containing 2 Signaling Pathway (GO:0070432)	2026-02-07	0.00971594	0.485112	0	0	17.5712	81.4249	HSPA1B;HSPA1A
Thyroid Gland Development (GO:0030878)	2026-02-07	0.00971594	0.485112	0	0	17.5712	81.4249	PAX8;HOXD3
Maintenance of Lens Transparency (GO:0036438)	2026-02-07	0.00971594	0.485112	0	0	17.5712	81.4249	GCNT2;VPS13B
Positive Regulation of Microtubule Nucleation (GO:0090063)	2026-02-07	0.00971594	0.485112	0	0	17.5712	81.4249	HSPA1B;HSPA1A
Regulation of Cdc42 Protein Signal Transduction (GO:0032489)	2026-02-07	0.00971594	0.485112	0	0	17.5712	81.4249	NRP1;APOE
Regulation of Erythrocyte Differentiation (GO:0045646)	1938-04-01	0.00997124	0.485112	0	0	5.18364	23.8865	MAPK11;ZFP36;HSPA1B;HSPA1A
Regulation of Peptidyl-Serine Phosphorylation (GO:0033135)	1938-04-01	0.00997124	0.485112	0	0	5.18364	23.8865	IL11;NT5DC2;PAQR3;LIF
+ Reg of Phosphatidylinositol 3-Kinase/Prot Kinase B Signal Transduction (GO:0051897)	9/162	0.0107946	0.485112	0	0	2.60543	11.7992	DDR1;PDGFRA;THPO;SELENOP;CASS4;GCNT2;GAS6;EXTL3;HBEGF
NADP Metabolic Process (GO:0006739)	2026-03-21	0.0109346	0.485112	0	0	7.33296	33.1143	IDH1;FMO1;FMO4
Regulation of Interleukin-4 Production (GO:0032673)	2026-03-22	0.0124546	0.485112	0	0	6.94666	30.4657	SLC7A5;PRKCZ;HLA-E
Anterior/Posterior Axis Specification (GO:0009948)	2026-03-22	0.0124546	0.485112	0	0	6.94666	30.4657	SKI;TBX3;HOXD8
Negative Regulation of Cell Development (GO:0010721)	2026-03-22	0.0124546	0.485112	0	0	6.94666	30.4657	RFLNB;PAX6;RFLNA
Negative Regulation of Myeloid Cell Differentiation (GO:0045638)	2026-03-22	0.0124546	0.485112	0	0	6.94666	30.4657	HOXA9;ZFP36;HOXB8
Ammonium Transmembrane Transport (GO:0072488)	2026-02-08	0.0127642	0.485112	0	0	14.6419	63.8551	HCN2;RHCE
Regulation of Nephron Tubule Epithelial Cell Differentiation (GO:0072182)	2026-02-08	0.0127642	0.485112	0	0	14.6419	63.8551	PAX8;LIF
Regulation of Response to Wounding (GO:1903034)	2026-02-08	0.0127642	0.485112	0	0	14.6419	63.8551	TNFRSF12A;CRK
Sympathetic Ganglion Development (GO:0061549)	2026-02-08	0.0127642	0.485112	0	0	14.6419	63.8551	NRP1;SEMA3F
Taurine Metabolic Process (GO:0019530)	2026-02-08	0.0127642	0.485112	0	0	14.6419	63.8551	FMO1;FMO3
Regulation of 3'-UTR-mediated mRNA Stabilization (GO:1905868)	2026-02-08	0.0127642	0.485112	0	0	14.6419	63.8551	ZFP36;LARP4B
Artery Development (GO:0060840)	2026-03-23	0.0140893	0.485112	0	0	6.59899	28.1271	NRP1;EFEMP2;HOXA1
Regulation of Cholesterol Biosynthetic Process (GO:0045540)	2026-03-23	0.0140893	0.485112	0	0	6.59899	28.1271	INSIG1;PAQR3;APOE
Endocytic Recycling (GO:0032456)	1964-05-01	0.0141291	0.485112	0	0	3.73763	15.9205	SNX17;MICALL2;VPS13B;VPS26A;VPS35L
Transforming Growth Factor Beta Receptor Superfamily Signaling Pathway (GO:0141091)	7/114	0.0141467	0.485112	0	0	2.89129	12.3119	SKI;FOXH1;CHRD;TMEM119;GCNT2;RUNX2;POU5F1
Aminoglycan Biosynthetic Process (GO:0006023)	2026-03-24	0.01584	0.485112	0	0	6.28443	26.0503	HS3ST3B1;B3GNT4;GCNT2
Cellular Response to Steroid Hormone Stimulus (GO:0071383)	2026-03-24	0.01584	0.485112	0	0	6.28443	26.0503	ESR1;HSPA1B;HSPA1A
Negative Regulation of Extrinsic Apoptotic Signaling Pathway in Absence of Ligand (GO:2001240)	2026-03-24	0.01584	0.485112	0	0	6.28443	26.0503	EYA1;HSPA1B;HSPA1A
Negative Regulation of Signal Transduction in Absence of Ligand (GO:1901099)	2026-03-24	0.01584	0.485112	0	0	6.28443	26.0503	EYA1;HSPA1B;HSPA1A
Positive Regulation of Morphogenesis of an Epithelium (GO:1905332)	2026-03-24	0.01584	0.485112	0	0	6.28443	26.0503	PAX8;LIF;SOX9
Activation of NF-kappaB-inducing Kinase Activity (GO:0007250)	2026-02-09	0.0161704	0.485112	0	0	12.5496	51.7617	TNFRSF10B;CARD14
Regulation of Protein Exit From Endoplasmic Reticulum (GO:0070861)	2026-02-09	0.0161704	0.485112	0	0	12.5496	51.7617	TMEM30B;INSIG1
Retinal Rod Cell Differentiation (GO:0060221)	2026-02-09	0.0161704	0.485112	0	0	12.5496	51.7617	NRL;SOX9
Endothelial Cell Chemotaxis (GO:0035767)	2026-02-09	0.0161704	0.485112	0	0	12.5496	51.7617	NR4A1;NRP1
Urogenital System Development (GO:0001655)	2026-02-09	0.0161704	0.485112	0	0	12.5496	51.7617	PAX8;SOX9
Negative Regulation of Hormone Secretion (GO:0046888)	2026-02-09	0.0161704	0.485112	0	0	12.5496	51.7617	IL11;LIF
Negative Regulation of Peptidyl-Serine Phosphorylation (GO:0033137)	2026-02-09	0.0161704	0.485112	0	0	12.5496	51.7617	NT5DC2;PAQR3
Nitric oxide-cGMP-mediated Signaling (GO:0038060)	2026-02-09	0.0161704	0.485112	0	0	12.5496	51.7617	GUCY1B1;APOE
Organic Acid Metabolic Process (GO:0006082)	2026-02-09	0.0161704	0.485112	0	0	12.5496	51.7617	FMO1;FMO4
Positive Regulation of Cell Differentiation (GO:0045597)	13/297	0.0166836	0.493357	0	0	2.03233	8.319	RUNX2;MEDAG;HOXA11;HEYL;MAPK11;ZFP36;PAX8;ZNF703;GCNT2;TMEM119;CCN4;SOX9;HOXD3
Regulation of Osteoblast Differentiation (GO:0045667)	1992-06-01	0.0171376	0.499647	0	0	3.07973	12.5237	SKI;CHRD;TMEM119;CCN4;SOX9;RUNX2
Non-Canonical NF-kappaB Signal Transduction (GO:0038061)	2026-03-25	0.0177074	0.507242	0	0	5.99846	24.1964	TNFRSF10B;CARD14;MAP3K14
Regulation of Inclusion Body Assembly (GO:0090083)	2026-02-10	0.0199171	0.507242	0	0	10.9803	43.001	HSPA1B;HSPA1A
Regulation of Mesenchymal Stem Cell Differentiation (GO:2000739)	2026-02-10	0.0199171	0.507242	0	0	10.9803	43.001	PDGFRA;SOX9
Embryonic Appendage Morphogenesis (GO:0035113)	2026-02-10	0.0199171	0.507242	0	0	10.9803	43.001	SKI;HOXA11
Negative Regulation of Inclusion Body Assembly (GO:0090084)	2026-02-10	0.0199171	0.507242	0	0	10.9803	43.001	HSPA1B;HSPA1A
Positive Regulation of Branching Involved in Ureteric Bud Morphogenesis (GO:0090190)	2026-02-10	0.0199171	0.507242	0	0	10.9803	43.001	PAX8;SOX9
Positive Regulation of Chondrocyte Differentiation (GO:0032332)	2026-02-10	0.0199171	0.507242	0	0	10.9803	43.001	SOX9;HOXA11
Positive Regulation of Interleukin-13 Production (GO:0032736)	2026-02-10	0.0199171	0.507242	0	0	10.9803	43.001	PRKCZ;HLA-E
Positive Regulation of Lipid Transport (GO:0032370)	2026-02-10	0.0199171	0.507242	0	0	10.9803	43.001	ABCA3;APOE
Positive Regulation of Tumor Necrosis Factor-Mediated Signaling Pathway (GO:1903265)	2026-02-10	0.0199171	0.507242	0	0	10.9803	43.001	HSPA1B;HSPA1A
BMP Signaling Pathway (GO:0030509)	1947-04-01	0.02061	0.507242	0	0	4.0968	15.9037	CHRD;TMEM119;POU5F1;RUNX2
Response to Cytokine (GO:0034097)	7/123	0.0206351	0.507242	0	0	2.66573	10.3451	SERPINA3;NFAT5;IFITM2;CALCOCO2;FOXH1;SELENOP;TIMP2
Regulation of Keratinocyte Proliferation (GO:0010837)	2026-03-27	0.0217944	0.507242	0	0	5.49803	21.036	FGF7;ZFP36;EXTL3
Positive Regulation of Erythrocyte Differentiation (GO:0045648)	2026-03-27	0.0217944	0.507242	0	0	5.49803	21.036	MAPK11;HSPA1B;HSPA1A
Proteoglycan Biosynthetic Process (GO:0030166)	1949-04-01	0.0236509	0.507242	0	0	3.91432	14.6566	HS3ST3B1;CHST11;B3GNT4;EXTL3
Regulation of Ferroptosis (GO:0110075)	2026-02-11	0.0239874	0.507242	0	0	9.7598	36.4063	GPX4;SLC39A7
SRP-dependent Cotranslational Protein Targeting to Membrane (GO:0006614)	2026-02-11	0.0239874	0.507242	0	0	9.7598	36.4063	SRPRA;SRPRB
Cellular Hyperosmotic Response (GO:0071474)	2026-02-11	0.0239874	0.507242	0	0	9.7598	36.4063	NFAT5;WNK1
Defense Response to Tumor Cell (GO:0002357)	2026-02-11	0.0239874	0.507242	0	0	9.7598	36.4063	DAPK1;TNFRSF10B
Skeletal Muscle Fiber Development (GO:0048741)	2026-02-11	0.0239874	0.507242	0	0	9.7598	36.4063	RYR1;SKI
Ganglion Development (GO:0061548)	2026-02-11	0.0239874	0.507242	0	0	9.7598	36.4063	NRP1;SEMA3F
Maintenance of Protein Localization in Endoplasmic Reticulum (GO:0035437)	2026-02-11	0.0239874	0.507242	0	0	9.7598	36.4063	RER1;INSIG1
Negative Regulation of Leukocyte Apoptotic Process (GO:2000107)	2026-02-11	0.0239874	0.507242	0	0	9.7598	36.4063	IRF7;GAS6
Regulation of Extrinsic Apoptotic Signaling Pathway in Absence of Ligand (GO:2001239)	2026-03-28	0.0240144	0.507242	0	0	5.27784	19.6816	EYA1;HSPA1B;HSPA1A
Regulation of Protein Modification by Small Protein Conjugation or Removal (GO:1903320)	2026-03-28	0.0240144	0.507242	0	0	5.27784	19.6816	EGR1;HSPA1B;HSPA1A
Cellular Response to Epidermal Growth Factor Stimulus (GO:0071364)	2026-03-28	0.0240144	0.507242	0	0	5.27784	19.6816	ZFP36;SOX9;KNSTRN
Inner Ear Morphogenesis (GO:0042472)	2026-03-28	0.0240144	0.507242	0	0	5.27784	19.6816	PAX8;HOXA1;SOX9
Triglyceride Metabolic Process (GO:0006641)	1950-04-01	0.0252679	0.523492	0	0	3.82903	14.084	DGAT1;PNPLA5;APOE;LMF1
mRNA Metabolic Process (GO:0016071)	6/101	0.0258251	0.523492	0	0	2.78668	10.1892	ZFP36;PCBP3;NCBP1;U2AF2;HSPA1B;HSPA1A
Regulation of Phosphatidylinositol 3-Kinase/Protein Kinase B Signal Transduction (GO:0051896)	10/219	0.0259154	0.523492	0	0	2.11796	7.73674	DDR1;PDGFRA;THPO;SELENOP;DAG1;GCNT2;CASS4;GAS6;EXTL3;HBEGF
Regulation of Androgen Receptor Signaling Pathway (GO:0060765)	2026-03-29	0.026352	0.523492	0	0	5.07458	18.4523	NCOR2;HEYL;FOXH1
Neuron Development (GO:0048666)	8/159	0.0267552	0.523492	0	0	2.3415	8.47865	BTG2;WNK1;MICALL2;PBX2;VPS13B;APOE;PBX4;RAB6A
Nicotinamide Nucleotide Metabolic Process (GO:0046496)	1951-04-01	0.0269498	0.523492	0	0	3.74737	13.5422	PFKFB2;LDHA;IDH1;FMO4
Regulation of Rho Protein Signal Transduction (GO:0035023)	1976-05-01	0.0276155	0.523492	0	0	3.10401	11.1415	DOCK10;NRP1;KCTD10;TNFAIP1;APOE
Endochondral Bone Morphogenesis (GO:0060350)	2026-02-12	0.028365	0.523492	0	0	8.78337	31.2916	TMEM119;HOXA11
Hyperosmotic Response (GO:0006972)	2026-02-12	0.028365	0.523492	0	0	8.78337	31.2916	NFAT5;WNK1
p38MAPK Cascade (GO:0038066)	2026-02-12	0.028365	0.523492	0	0	8.78337	31.2916	MAPK11;ZFP36
Positive Regulation of Keratinocyte Proliferation (GO:0010838)	2026-02-12	0.028365	0.523492	0	0	8.78337	31.2916	FGF7;EXTL3
Positive Regulation of Natural Killer Cell Activation (GO:0032816)	2026-02-12	0.028365	0.523492	0	0	8.78337	31.2916	GAS6;HLA-E
Positive Regulation of Nuclear-Transcribed mRNA poly(A) Tail Shortening (GO:0060213)	2026-02-12	0.028365	0.523492	0	0	8.78337	31.2916	BTG2;ZFP36
Negative Regulation of Protein Ubiquitination (GO:0031397)	1952-04-01	0.0286973	0.523492	0	0	3.66911	13.0288	U2AF2;WNK1;HSPA1B;HSPA1A
Macroautophagy (GO:0016236)	8/162	0.0294603	0.523492	0	0	2.29554	8.0911	RAB2A;CALCOCO2;TBC1D5;VPS33A;ATG4B;VPS37A;USP30;NIPSNAP2
Positive Regulation of NF-kappaB Transcription Factor Activity (GO:0051092)	6/105	0.0304831	0.523492	0	0	2.67354	9.33221	TRIM8;TRIM5;CARD14;PRKCZ;HSPA1B;HSPA1A
Antigen Processing and Presentation of Exogenous Peptide Antigen (GO:0002478)	2026-03-31	0.0313787	0.523492	0	0	4.71163	16.3099	MFSD6;HLA-DMB;HLA-E
Artery Morphogenesis (GO:0048844)	2026-03-31	0.0313787	0.523492	0	0	4.71163	16.3099	NRP1;FOXH1;HOXA1
Response to Epidermal Growth Factor (GO:0070849)	2026-03-31	0.0313787	0.523492	0	0	4.71163	16.3099	ZFP36;SOX9;KNSTRN
Homologous Chromosome Pairing at Meiosis (GO:0007129)	2026-03-31	0.0313787	0.523492	0	0	4.71163	16.3099	BAG6;RNF212;C14ORF39
Mesenchymal Cell Migration (GO:0090497)	2026-03-31	0.0313787	0.523492	0	0	4.71163	16.3099	NRP1;SEMA3B;SEMA3F
Morphogenesis of an Epithelium (GO:0002009)	2026-03-31	0.0313787	0.523492	0	0	4.71163	16.3099	TNNC1;DAG1;SOX9
Negative Regulation of Intracellular Steroid Hormone Receptor Signaling Pathway (GO:0033144)	2026-03-31	0.0313787	0.523492	0	0	4.71163	16.3099	NCOR2;HEYL;FOXH1
Cochlea Morphogenesis (GO:0090103)	2026-02-13	0.0330343	0.523492	0	0	7.98447	27.2287	HOXA1;SOX9
Mature B Cell Differentiation Involved in Immune Response (GO:0002313)	2026-02-13	0.0330343	0.523492	0	0	7.98447	27.2287	DOCK10;LFNG
Motor Neuron Axon Guidance (GO:0008045)	2026-02-13	0.0330343	0.523492	0	0	7.98447	27.2287	NRP1;SEMA3F
Negative Regulation of Bone Mineralization (GO:0030502)	2026-02-13	0.0330343	0.523492	0	0	7.98447	27.2287	RFLNB;RFLNA
Regulation of Branching Involved in Ureteric Bud Morphogenesis (GO:0090189)	2026-02-13	0.0330343	0.523492	0	0	7.98447	27.2287	PAX8;SOX9
Extrinsic Apoptotic Signaling Pathway via Death Domain Receptors (GO:0008625)	1932-03-01	0.0340667	0.523492	0	0	4.54893	15.3728	DIABLO;DELE1;TNFRSF10B
Positive Regulation of Transcription by RNA Polymerase II (GO:0045944)	31/983	0.0344126	0.523492	0	0	1.45602	4.90582	NFAT5;FOXC2;ZNF175;PWWP2B;NRL;HOXC10;HOXA1;SOX9;HOXA4;EGR1;IL11;FOXD2;NCBP1;FOXH1;LIF;PBX2;PAX6;ESR1;POU5F1;TBX3;RUNX2;SKI;HEYL;NR4A1;PAX8;IRF7;HOXB3;HOXB2;HOXD3;HOXB7;HOXD8
Regulation of Proteasomal Ubiquitin-Dependent Protein Catabolic Process (GO:0032434)	6/109	0.0356592	0.523492	0	0	2.56918	8.56501	BAG6;PAQR3;CSNK2B;HSPA1B;DDA1;HSPA1A
Sulfur Compound Biosynthetic Process (GO:0044272)	1956-04-01	0.0363477	0.523492	0	0	3.38618	11.2239	HS3ST3B1;GSTM1;HAGH;EXTL3
Regulation of Translation (GO:0006417)	9/201	0.0372951	0.523492	0	0	2.07202	6.81467	EIF4A2;BTG2;TIA1;NCBP1;DAPK1;CIRBP;LARP4B;TENT5B;EIF4G3
acyl-CoA Biosynthetic Process (GO:0071616)	2026-02-14	0.0379801	0.523492	0	0	7.31873	23.9373	ACLY;PPT2
Regulation of Nuclear-Transcribed mRNA poly(A) Tail Shortening (GO:0060211)	2026-02-14	0.0379801	0.523492	0	0	7.31873	23.9373	BTG2;ZFP36
Embryonic Cranial Skeleton Morphogenesis (GO:0048701)	2026-02-14	0.0379801	0.523492	0	0	7.31873	23.9373	PDGFRA;HOXA1
Suppression of Viral Release by Host (GO:0044790)	2026-02-14	0.0379801	0.523492	0	0	7.31873	23.9373	TRIM8;TRIM5
Myotube Cell Development (GO:0014904)	2026-02-14	0.0379801	0.523492	0	0	7.31873	23.9373	RYR1;SKI
Organophosphate Metabolic Process (GO:0019637)	1983-05-01	0.0383173	0.523492	0	0	2.82443	9.21287	PFKFB2;PLPP5;MOCS3;INPP5A;GPX4
Cartilage Development (GO:0051216)	1957-04-01	0.0384266	0.523492	0	0	3.32212	10.8268	SOX9;HOXD3;RUNX2;HOXA11
Regulation of Response to Biotic Stimulus (GO:0002831)	1934-03-01	0.0397882	0.523492	0	0	4.25501	13.7189	TRIM5;DAPK1;DHX58
Eye Development (GO:0001654)	1958-04-01	0.0405722	0.523492	0	0	3.26043	10.4486	SKI;PBX2;PAX6;PBX4
Negative Regulation of Protein Modification by Small Protein Conjugation or Removal (GO:1903321)	1958-04-01	0.0405722	0.523492	0	0	3.26043	10.4486	U2AF2;WNK1;HSPA1B;HSPA1A
Negative Regulation of Osteoblast Differentiation (GO:0045668)	1935-03-01	0.0428196	0.523492	0	0	4.12183	12.9869	SKI;CHRD;SOX9
Neural Crest Cell Migration (GO:0001755)	1935-03-01	0.0428196	0.523492	0	0	4.12183	12.9869	NRP1;SEMA3B;SEMA3F
Positive Regulation of Substrate Adhesion-Dependent Cell Spreading (GO:1900026)	1935-03-01	0.0428196	0.523492	0	0	4.12183	12.9869	NRP1;CASS4;CRK
Regulation of Hormone Secretion (GO:0046883)	2026-02-15	0.0431877	0.523492	0	0	6.7554	21.2268	IL11;LIF
Regulation of Interleukin-13 Production (GO:0032656)	2026-02-15	0.0431877	0.523492	0	0	6.7554	21.2268	PRKCZ;HLA-E
Aorta Development (GO:0035904)	2026-02-15	0.0431877	0.523492	0	0	6.7554	21.2268	EFEMP2;FOXH1
Regulation of Vesicle Size (GO:0097494)	2026-02-15	0.0431877	0.523492	0	0	6.7554	21.2268	BORCS7;AP2M1
Sympathetic Nervous System Development (GO:0048485)	2026-02-15	0.0431877	0.523492	0	0	6.7554	21.2268	NRP1;SEMA3F
Positive Regulation of Cell Population Proliferation (GO:0008284)	17/484	0.045458	0.523492	0	0	1.61577	4.99428	IL11;PDGFRA;CHRD;LIF;FLT3LG;HOXC10;TBX3;FGF7;PDF;THPO;ZNF703;GCNT2;TMEM119;CCN4;SOX9;GAS6;HBEGF
'De Novo' Post-Translational Protein Folding (GO:0051084)	1936-03-01	0.0459633	0.523492	0	0	3.99672	12.3096	CCT6A;HSPA1B;HSPA1A
Embryonic Limb Morphogenesis (GO:0030326)	1936-03-01	0.0459633	0.523492	0	0	3.99672	12.3096	SKI;TBX3;HOXA11
Positive Regulation of Immune Effector Process (GO:0002699)	1936-03-01	0.0459633	0.523492	0	0	3.99672	12.3096	COLEC10;HLA-DMB;DHX58
Regulation of Viral Life Cycle (GO:1903900)	2026-02-16	0.0486431	0.523492	0	0	6.27255	18.9635	TRIM5;CSNK2B
tRNA Wobble Uridine Modification (GO:0002098)	2026-02-16	0.0486431	0.523492	0	0	6.27255	18.9635	TRMU;MOCS3
Mesenchyme Morphogenesis (GO:0072132)	2026-02-16	0.0486431	0.523492	0	0	6.27255	18.9635	HEYL;SOX9
Negative Regulation of Myoblast Differentiation (GO:0045662)	2026-02-16	0.0486431	0.523492	0	0	6.27255	18.9635	SOX9;TBX3
Negative Regulation of Platelet Activation (GO:0010544)	2026-02-16	0.0486431	0.523492	0	0	6.27255	18.9635	PDGFRA;APOE
Nitric Oxide Mediated Signal Transduction (GO:0007263)	2026-02-16	0.0486431	0.523492	0	0	6.27255	18.9635	GUCY1B1;APOE
Melanosome Organization (GO:0032438)	1937-03-01	0.0492178	0.523492	0	0	3.87897	11.6815	AP3B1;APOE;AP1M1
Positive Regulation of Epithelial Cell Proliferation (GO:0050679)	6/118	0.0492751	0.523492	0	0	2.36164	7.10933	NR4A1;NRP1;FGF7;ZNF703;SOX9;EXTL3
ATP Metabolic Process (GO:0046034)	1962-04-01	0.0498219	0.523492	0	0	3.03495	9.10273	PFKFB2;LDHA;HSPA1B;HSPA1A
Neuron Differentiation (GO:0030182)	8/181	0.0510157	0.523492	0	0	2.04142	6.0745	BTG4;MYEF2;WNK1;PBX2;PAX6;PBX4;VAX2;RUNX2
Positive Regulation of Peptidyl-Tyrosine Phosphorylation (GO:0050731)	1963-04-01	0.0523006	0.523492	0	0	2.98336	8.80313	IL11;FGF7;LIF;CASS4
Glutathione Metabolic Process (GO:0006749)	1938-03-01	0.0525818	0.523492	0	0	3.76795	11.0981	GSTZ1;GSTM1;HAGH
Protein K48-linked Ubiquitination (GO:0070936)	1991-05-01	0.0532711	0.523492	0	0	2.56064	7.50872	KCMF1;UBR4;DTX4;NT5C2;MARCHF6
Contractile Actin Filament Bundle Assembly (GO:0030038)	2026-02-17	0.0543326	0.523492	0	0	5.85408	17.0508	TNFAIP1;MYL9
Embryonic Axis Specification (GO:0000578)	2026-02-17	0.0543326	0.523492	0	0	5.85408	17.0508	TBX3;HOXD8
Stress Fiber Assembly (GO:0043149)	2026-02-17	0.0543326	0.523492	0	0	5.85408	17.0508	TNFAIP1;MYL9
Heparan Sulfate Proteoglycan Biosynthetic Process (GO:0015012)	2026-02-17	0.0543326	0.523492	0	0	5.85408	17.0508	HS3ST3B1;EXTL3
Muscle Cell Development (GO:0055001)	2026-02-17	0.0543326	0.523492	0	0	5.85408	17.0508	CHRNB1;EFEMP2
Platelet-Derived Growth Factor Receptor Signaling Pathway (GO:0048008)	2026-02-17	0.0543326	0.523492	0	0	5.85408	17.0508	NRP1;PDGFRA
Positive Chemotaxis (GO:0050918)	2026-02-17	0.0543326	0.523492	0	0	5.85408	17.0508	NRP1;FGF7
Positive Regulation of Cartilage Development (GO:0061036)	2026-02-17	0.0543326	0.523492	0	0	5.85408	17.0508	SOX9;HOXA11
Positive Regulation of Cell Adhesion Mediated by Integrin (GO:0033630)	2026-02-17	0.0543326	0.523492	0	0	5.85408	17.0508	FOXC2;LIF
Positive Regulation of Cholesterol Metabolic Process (GO:0090205)	2026-02-17	0.0543326	0.523492	0	0	5.85408	17.0508	PAQR3;APOE
Positive Regulation of Leukocyte Adhesion to Vascular Endothelial Cell (GO:1904996)	2026-02-17	0.0543326	0.523492	0	0	5.85408	17.0508	NFAT5;SELENOP
Positive Regulation of Smooth Muscle Cell Migration (GO:0014911)	2026-02-17	0.0543326	0.523492	0	0	5.85408	17.0508	NRP1;CCN4
Cellular Response to Oxidative Stress (GO:0034599)	6/121	0.0544353	0.523492	0	0	2.29967	6.69376	PDGFRA;DAPK1;GPX8;SUMO4;HSPA1B;HSPA1A
Enzyme-Linked Receptor Protein Signaling Pathway (GO:0007167)	6/121	0.0544353	0.523492	0	0	2.29967	6.69376	DDR1;PDGFRA;LIF;CASS4;ECSIT;CRK
Positive Regulation of Binding (GO:0051099)	1964-04-01	0.0548454	0.523492	0	0	2.93348	8.5166	SKI;NCBP1;SUMO4;MARK3
Semaphorin-Plexin Signaling Pathway (GO:0071526)	1939-03-01	0.0560538	0.523492	0	0	3.6631	10.555	NRP1;SEMA3B;SEMA3F
Vacuolar Transport (GO:0007034)	1939-03-01	0.0560538	0.523492	0	0	3.6631	10.555	NPC1;VPS37A;HSPA1A
Positive Regulation of ERK1 and ERK2 Cascade (GO:0070374)	7/153	0.0564352	0.523492	0	0	2.11471	6.07908	PDGFRA;NRP1;THPO;GCNT2;APOE;GAS6;PRKCZ
Branching Morphogenesis of an Epithelial Tube (GO:0048754)	1940-03-01	0.0596319	0.523492	0	0	3.56392	10.0487	NRP1;PAX8;HOXA11
Regulation of DNA Binding (GO:0051101)	1940-03-01	0.0596319	0.523492	0	0	3.56392	10.0487	SKI;CSNK2B;SUMO4
Regulation of Microtubule Nucleation (GO:0010968)	2026-02-18	0.0602431	0.523492	0	0	5.48792	15.4176	HSPA1B;HSPA1A
Aorta Morphogenesis (GO:0035909)	2026-02-18	0.0602431	0.523492	0	0	5.48792	15.4176	EFEMP2;FOXH1
Regulation of Oxidoreductase Activity (GO:0051341)	2026-02-18	0.0602431	0.523492	0	0	5.48792	15.4176	NT5DC2;ECSIT
Branching Involved in Ureteric Bud Morphogenesis (GO:0001658)	2026-02-18	0.0602431	0.523492	0	0	5.48792	15.4176	PAX8;HOXA11
Endoplasmic Reticulum Tubular Network Organization (GO:0071786)	2026-02-18	0.0602431	0.523492	0	0	5.48792	15.4176	RAB10;LNPK
Synaptic Transmission, Cholinergic (GO:0007271)	2026-02-18	0.0602431	0.523492	0	0	5.48792	15.4176	CHRNB1;APOE
Estrogen Receptor Signaling Pathway (GO:0030520)	2026-02-18	0.0602431	0.523492	0	0	5.48792	15.4176	PADI2;ESR1
Extracellular Matrix Assembly (GO:0085029)	2026-02-18	0.0602431	0.523492	0	0	5.48792	15.4176	EFEMP2;GAS6
Ureteric Bud Morphogenesis (GO:0060675)	2026-02-18	0.0602431	0.523492	0	0	5.48792	15.4176	PAX8;HOXA11
Megakaryocyte Differentiation (GO:0030219)	2026-02-18	0.0602431	0.523492	0	0	5.48792	15.4176	IL11;THPO
Melanosome Assembly (GO:1903232)	2026-02-18	0.0602431	0.523492	0	0	5.48792	15.4176	AP3B1;AP1M1
Peptide Antigen Assembly With MHC Protein Complex (GO:0002501)	2026-02-18	0.0602431	0.523492	0	0	5.48792	15.4176	HLA-DMB;TAPBP
Regulation of Activin Receptor Signaling Pathway (GO:0032925)	2026-02-18	0.0602431	0.523492	0	0	5.48792	15.4176	SKI;CSNK2B
Connective Tissue Development (GO:0061448)	1941-03-01	0.0633147	0.523492	0	0	3.46995	9.57581	VPS13B;SOX9;HOXD3
Establishment of Protein Localization to Plasma Membrane (GO:0061951)	1941-03-01	0.0633147	0.523492	0	0	3.46995	9.57581	RAB10;GORASP2;PHAF1
Visual System Development (GO:0150063)	1941-03-01	0.0633147	0.523492	0	0	3.46995	9.57581	PBX2;PAX6;PBX4
Negative Regulation of Secretion by Cell (GO:1903531)	1941-03-01	0.0633147	0.523492	0	0	3.46995	9.57581	IL11;LIF;APOE
Cholesterol Metabolic Process (GO:0008203)	1968-04-01	0.0656792	0.523492	0	0	2.74958	7.48702	ACLY;SNX17;INSIG1;APOE
Monocarboxylic Acid Metabolic Process (GO:0032787)	6/127	0.0657025	0.523492	0	0	2.18497	5.94883	LDHA;VNN2;NPC1;MCCC1;ACSF3;ACSF2
Antigen Processing and Presentation of Peptide Antigen via MHC Class I (GO:0002474)	2026-02-19	0.0663618	0.523492	0	0	5.16484	14.0103	MFSD6;TAPBP
cGMP-mediated Signaling (GO:0019934)	2026-02-19	0.0663618	0.523492	0	0	5.16484	14.0103	GUCY1B1;APOE
Calcium-Independent Cell-Cell Adhesion via Plasma Membrane Cell-Adhesion Molecules (GO:0016338)	2026-02-19	0.0663618	0.523492	0	0	5.16484	14.0103	CLDN23;CLDN7
Cardiac Epithelial to Mesenchymal Transition (GO:0060317)	2026-02-19	0.0663618	0.523492	0	0	5.16484	14.0103	HEYL;TBX3
Regulation of Smooth Muscle Cell Migration (GO:0014910)	2026-02-19	0.0663618	0.523492	0	0	5.16484	14.0103	NRP1;CCN4
Response to Fibroblast Growth Factor (GO:0071774)	2026-02-19	0.0663618	0.523492	0	0	5.16484	14.0103	NR4A1;ZFP36
Response to Interferon-Alpha (GO:0035455)	2026-02-19	0.0663618	0.523492	0	0	5.16484	14.0103	IFITM2;GAS6
fatty-acyl-CoA Metabolic Process (GO:0035337)	2026-02-19	0.0663618	0.523492	0	0	5.16484	14.0103	DGAT1;PPT2
Host-Mediated Suppression of Symbiont Invasion (GO:0046597)	2026-02-19	0.0663618	0.523492	0	0	5.16484	14.0103	IFITM2;TRIM5
Maintenance of Gastrointestinal Epithelium (GO:0030277)	2026-02-19	0.0663618	0.523492	0	0	5.16484	14.0103	SERPINA3;SOX9
Mesoderm Development (GO:0007498)	2026-02-19	0.0663618	0.523492	0	0	5.16484	14.0103	FOXC2;TBX3
Negative Regulation of Rho Protein Signal Transduction (GO:0035024)	2026-02-19	0.0663618	0.523492	0	0	5.16484	14.0103	KCTD10;TNFAIP1
Negative Regulation of Transferase Activity (GO:0051348)	2026-02-19	0.0663618	0.523492	0	0	5.16484	14.0103	EIF4A2;ZFP36
Regulation of Behavior (GO:0050795)	2026-02-19	0.0663618	0.523492	0	0	5.16484	14.0103	HOXA1;APOE
Positive Regulation of Gene Expression (GO:0010628)	15/436	0.0664223	0.523492	0	0	1.57792	4.27889	EGR1;TNNC1;CIRBP;PAX6;LARP4B;TENT5B;MAPK11;U2AF2;TMEM119;HOXD3;SOX9;GAS6;EIF4G3;HSPA1B;HSPA1A
Notch Signaling Pathway (GO:0007219)	1942-03-01	0.0671001	0.523492	0	0	3.3808	9.13348	HEYL;HOXD3;DTX4
Acylglycerol Metabolic Process (GO:0006639)	1942-03-01	0.0671001	0.523492	0	0	3.3808	9.13348	DGAT1;APOE;LMF1
Skeletal Muscle Tissue Development (GO:0007519)	1942-03-01	0.0671001	0.523492	0	0	3.3808	9.13348	RYR1;SKI;SLC25A37
Potassium Ion Import Across Plasma Membrane (GO:1990573)	1942-03-01	0.0671001	0.523492	0	0	3.3808	9.13348	KCNJ8;ABCC9;HCN2
Positive Regulation of Proteasomal Protein Catabolic Process (GO:1901800)	1998-05-01	0.0687756	0.523492	0	0	2.36705	6.33637	BAG6;PAQR3;HSPA1B;DDA1;HSPA1A
Regulation of DNA-templated Transcription (GO:0006355)	58/2139	0.0695892	0.523492	0	0	1.25184	3.33634	WWC2;SUMO4;NRL;HOXA13;HOXC10;HOXA11;HOXA9;HOXA3;HOXA1;SOX9;HOXA6;FOXD2;KDM2A;FOXH1;PAX6;COMMD7;POU5F1;RUNX2;SUPT7L;NCOR2;HIC2;PAX8;PAX9;IRF7;HOXB3;ZSCAN23;HOXB2;HOXB8;GAS6;HOXB7;CRK;HOXB6;HOXB5;FOXC2;HOXD1;CIPC;HOXD10;GBX2;PCBP3;ZNF703;APOE;HOXC9;ZNF500;HOXC8;EGR1;PCGF3;PBX4;PHC3;VAX2;ESR1;TBX3;HEYL;SLC25A37;NR4A1;ZNF217;HOXD3;HOXD9;HOXD8
Regulation of Peptidyl-Tyrosine Phosphorylation (GO:0050730)	1943-03-01	0.0709864	0.523492	0	0	3.29611	8.7191	IL11;FGF7;LIF
Neural Crest Cell Development (GO:0014032)	1943-03-01	0.0709864	0.523492	0	0	3.29611	8.7191	NRP1;SEMA3B;SEMA3F
Endocardial Cushion Morphogenesis (GO:0003203)	2026-02-20	0.0726767	0.523492	0	0	4.87765	12.7879	HEYL;SOX9
Striated Muscle Cell Differentiation (GO:0051146)	2026-02-20	0.0726767	0.523492	0	0	4.87765	12.7879	SKI;MYEF2
Presynaptic Endocytosis (GO:0140238)	2026-02-20	0.0726767	0.523492	0	0	4.87765	12.7879	SYNJ2;AP2M1
Positive Regulation of Proteasomal Ubiquitin-Dependent Protein Catabolic Process (GO:0032436)	1971-04-01	0.0744806	0.523492	0	0	2.62606	6.82044	PAQR3;HSPA1B;DDA1;HSPA1A
Water-Soluble Vitamin Metabolic Process (GO:0006767)	1944-03-01	0.0749716	0.523492	0	0	3.21556	8.33037	VNN2;SLC52A2;MCCC1
Neuron Projection Guidance (GO:0097485)	6/132	0.0760579	0.523492	0	0	2.09772	5.40428	NRP1;SEMA3B;DAG1;EMB;SEMA3F;PTPRH
Defense Response to Virus (GO:0051607)	8/198	0.077256	0.523492	0	0	1.85714	4.75545	TRIM8;AGBL5;IFITM2;NCBP1;TRIM5;DHX58;IRF7;MAP3K14
Axon Extension (GO:0048675)	2026-02-21	0.0791759	0.523492	0	0	4.6207	11.7185	NRP1;SEMA3F
Regulation of Synaptic Vesicle Exocytosis (GO:2000300)	2026-02-21	0.0791759	0.523492	0	0	4.6207	11.7185	SYT5;SEPTIN5
Cellular Response to Estradiol Stimulus (GO:0071392)	2026-02-21	0.0791759	0.523492	0	0	4.6207	11.7185	ZNF703;ESR1
Homologous Chromosome Segregation (GO:0045143)	2026-02-21	0.0791759	0.523492	0	0	4.6207	11.7185	RNF212;C14ORF39
Negative Regulation of Biomineral Tissue Development (GO:0070168)	2026-02-21	0.0791759	0.523492	0	0	4.6207	11.7185	SOX9;GAS6
Embryonic Organ Development (GO:0048568)	1973-04-01	0.0806624	0.523492	0	0	2.54968	6.41877	FLT3LG;PBX2;PBX4;HOXB7
Establishment of Protein Localization to Membrane (GO:0090150)	1973-04-01	0.0806624	0.523492	0	0	2.54968	6.41877	RAB10;NPC1;GORASP2;VPS37A
Regulation of Fibroblast Proliferation (GO:0048145)	1946-03-01	0.0832306	0.523492	0	0	3.06568	7.62172	SKI;PDGFRA;GAS6
Mononuclear Cell Differentiation (GO:1903131)	1946-03-01	0.0832306	0.523492	0	0	3.06568	7.62172	LIF;FLT3LG;GAS6
Sensory Organ Development (GO:0007423)	1974-04-01	0.0838457	0.523492	0	0	2.51312	6.22947	PAX8;PBX2;PAX6;PBX4
Regulation of Transcription by RNA Polymerase II (GO:0006357)	60/2250	0.083948	0.523492	0	0	1.2292	3.0454	ZNF175;WWC2;NRL;HOXA13;HOXC10;HOXA11;HOXA9;ZFP36;HOXA3;HOXA1;SOX9;HOXA6;HOXA4;IL11;FOXD2;KDM2A;FOXH1;PAX6;POU5F1;RUNX2;NCOR2;HIC2;PAX8;PAX9;IRF7;HOXB3;ZSCAN23;HOXB2;HOXB8;HOXB7;CRK;HOXB6;HOXB5;NFAT5;FOXC2;HOXD1;HOXD10;ZBTB2;GBX2;PCBP3;HOXC9;ZNF500;HOXC8;EGR1;PCGF3;LIF;PBX2;VAX2;ESR1;TBX3;SKI;HEYL;SLC25A37;NR4A1;ZNF217;HOXD3;HOXD9;EZH1;HOXD8;HSPA1A
Regulation of Mitotic Spindle Assembly (GO:1901673)	2026-02-22	0.085848	0.523492	0	0	4.38944	10.7768	HSPA1B;HSPA1A
Cell Migration Involved in Sprouting Angiogenesis (GO:0002042)	2026-02-22	0.085848	0.523492	0	0	4.38944	10.7768	NRP1;NR4A1
Endocardial Cushion Development (GO:0003197)	2026-02-22	0.085848	0.523492	0	0	4.38944	10.7768	HEYL;SOX9
Heparan Sulfate Proteoglycan Metabolic Process (GO:0030201)	2026-02-22	0.085848	0.523492	0	0	4.38944	10.7768	HS3ST3B1;EXTL3
Negative Regulation of Cell Communication (GO:0010648)	2026-02-22	0.085848	0.523492	0	0	4.38944	10.7768	IL11;LIF
Positive Regulation of Cholesterol Efflux (GO:0010875)	2026-02-22	0.085848	0.523492	0	0	4.38944	10.7768	ABCA3;APOE
Gland Development (GO:0048732)	1975-04-01	0.0870898	0.523492	0	0	2.4776	6.04737	PAX8;SOX9;HOXD3;TBX3
Bicellular Tight Junction Assembly (GO:0070830)	1947-03-01	0.0875002	0.523492	0	0	2.99585	7.29824	CLDN23;CLDN7;MICALL2
Chemokine-Mediated Signaling Pathway (GO:0070098)	1947-03-01	0.0875002	0.523492	0	0	2.99585	7.29824	THPO;WNK1;GPR75
Retrograde Vesicle-Mediated Transport, Golgi to Endoplasmic Reticulum (GO:0006890)	1947-03-01	0.0875002	0.523492	0	0	2.99585	7.29824	RER1;RAB6A;TAPBP
Negative Regulation of Cold-Induced Thermogenesis (GO:0120163)	1947-03-01	0.0875002	0.523492	0	0	2.99585	7.29824	FOXC2;HOXC10;LGR4
Positive Regulation of Cytokine-Mediated Signaling Pathway (GO:0001961)	1947-03-01	0.0875002	0.523492	0	0	2.99585	7.29824	GAS6;HSPA1B;HSPA1A
Lymphocyte Differentiation (GO:0030098)	1976-04-01	0.090394	0.523492	0	0	2.44306	5.8721	LFNG;IL11;FLT3LG;SLC39A7
Nitrogen Compound Transport (GO:0071705)	7/172	0.0918412	0.523492	0	0	1.86937	4.46348	SLC7A5;TMEM30B;SLC52A2;SLC29A1;RHCE;LRP1B;HCN2
Positive Regulation of Osteoblast Differentiation (GO:0045669)	1948-03-01	0.0918603	0.523492	0	0	2.92913	6.99326	TMEM119;CCN4;RUNX2
Membraneless Organelle Assembly (GO:0140694)	6/139	0.0920173	0.523492	0	0	1.9866	4.73959	TIA1;WNK1;CIRBP;LMOD1;TUBGCP6;MYL9
Regulation of Heterotypic Cell-Cell Adhesion (GO:0034114)	2026-02-23	0.0926822	0.523492	0	0	4.1802	9.94294	WNK1;GCNT2
Cholesterol Efflux (GO:0033344)	2026-02-23	0.0926822	0.523492	0	0	4.1802	9.94294	NPC1;APOE
Dendritic Cell Differentiation (GO:0097028)	2026-02-23	0.0926822	0.523492	0	0	4.1802	9.94294	FLT3LG;GAS6
Histone mRNA Metabolic Process (GO:0008334)	2026-02-23	0.0926822	0.523492	0	0	4.1802	9.94294	NCBP1;LSM1
Long-Chain fatty-acyl-CoA Metabolic Process (GO:0035336)	2026-02-23	0.0926822	0.523492	0	0	4.1802	9.94294	DGAT1;ACSF3
Negative Regulation of Hippo Signaling (GO:0035331)	2026-02-23	0.0926822	0.523492	0	0	4.1802	9.94294	WWC2;MARK3
Negative Regulation of Peptidase Activity (GO:0010466)	2026-02-23	0.0926822	0.523492	0	0	4.1802	9.94294	SERPINB1;TIMP2
Platelet Dense Granule Organization (GO:0060155)	2026-02-23	0.0926822	0.523492	0	0	4.1802	9.94294	AP3B1;AP1M1
Positive Regulation of mRNA Splicing, via Spliceosome (GO:0048026)	2026-02-23	0.0926822	0.523492	0	0	4.1802	9.94294	NCBP1;CIRBP
Protein Targeting to ER (GO:0045047)	2026-02-23	0.0926822	0.523492	0	0	4.1802	9.94294	SRPRA;SRPRB
Positive Regulation of DNA-binding Transcription Factor Activity (GO:0051091)	7/174	0.0961586	0.523492	0	0	1.84679	4.32473	TRIM8;TRIM5;CARD14;PRKCZ;ESR1;HSPA1B;HSPA1A
Positive Regulation of Intracellular Signal Transduction (GO:1902533)	20/652	0.0962226	0.523492	0	0	1.40226	3.28282	DDR1;NFAT5;IL11;PDGFRA;PAQR3;LIF;TNFRSF10B;TRIM8;FGF7;THPO;TRIM5;DHX58;CSNK2B;SELENOP;GCNT2;CASS4;GAS6;EXTL3;CARD14;HBEGF
Activation of Protein Kinase Activity (GO:0032147)	1949-03-01	0.0963087	0.523492	0	0	2.86531	6.70538	TNFRSF10B;GAS6;CARD14
Regulation of Wound Healing (GO:0061041)	1949-03-01	0.0963087	0.523492	0	0	2.86531	6.70538	TNFRSF12A;CRK;HBEGF
mRNA Catabolic Process (GO:0006402)	1949-03-01	0.0963087	0.523492	0	0	2.86531	6.70538	ZFP36;HSPA1B;HSPA1A
Negative Regulation of Small GTPase Mediated Signal Transduction (GO:0051058)	1949-03-01	0.0963087	0.523492	0	0	2.86531	6.70538	KCTD10;WNK1;TNFAIP1
Plasma Membrane Bounded Cell Projection Organization (GO:0120036)	6/141	0.0968856	0.523492	0	0	1.95697	4.568	BTG2;ODF2;MICALL2;VPS13B;APOE;RAB6A
Cell Chemotaxis (GO:0060326)	1978-04-01	0.0971794	0.523492	0	0	2.37679	5.54077	NRP1;NR4A1;CCRL2;HBEGF
Regulation of Extracellular Matrix Organization (GO:1903053)	2026-02-24	0.0996678	0.523492	0	0	3.98999	9.20057	DDR1;EFEMP2
Secondary Alcohol Biosynthetic Process (GO:1902653)	2026-02-24	0.0996678	0.523492	0	0	3.98999	9.20057	ACLY;INSIG1
Ear Morphogenesis (GO:0042471)	2026-02-24	0.0996678	0.523492	0	0	3.98999	9.20057	PAX8;HOXA1
Endocrine System Development (GO:0035270)	2026-02-24	0.0996678	0.523492	0	0	3.98999	9.20057	PAX8;HOXD3
Myotube Differentiation (GO:0014902)	2026-02-24	0.0996678	0.523492	0	0	3.98999	9.20057	SKI;MYEF2
Negative Regulation of Protein Localization to Cell Periphery (GO:1904376)	2026-02-24	0.0996678	0.523492	0	0	3.98999	9.20057	WNK1;AP2M1
Negative Regulation of Response to Wounding (GO:1903035)	2026-02-24	0.0996678	0.523492	0	0	3.98999	9.20057	CRK;EXTL3
RNA Catabolic Process (GO:0006401)	1979-04-01	0.100659	0.523492	0	0	2.34498	5.38411	ZFP36;NCBP1;HSPA1B;HSPA1A
Regulation of Tumor Necrosis Factor-Mediated Signaling Pathway (GO:0010803)	1950-03-01	0.100843	0.523492	0	0	2.8042	6.43336	GAS6;HSPA1B;HSPA1A
Epithelial to Mesenchymal Transition (GO:0001837)	1951-03-01	0.105462	0.523492	0	0	2.74564	6.17606	HEYL;SOX9;TBX3
Myofibril Assembly (GO:0030239)	1951-03-01	0.105462	0.523492	0	0	2.74564	6.17606	PDGFRA;LMOD1;MYL9
Regulation of Membrane Protein Ectodomain Proteolysis (GO:0051043)	2026-02-25	0.106795	0.523492	0	0	3.81632	8.53651	TIMP2;APOE
Carboxylic Acid Catabolic Process (GO:0046395)	2026-02-25	0.106795	0.523492	0	0	3.81632	8.53651	MCCC1;FMO1
Cell Surface Receptor Protein Serine/Threonine Kinase Signaling Pathway (GO:0007178)	2026-02-25	0.106795	0.523492	0	0	3.81632	8.53651	ECSIT;RUNX2
Regulation of Toll-Like Receptor Signaling Pathway (GO:0034121)	2026-02-25	0.106795	0.523492	0	0	3.81632	8.53651	IRF7;LGR4
Chaperone Cofactor-Dependent Protein Refolding (GO:0051085)	2026-02-25	0.106795	0.523492	0	0	3.81632	8.53651	HSPA1B;HSPA1A
Cholesterol Biosynthetic Process (GO:0006695)	2026-02-25	0.106795	0.523492	0	0	3.81632	8.53651	ACLY;INSIG1
Stress Granule Assembly (GO:0034063)	2026-02-25	0.106795	0.523492	0	0	3.81632	8.53651	TIA1;CIRBP
Glycosaminoglycan Biosynthetic Process (GO:0006024)	2026-02-25	0.106795	0.523492	0	0	3.81632	8.53651	HS3ST3B1;GCNT2
Long-Chain Fatty Acid Biosynthetic Process (GO:0042759)	2026-02-25	0.106795	0.523492	0	0	3.81632	8.53651	GSTM1;GPX4
Negative Chemotaxis (GO:0050919)	2026-02-25	0.106795	0.523492	0	0	3.81632	8.53651	SEMA3B;SEMA3F
Regulation of Biomineral Tissue Development (GO:0070167)	2026-02-25	0.106795	0.523492	0	0	3.81632	8.53651	SOX9;GAS6
7-Methylguanosine RNA Capping (GO:0009452)	2026-01-05	0.106875	0.523492	0	0	10.958	24.503	NCBP1
7-Methylguanosine mRNA Capping (GO:0006370)	2026-01-05	0.106875	0.523492	0	0	10.958	24.503	NCBP1
B Cell Chemotaxis (GO:0035754)	2026-01-05	0.106875	0.523492	0	0	10.958	24.503	GAS6
Regulation of Endoplasmic Reticulum Tubular Network Organization (GO:1903371)	2026-01-05	0.106875	0.523492	0	0	10.958	24.503	LNPK
Regulation of Establishment of Protein Localization to Telomere (GO:0070203)	2026-01-05	0.106875	0.523492	0	0	10.958	24.503	CCT6A
Regulation of Glomerular Filtration (GO:0003093)	2026-01-05	0.106875	0.523492	0	0	10.958	24.503	GAS6
L-phenylalanine Catabolic Process (GO:0006559)	2026-01-05	0.106875	0.523492	0	0	10.958	24.503	GSTZ1
L-phenylalanine Metabolic Process (GO:0006558)	2026-01-05	0.106875	0.523492	0	0	10.958	24.503	GSTZ1
MHC Class I Protein Complex Assembly (GO:0002397)	2026-01-05	0.106875	0.523492	0	0	10.958	24.503	TAPBP
Regulation of Hormone Biosynthetic Process (GO:0046885)	2026-01-05	0.106875	0.523492	0	0	10.958	24.503	EGR1
Regulation of Keratinocyte Apoptotic Process (GO:1902172)	2026-01-05	0.106875	0.523492	0	0	10.958	24.503	ZFP36
Regulation of Macrophage Apoptotic Process (GO:2000109)	2026-01-05	0.106875	0.523492	0	0	10.958	24.503	IRF7
Adiponectin-Activated Signaling Pathway (GO:0033211)	2026-01-05	0.106875	0.523492	0	0	10.958	24.503	CSNK2B
Aminophospholipid Transport (GO:0015917)	2026-01-05	0.106875	0.523492	0	0	10.958	24.503	TMEM30B
Regulation of Natural Killer Cell Cytokine Production (GO:0002727)	2026-01-05	0.106875	0.523492	0	0	10.958	24.503	HLA-E
Regulation of Peptidyl-Lysine Acetylation (GO:2000756)	2026-01-05	0.106875	0.523492	0	0	10.958	24.503	DIP2B
Regulation of Phospholipase C-activating G Protein-Coupled Receptor Signaling Pathway (GO:1900736)	2026-01-05	0.106875	0.523492	0	0	10.958	24.503	INPP5A
Behavioral Response to Nicotine (GO:0035095)	2026-01-05	0.106875	0.523492	0	0	10.958	24.503	CHRNB1
Branchiomotor Neuron Axon Guidance (GO:0021785)	2026-01-05	0.106875	0.523492	0	0	10.958	24.503	SEMA3F
Cap-Dependent Translational Initiation (GO:0002191)	2026-01-05	0.106875	0.523492	0	0	10.958	24.503	NCBP1
Cell Fate Commitment Involved in Formation of Primary Germ Layer (GO:0060795)	2026-01-05	0.106875	0.523492	0	0	10.958	24.503	POU5F1
Reproductive System Development (GO:0061458)	2026-01-05	0.106875	0.523492	0	0	10.958	24.503	TBX3
Response to Gonadotropin (GO:0034698)	2026-01-05	0.106875	0.523492	0	0	10.958	24.503	PAX8
Cholesterol Catabolic Process (GO:0006707)	2026-01-05	0.106875	0.523492	0	0	10.958	24.503	SNX17
Chondrocyte Development (GO:0002063)	2026-01-05	0.106875	0.523492	0	0	10.958	24.503	SOX9
Secondary Heart Field Specification (GO:0003139)	2026-01-05	0.106875	0.523492	0	0	10.958	24.503	FOXH1
snRNA Modification (GO:0040031)	2026-01-05	0.106875	0.523492	0	0	10.958	24.503	NHP2
Spinal Cord Dorsal/Ventral Patterning (GO:0021513)	2026-01-05	0.106875	0.523492	0	0	10.958	24.503	CHRD
Sterol Catabolic Process (GO:0016127)	2026-01-05	0.106875	0.523492	0	0	10.958	24.503	SNX17
Epithelial Cell Differentiation Involved in Kidney Development (GO:0035850)	2026-01-05	0.106875	0.523492	0	0	10.958	24.503	PAX8
Trigeminal Nerve Morphogenesis (GO:0021636)	2026-01-05	0.106875	0.523492	0	0	10.958	24.503	SEMA3F
Trigeminal Nerve Structural Organization (GO:0021637)	2026-01-05	0.106875	0.523492	0	0	10.958	24.503	SEMA3F
Uridine Transmembrane Transport (GO:0015862)	2026-01-05	0.106875	0.523492	0	0	10.958	24.503	SLC29A1
Heart Field Specification (GO:0003128)	2026-01-05	0.106875	0.523492	0	0	10.958	24.503	FOXH1
Intracellular Oxygen Homeostasis (GO:0032364)	2026-01-05	0.106875	0.523492	0	0	10.958	24.503	CIAO3
Lipoprotein Biosynthetic Process (GO:0042158)	2026-01-05	0.106875	0.523492	0	0	10.958	24.503	APOE
Membrane Repolarization During Ventricular Cardiac Muscle Cell Action Potential (GO:0098915)	2026-01-05	0.106875	0.523492	0	0	10.958	24.503	KCNJ8
Mesodermal Cell Fate Commitment (GO:0001710)	2026-01-05	0.106875	0.523492	0	0	10.958	24.503	HOXA11
Negative Regulation of Cholesterol Biosynthetic Process (GO:0045541)	2026-01-05	0.106875	0.523492	0	0	10.958	24.503	INSIG1
Negative Regulation of Cholesterol Metabolic Process (GO:0090206)	2026-01-05	0.106875	0.523492	0	0	10.958	24.503	INSIG1
Negative Regulation of Erythrocyte Differentiation (GO:0045647)	2026-01-05	0.106875	0.523492	0	0	10.958	24.503	ZFP36
Negative Regulation of Glial Cell Proliferation (GO:0060253)	2026-01-05	0.106875	0.523492	0	0	10.958	24.503	SKI
Negative Regulation of Myeloid Cell Apoptotic Process (GO:0033033)	2026-01-05	0.106875	0.523492	0	0	10.958	24.503	IRF7
Negative Regulation of Peroxisome Proliferator Activated Receptor Signaling Pathway (GO:0035359)	2026-01-05	0.106875	0.523492	0	0	10.958	24.503	PAQR3
Negative Regulation of Sterol Biosynthetic Process (GO:0106119)	2026-01-05	0.106875	0.523492	0	0	10.958	24.503	INSIG1
Negative Regulation of Viral Life Cycle (GO:1903901)	2026-01-05	0.106875	0.523492	0	0	10.958	24.503	CSNK2B
Nucleobase Biosynthetic Process (GO:0046112)	2026-01-05	0.106875	0.523492	0	0	10.958	24.503	UMPS
Nucleobase Transport (GO:0015851)	2026-01-05	0.106875	0.523492	0	0	10.958	24.503	SLC29A1
Nucleoside Transport (GO:0015858)	2026-01-05	0.106875	0.523492	0	0	10.958	24.503	SLC29A1
Peptide Antigen Assembly With MHC Class I Protein Complex (GO:0002502)	2026-01-05	0.106875	0.523492	0	0	10.958	24.503	TAPBP
Positive Regulation of 3'-UTR-mediated mRNA Stabilization (GO:1905870)	2026-01-05	0.106875	0.523492	0	0	10.958	24.503	LARP4B
Positive Regulation of CoA-transferase Activity (GO:1905920)	2026-01-05	0.106875	0.523492	0	0	10.958	24.503	APOE
Positive Regulation of T-helper 2 Cell Differentiation (GO:0045630)	2026-01-05	0.106875	0.523492	0	0	10.958	24.503	PRKCZ
Positive Regulation of Gonad Development (GO:1905941)	2026-01-05	0.106875	0.523492	0	0	10.958	24.503	SOX9
Positive Regulation of Hemoglobin Biosynthetic Process (GO:0046985)	2026-01-05	0.106875	0.523492	0	0	10.958	24.503	SLC25A37
Positive Regulation of Kidney Development (GO:0090184)	2026-01-05	0.106875	0.523492	0	0	10.958	24.503	SOX9
Positive Regulation of Male Gonad Development (GO:2000020)	2026-01-05	0.106875	0.523492	0	0	10.958	24.503	SOX9
Positive Regulation of Natural Killer Cell Cytokine Production (GO:0002729)	2026-01-05	0.106875	0.523492	0	0	10.958	24.503	HLA-E
+ Reg of Nucleotide-Binding Domain, Leucine Rich Repeat Containing Receptor Sgnlng Pway (GO:0070426)	2026-01-05	0.106875	0.523492	0	0	10.958	24.503	HSPA1B
Positive Regulation of Osteoblast Proliferation (GO:0033690)	2026-01-05	0.106875	0.523492	0	0	10.958	24.503	TMEM119
Positive Regulation of Post-Transcriptional Gene Silencing by RNA (GO:1900370)	2026-01-05	0.106875	0.523492	0	0	10.958	24.503	ZFP36
Positive Regulation of Store-Operated Calcium Channel Activity (GO:1901341)	2026-01-05	0.106875	0.523492	0	0	10.958	24.503	CRACR2A
Positive Regulation of Voltage-Gated Calcium Channel Activity (GO:1901387)	2026-01-05	0.106875	0.523492	0	0	10.958	24.503	NIPSNAP2
Protection From Natural Killer Cell Mediated Cytotoxicity (GO:0042270)	2026-01-05	0.106875	0.523492	0	0	10.958	24.503	HLA-E
Protein Side Chain Deglutamylation (GO:0035610)	2026-01-05	0.106875	0.523492	0	0	10.958	24.503	AGBL5
Purine Nucleobase Transmembrane Transport (GO:1904823)	2026-01-05	0.106875	0.523492	0	0	10.958	24.503	SLC29A1
Pyrimidine Nucleoside Transport (GO:0015864)	2026-01-05	0.106875	0.523492	0	0	10.958	24.503	SLC29A1
Pyrimidine-Containing Compound Biosynthetic Process (GO:0072528)	2026-01-05	0.106875	0.523492	0	0	10.958	24.503	UMPS
Pyruvate Family Amino Acid Catabolic Process (GO:0009080)	2026-01-05	0.106875	0.523492	0	0	10.958	24.503	MCCC1
Receptor-Mediated Virion Attachment to Host Cell (GO:0046813)	2026-01-05	0.106875	0.523492	0	0	10.958	24.503	GAS6
Reg of T Cell Act via T Cell Rec Contact With Ag Bound to MHC Mol on Ag Presenting Cell (GO:2001188)	2026-01-05	0.106875	0.523492	0	0	10.958	24.503	HLA-DMB
Regulation of Axon Extension Involved in Axon Guidance (GO:0048841)	2026-01-05	0.106875	0.523492	0	0	10.958	24.503	NRP1
Negative Regulation of Cell Cycle (GO:0045786)	1981-04-01	0.107788	0.523492	0	0	2.28384	5.08744	NR4A1;TENT5B;HOXC9;HOXD10
Regulation of Substrate Adhesion-Dependent Cell Spreading (GO:1900024)	1952-03-01	0.110161	0.523492	0	0	2.68946	5.93244	NRP1;CASS4;CRK
Protein-Containing Complex Assembly (GO:0065003)	11/323	0.110588	0.523492	0	0	1.55589	3.42599	NR4A1;WDCP;GPX4;CSNK2B;SRPRA;SRPRB;PREB;SOX9;AP2M1;HSPA1A;TAPBP
Regulation of Vesicle-Mediated Transport (GO:0060627)	1982-04-01	0.111436	0.523492	0	0	2.25444	4.94693	NRP1;DYNC1LI1;SNX17;SEPTIN5
Positive Regulation of Wnt Signaling Pathway (GO:0030177)	5/114	0.112467	0.523492	0	0	2.01793	4.40939	SKI;ZRANB1;WNK1;POU5F1;LGR4
Actin Filament Polymerization (GO:0030041)	2026-02-26	0.114053	0.523492	0	0	3.65712	7.93992	MICALL2;MSRB1
Acylglycerol Homeostasis (GO:0055090)	2026-02-26	0.114053	0.523492	0	0	3.65712	7.93992	APOE;MAP4K5
Blood Vessel Endothelial Cell Migration (GO:0043534)	2026-02-26	0.114053	0.523492	0	0	3.65712	7.93992	NRP1;NR4A1
Respiratory Tube Development (GO:0030323)	2026-02-26	0.114053	0.523492	0	0	3.65712	7.93992	BAG6;FGF7
Secretory Granule Organization (GO:0033363)	2026-02-26	0.114053	0.523492	0	0	3.65712	7.93992	AP3B1;AP1M1
Establishment or Maintenance of Apical/Basal Cell Polarity (GO:0035088)	2026-02-26	0.114053	0.523492	0	0	3.65712	7.93992	MPP2;PRKCZ
fatty-acyl-CoA Biosynthetic Process (GO:0046949)	2026-02-26	0.114053	0.523492	0	0	3.65712	7.93992	PPT2;ACSF3
Microtubule Nucleation (GO:0007020)	2026-02-26	0.114053	0.523492	0	0	3.65712	7.93992	TUBGCP6;PCNT
Negative Regulation of Endothelial Cell Apoptotic Process (GO:2000352)	2026-02-26	0.114053	0.523492	0	0	3.65712	7.93992	IL11;GAS6
Negative Regulation of Fatty Acid Metabolic Process (GO:0045922)	2026-02-26	0.114053	0.523492	0	0	3.65712	7.93992	UBR4;SOX9
Negative Regulation of Lipid Biosynthetic Process (GO:0051055)	2026-02-26	0.114053	0.523492	0	0	3.65712	7.93992	UBR4;APOE
Positive Regulation of mRNA Processing (GO:0050685)	2026-02-26	0.114053	0.523492	0	0	3.65712	7.93992	NCBP1;CIRBP
Regulation of Chondrocyte Differentiation (GO:0032330)	2026-02-26	0.114053	0.523492	0	0	3.65712	7.93992	SOX9;HOXA11
Positive Regulation of MAPK Cascade (GO:0043410)	12/362	0.114131	0.523492	0	0	1.51354	3.28499	NRP1;IL11;PDGFRA;CRACR2A;FGF7;THPO;TRIM5;LIF;GCNT2;APOE;GAS6;PRKCZ
B Cell Differentiation (GO:0030183)	1953-03-01	0.114941	0.523492	0	0	2.63554	5.70157	IL11;FLT3LG;SLC39A7
Cellular Response to Mechanical Stimulus (GO:0071260)	1953-03-01	0.114941	0.523492	0	0	2.63554	5.70157	TNFRSF10B;SOX9;MAP3K14
Cellular Response to Cytokine Stimulus (GO:0071345)	10/289	0.115135	0.523492	0	0	1.58083	3.41721	EGR1;NFAT5;MAPK11;ZFP36;IFITM2;DAPK1;WNK1;FOXH1;SOX9;GAS6
Vascular Transport (GO:0010232)	1984-04-01	0.118894	0.523492	0	0	2.19786	4.68038	SLC7A5;KCNJ8;ABCC9;SLC29A1
Monoatomic Cation Homeostasis (GO:0055080)	1984-04-01	0.118894	0.523492	0	0	2.19786	4.68038	WNK1;CIB2;ALPL;CNNM2
Apical Junction Assembly (GO:0043297)	1954-03-01	0.119796	0.523492	0	0	2.58373	5.48258	CLDN23;CLDN7;MICALL2
Tight Junction Assembly (GO:0120192)	1954-03-01	0.119796	0.523492	0	0	2.58373	5.48258	CLDN23;CLDN7;MICALL2
Regulation of Myeloid Cell Differentiation (GO:0045637)	2026-02-27	0.121434	0.523492	0	0	3.51065	7.4018	HOXA9;HOXB8
Striated Muscle Cell Development (GO:0055002)	2026-02-27	0.121434	0.523492	0	0	3.51065	7.4018	LMOD1;MYL9
miRNA-mediated Post-Transcriptional Gene Silencing (GO:0035195)	2026-02-27	0.121434	0.523492	0	0	3.51065	7.4018	ZFP36;NCBP1
Negative Regulation of Protein Localization to Plasma Membrane (GO:1903077)	2026-02-27	0.121434	0.523492	0	0	3.51065	7.4018	WNK1;AP2M1
Positive Regulation of DNA Binding (GO:0043388)	2026-02-27	0.121434	0.523492	0	0	3.51065	7.4018	SKI;SUMO4
Golgi to Plasma Membrane Transport (GO:0006893)	1955-03-01	0.124727	0.523492	0	0	2.53391	5.27467	RAB10;PHAF1;VPS35L
Regulation of Metabolic Process (GO:0019222)	1955-03-01	0.124727	0.523492	0	0	2.53391	5.27467	NCOR2;PWWP2B;PCDHA4
Axon Guidance (GO:0007411)	6/152	0.126023	0.523492	0	0	1.8085	3.74593	NRP1;SEMA3B;DAG1;EMB;SEMA3F;PTPRH
Transport Across Blood-Brain Barrier (GO:0150104)	1986-04-01	0.126562	0.523492	0	0	2.14403	4.43176	SLC7A5;KCNJ8;ABCC9;SLC29A1
Regulation of Collagen Fibril Organization (GO:1904026)	2026-01-06	0.126841	0.523492	0	0	8.76592	18.1	EFEMP2
HRI-mediated Signaling (GO:0140468)	2026-01-06	0.126841	0.523492	0	0	8.76592	18.1	DELE1
L-leucine Metabolic Process (GO:0006551)	2026-01-06	0.126841	0.523492	0	0	8.76592	18.1	MCCC1
Regulation of Hematopoietic Stem Cell Proliferation (GO:1902033)	2026-01-06	0.126841	0.523492	0	0	8.76592	18.1	THPO
Regulation of Hemoglobin Biosynthetic Process (GO:0046984)	2026-01-06	0.126841	0.523492	0	0	8.76592	18.1	SLC25A37
Regulation of High Voltage-Gated Calcium Channel Activity (GO:1901841)	2026-01-06	0.126841	0.523492	0	0	8.76592	18.1	NIPSNAP2
Regulation of Male Gonad Development (GO:2000018)	2026-01-06	0.126841	0.523492	0	0	8.76592	18.1	SOX9
Adenosine Metabolic Process (GO:0046085)	2026-01-06	0.126841	0.523492	0	0	8.76592	18.1	NT5C2
Ammonium Homeostasis (GO:0097272)	2026-01-06	0.126841	0.523492	0	0	8.76592	18.1	RHCE
Cardiac Cell Fate Commitment (GO:0060911)	2026-01-06	0.126841	0.523492	0	0	8.76592	18.1	POU5F1
Cardiac Pacemaker Cell Development (GO:0060926)	2026-01-06	0.126841	0.523492	0	0	8.76592	18.1	TBX3
Cellular Response to Caffeine (GO:0071313)	2026-01-06	0.126841	0.523492	0	0	8.76592	18.1	RYR1
Regulation of Type B Pancreatic Cell Proliferation (GO:0061469)	2026-01-06	0.126841	0.523492	0	0	8.76592	18.1	NR4A1
Cellular Response to Gonadotropin Stimulus (GO:0071371)	2026-01-06	0.126841	0.523492	0	0	8.76592	18.1	PAX8
Cellular Response to Hepatocyte Growth Factor Stimulus (GO:0035729)	2026-01-06	0.126841	0.523492	0	0	8.76592	18.1	NRP1
Release of Sequestered Calcium Ion Into Cytosol by Sarcoplasmic Reticulum (GO:0014808)	2026-01-06	0.126841	0.523492	0	0	8.76592	18.1	RYR1
Response to Alkaloid (GO:0043279)	2026-01-06	0.126841	0.523492	0	0	8.76592	18.1	RYR1
Response to Caffeine (GO:0031000)	2026-01-06	0.126841	0.523492	0	0	8.76592	18.1	RYR1
Response to Hepatocyte Growth Factor (GO:0035728)	2026-01-06	0.126841	0.523492	0	0	8.76592	18.1	NRP1
Retinal Ganglion Cell Axon Guidance (GO:0031290)	2026-01-06	0.126841	0.523492	0	0	8.76592	18.1	NRP1
Dendrite Arborization (GO:0140059)	2026-01-06	0.126841	0.523492	0	0	8.76592	18.1	NRP1
Smooth Muscle Cell Migration (GO:0014909)	2026-01-06	0.126841	0.523492	0	0	8.76592	18.1	DDR1
Substrate-Dependent Cell Migration, Cell Extension (GO:0006930)	2026-01-06	0.126841	0.523492	0	0	8.76592	18.1	NRP1
Subtelomeric Heterochromatin Formation (GO:0031509)	2026-01-06	0.126841	0.523492	0	0	8.76592	18.1	EZH1
Sulfur Amino Acid Catabolic Process (GO:0000098)	2026-01-06	0.126841	0.523492	0	0	8.76592	18.1	FMO1
Enteroendocrine Cell Differentiation (GO:0035883)	2026-01-06	0.126841	0.523492	0	0	8.76592	18.1	PAX6
Epithelial Tube Formation (GO:0072175)	2026-01-06	0.126841	0.523492	0	0	8.76592	18.1	SOX9
Telomerase RNA Localization (GO:0090672)	2026-01-06	0.126841	0.523492	0	0	8.76592	18.1	NHP2
Telomerase RNA Localization to Cajal Body (GO:0090671)	2026-01-06	0.126841	0.523492	0	0	8.76592	18.1	NHP2
Thrombopoietin-Mediated Signaling Pathway (GO:0038163)	2026-01-06	0.126841	0.523492	0	0	8.76592	18.1	THPO
Type B Pancreatic Cell Proliferation (GO:0044342)	2026-01-06	0.126841	0.523492	0	0	8.76592	18.1	SERPINB1
Urea Cycle (GO:0000050)	2026-01-06	0.126841	0.523492	0	0	8.76592	18.1	SLC25A15
Very-Low-Density Lipoprotein Particle Remodeling (GO:0034372)	2026-01-06	0.126841	0.523492	0	0	8.76592	18.1	APOE
Glutathione Biosynthetic Process (GO:0006750)	2026-01-06	0.126841	0.523492	0	0	8.76592	18.1	HAGH
Hepatocyte Growth Factor Receptor Signaling Pathway (GO:0048012)	2026-01-06	0.126841	0.523492	0	0	8.76592	18.1	NRP1
Internal Peptidyl-Lysine Acetylation (GO:0018393)	2026-01-06	0.126841	0.523492	0	0	8.76592	18.1	BAG6
Lipoprotein Metabolic Process (GO:0042157)	2026-01-06	0.126841	0.523492	0	0	8.76592	18.1	APOE
Lymphocyte Migration Into Lymphoid Organs (GO:0097021)	2026-01-06	0.126841	0.523492	0	0	8.76592	18.1	WNK1
Metanephric Nephron Tubule Development (GO:0072234)	2026-01-06	0.126841	0.523492	0	0	8.76592	18.1	PAX8
Mitochondrion-Endoplasmic Reticulum Membrane Tethering (GO:1990456)	2026-01-06	0.126841	0.523492	0	0	8.76592	18.1	PDZD8
Monoacylglycerol Biosynthetic Process (GO:0006640)	2026-01-06	0.126841	0.523492	0	0	8.76592	18.1	DGAT1
Morphogenesis of an Endothelium (GO:0003159)	2026-01-06	0.126841	0.523492	0	0	8.76592	18.1	CSNK2B
Negative Regulation of RIG-I Signaling Pathway (GO:0039536)	2026-01-06	0.126841	0.523492	0	0	8.76592	18.1	DHX58
Negative Regulation of Dendritic Cell Apoptotic Process (GO:2000669)	2026-01-06	0.126841	0.523492	0	0	8.76592	18.1	GAS6
Negative Regulation of Heart Rate (GO:0010459)	2026-01-06	0.126841	0.523492	0	0	8.76592	18.1	RNLS
Negative Regulation of Membrane Protein Ectodomain Proteolysis (GO:0051045)	2026-01-06	0.126841	0.523492	0	0	8.76592	18.1	TIMP2
Nuclear-Transcribed mRNA Catabolic Process, Deadenylation-Independent Decay (GO:0031086)	2026-01-06	0.126841	0.523492	0	0	8.76592	18.1	ZFP36
Pantothenate Metabolic Process (GO:0015939)	2026-01-06	0.126841	0.523492	0	0	8.76592	18.1	VNN2
Peptidyl-Methionine Modification (GO:0018206)	2026-01-06	0.126841	0.523492	0	0	8.76592	18.1	PDF
Positive Regulation of Amyloid-Beta Clearance (GO:1900223)	2026-01-06	0.126841	0.523492	0	0	8.76592	18.1	APOE
Positive Regulation of Autophagosome Maturation (GO:1901098)	2026-01-06	0.126841	0.523492	0	0	8.76592	18.1	CALCOCO2
Positive Regulation of Hormone Metabolic Process (GO:0032352)	2026-01-06	0.126841	0.523492	0	0	8.76592	18.1	PAX8
Positive Regulation of Interleukin-5 Production (GO:0032754)	2026-01-06	0.126841	0.523492	0	0	8.76592	18.1	PRKCZ
Positive Regulation of Leukocyte Tethering or Rolling (GO:1903238)	2026-01-06	0.126841	0.523492	0	0	8.76592	18.1	SELENOP
Positive Regulation of miRNA-mediated Gene Silencing (GO:2000637)	2026-01-06	0.126841	0.523492	0	0	8.76592	18.1	ZFP36
Pronephros Development (GO:0048793)	2026-01-06	0.126841	0.523492	0	0	8.76592	18.1	PAX8
Protein Deglutamylation (GO:0035608)	2026-01-06	0.126841	0.523492	0	0	8.76592	18.1	AGBL5
Protein Deubiquitination Involved in Ubiquitin-Dependent Protein Catabolic Process (GO:0071947)	2026-01-06	0.126841	0.523492	0	0	8.76592	18.1	ZRANB1
Protein Repair (GO:0030091)	2026-01-06	0.126841	0.523492	0	0	8.76592	18.1	MSRB1
Purine Ribonucleoside Metabolic Process (GO:0046128)	2026-01-06	0.126841	0.523492	0	0	8.76592	18.1	NT5C2
Random Inactivation of X Chromosome (GO:0060816)	2026-01-06	0.126841	0.523492	0	0	8.76592	18.1	PCGF3
Regulation of MDA-5 Signaling Pathway (GO:0039533)	2026-01-06	0.126841	0.523492	0	0	8.76592	18.1	DHX58
ADP Catabolic Process (GO:0046032)	2026-02-28	0.128928	0.523492	0	0	3.37545	6.91462	PFKFB2;LDHA
Sterol Biosynthetic Process (GO:0016126)	2026-02-28	0.128928	0.523492	0	0	3.37545	6.91462	ACLY;INSIG1
Glycolytic Process (GO:0006096)	2026-02-28	0.128928	0.523492	0	0	3.37545	6.91462	PFKFB2;LDHA
Glycosaminoglycan Metabolic Process (GO:0030203)	2026-02-28	0.128928	0.523492	0	0	3.37545	6.91462	HS3ST3B1;GCNT2
Long-Term Synaptic Potentiation (GO:0060291)	2026-02-28	0.128928	0.523492	0	0	3.37545	6.91462	MPP2;PRKCZ
Negative Regulation of Signaling (GO:0023057)	2026-02-28	0.128928	0.523492	0	0	3.37545	6.91462	IL11;LIF
Positive Regulation of Cholesterol Transport (GO:0032376)	2026-02-28	0.128928	0.523492	0	0	3.37545	6.91462	ABCA3;APOE
Positive Regulation of Fibroblast Proliferation (GO:0048146)	2026-02-28	0.128928	0.523492	0	0	3.37545	6.91462	PDGFRA;GAS6
Primary Neural Tube Formation (GO:0014020)	2026-02-28	0.128928	0.523492	0	0	3.37545	6.91462	SKI;LMO4
Cellular Response to Fibroblast Growth Factor Stimulus (GO:0044344)	1956-03-01	0.129729	0.523492	0	0	2.48598	5.07712	NR4A1;FGF7;ZFP36
Positive Regulation of Ubiquitin-Dependent Protein Catabolic Process (GO:2000060)	1988-04-01	0.134432	0.523492	0	0	2.09277	4.19955	PAQR3;HSPA1B;DDA1;HSPA1A
Cellular Response to Interleukin-1 (GO:0071347)	1957-03-01	0.134802	0.523492	0	0	2.43981	4.88927	EGR1;MAPK11;SOX9
Heart Morphogenesis (GO:0003007)	1957-03-01	0.134802	0.523492	0	0	2.43981	4.88927	HEYL;SOX9;TBX3
mRNA Stabilization (GO:0048255)	1957-03-01	0.134802	0.523492	0	0	2.43981	4.88927	ZFP36;CIRBP;TENT5B
Myeloid Cell Differentiation (GO:0030099)	1957-03-01	0.134802	0.523492	0	0	2.43981	4.88927	IL11;THPO;CDIN1
Regulation of Monoatomic Ion Transmembrane Transport (GO:0034765)	2029-02-01	0.136526	0.523492	0	0	3.25027	6.47206	KCNJ8;WNK1
Regulation of Platelet Activation (GO:0010543)	2029-02-01	0.136526	0.523492	0	0	3.25027	6.47206	PDGFRA;SELENOP
Regulation of Supramolecular Fiber Organization (GO:1902903)	2029-02-01	0.136526	0.523492	0	0	3.25027	6.47206	EFEMP2;APOE
Cytoplasmic Pattern Recognition Receptor Signaling Pathway (GO:0002753)	2029-02-01	0.136526	0.523492	0	0	3.25027	6.47206	DHX58;IRF7
Synaptic Vesicle Endocytosis (GO:0048488)	2029-02-01	0.136526	0.523492	0	0	3.25027	6.47206	SYNJ2;AP2M1
Tube Closure (GO:0060606)	2029-02-01	0.136526	0.523492	0	0	3.25027	6.47206	SKI;LMO4
Negative Regulation of Interleukin-1 Production (GO:0032692)	2029-02-01	0.136526	0.523492	0	0	3.25027	6.47206	SERPINB1;GAS6
Negative Regulation of Protein Localization to Membrane (GO:1905476)	2029-02-01	0.136526	0.523492	0	0	3.25027	6.47206	WNK1;AP2M1
Negative Regulation of Wound Healing (GO:0061045)	2029-02-01	0.136526	0.523492	0	0	3.25027	6.47206	APOE;CRK
Positive Regulation of Protein Targeting to Mitochondrion (GO:1903955)	2029-02-01	0.136526	0.523492	0	0	3.25027	6.47206	UBL4B;MICALL2
Negative Regulation of DNA-templated Transcription (GO:0045892)	28/1006	0.137094	0.523492	0	0	1.26921	2.52203	FOXC2;ZNF175;CIPC;WWC2;SUMO4;ZBTB2;ZFP36;ZNF703;SOX9;KDM2A;PAX6;PHC3;COMMD7;ESR1;POU5F1;TBX3;RUNX2;NCOR2;SKI;HEYL;HIC2;PAX9;IRF7;ZNF217;GAS6;HOXD9;EZH1;HSPA1A
Cellular Response to Hormone Stimulus (GO:0032870)	1989-04-01	0.13844	0.523492	0	0	2.06804	4.08917	PAX8;ESR1;HSPA1B;HSPA1A
Protein K63-linked Ubiquitination (GO:0070534)	1958-03-01	0.139942	0.523492	0	0	2.39533	4.71049	TRIM8;KCMF1;TRIM5
Purine Ribonucleotide Metabolic Process (GO:0009150)	1958-03-01	0.139942	0.523492	0	0	2.39533	4.71049	NT5C2;HSPA1B;HSPA1A
Protein Polyubiquitination (GO:0000209)	8/228	0.140024	0.523492	0	0	1.60141	3.14828	TRIM8;KCMF1;TRIM5;UBR4;DTX4;NT5C2;MARCHF6;DDA1
Regulation of Cell Population Proliferation (GO:0042127)	22/769	0.14231	0.523492	0	0	1.3032	2.5409	BTG4;IL11;PDGFRA;BTG2;WWC2;LIF;FLT3LG;TENT5B;HOXC10;TBX3;SKI;FGF7;PDF;THPO;CSNK2B;ZNF703;GCNT2;SOX9;HSPA1B;BRICD5;HBEGF;HSPA1A
Regulation of Keratinocyte Differentiation (GO:0045616)	1930-02-01	0.14422	0.523492	0	0	3.13403	6.06877	ZFP36;EXTL3
Dorsal/Ventral Pattern Formation (GO:0009953)	1930-02-01	0.14422	0.523492	0	0	3.13403	6.06877	CHRD;HOXA11
Intrinsic Apoptotic Signaling Pathway in Response to Endoplasmic Reticulum Stress (GO:0070059)	1930-02-01	0.14422	0.523492	0	0	3.13403	6.06877	BAG6;TNFRSF10B
Negative Regulation of Cytokine Production Involved in Inflammatory Response (GO:1900016)	1930-02-01	0.14422	0.523492	0	0	3.13403	6.06877	ZFP36;EXTL3
Neural Tube Closure (GO:0001843)	1930-02-01	0.14422	0.523492	0	0	3.13403	6.06877	SKI;LMO4
Positive Regulation of Microtubule Polymerization (GO:0031116)	1930-02-01	0.14422	0.523492	0	0	3.13403	6.06877	HSPA1B;HSPA1A
Positive Regulation of Nitric Oxide Biosynthetic Process (GO:0045429)	1930-02-01	0.14422	0.523492	0	0	3.13403	6.06877	APOE;ESR1
Positive Regulation of Peptidyl-Serine Phosphorylation (GO:0033138)	1930-02-01	0.14422	0.523492	0	0	3.13403	6.06877	IL11;LIF
Regulation of Cell Morphogenesis (GO:0022604)	1930-02-01	0.14422	0.523492	0	0	3.13403	6.06877	ZRANB1;PDZD8
Protein Polymerization (GO:0051258)	1959-03-01	0.145147	0.523492	0	0	2.35244	4.54023	GPX4;MICALL2;MSRB1
C-terminal Protein Amino Acid Modification (GO:0018410)	2026-01-07	0.146362	0.523492	0	0	7.30456	14.037	AGBL5
Regulation of Dendritic Cell Chemotaxis (GO:2000508)	2026-01-07	0.146362	0.523492	0	0	7.30456	14.037	GAS6
SREBP Signaling Pathway (GO:0032933)	2026-01-07	0.146362	0.523492	0	0	7.30456	14.037	INSIG1
Regulation of mRNA Export From Nucleus (GO:0010793)	2026-01-07	0.146362	0.523492	0	0	7.30456	14.037	WNK1
Regulation of Mammary Gland Epithelial Cell Proliferation (GO:0033599)	2026-01-07	0.146362	0.523492	0	0	7.30456	14.037	ZNF703
Regulation of miRNA-mediated Gene Silencing (GO:0060964)	2026-01-07	0.146362	0.523492	0	0	7.30456	14.037	ZFP36
Regulation of Mitotic Cytokinesis (GO:1902412)	2026-01-07	0.146362	0.523492	0	0	7.30456	14.037	WNK1
Alcohol Catabolic Process (GO:0046164)	2026-01-07	0.146362	0.523492	0	0	7.30456	14.037	SNX17
Anterograde Axonal Protein Transport (GO:0099641)	2026-01-07	0.146362	0.523492	0	0	7.30456	14.037	MPP2
Antigen Processing and Presentation of Exogenous Peptide Antigen via MHC Class I (GO:0042590)	2026-01-07	0.146362	0.523492	0	0	7.30456	14.037	MFSD6
Regulation of Organ Growth (GO:0046620)	2026-01-07	0.146362	0.523492	0	0	7.30456	14.037	WWC2
Axo-Dendritic Protein Transport (GO:0099640)	2026-01-07	0.146362	0.523492	0	0	7.30456	14.037	MPP2
Regulation of Ribonucleoprotein Complex Localization (GO:2000197)	2026-01-07	0.146362	0.523492	0	0	7.30456	14.037	WNK1
Cellular Response to Granulocyte Macrophage Colony-Stimulating Factor Stimulus (GO:0097011)	2026-01-07	0.146362	0.523492	0	0	7.30456	14.037	ZFP36
Cellular Response to Nitric Oxide (GO:0071732)	2026-01-07	0.146362	0.523492	0	0	7.30456	14.037	GUCY1B1
Cellular Response to Potassium Ion (GO:0035865)	2026-01-07	0.146362	0.523492	0	0	7.30456	14.037	MPP2
Cellular Response to Reactive Nitrogen Species (GO:1902170)	2026-01-07	0.146362	0.523492	0	0	7.30456	14.037	GUCY1B1
Chaperone Mediated Protein Folding Independent of Cofactor (GO:0051086)	2026-01-07	0.146362	0.523492	0	0	7.30456	14.037	CCT6A
Response to Granulocyte Macrophage Colony-Stimulating Factor (GO:0097012)	2026-01-07	0.146362	0.523492	0	0	7.30456	14.037	ZFP36
Response to Hydroperoxide (GO:0033194)	2026-01-07	0.146362	0.523492	0	0	7.30456	14.037	DAPK1
Response to Potassium Ion (GO:0035864)	2026-01-07	0.146362	0.523492	0	0	7.30456	14.037	MPP2
Retinal Rod Cell Development (GO:0046548)	2026-01-07	0.146362	0.523492	0	0	7.30456	14.037	NRL
Coronary Vasculature Morphogenesis (GO:0060977)	2026-01-07	0.146362	0.523492	0	0	7.30456	14.037	NRP1
Deadenylation-Dependent Decapping of Nuclear-Transcribed mRNA (GO:0000290)	2026-01-07	0.146362	0.523492	0	0	7.30456	14.037	LSM1
Depyrimidination (GO:0045008)	2026-01-07	0.146362	0.523492	0	0	7.30456	14.037	NEIL2
Detection of Molecule of Bacterial Origin (GO:0032490)	2026-01-07	0.146362	0.523492	0	0	7.30456	14.037	NR4A1
Elastic Fiber Assembly (GO:0048251)	2026-01-07	0.146362	0.523492	0	0	7.30456	14.037	EFEMP2
Embryonic Skeletal Joint Morphogenesis (GO:0060272)	2026-01-07	0.146362	0.523492	0	0	7.30456	14.037	HOXA11
Sulfur Amino Acid Transport (GO:0000101)	2026-01-07	0.146362	0.523492	0	0	7.30456	14.037	SLC7A5
Thyroid Hormone Transport (GO:0070327)	2026-01-07	0.146362	0.523492	0	0	7.30456	14.037	SLC7A5
Triglyceride-Rich Lipoprotein Particle Remodeling (GO:0034370)	2026-01-07	0.146362	0.523492	0	0	7.30456	14.037	APOE
Urea Metabolic Process (GO:0019627)	2026-01-07	0.146362	0.523492	0	0	7.30456	14.037	SLC25A15
Heart Induction (GO:0003129)	2026-01-07	0.146362	0.523492	0	0	7.30456	14.037	POU5F1
Hepoxilin Biosynthetic Process (GO:0051122)	2026-01-07	0.146362	0.523492	0	0	7.30456	14.037	GSTM1
Hepoxilin Metabolic Process (GO:0051121)	2026-01-07	0.146362	0.523492	0	0	7.30456	14.037	GSTM1
Kidney Epithelium Development (GO:0072073)	2026-01-07	0.146362	0.523492	0	0	7.30456	14.037	PAX8
Locomotor Rhythm (GO:0045475)	2026-01-07	0.146362	0.523492	0	0	7.30456	14.037	EGR1
Mammary Gland Epithelial Cell Differentiation (GO:0060644)	2026-01-07	0.146362	0.523492	0	0	7.30456	14.037	ZNF703
Negative Regulation of Epidermal Cell Differentiation (GO:0045605)	2026-01-07	0.146362	0.523492	0	0	7.30456	14.037	EXTL3
Negative Regulation of Fatty Acid Oxidation (GO:0046322)	2026-01-07	0.146362	0.523492	0	0	7.30456	14.037	SOX9
Negative Regulation of Glial Cell Apoptotic Process (GO:0034351)	2026-01-07	0.146362	0.523492	0	0	7.30456	14.037	GAS6
Negative Regulation of Sodium Ion Transport (GO:0010766)	2026-01-07	0.146362	0.523492	0	0	7.30456	14.037	WNK1
Nonribosomal Peptide Biosynthetic Process (GO:0019184)	2026-01-07	0.146362	0.523492	0	0	7.30456	14.037	HAGH
Nose Development (GO:0043584)	2026-01-07	0.146362	0.523492	0	0	7.30456	14.037	SKI
Peptidyl-Amino Acid Modification (GO:0018193)	2026-01-07	0.146362	0.523492	0	0	7.30456	14.037	PDF
poly-N-acetyllactosamine Biosynthetic Process (GO:0030311)	2026-01-07	0.146362	0.523492	0	0	7.30456	14.037	B3GNT4
Positive Regulation of CD8-positive, Alpha-Beta T Cell Activation (GO:2001187)	2026-01-07	0.146362	0.523492	0	0	7.30456	14.037	HLA-E
Positive Regulation of T-helper 2 Cell Cytokine Production (GO:2000553)	2026-01-07	0.146362	0.523492	0	0	7.30456	14.037	PRKCZ
Positive Regulation of Dendritic Cell Chemotaxis (GO:2000510)	2026-01-07	0.146362	0.523492	0	0	7.30456	14.037	GAS6
Positive Regulation of Natural Killer Cell Proliferation (GO:0032819)	2026-01-07	0.146362	0.523492	0	0	7.30456	14.037	HLA-E
Positive Regulation of Plasminogen Activation (GO:0010756)	2026-01-07	0.146362	0.523492	0	0	7.30456	14.037	CLEC3B
Positive Regulation of Receptor Catabolic Process (GO:2000646)	2026-01-07	0.146362	0.523492	0	0	7.30456	14.037	APOE
Positive Regulation of Steroid Metabolic Process (GO:0045940)	2026-01-07	0.146362	0.523492	0	0	7.30456	14.037	APOE
Postsynapse Organization (GO:0099173)	2026-01-07	0.146362	0.523492	0	0	7.30456	14.037	CHRNB1
Protein Localization to Golgi Membrane (GO:1903292)	2026-01-07	0.146362	0.523492	0	0	7.30456	14.037	RAB6A
Protein Localization to Cytoplasmic Stress Granule (GO:1903608)	2026-01-07	0.146362	0.523492	0	0	7.30456	14.037	TIA1
Protein Localization to Presynapse (GO:1905383)	2026-01-07	0.146362	0.523492	0	0	7.30456	14.037	MPP2
Protein Retention in ER Lumen (GO:0006621)	2026-01-07	0.146362	0.523492	0	0	7.30456	14.037	RER1
Purine Ribonucleoside Monophosphate Catabolic Process (GO:0009169)	2026-01-07	0.146362	0.523492	0	0	7.30456	14.037	NT5C2
Pyrimidine Ribonucleotide Biosynthetic Process (GO:0009220)	2026-01-07	0.146362	0.523492	0	0	7.30456	14.037	UMPS
Regulation of CD8-positive, Alpha-Beta T Cell Proliferation (GO:2000564)	2026-01-07	0.146362	0.523492	0	0	7.30456	14.037	HLA-E
Regulation of T-helper 2 Cell Differentiation (GO:0045628)	2026-01-07	0.146362	0.523492	0	0	7.30456	14.037	PRKCZ
Regulation of Chemokine-Mediated Signaling Pathway (GO:0070099)	2026-01-07	0.146362	0.523492	0	0	7.30456	14.037	PADI2
Positive Regulation of Cell Migration (GO:0030335)	11/344	0.150192	0.523492	0	0	1.45618	2.76069	NRP1;FOXC2;PDGFRA;ZNF703;SEMA3B;GCNT2;CASS4;CCN4;SOX9;SEMA3F;HBEGF
Response to Type II Interferon (GO:0034341)	1960-03-01	0.150414	0.523492	0	0	2.31105	4.37797	IFITM2;CALCOCO2;DAPK1
Endomembrane System Organization (GO:0010256)	7/196	0.150704	0.523492	0	0	1.62997	3.08461	RAB2A;GOLGA6A;SYNGR1;GORASP2;UBR4;VPS13B;LNPK
Golgi to Plasma Membrane Protein Transport (GO:0043001)	1931-02-01	0.152003	0.523492	0	0	3.0258	5.70018	RAB10;PHAF1
Regulation of Spindle Assembly (GO:0090169)	1931-02-01	0.152003	0.523492	0	0	3.0258	5.70018	HSPA1B;HSPA1A
Negative Regulation of MAP Kinase Activity (GO:0043407)	1931-02-01	0.152003	0.523492	0	0	3.0258	5.70018	PAQR3;APOE
Negative Regulation of Blood Coagulation (GO:0030195)	1931-02-01	0.152003	0.523492	0	0	3.0258	5.70018	PDGFRA;APOE
Nuclear-Transcribed mRNA Catabolic Process, Deadenylation-Dependent Decay (GO:0000288)	1931-02-01	0.152003	0.523492	0	0	3.0258	5.70018	ZFP36;LSM1
Positive Regulation of Nitric Oxide Metabolic Process (GO:1904407)	1931-02-01	0.152003	0.523492	0	0	3.0258	5.70018	APOE;ESR1
Regulation of Protein-Containing Complex Assembly (GO:0043254)	5/126	0.152125	0.523492	0	0	1.81669	3.42092	VPS33A;SELENOP;PREB;APOE;PRKCZ
Calcium Ion Transport (GO:0006816)	5/126	0.152125	0.523492	0	0	1.81669	3.42092	RYR1;CATSPER1;CRACR2A;ORAI3;GAS6
Regulation of Cell Motility (GO:2000145)	5/126	0.152125	0.523492	0	0	1.81669	3.42092	DOCK10;FGF7;LMO4;TNNC1;CRK
Protein Transport (GO:0015031)	10/308	0.153932	0.523492	0	0	1.47858	2.76679	RAB10;SNX17;VPS33A;PREB;VPS26A;AP3B1;APOE;RAB6A;PHAF1;LRP1B
Regulation of Epithelial Cell Proliferation (GO:0050678)	1993-04-01	0.154938	0.523492	0	0	1.97469	3.68226	NR4A1;FGF7;ZFP36;SOX9
Autophagy of Mitochondrion (GO:0000422)	1961-03-01	0.155742	0.523492	0	0	2.27109	4.22321	ATG4B;USP30;NIPSNAP2
Phospholipid Transport (GO:0015914)	1961-03-01	0.155742	0.523492	0	0	2.27109	4.22321	TMEM30B;ABCA3;APOE
Regulation of Immune Response (GO:0050776)	1994-04-01	0.159173	0.523492	0	0	1.95265	3.5885	HLA-DMB;DHX58;IRF7;CARD14
Cellular Response to Peptide Hormone Stimulus (GO:0071375)	1994-04-01	0.159173	0.523492	0	0	1.95265	3.5885	RAB10;NR4A1;INSIG1;PRKCZ
Positive Regulation of Phosphorylation (GO:0042327)	1994-04-01	0.159173	0.523492	0	0	1.95265	3.5885	THPO;LMO4;GAS6;CARD14
Regulation of Regulated Secretory Pathway (GO:1903305)	1932-02-01	0.159865	0.523492	0	0	2.92479	5.36239	SYT5;SEPTIN5
Respiratory System Development (GO:0060541)	1932-02-01	0.159865	0.523492	0	0	2.92479	5.36239	BAG6;FGF7
Chondrocyte Differentiation (GO:0002062)	1932-02-01	0.159865	0.523492	0	0	2.92479	5.36239	SOX9;RUNX2
Response to Steroid Hormone (GO:0048545)	1932-02-01	0.159865	0.523492	0	0	2.92479	5.36239	HSPA1B;HSPA1A
Negative Regulation of Proteasomal Ubiquitin-Dependent Protein Catabolic Process (GO:0032435)	1932-02-01	0.159865	0.523492	0	0	2.92479	5.36239	BAG6;CSNK2B
Positive Regulation of Establishment of Protein Localization to Mitochondrion (GO:1903749)	1932-02-01	0.159865	0.523492	0	0	2.92479	5.36239	UBL4B;MICALL2
Protein Localization to Golgi Apparatus (GO:0034067)	1932-02-01	0.159865	0.523492	0	0	2.92479	5.36239	PAQR3;RAB6A
Purine Ribonucleoside Triphosphate Metabolic Process (GO:0009205)	1932-02-01	0.159865	0.523492	0	0	2.92479	5.36239	HSPA1B;HSPA1A
Pyridine Nucleotide Catabolic Process (GO:0019364)	1932-02-01	0.159865	0.523492	0	0	2.92479	5.36239	PFKFB2;LDHA
Regulation of Cholesterol Efflux (GO:0010874)	1932-02-01	0.159865	0.523492	0	0	2.92479	5.36239	ABCA3;APOE
Positive Regulation of Cellular Process (GO:0048522)	18/622	0.159955	0.523492	0	0	1.31633	2.41265	IL11;PDGFRA;NCBP1;CHRD;LIF;FLT3LG;HOXC10;TBX3;ZFP36;FGF7;PDF;THPO;ZNF703;GCNT2;CCN4;SOX9;CRK;HBEGF
Axonogenesis (GO:0007409)	7/200	0.161923	0.523492	0	0	1.59585	2.90547	RAB10;NRP1;SEMA3B;DAG1;EMB;SEMA3F;PTPRH
Regulation of Epithelial Cell Apoptotic Process (GO:1904035)	2026-01-08	0.165448	0.523492	0	0	6.26073	11.2637	ZFP36
Regulation of Extent of Cell Growth (GO:0061387)	2026-01-08	0.165448	0.523492	0	0	6.26073	11.2637	APOE
GMP Metabolic Process (GO:0046037)	2026-01-08	0.165448	0.523492	0	0	6.26073	11.2637	NT5C2
Regulation of Fibroblast Apoptotic Process (GO:2000269)	2026-01-08	0.165448	0.523492	0	0	6.26073	11.2637	GAS6
Regulation of Heart Morphogenesis (GO:2000826)	2026-01-08	0.165448	0.523492	0	0	6.26073	11.2637	POU5F1
R-loop Processing (GO:0062176)	2026-01-08	0.165448	0.523492	0	0	6.26073	11.2637	NFAT5
Schwann Cell Development (GO:0014044)	2026-01-08	0.165448	0.523492	0	0	6.26073	11.2637	SKI
TRAIL-activated Apoptotic Signaling Pathway (GO:0036462)	2026-01-08	0.165448	0.523492	0	0	6.26073	11.2637	TNFRSF10B
Regulation of Lysosome Size (GO:0062196)	2026-01-08	0.165448	0.523492	0	0	6.26073	11.2637	BORCS7
Regulation of mRNA 3'-End Processing (GO:0031440)	2026-01-08	0.165448	0.523492	0	0	6.26073	11.2637	NCBP1
Regulation of Myeloid Leukocyte Differentiation (GO:0002761)	2026-01-08	0.165448	0.523492	0	0	6.26073	11.2637	IRF7
Aminoglycoside Antibiotic Metabolic Process (GO:0030647)	2026-01-08	0.165448	0.523492	0	0	6.26073	11.2637	AKR7A2
Apoptotic DNA Fragmentation (GO:0006309)	2026-01-08	0.165448	0.523492	0	0	6.26073	11.2637	DNASE2
Aromatic Amino Acid Transport (GO:0015801)	2026-01-08	0.165448	0.523492	0	0	6.26073	11.2637	SLC7A5
Cell Differentiation Involved in Metanephros Development (GO:0072202)	2026-01-08	0.165448	0.523492	0	0	6.26073	11.2637	PAX8
Regulation of Tumor Necrosis Factor Superfamily Cytokine Production (GO:1903555)	2026-01-08	0.165448	0.523492	0	0	6.26073	11.2637	ZFP36
Release of Sequestered Calcium Ion Into Cytosol by Endoplasmic Reticulum (GO:1903514)	2026-01-08	0.165448	0.523492	0	0	6.26073	11.2637	RYR1
Cellular Response to Purine-Containing Compound (GO:0071415)	2026-01-08	0.165448	0.523492	0	0	6.26073	11.2637	RYR1
Cellular Response to Sterol Depletion (GO:0071501)	2026-01-08	0.165448	0.523492	0	0	6.26073	11.2637	INSIG1
Collagen-Activated Signaling Pathway (GO:0038065)	2026-01-08	0.165448	0.523492	0	0	6.26073	11.2637	DDR1
Daunorubicin Metabolic Process (GO:0044597)	2026-01-08	0.165448	0.523492	0	0	6.26073	11.2637	AKR7A2
Sensory Organ Morphogenesis (GO:0090596)	2026-01-08	0.165448	0.523492	0	0	6.26073	11.2637	SKI
Determination of Left/Right Asymmetry in Lateral Mesoderm (GO:0003140)	2026-01-08	0.165448	0.523492	0	0	6.26073	11.2637	FOXH1
Skin Morphogenesis (GO:0043589)	2026-01-08	0.165448	0.523492	0	0	6.26073	11.2637	ITGB4
Embryonic Digestive Tract Morphogenesis (GO:0048557)	2026-01-08	0.165448	0.523492	0	0	6.26073	11.2637	PDGFRA
Embryonic Skeletal Joint Development (GO:0072498)	2026-01-08	0.165448	0.523492	0	0	6.26073	11.2637	HOXA11
Endochondral Ossification (GO:0001958)	2026-01-08	0.165448	0.523492	0	0	6.26073	11.2637	TMEM119
Endosome to Melanosome Transport (GO:0035646)	2026-01-08	0.165448	0.523492	0	0	6.26073	11.2637	AP1M1
Endosome to Pigment Granule Transport (GO:0043485)	2026-01-08	0.165448	0.523492	0	0	6.26073	11.2637	AP1M1
Epithelial to Mesenchymal Transition Involved in Endocardial Cushion Formation (GO:0003198)	2026-01-08	0.165448	0.523492	0	0	6.26073	11.2637	HEYL
Ventricular Cardiac Muscle Cell Membrane Repolarization (GO:0099625)	2026-01-08	0.165448	0.523492	0	0	6.26073	11.2637	KCNJ8
Ventricular Trabecula Myocardium Morphogenesis (GO:0003222)	2026-01-08	0.165448	0.523492	0	0	6.26073	11.2637	FOXH1
Magnesium Ion Homeostasis (GO:0010960)	2026-01-08	0.165448	0.523492	0	0	6.26073	11.2637	CNNM2
Mesodermal Cell Differentiation (GO:0048333)	2026-01-08	0.165448	0.523492	0	0	6.26073	11.2637	ITGB4
Negative Regulation of Ferroptosis (GO:0110076)	2026-01-08	0.165448	0.523492	0	0	6.26073	11.2637	GPX4
Peptidyl-Serine Autophosphorylation (GO:0036289)	2026-01-08	0.165448	0.523492	0	0	6.26073	11.2637	MARK3
Peripheral Nervous System Axon Ensheathment (GO:0032292)	2026-01-08	0.165448	0.523492	0	0	6.26073	11.2637	SKI
poly-N-acetyllactosamine Metabolic Process (GO:0030309)	2026-01-08	0.165448	0.523492	0	0	6.26073	11.2637	B3GNT4
Positive Regulation of Megakaryocyte Differentiation (GO:0045654)	2026-01-08	0.165448	0.523492	0	0	6.26073	11.2637	THPO
Positive Regulation of Opsonization (GO:1903028)	2026-01-08	0.165448	0.523492	0	0	6.26073	11.2637	COLEC10
Positive Regulation of Telomerase RNA Localization to Cajal Body (GO:1904874)	2026-01-08	0.165448	0.523492	0	0	6.26073	11.2637	CCT6A
Proline Transport (GO:0015824)	2026-01-08	0.165448	0.523492	0	0	6.26073	11.2637	SLC7A5
rRNA Pseudouridine Synthesis (GO:0031118)	2026-01-08	0.165448	0.523492	0	0	6.26073	11.2637	NHP2
Regulation of Cell Killing (GO:0031341)	2026-01-08	0.165448	0.523492	0	0	6.26073	11.2637	IL11
Negative Regulation of Metabolic Process (GO:0009892)	1963-03-01	0.166569	0.523492	0	0	2.19516	3.93448	FOXC2;HOXC10;LGR4
Response to Estradiol (GO:0032355)	1933-02-01	0.1678	0.523492	0	0	2.8303	5.05203	ZNF703;ESR1
Negative Regulation of Developmental Growth (GO:0048640)	1933-02-01	0.1678	0.523492	0	0	2.8303	5.05203	WWC2;DIP2B
Regulation of Cell Adhesion Mediated by Integrin (GO:0033628)	1933-02-01	0.1678	0.523492	0	0	2.8303	5.05203	FOXC2;LIF
Negative Regulation of RNA Biosynthetic Process (GO:1902679)	14/470	0.170145	0.523492	0	0	1.35407	2.39819	CIPC;SUMO4;PHC3;COMMD7;TBX3;RUNX2;NCOR2;HEYL;HIC2;PAX9;ZNF703;ZNF217;SOX9;GAS6
Regulation of mRNA Splicing, via Spliceosome (GO:0048024)	1997-04-01	0.172129	0.523492	0	0	1.88937	3.32436	TIA1;NCBP1;U2AF2;CIRBP
Positive Regulation of Macromolecule Biosynthetic Process (GO:0010557)	11/355	0.173513	0.523492	0	0	1.40881	2.46753	EGR1;MAPK11;SLC25A37;TNNC1;TMEM119;PAX6;SOX9;HOXD3;GAS6;HSPA1B;HSPA1A
Actin Filament Bundle Organization (GO:0061572)	1934-02-01	0.175801	0.523492	0	0	2.74171	4.7662	RFLNB;RFLNA
Cellular Response to Osmotic Stress (GO:0071470)	1934-02-01	0.175801	0.523492	0	0	2.74171	4.7662	NFAT5;WNK1
Synaptic Vesicle Recycling (GO:0036465)	1934-02-01	0.175801	0.523492	0	0	2.74171	4.7662	SYNJ2;AP2M1
Triglyceride Homeostasis (GO:0070328)	1934-02-01	0.175801	0.523492	0	0	2.74171	4.7662	APOE;MAP4K5
Tumor Necrosis Factor-Mediated Signaling Pathway (GO:0033209)	1934-02-01	0.175801	0.523492	0	0	2.74171	4.7662	COMMD7;CARD14
Lung Development (GO:0030324)	1934-02-01	0.175801	0.523492	0	0	2.74171	4.7662	BAG6;FGF7
Negative Regulation of Blood Vessel Endothelial Cell Migration (GO:0043537)	1934-02-01	0.175801	0.523492	0	0	2.74171	4.7662	CSNK2B;APOE
Cellular Response to Transforming Growth Factor Beta Stimulus (GO:0071560)	1998-04-01	0.176527	0.523492	0	0	1.86917	3.24167	SKI;FOXH1;GCNT2;SOX9
Positive Regulation of Protein Modification Process (GO:0031401)	1998-04-01	0.176527	0.523492	0	0	1.86917	3.24167	EGR1;THPO;GAS6;CARD14
Regulation of Cell Cycle (GO:0051726)	10/318	0.176688	0.523492	0	0	1.42983	2.47843	BTG4;BOP1;NR4A1;CNTD1;ZNF703;SOX9;HOXC9;TENT5B;HOXD10;TBX3
Fat Cell Differentiation (GO:0045444)	1965-03-01	0.177609	0.523492	0	0	2.12413	3.67086	IL11;NR4A1;PSMB8
Pattern Recognition Receptor Signaling Pathway (GO:0002221)	1965-03-01	0.177609	0.523492	0	0	2.12413	3.67086	COLEC10;DHX58;IRF7
Protein Targeting to Membrane (GO:0006612)	1965-03-01	0.177609	0.523492	0	0	2.12413	3.67086	BAG6;SRPRA;VPS37A
Regulation of Type I Interferon Production (GO:0032479)	1966-03-01	0.183203	0.523492	0	0	2.0903	3.54758	DHX58;IRF7;DTX4
Negative Regulation of Viral Process (GO:0048525)	1966-03-01	0.183203	0.523492	0	0	2.0903	3.54758	ZFP36;IFITM2;CSNK2B
NADH Dehydrogenase Complex Assembly (GO:0010257)	1935-02-01	0.18386	0.523492	0	0	2.6585	4.50237	ECSIT;BCS1L
Regulation of Neuronal Synaptic Plasticity (GO:0048168)	1935-02-01	0.18386	0.523492	0	0	2.6585	4.50237	SYNGR1;APOE
Intracellular Receptor Signaling Pathway (GO:0030522)	1935-02-01	0.18386	0.523492	0	0	2.6585	4.50237	DHX58;IRF7
Mitochondrial Respiratory Chain Complex I Assembly (GO:0032981)	1935-02-01	0.18386	0.523492	0	0	2.6585	4.50237	ECSIT;BCS1L
Platelet Aggregation (GO:0070527)	1935-02-01	0.18386	0.523492	0	0	2.6585	4.50237	PDGFRA;MYL9
Positive Regulation of Cytokine Production Involved in Immune Response (GO:0002720)	1935-02-01	0.18386	0.523492	0	0	2.6585	4.50237	SLC7A5;HLA-E
Regulation of Complement-Dependent Cytotoxicity (GO:1903659)	2026-01-09	0.184107	0.523492	0	0	5.47786	9.26983	IL11
B Cell Homeostasis (GO:0001782)	2026-01-09	0.184107	0.523492	0	0	5.47786	9.26983	DOCK10
Regulation of Dendritic Cell Apoptotic Process (GO:2000668)	2026-01-09	0.184107	0.523492	0	0	5.47786	9.26983	GAS6
Regulation of Endosome Size (GO:0051036)	2026-01-09	0.184107	0.523492	0	0	5.47786	9.26983	BORCS7
IMP Metabolic Process (GO:0046040)	2026-01-09	0.184107	0.523492	0	0	5.47786	9.26983	NT5C2
L-arginine Transmembrane Transport (GO:1903826)	2026-01-09	0.184107	0.523492	0	0	5.47786	9.26983	SLC25A15
L-leucine Transport (GO:0015820)	2026-01-09	0.184107	0.523492	0	0	5.47786	9.26983	SLC7A5
Regulation of Inflammatory Response to Wounding (GO:0106014)	2026-01-09	0.184107	0.523492	0	0	5.47786	9.26983	EXTL3
Regulation of Ketone Biosynthetic Process (GO:0010566)	2026-01-09	0.184107	0.523492	0	0	5.47786	9.26983	EGR1
Aggrephagy (GO:0035973)	2026-01-09	0.184107	0.523492	0	0	5.47786	9.26983	ATG4B
Regulation of Natural Killer Cell Proliferation (GO:0032817)	2026-01-09	0.184107	0.523492	0	0	5.47786	9.26983	HLA-E
Axon Regeneration (GO:0031103)	2026-01-09	0.184107	0.523492	0	0	5.47786	9.26983	TNNC1
Basic Amino Acid Transmembrane Transport (GO:1990822)	2026-01-09	0.184107	0.523492	0	0	5.47786	9.26983	SLC25A15
Regulation of Protein Localization to Cajal Body (GO:1904869)	2026-01-09	0.184107	0.523492	0	0	5.47786	9.26983	CCT6A
cGMP Biosynthetic Process (GO:0006182)	2026-01-09	0.184107	0.523492	0	0	5.47786	9.26983	GUCY1B1
Regulation of Vascular Wound Healing (GO:0061043)	2026-01-09	0.184107	0.523492	0	0	5.47786	9.26983	FOXC2
Cellular Response to Interferon-Alpha (GO:0035457)	2026-01-09	0.184107	0.523492	0	0	5.47786	9.26983	GAS6
Commissural Neuron Axon Guidance (GO:0071679)	2026-01-09	0.184107	0.523492	0	0	5.47786	9.26983	NRP1
Smooth Muscle Tissue Development (GO:0048745)	2026-01-09	0.184107	0.523492	0	0	5.47786	9.26983	EFEMP2
Doxorubicin Metabolic Process (GO:0044598)	2026-01-09	0.184107	0.523492	0	0	5.47786	9.26983	AKR7A2
Ectoderm Development (GO:0007398)	2026-01-09	0.184107	0.523492	0	0	5.47786	9.26983	VAX2
Embryonic Forelimb Morphogenesis (GO:0035115)	2026-01-09	0.184107	0.523492	0	0	5.47786	9.26983	TBX3
Store-Operated Calcium Entry (GO:0002115)	2026-01-09	0.184107	0.523492	0	0	5.47786	9.26983	ORAI3
Endodermal Cell Fate Commitment (GO:0001711)	2026-01-09	0.184107	0.523492	0	0	5.47786	9.26983	POU5F1
Endoplasmic Reticulum Mannose Trimming (GO:1904380)	2026-01-09	0.184107	0.523492	0	0	5.47786	9.26983	MARCHF6
Endothelial Tube Morphogenesis (GO:0061154)	2026-01-09	0.184107	0.523492	0	0	5.47786	9.26983	CSNK2B
Vascular Associated Smooth Muscle Cell Differentiation (GO:0035886)	2026-01-09	0.184107	0.523492	0	0	5.47786	9.26983	EFEMP2
High-Density Lipoprotein Particle Assembly (GO:0034380)	2026-01-09	0.184107	0.523492	0	0	5.47786	9.26983	APOE
Hormone Transport (GO:0009914)	2026-01-09	0.184107	0.523492	0	0	5.47786	9.26983	SLC7A5
Intestinal Cholesterol Absorption (GO:0030299)	2026-01-09	0.184107	0.523492	0	0	5.47786	9.26983	NPC1
Lateral Mesoderm Development (GO:0048368)	2026-01-09	0.184107	0.523492	0	0	5.47786	9.26983	FOXH1
Lipoxygenase Pathway (GO:0019372)	2026-01-09	0.184107	0.523492	0	0	5.47786	9.26983	GPX4
Microtubule Anchoring (GO:0034453)	2026-01-09	0.184107	0.523492	0	0	5.47786	9.26983	DAG1
Negative Regulation of Bone Resorption (GO:0045779)	2026-01-09	0.184107	0.523492	0	0	5.47786	9.26983	TMEM119
Negative Regulation of Cell Adhesion Mediated by Integrin (GO:0033629)	2026-01-09	0.184107	0.523492	0	0	5.47786	9.26983	WNK1
Negative Regulation of Heterotypic Cell-Cell Adhesion (GO:0034115)	2026-01-09	0.184107	0.523492	0	0	5.47786	9.26983	WNK1
Negative Regulation of Long-Term Synaptic Potentiation (GO:1900272)	2026-01-09	0.184107	0.523492	0	0	5.47786	9.26983	APOE
Negative Regulation of Oxidoreductase Activity (GO:0051354)	2026-01-09	0.184107	0.523492	0	0	5.47786	9.26983	NT5DC2
Negative Regulation of Protein Exit From Endoplasmic Reticulum (GO:0070862)	2026-01-09	0.184107	0.523492	0	0	5.47786	9.26983	INSIG1
Polyketide Metabolic Process (GO:0030638)	2026-01-09	0.184107	0.523492	0	0	5.47786	9.26983	AKR7A2
Positive Regulation of Keratinocyte Migration (GO:0051549)	2026-01-09	0.184107	0.523492	0	0	5.47786	9.26983	FGF7
Positive Regulation of Mesenchymal Cell Proliferation (GO:0002053)	2026-01-09	0.184107	0.523492	0	0	5.47786	9.26983	SOX9
Positive Regulation of Protein Acetylation (GO:1901985)	2026-01-09	0.184107	0.523492	0	0	5.47786	9.26983	DIP2B
Positive Regulation of Protein Exit From Endoplasmic Reticulum (GO:0070863)	2026-01-09	0.184107	0.523492	0	0	5.47786	9.26983	TMEM30B
Positive Regulation of Protein Localization to Cajal Body (GO:1904871)	2026-01-09	0.184107	0.523492	0	0	5.47786	9.26983	CCT6A
Purine Nucleobase Transport (GO:0006863)	2026-01-09	0.184107	0.523492	0	0	5.47786	9.26983	SLC29A1
Regulation of CD8-positive, Alpha-Beta T Cell Activation (GO:2001185)	2026-01-09	0.184107	0.523492	0	0	5.47786	9.26983	HLA-E
Regulation of NMDA Receptor Activity (GO:2000310)	2026-01-09	0.184107	0.523492	0	0	5.47786	9.26983	DAPK1
Regulation of Cell-Cell Adhesion Involved in Gastrulation (GO:0070587)	2026-01-09	0.184107	0.523492	0	0	5.47786	9.26983	WNK1
Regulation of Cell-Cell Adhesion Mediated by Integrin (GO:0033632)	2026-01-09	0.184107	0.523492	0	0	5.47786	9.26983	WNK1
Positive Regulation of Protein Phosphorylation (GO:0001934)	6/171	0.184913	0.525062	0	0	1.59868	2.69836	IL11;FGF7;THPO;LIF;GAS6;CARD14
Cellular Response to Chemical Stress (GO:0062197)	4/100	0.185436	0.525825	0	0	1.83004	3.0837	GPX8;SUMO4;HSPA1B;HSPA1A
Regulation of Cell Migration (GO:0030334)	14/479	0.187459	0.530835	0	0	1.32723	2.22205	PDGFRA;SERPINB1;LMO4;TNNC1;SEMA3B;CHRD;SEMA3F;DOCK10;FGF7;ZNF703;GCNT2;DAG1;CASS4;HBEGF
Regulation of Cytokine Production (GO:0001817)	6/172	0.188277	0.532423	0	0	1.58897	2.65332	HIC2;IRF7;CCN4;DTX4;LGR4;ZBTB2
Cellular Response to Heat (GO:0034605)	1936-02-01	0.191972	0.537697	0	0	2.58017	4.25833	HSPA1B;HSPA1A
Cellular Response to Vascular Endothelial Growth Factor Stimulus (GO:0035924)	1936-02-01	0.191972	0.537697	0	0	2.58017	4.25833	NRP1;NR4A1
Cytoplasmic Translational Initiation (GO:0002183)	1936-02-01	0.191972	0.537697	0	0	2.58017	4.25833	EIF4A2;NCBP1
Establishment or Maintenance of Epithelial Cell Apical/Basal Polarity (GO:0045197)	1936-02-01	0.191972	0.537697	0	0	2.58017	4.25833	MPP2;PRKCZ
Negative Regulation of Smooth Muscle Cell Proliferation (GO:0048662)	1936-02-01	0.191972	0.537697	0	0	2.58017	4.25833	EFEMP2;APOE
Peptidyl-Threonine Phosphorylation (GO:0018107)	1936-02-01	0.191972	0.537697	0	0	2.58017	4.25833	WNK1;CSNK2B
Positive Regulation of Epithelial Cell Migration (GO:0010634)	1936-02-01	0.191972	0.537697	0	0	2.58017	4.25833	FGF7;SOX9
Negative Regulation of Translation (GO:0017148)	4/102	0.194487	0.537697	0	0	1.79251	2.93503	ZFP36;TIA1;BTG2;DAPK1
Extrinsic Apoptotic Signaling Pathway (GO:0097191)	1968-03-01	0.194528	0.537697	0	0	2.02578	3.31656	DIABLO;DELE1;TNFRSF10B
Central Nervous System Development (GO:0007417)	9/288	0.197533	0.537697	0	0	1.4195	2.30222	BAG6;ANKLE2;PAX8;PBX2;VPS13B;PAX6;SOX9;PBX4;VAX2
Regulation of mRNA Processing (GO:0050684)	1937-02-01	0.200129	0.537697	0	0	2.50632	4.03215	TIA1;NCBP1
Microtubule Polymerization (GO:0046785)	1937-02-01	0.200129	0.537697	0	0	2.50632	4.03215	TUBGCP6;PCNT
Negative Regulation of Endothelial Cell Migration (GO:0010596)	1937-02-01	0.200129	0.537697	0	0	2.50632	4.03215	CSNK2B;APOE
Nucleobase-Containing Compound Metabolic Process (GO:0006139)	1937-02-01	0.200129	0.537697	0	0	2.50632	4.03215	POLR1H;SLC29A1
Regulation of Translational Initiation (GO:0006446)	1969-03-01	0.200255	0.537697	0	0	1.99498	3.20827	EIF4A2;NCBP1;EIF4G3
Positive Regulation of Intracellular Protein Transport (GO:0090316)	1969-03-01	0.200255	0.537697	0	0	1.99498	3.20827	TMEM30B;GAS6;PCNT
RNA Localization to Cajal Body (GO:0090670)	2026-01-10	0.202351	0.537697	0	0	4.86896	7.77939	NHP2
Regulation of Muscle System Process (GO:0090257)	2026-01-10	0.202351	0.537697	0	0	4.86896	7.77939	MYL9
Regulation of Opsonization (GO:1903027)	2026-01-10	0.202351	0.537697	0	0	4.86896	7.77939	COLEC10
Branched-Chain Amino Acid Transport (GO:0015803)	2026-01-10	0.202351	0.537697	0	0	4.86896	7.77939	SLC7A5
Cell Surface Pattern Recognition Receptor Signaling Pathway (GO:0002752)	2026-01-10	0.202351	0.537697	0	0	4.86896	7.77939	COLEC10
Response to Sterol (GO:0036314)	2026-01-10	0.202351	0.537697	0	0	4.86896	7.77939	INSIG1
Sarcoplasmic Reticulum Calcium Ion Transport (GO:0070296)	2026-01-10	0.202351	0.537697	0	0	4.86896	7.77939	RYR1
Synaptic Signaling (GO:0099536)	2026-01-10	0.202351	0.537697	0	0	4.86896	7.77939	KCMF1
Erythrose 4-Phosphate/Phosphoenolpyruvate Family Amino Acid Catabolic Process (GO:1902222)	2026-01-10	0.202351	0.537697	0	0	4.86896	7.77939	GSTZ1
Type B Pancreatic Cell Differentiation (GO:0003309)	2026-01-10	0.202351	0.537697	0	0	4.86896	7.77939	PAX6
Forelimb Morphogenesis (GO:0035136)	2026-01-10	0.202351	0.537697	0	0	4.86896	7.77939	TBX3
Very-Low-Density Lipoprotein Particle Assembly (GO:0034379)	2026-01-10	0.202351	0.537697	0	0	4.86896	7.77939	DGAT1
Megakaryocyte Development (GO:0035855)	2026-01-10	0.202351	0.537697	0	0	4.86896	7.77939	THPO
Mesenchymal to Epithelial Transition (GO:0060231)	2026-01-10	0.202351	0.537697	0	0	4.86896	7.77939	PAX8
Mesonephros Development (GO:0001823)	2026-01-10	0.202351	0.537697	0	0	4.86896	7.77939	PAX8
Mitotic DNA Replication Checkpoint Signaling (GO:0033314)	2026-01-10	0.202351	0.537697	0	0	4.86896	7.77939	SLC25A15
Modulation by Symbiont of Entry Into Host (GO:0052372)	2026-01-10	0.202351	0.537697	0	0	4.86896	7.77939	TRIM5
Muscle Cell Migration (GO:0014812)	2026-01-10	0.202351	0.537697	0	0	4.86896	7.77939	DDR1
Negative Regulation of Cholesterol Transport (GO:0032375)	2026-01-10	0.202351	0.537697	0	0	4.86896	7.77939	APOE
Negative Regulation of Intracellular Estrogen Receptor Signaling Pathway (GO:0033147)	2026-01-10	0.202351	0.537697	0	0	4.86896	7.77939	FOXH1
Negative Regulation of Macromolecule Metabolic Process (GO:0010605)	2026-01-10	0.202351	0.537697	0	0	4.86896	7.77939	APOE
Negative Regulation of Smooth Muscle Cell Apoptotic Process (GO:0034392)	2026-01-10	0.202351	0.537697	0	0	4.86896	7.77939	ESR1
Positive Regulation of RIG-I Signaling Pathway (GO:1900246)	2026-01-10	0.202351	0.537697	0	0	4.86896	7.77939	DHX58
Positive Regulation of Mitotic Cell Cycle Spindle Assembly Checkpoint (GO:0090267)	2026-01-10	0.202351	0.537697	0	0	4.86896	7.77939	DYNC1LI1
Positive Regulation of Nitric-Oxide Synthase Activity (GO:0051000)	2026-01-10	0.202351	0.537697	0	0	4.86896	7.77939	ESR1
Positive Regulation of Phospholipid Transport (GO:2001140)	2026-01-10	0.202351	0.537697	0	0	4.86896	7.77939	APOE
Protein K11-linked Deubiquitination (GO:0035871)	2026-01-10	0.202351	0.537697	0	0	4.86896	7.77939	USP30
Protein K27-linked Ubiquitination (GO:0044314)	2026-01-10	0.202351	0.537697	0	0	4.86896	7.77939	UBR4
Protein Insertion Into ER Membrane by Stop-Transfer Membrane-Anchor Sequence (GO:0045050)	2026-01-10	0.202351	0.537697	0	0	4.86896	7.77939	WNK1
Protein Localization to Condensed Chromosome (GO:1903083)	2026-01-10	0.202351	0.537697	0	0	4.86896	7.77939	BUB3
Regulation of T-helper 2 Cell Cytokine Production (GO:2000551)	2026-01-10	0.202351	0.537697	0	0	4.86896	7.77939	PRKCZ
Regulation of RNA Splicing (GO:0043484)	4/104	0.203672	0.540515	0	0	1.75648	2.79498	TIA1;U2AF2;SUPT7L;HSPA1A
Protein Autophosphorylation (GO:0046777)	5/140	0.204566	0.542193	0	0	1.62712	2.58201	DDR1;PDGFRA;DAPK1;MAP3K21;MARK3
Fatty Acid Biosynthetic Process (GO:0006633)	1970-03-01	0.20602	0.545348	0	0	1.96511	3.10444	ACLY;GPX4;ACSF3
Calcium Ion Homeostasis (GO:0055074)	4/105	0.208312	0.545853	0	0	1.739	2.72799	TMEM203;CIB2;ALPL;ATP13A3
L-alpha-amino Acid Transmembrane Transport (GO:1902475)	1938-02-01	0.208326	0.545853	0	0	2.43658	3.82214	SLC25A15;SLC7A5
Aortic Valve Morphogenesis (GO:0003180)	1938-02-01	0.208326	0.545853	0	0	2.43658	3.82214	HEYL;SOX9
Neuron Projection Extension (GO:1990138)	1938-02-01	0.208326	0.545853	0	0	2.43658	3.82214	NRP1;SEMA3F
Purine Nucleotide Metabolic Process (GO:0006163)	1938-02-01	0.208326	0.545853	0	0	2.43658	3.82214	IDH1;FMO4
Positive Regulation of DNA-templated Transcription (GO:0045893)	33/1274	0.212079	0.545853	0	0	1.17619	1.82403	NFAT5;FOXC2;ZNF175;NRL;HOXC10;HOXA11;HOXA1;SOX9;APOE;HOXA4;EGR1;IL11;FOXD2;FOXH1;LIF;PBX2;PAX6;PBX4;ESR1;POU5F1;TBX3;RUNX2;SUPT7L;SKI;HEYL;NR4A1;PAX8;IRF7;HOXB3;HOXB2;HOXD3;HOXB7;HOXD8
Negative Regulation of G Protein-Coupled Receptor Signaling Pathway (GO:0045744)	1939-02-01	0.216557	0.545853	0	0	2.3706	3.62679	INPP5A;PADI2
Positive Regulation of Transferase Activity (GO:0051347)	1939-02-01	0.216557	0.545853	0	0	2.3706	3.62679	LMO4;APOE
Regulation of Axon Extension (GO:0030516)	1939-02-01	0.216557	0.545853	0	0	2.3706	3.62679	APOE;DIP2B
Negative Regulation of Extrinsic Apoptotic Signaling Pathway (GO:2001237)	1972-03-01	0.217662	0.545853	0	0	1.90795	2.90927	EYA1;HSPA1B;HSPA1A
Regulation of Dopamine Secretion (GO:0014059)	2026-01-11	0.220187	0.545853	0	0	4.38184	6.63094	KCNA2
Golgi Inheritance (GO:0048313)	2026-01-11	0.220187	0.545853	0	0	4.38184	6.63094	VPS13B
Regulation of Keratinocyte Migration (GO:0051547)	2026-01-11	0.220187	0.545853	0	0	4.38184	6.63094	FGF7
Regulation of Leukocyte Cell-Cell Adhesion (GO:1903037)	2026-01-11	0.220187	0.545853	0	0	4.38184	6.63094	WNK1
Regulation of Leukocyte Tethering or Rolling (GO:1903236)	2026-01-11	0.220187	0.545853	0	0	4.38184	6.63094	SELENOP
Regulation of Mesenchymal Cell Proliferation (GO:0010464)	2026-01-11	0.220187	0.545853	0	0	4.38184	6.63094	SOX9
Adherens Junction Assembly (GO:0034333)	2026-01-11	0.220187	0.545853	0	0	4.38184	6.63094	ZNF703
Base-Excision Repair, AP Site Formation (GO:0006285)	2026-01-11	0.220187	0.545853	0	0	4.38184	6.63094	NEIL2
cGMP Metabolic Process (GO:0046068)	2026-01-11	0.220187	0.545853	0	0	4.38184	6.63094	GUCY1B1
Calcium-Dependent Activation of Synaptic Vesicle Fusion (GO:0099502)	2026-01-11	0.220187	0.545853	0	0	4.38184	6.63094	SYT5
Regulation of Telomerase RNA Localization to Cajal Body (GO:1904872)	2026-01-11	0.220187	0.545853	0	0	4.38184	6.63094	CCT6A
Cellular Response to UV-B (GO:0071493)	2026-01-11	0.220187	0.545853	0	0	4.38184	6.63094	MAPK11
Response to Nitric Oxide (GO:0071731)	2026-01-11	0.220187	0.545853	0	0	4.38184	6.63094	GUCY1B1
Dosage Compensation by Inactivation of X Chromosome (GO:0009048)	2026-01-11	0.220187	0.545853	0	0	4.38184	6.63094	PCGF3
Tricarboxylic Acid Metabolic Process (GO:0072350)	2026-01-11	0.220187	0.545853	0	0	4.38184	6.63094	IDH1
Fatty Acid Homeostasis (GO:0055089)	2026-01-11	0.220187	0.545853	0	0	4.38184	6.63094	APOE
Urate Metabolic Process (GO:0046415)	2026-01-11	0.220187	0.545853	0	0	4.38184	6.63094	MAP4K5
Intestinal Lipid Absorption (GO:0098856)	2026-01-11	0.220187	0.545853	0	0	4.38184	6.63094	NPC1
Iron Ion Transmembrane Transport (GO:0034755)	2026-01-11	0.220187	0.545853	0	0	4.38184	6.63094	SLC25A37
mRNA Methylguanosine-Cap Decapping (GO:0110156)	2026-01-11	0.220187	0.545853	0	0	4.38184	6.63094	LSM1
Negative Regulation of Bone Remodeling (GO:0046851)	2026-01-11	0.220187	0.545853	0	0	4.38184	6.63094	TMEM119
Negative Regulation of Heart Contraction (GO:0045822)	2026-01-11	0.220187	0.545853	0	0	4.38184	6.63094	RNLS
Negative Regulation of Homotypic Cell-Cell Adhesion (GO:0034111)	2026-01-11	0.220187	0.545853	0	0	4.38184	6.63094	ZNF703
Negative Regulation of Intracellular Transport (GO:0032387)	2026-01-11	0.220187	0.545853	0	0	4.38184	6.63094	INSIG1
Negative Regulation of Leukocyte Chemotaxis (GO:0002689)	2026-01-11	0.220187	0.545853	0	0	4.38184	6.63094	PADI2
Negative Regulation of Lymphocyte Migration (GO:2000402)	2026-01-11	0.220187	0.545853	0	0	4.38184	6.63094	PADI2
- Reg of Mt Outer Membrane Permeabilization Inv in Apoptotic Sgnlng Pway (GO:1901029)	2026-01-11	0.220187	0.545853	0	0	4.38184	6.63094	HSPA1A
Negative Regulation of Myotube Differentiation (GO:0010832)	2026-01-11	0.220187	0.545853	0	0	4.38184	6.63094	TMEM119
Negative Regulation of Sprouting Angiogenesis (GO:1903671)	2026-01-11	0.220187	0.545853	0	0	4.38184	6.63094	EPN1
Neurotransmitter Uptake (GO:0001504)	2026-01-11	0.220187	0.545853	0	0	4.38184	6.63094	SLC29A1
Nodal Signaling Pathway (GO:0038092)	2026-01-11	0.220187	0.545853	0	0	4.38184	6.63094	FOXH1
Positive Regulation of T Cell Chemotaxis (GO:0010820)	2026-01-11	0.220187	0.545853	0	0	4.38184	6.63094	WNK1
Positive Regulation of Extracellular Matrix Assembly (GO:1901203)	2026-01-11	0.220187	0.545853	0	0	4.38184	6.63094	DAG1
Positive Regulation of Gene Expression via Chromosomal CpG Island Demethylation (GO:0044029)	2026-01-11	0.220187	0.545853	0	0	4.38184	6.63094	EGR1
Positive Regulation of Macrophage Differentiation (GO:0045651)	2026-01-11	0.220187	0.545853	0	0	4.38184	6.63094	LIF
Positive Regulation of Mitotic Cytokinesis (GO:1903490)	2026-01-11	0.220187	0.545853	0	0	4.38184	6.63094	WNK1
+ Reg of Nuclear-Transcribed mRNA Cat Proc, Deadenylation-Dep Decay (GO:1900153)	2026-01-11	0.220187	0.545853	0	0	4.38184	6.63094	ZFP36
Positive Regulation of Platelet Activation (GO:0010572)	2026-01-11	0.220187	0.545853	0	0	4.38184	6.63094	SELENOP
Positive Regulation of Spindle Checkpoint (GO:0090232)	2026-01-11	0.220187	0.545853	0	0	4.38184	6.63094	DYNC1LI1
Positive Regulation of Synaptic Vesicle Fusion to Presynaptic Active Zone Membrane (GO:0031632)	2026-01-11	0.220187	0.545853	0	0	4.38184	6.63094	SYT5
Protein Localization to Endosome (GO:0036010)	2026-01-11	0.220187	0.545853	0	0	4.38184	6.63094	NRP1
Protein Localization to Kinetochore (GO:0034501)	2026-01-11	0.220187	0.545853	0	0	4.38184	6.63094	BUB3
Pyrimidine Nucleobase Metabolic Process (GO:0006206)	2026-01-11	0.220187	0.545853	0	0	4.38184	6.63094	UMPS
Cellular Response to Insulin Stimulus (GO:0032869)	4/108	0.222409	0.550043	0	0	1.68857	2.53833	RAB10;FOXC2;INSIG1;PRKCZ
Positive Regulation of Translation (GO:0045727)	4/108	0.222409	0.550043	0	0	1.68857	2.53833	CIRBP;LARP4B;TENT5B;EIF4G3
Negative Regulation of Cell Differentiation (GO:0045596)	7/220	0.223121	0.550734	0	0	1.44452	2.16684	SKI;HOXA9;CHRD;NELFB;SOX9;HOXB8;TBX3
Positive Regulation of Cell-Substrate Adhesion (GO:0010811)	1973-03-01	0.223533	0.550734	0	0	1.8806	2.8175	NRP1;CASS4;CRK
Positive Regulation of Protein Transport (GO:0051222)	1973-03-01	0.223533	0.550734	0	0	1.8806	2.8175	FRMD4A;APOE;PCNT
Protein Glycosylation (GO:0006486)	5/145	0.224603	0.550734	0	0	1.5686	2.34258	ALG6;RPN2;NPC1;B3GNT4;GCNT2
Regulation of Protein Targeting to Mitochondrion (GO:1903214)	1940-02-01	0.224817	0.550734	0	0	2.3081	3.44477	UBL4B;MICALL2
Carbohydrate Catabolic Process (GO:0016052)	1940-02-01	0.224817	0.550734	0	0	2.3081	3.44477	PFKFB2;LDHA
Negative Regulation of Cell-Cell Adhesion (GO:0022408)	1940-02-01	0.224817	0.550734	0	0	2.3081	3.44477	WNK1;ZNF703
Negative Regulation of Proteolysis (GO:0045861)	1940-02-01	0.224817	0.550734	0	0	2.3081	3.44477	BAG6;TIMP2
Negative Regulation of Protein Metabolic Process (GO:0051248)	5/146	0.22868	0.555175	0	0	1.5574	2.29783	BAG6;TIA1;BTG2;DAPK1;APOE
Negative Regulation of Cell Population Proliferation (GO:0008285)	11/379	0.229844	0.555175	0	0	1.31529	1.93394	BTG4;SKI;BTG2;CSNK2B;WWC2;SOX9;APOE;TENT5B;HSPA1B;TBX3;HSPA1A
Regulation of ERK1 and ERK2 Cascade (GO:0070372)	7/223	0.23294	0.555175	0	0	1.42423	2.07507	NRP1;PDGFRA;THPO;GCNT2;APOE;GAS6;PRKCZ
Regulation of Hippo Signaling (GO:0035330)	1941-02-01	0.233099	0.555175	0	0	2.2488	3.27492	WWC2;MARK3
RNA Stabilization (GO:0043489)	1941-02-01	0.233099	0.555175	0	0	2.2488	3.27492	CIRBP;TENT5B
Regulation of Mitotic Spindle Organization (GO:0060236)	1941-02-01	0.233099	0.555175	0	0	2.2488	3.27492	HSPA1B;HSPA1A
Regulation of Neurotransmitter Secretion (GO:0046928)	1941-02-01	0.233099	0.555175	0	0	2.2488	3.27492	SYT5;SEPTIN5
Aortic Valve Development (GO:0003176)	1941-02-01	0.233099	0.555175	0	0	2.2488	3.27492	HEYL;SOX9
Organelle Transport Along Microtubule (GO:0072384)	1941-02-01	0.233099	0.555175	0	0	2.2488	3.27492	RAB6A;BORCS7
Chromatin Remodeling (GO:0006338)	8/262	0.23361	0.555175	0	0	1.38461	2.01336	NFAT5;CFDP1;KDM2A;PWWP2B;PADI2;SOX9;ESR1;EZH1
Regulation of Cold-Induced Thermogenesis (GO:0120161)	5/148	0.236897	0.555175	0	0	1.53546	2.21126	FOXC2;PWWP2B;ALPL;HOXC10;LGR4
N-terminal Protein Amino Acid Modification (GO:0031365)	2026-01-12	0.237626	0.555175	0	0	3.98329	5.72422	PDF
Regulation of Interleukin-5 Production (GO:0032674)	2026-01-12	0.237626	0.555175	0	0	3.98329	5.72422	PRKCZ
Regulation of Ketone Metabolic Process (GO:0010565)	2026-01-12	0.237626	0.555175	0	0	3.98329	5.72422	NCOR2
Regulation of Leukocyte Adhesion to Vascular Endothelial Cell (GO:1904994)	2026-01-12	0.237626	0.555175	0	0	3.98329	5.72422	NFAT5
Actin-Mediated Cell Contraction (GO:0070252)	2026-01-12	0.237626	0.555175	0	0	3.98329	5.72422	EPDR1
Alanine Transport (GO:0032328)	2026-01-12	0.237626	0.555175	0	0	3.98329	5.72422	SLC7A5
Branching Involved in Blood Vessel Morphogenesis (GO:0001569)	2026-01-12	0.237626	0.555175	0	0	3.98329	5.72422	NRP1
Camera-Type Eye Morphogenesis (GO:0048593)	2026-01-12	0.237626	0.555175	0	0	3.98329	5.72422	SKI
Regulation of Short-Term Neuronal Synaptic Plasticity (GO:0048172)	2026-01-12	0.237626	0.555175	0	0	3.98329	5.72422	SYNGR1
Cellular Component Maintenance (GO:0043954)	2026-01-12	0.237626	0.555175	0	0	3.98329	5.72422	LNPK
Steroid Hormone Receptor Signaling Pathway (GO:0043401)	2026-01-12	0.237626	0.555175	0	0	3.98329	5.72422	ESR1
Glutamine Metabolic Process (GO:0006541)	2026-01-12	0.237626	0.555175	0	0	3.98329	5.72422	GLYATL1
Mesoderm Morphogenesis (GO:0048332)	2026-01-12	0.237626	0.555175	0	0	3.98329	5.72422	TBX3
Morphogenesis of a Polarized Epithelium (GO:0001738)	2026-01-12	0.237626	0.555175	0	0	3.98329	5.72422	RAB10
Myelination in Peripheral Nervous System (GO:0022011)	2026-01-12	0.237626	0.555175	0	0	3.98329	5.72422	SKI
Negative Regulation of Hemostasis (GO:1900047)	2026-01-12	0.237626	0.555175	0	0	3.98329	5.72422	APOE
Negative Regulation of Locomotion (GO:0040013)	2026-01-12	0.237626	0.555175	0	0	3.98329	5.72422	CRK
Negative Regulation of Mitochondrial Membrane Permeability (GO:0035795)	2026-01-12	0.237626	0.555175	0	0	3.98329	5.72422	HSPA1A
Negative Regulation of Transcription by Competitive Promoter Binding (GO:0010944)	2026-01-12	0.237626	0.555175	0	0	3.98329	5.72422	KDM2A
Peptidyl-Tyrosine Autophosphorylation (GO:0038083)	2026-01-12	0.237626	0.555175	0	0	3.98329	5.72422	DDR1
Phospholipid Efflux (GO:0033700)	2026-01-12	0.237626	0.555175	0	0	3.98329	5.72422	APOE
Positive Regulation of T-helper Cell Differentiation (GO:0045624)	2026-01-12	0.237626	0.555175	0	0	3.98329	5.72422	PRKCZ
Positive Regulation of Cholesterol Biosynthetic Process (GO:0045542)	2026-01-12	0.237626	0.555175	0	0	3.98329	5.72422	PAQR3
Positive Regulation of Insulin Receptor Signaling Pathway (GO:0046628)	2026-01-12	0.237626	0.555175	0	0	3.98329	5.72422	PRKCZ
Positive Regulation of Sterol Biosynthetic Process (GO:0106120)	2026-01-12	0.237626	0.555175	0	0	3.98329	5.72422	PAQR3
Primary miRNA Processing (GO:0031053)	2026-01-12	0.237626	0.555175	0	0	3.98329	5.72422	NCBP1
Purine Ribonucleoside Monophosphate Metabolic Process (GO:0009167)	2026-01-12	0.237626	0.555175	0	0	3.98329	5.72422	NT5C2
Pyrimidine Deoxyribonucleotide Catabolic Process (GO:0009223)	2026-01-12	0.237626	0.555175	0	0	3.98329	5.72422	NEIL2
Regulation of SNARE Complex Assembly (GO:0035542)	2026-01-12	0.237626	0.555175	0	0	3.98329	5.72422	VPS33A
Regulation of T Cell Chemotaxis (GO:0010819)	2026-01-12	0.237626	0.555175	0	0	3.98329	5.72422	WNK1
Transforming Growth Factor Beta Receptor Signaling Pathway (GO:0007179)	1976-03-01	0.241325	0.560825	0	0	1.80304	2.56322	SKI;FOXH1;GCNT2
Glycoprotein Biosynthetic Process (GO:0009101)	1976-03-01	0.241325	0.560825	0	0	1.80304	2.56322	NPC1;CHST11;GCNT2
Cardiac Ventricle Morphogenesis (GO:0003208)	1942-02-01	0.241399	0.560825	0	0	2.19247	3.11617	HEYL;FOXH1
Lysosome Localization (GO:0032418)	1942-02-01	0.241399	0.560825	0	0	2.19247	3.11617	VPS33A;BORCS7
Positive Regulation of Neuron Differentiation (GO:0045666)	1942-02-01	0.241399	0.560825	0	0	2.19247	3.11617	HEYL;HOXD3
Cellular Response to Oxygen-Containing Compound (GO:1901701)	11/384	0.242407	0.562022	0	0	1.29732	1.83847	EGR1;PDGFRA;ZFP36;GUCY1B1;DAPK1;INSIG1;ZNF703;CIB2;SOX9;ESR1;HCN2
Cellular Response to Growth Factor Stimulus (GO:0071363)	5/150	0.245194	0.562022	0	0	1.51412	2.1284	NR4A1;NRP1;ZFP36;SOX9;KNSTRN
Phosphate-Containing Compound Metabolic Process (GO:0006796)	5/150	0.245194	0.562022	0	0	1.51412	2.1284	PFKFB2;PLPP5;INPP5A;MOCS3;GPX4
Regulation of Protein Ubiquitination (GO:0031396)	4/113	0.246423	0.562022	0	0	1.6107	2.25612	WNK1;U2AF2;HSPA1B;HSPA1A
Protein Localization to Organelle (GO:0033365)	5/151	0.249372	0.562022	0	0	1.50367	2.08832	TIA1;PAQR3;RAB6A;MAP4K5;TSPAN10
Negative Regulation of mRNA Catabolic Process (GO:1902373)	1943-02-01	0.249712	0.562022	0	0	2.13889	2.9676	CIRBP;TENT5B
Negative Regulation of Ubiquitin-Dependent Protein Catabolic Process (GO:2000059)	1943-02-01	0.249712	0.562022	0	0	2.13889	2.9676	BAG6;CSNK2B
Positive Regulation of Production of Molecular Mediator of Immune Response (GO:0002702)	1943-02-01	0.249712	0.562022	0	0	2.13889	2.9676	SLC7A5;HLA-E
Regulation of Gastrulation (GO:0010470)	2026-01-13	0.254675	0.562022	0	0	3.65116	4.99394	DAG1
Regulation of Homotypic Cell-Cell Adhesion (GO:0034110)	2026-01-13	0.254675	0.562022	0	0	3.65116	4.99394	ZNF703
MHC Class II Protein Complex Assembly (GO:0002399)	2026-01-13	0.254675	0.562022	0	0	3.65116	4.99394	HLA-DMB
Regulation of Long-Term Neuronal Synaptic Plasticity (GO:0048169)	2026-01-13	0.254675	0.562022	0	0	3.65116	4.99394	SYNGR1
Activation of Protein Kinase B Activity (GO:0032148)	2026-01-13	0.254675	0.562022	0	0	3.65116	4.99394	GAS6
Adipose Tissue Development (GO:0060612)	2026-01-13	0.254675	0.562022	0	0	3.65116	4.99394	VPS13B
Ag Processing and Presentation of Endogenous Pep Ag via MHC Cls I via ER Pway (GO:0002484)	2026-01-13	0.254675	0.562022	0	0	3.65116	4.99394	HLA-E
Ag Processing and Presentation of Endogenous Pep Ag via MHC Cls I via ER Pway, TAP-ind (GO:0002486)	2026-01-13	0.254675	0.562022	0	0	3.65116	4.99394	HLA-E
Antigen Processing and Presentation of Endogenous Peptide Antigen via MHC Class Ib (GO:0002476)	2026-01-13	0.254675	0.562022	0	0	3.65116	4.99394	HLA-E
Antigen Processing and Presentation of Peptide Antigen via MHC Class Ib (GO:0002428)	2026-01-13	0.254675	0.562022	0	0	3.65116	4.99394	HLA-E
Regulation of Peroxisome Proliferator Activated Receptor Signaling Pathway (GO:0035358)	2026-01-13	0.254675	0.562022	0	0	3.65116	4.99394	PAQR3
Atrioventricular Valve Development (GO:0003171)	2026-01-13	0.254675	0.562022	0	0	3.65116	4.99394	HEYL
calcineurin-NFAT Signaling Cascade (GO:0033173)	2026-01-13	0.254675	0.562022	0	0	3.65116	4.99394	NFAT5
Cardiac Right Ventricle Morphogenesis (GO:0003215)	2026-01-13	0.254675	0.562022	0	0	3.65116	4.99394	FOXH1
Embryonic Hemopoiesis (GO:0035162)	2026-01-13	0.254675	0.562022	0	0	3.65116	4.99394	FLT3LG
Substrate-Dependent Cell Migration (GO:0006929)	2026-01-13	0.254675	0.562022	0	0	3.65116	4.99394	NRP1
Endosomal Vesicle Fusion (GO:0034058)	2026-01-13	0.254675	0.562022	0	0	3.65116	4.99394	VPS33A
Synaptic Vesicle Membrane Organization (GO:0048499)	2026-01-13	0.254675	0.562022	0	0	3.65116	4.99394	SYNGR1
Tertiary Alcohol Metabolic Process (GO:1902644)	2026-01-13	0.254675	0.562022	0	0	3.65116	4.99394	AKR7A2
Intrinsic Apoptotic Signaling Pathway in Response to Oxidative Stress (GO:0008631)	2026-01-13	0.254675	0.562022	0	0	3.65116	4.99394	DIABLO
Magnesium Ion Transport (GO:0015693)	2026-01-13	0.254675	0.562022	0	0	3.65116	4.99394	NIPA1
Mitotic DNA Integrity Checkpoint Signaling (GO:0044774)	2026-01-13	0.254675	0.562022	0	0	3.65116	4.99394	SLC25A15
Modified Amino Acid Biosynthetic Process (GO:0042398)	2026-01-13	0.254675	0.562022	0	0	3.65116	4.99394	HAGH
Monoacylglycerol Metabolic Process (GO:0046462)	2026-01-13	0.254675	0.562022	0	0	3.65116	4.99394	DGAT1
Negative Regulation of Alcohol Biosynthetic Process (GO:1902931)	2026-01-13	0.254675	0.562022	0	0	3.65116	4.99394	INSIG1
Negative Regulation of Cell Activation (GO:0050866)	2026-01-13	0.254675	0.562022	0	0	3.65116	4.99394	PDGFRA
Negative Regulation of Defense Response to Virus (GO:0050687)	2026-01-13	0.254675	0.562022	0	0	3.65116	4.99394	NT5C2
Negative Regulation of Stem Cell Differentiation (GO:2000737)	2026-01-13	0.254675	0.562022	0	0	3.65116	4.99394	NELFB
Neuronal Action Potential (GO:0019228)	2026-01-13	0.254675	0.562022	0	0	3.65116	4.99394	KCNA2
Peptide Antigen Assembly With MHC Class II Protein Complex (GO:0002503)	2026-01-13	0.254675	0.562022	0	0	3.65116	4.99394	HLA-DMB
Positive Regulation of Cellular Response to Insulin Stimulus (GO:1900078)	2026-01-13	0.254675	0.562022	0	0	3.65116	4.99394	PRKCZ
Positive Regulation of Heterotypic Cell-Cell Adhesion (GO:0034116)	2026-01-13	0.254675	0.562022	0	0	3.65116	4.99394	GCNT2
Positive Regulation of Protein Export From Nucleus (GO:0046827)	2026-01-13	0.254675	0.562022	0	0	3.65116	4.99394	GAS6
Positive Regulation of Protein Tyrosine Kinase Activity (GO:0061098)	2026-01-13	0.254675	0.562022	0	0	3.65116	4.99394	CASS4
Positive Regulation of Type 2 Immune Response (GO:0002830)	2026-01-13	0.254675	0.562022	0	0	3.65116	4.99394	PRKCZ
Protein Alpha-1,2-Demannosylation (GO:0036508)	2026-01-13	0.254675	0.562022	0	0	3.65116	4.99394	MARCHF6
Protein Localization to Phagophore Assembly Site (GO:0034497)	2026-01-13	0.254675	0.562022	0	0	3.65116	4.99394	ATG4B
Pseudouridine Synthesis (GO:0001522)	2026-01-13	0.254675	0.562022	0	0	3.65116	4.99394	NHP2
Regulation of Attachment of Spindle Microtubules to Kinetochore (GO:0051988)	2026-01-13	0.254675	0.562022	0	0	3.65116	4.99394	KNSTRN
Amino Acid Transport (GO:0006865)	1944-02-01	0.258033	0.565813	0	0	2.08785	2.82835	SLC7A5;SLC6A16
Substantia Nigra Development (GO:0021762)	1944-02-01	0.258033	0.565813	0	0	2.08785	2.82835	LDHA;PADI2
Peptidyl-Threonine Modification (GO:0018210)	1944-02-01	0.258033	0.565813	0	0	2.08785	2.82835	WNK1;CSNK2B
Positive Regulation of Wound Healing (GO:0090303)	1944-02-01	0.258033	0.565813	0	0	2.08785	2.82835	FOXC2;HBEGF
Protein Sumoylation (GO:0016925)	1944-02-01	0.258033	0.565813	0	0	2.08785	2.82835	EYA1;SUMO4
Regulated Exocytosis (GO:0045055)	1944-02-01	0.258033	0.565813	0	0	2.08785	2.82835	RAB10;SYNGR1
Regulation of Transcription Elongation by RNA Polymerase II (GO:0034243)	1979-03-01	0.259338	0.568074	0	0	1.7316	2.337	NCBP1;PWWP2B;NELFB
Protein Complex Oligomerization (GO:0051259)	4/116	0.261096	0.570445	0	0	1.56732	2.1047	MPP2;WDCP;FKRP;DELE1
Negative Regulation of Response to External Stimulus (GO:0032102)	5/154	0.26201	0.570445	0	0	1.47317	1.97312	DHX58;APOE;DTX4;CRK;EXTL3
Regulation of mRNA Stability (GO:0043488)	1980-03-01	0.265382	0.570445	0	0	1.70902	2.26716	ZFP36;CIRBP;TENT5B
Cholesterol Homeostasis (GO:0042632)	1980-03-01	0.265382	0.570445	0	0	1.70902	2.26716	NPC1;INSIG1;APOE
Negative Regulation of Cellular Component Organization (GO:0051129)	1980-03-01	0.265382	0.570445	0	0	1.70902	2.26716	PRKCZ;HSPA1B;HSPA1A
Proteolysis Involved in Protein Catabolic Process (GO:0051603)	1980-03-01	0.265382	0.570445	0	0	1.70902	2.26716	BAG6;DTX4;MARCHF6
Cytoskeleton Organization (GO:0007010)	4/117	0.266025	0.570445	0	0	1.55337	2.05691	ZRANB1;RANBP10;APOE;PDZD8
Regulation of Nervous System Development (GO:0051960)	1945-02-01	0.266357	0.570445	0	0	2.0392	2.69769	HEYL;GBX2
Regulation of Nitric Oxide Biosynthetic Process (GO:0045428)	1945-02-01	0.266357	0.570445	0	0	2.0392	2.69769	APOE;ESR1
Endothelial Cell Migration (GO:0043542)	1945-02-01	0.266357	0.570445	0	0	2.0392	2.69769	NRP1;NR4A1
Negative Regulation of BMP Signaling Pathway (GO:0030514)	1945-02-01	0.266357	0.570445	0	0	2.0392	2.69769	SKI;CHRD
Negative Regulation of Biosynthetic Process (GO:0009890)	1945-02-01	0.266357	0.570445	0	0	2.0392	2.69769	NT5DC2;APOE
Positive Regulation of Cell-Matrix Adhesion (GO:0001954)	1945-02-01	0.266357	0.570445	0	0	2.0392	2.69769	NRP1;EFEMP2
Cellular Response to Lipid (GO:0071396)	7/234	0.270087	0.570445	0	0	1.35445	1.77298	ZFP36;INSIG1;ZNF703;SOX9;ESR1;HSPA1B;HSPA1A
Regulation of Programmed Cell Death (GO:0043067)	6/195	0.271279	0.570445	0	0	1.39395	1.81855	PAX8;DAPK1;TNFSF9;TNFRSF10B;SOX9;SLC39A7
Regulation of Extracellular Matrix Disassembly (GO:0010715)	2026-01-14	0.271344	0.570445	0	0	3.37013	4.39589	DDR1
Regulation of Integrin Activation (GO:0033623)	2026-01-14	0.271344	0.570445	0	0	3.37013	4.39589	SELENOP
Bone Morphogenesis (GO:0060349)	2026-01-14	0.271344	0.570445	0	0	3.37013	4.39589	SKI
Cellular Response to Estrogen Stimulus (GO:0071391)	2026-01-14	0.271344	0.570445	0	0	3.37013	4.39589	ESR1
Response to Chemokine (GO:1990868)	2026-01-14	0.271344	0.570445	0	0	3.37013	4.39589	WNK1
Cotranslational Protein Targeting to Membrane (GO:0006613)	2026-01-14	0.271344	0.570445	0	0	3.37013	4.39589	SRPRA
Dendrite Self-Avoidance (GO:0070593)	2026-01-14	0.271344	0.570445	0	0	3.37013	4.39589	EMB
Epiboly Involved in Wound Healing (GO:0090505)	2026-01-14	0.271344	0.570445	0	0	3.37013	4.39589	DDR1
Vascular Endothelial Growth Factor Signaling Pathway (GO:0038084)	2026-01-14	0.271344	0.570445	0	0	3.37013	4.39589	NRP1
Glucosamine-Containing Compound Metabolic Process (GO:1901071)	2026-01-14	0.271344	0.570445	0	0	3.37013	4.39589	CHST3
Histone mRNA Catabolic Process (GO:0071044)	2026-01-14	0.271344	0.570445	0	0	3.37013	4.39589	LSM1
Intracellular Cholesterol Transport (GO:0032367)	2026-01-14	0.271344	0.570445	0	0	3.37013	4.39589	NPC1
Lipoprotein Transport (GO:0042953)	2026-01-14	0.271344	0.570445	0	0	3.37013	4.39589	PREB
Negative Regulation of Cartilage Development (GO:0061037)	2026-01-14	0.271344	0.570445	0	0	3.37013	4.39589	SOX9
Negative Regulation of Coagulation (GO:0050819)	2026-01-14	0.271344	0.570445	0	0	3.37013	4.39589	APOE
Negative Regulation of Fatty Acid Biosynthetic Process (GO:0045717)	2026-01-14	0.271344	0.570445	0	0	3.37013	4.39589	UBR4
Negative Regulation of Muscle Cell Apoptotic Process (GO:0010656)	2026-01-14	0.271344	0.570445	0	0	3.37013	4.39589	ESR1
Negative Regulation of Toll-Like Receptor Signaling Pathway (GO:0034122)	2026-01-14	0.271344	0.570445	0	0	3.37013	4.39589	LGR4
Negative Regulation of Transcription Elongation by RNA Polymerase II (GO:0034244)	2026-01-14	0.271344	0.570445	0	0	3.37013	4.39589	NELFB
Negative Regulation of Viral Transcription (GO:0032897)	2026-01-14	0.271344	0.570445	0	0	3.37013	4.39589	ZFP36
Polarized Epithelial Cell Differentiation (GO:0030859)	2026-01-14	0.271344	0.570445	0	0	3.37013	4.39589	RAB10
Positive Regulation of Protein-Containing Complex Disassembly (GO:0043243)	2026-01-14	0.271344	0.570445	0	0	3.37013	4.39589	CALCOCO2
Positive Regulation of Response to Cytokine Stimulus (GO:0060760)	2026-01-14	0.271344	0.570445	0	0	3.37013	4.39589	GAS6
Regulation of RNA Export From Nucleus (GO:0046831)	2026-01-14	0.271344	0.570445	0	0	3.37013	4.39589	WNK1
Sterol Homeostasis (GO:0055092)	1981-03-01	0.271444	0.570445	0	0	1.68702	2.19988	NPC1;INSIG1;APOE
Organelle Organization (GO:0006996)	12/437	0.273931	0.572598	0	0	1.24157	1.60769	RAB2A;GOLGA6A;ZRANB1;ODF2;GORASP2;RANBP10;VPS13B;APOE;BCS1L;PDZD8;LNPK;NIPSNAP2
Regulation of Transport (GO:0051049)	1946-02-01	0.274681	0.572598	0	0	1.99275	2.57492	NRP1;DYNC1LI1
Homotypic Cell-Cell Adhesion (GO:0034109)	1946-02-01	0.274681	0.572598	0	0	1.99275	2.57492	PDGFRA;MYL9
Negative Regulation of Proteasomal Protein Catabolic Process (GO:1901799)	1946-02-01	0.274681	0.572598	0	0	1.99275	2.57492	BAG6;CSNK2B
Negative Regulation of Protein Serine/Threonine Kinase Activity (GO:0071901)	1946-02-01	0.274681	0.572598	0	0	1.99275	2.57492	PAQR3;APOE
Neurotransmitter Transport (GO:0006836)	1946-02-01	0.274681	0.572598	0	0	1.99275	2.57492	SLC6A16;SLC29A1
Positive Regulation of Chemotaxis (GO:0050921)	1946-02-01	0.274681	0.572598	0	0	1.99275	2.57492	NRP1;PDGFRA
Positive Regulation of Transcription Elongation by RNA Polymerase II (GO:0032968)	1946-02-01	0.274681	0.572598	0	0	1.99275	2.57492	NCBP1;PWWP2B
MAPK Cascade (GO:0000165)	4/119	0.275932	0.574627	0	0	1.52619	1.96513	MAPK11;ZFP36;SOX9;MAP3K14
Response to Insulin (GO:0032868)	1982-03-01	0.27752	0.576395	0	0	1.66558	2.13505	RAB10;INSIG1;PRKCZ
Cellular Component Assembly (GO:0022607)	8/277	0.280558	0.576395	0	0	1.30638	1.66038	BAG6;GORASP2;CSNK2B;VPS13B;SOX9;GAS6;AP2M1;TAPBP
Regulation of Endothelial Cell Apoptotic Process (GO:2000351)	1947-02-01	0.283	0.576395	0	0	1.94836	2.45944	IL11;GAS6
Ribosomal Large Subunit Biogenesis (GO:0042273)	1947-02-01	0.283	0.576395	0	0	1.94836	2.45944	BOP1;BRIX1
Intracellular Glucose Homeostasis (GO:0001678)	1947-02-01	0.283	0.576395	0	0	1.94836	2.45944	MAP4K5;GAS6
Positive Regulation of mRNA Catabolic Process (GO:0061014)	1947-02-01	0.283	0.576395	0	0	1.94836	2.45944	BTG2;ZFP36
Positive Regulation of miRNA Transcription (GO:1902895)	1947-02-01	0.283	0.576395	0	0	1.94836	2.45944	EGR1;PAX6
Regulation of T Cell Proliferation (GO:0042129)	1983-03-01	0.283609	0.576395	0	0	1.64468	2.07256	HLA-DMB;TNFSF9;HLA-E
Negative Regulation of Cell Growth (GO:0030308)	4/121	0.285899	0.576395	0	0	1.49995	1.87812	WFDC1;DIP2B;HSPA1B;HSPA1A
Negative Regulation of Defense Response (GO:0031348)	4/121	0.285899	0.576395	0	0	1.49995	1.87812	DHX58;APOE;DTX4;EXTL3
Protein Localization to Membrane (GO:0072657)	6/199	0.286584	0.576395	0	0	1.36477	1.70559	RAB10;MPP2;NPC1;GAS6;RAB6A;PRKCZ
2-Oxoglutarate Metabolic Process (GO:0006103)	2026-01-15	0.287641	0.576395	0	0	3.12924	3.89918	IDH1
Regulation of Fatty Acid Oxidation (GO:0046320)	2026-01-15	0.287641	0.576395	0	0	3.12924	3.89918	SOX9
N-acetylglucosamine Metabolic Process (GO:0006044)	2026-01-15	0.287641	0.576395	0	0	3.12924	3.89918	CHST3
Regulation of Monocyte Differentiation (GO:0045655)	2026-01-15	0.287641	0.576395	0	0	3.12924	3.89918	IRF7
Regulation of Nitric-Oxide Synthase Activity (GO:0050999)	2026-01-15	0.287641	0.576395	0	0	3.12924	3.89918	ESR1
Autophagy of Peroxisome (GO:0030242)	2026-01-15	0.287641	0.576395	0	0	3.12924	3.89918	USP30
Cardiac Myofibril Assembly (GO:0055003)	2026-01-15	0.287641	0.576395	0	0	3.12924	3.89918	PDGFRA
Cellular Response to Misfolded Protein (GO:0071218)	2026-01-15	0.287641	0.576395	0	0	3.12924	3.89918	UBR4
Dendritic Spine Morphogenesis (GO:0060997)	2026-01-15	0.287641	0.576395	0	0	3.12924	3.89918	DOCK10
Dicarboxylic Acid Catabolic Process (GO:0043649)	2026-01-15	0.287641	0.576395	0	0	3.12924	3.89918	ACSF3
Stress-Activated MAPK Cascade (GO:0051403)	2026-01-15	0.287641	0.576395	0	0	3.12924	3.89918	MAPK11
Genitalia Development (GO:0048806)	2026-01-15	0.287641	0.576395	0	0	3.12924	3.89918	TBX3
Glycoside Metabolic Process (GO:0016137)	2026-01-15	0.287641	0.576395	0	0	3.12924	3.89918	AKR7A2
Keratan Sulfate Proteoglycan Biosynthetic Process (GO:0018146)	2026-01-15	0.287641	0.576395	0	0	3.12924	3.89918	B3GNT4
Lipoprotein Localization (GO:0044872)	2026-01-15	0.287641	0.576395	0	0	3.12924	3.89918	PREB
Mammary Gland Epithelium Development (GO:0061180)	2026-01-15	0.287641	0.576395	0	0	3.12924	3.89918	ZNF703
Negative Regulation of Axon Extension (GO:0030517)	2026-01-15	0.287641	0.576395	0	0	3.12924	3.89918	DIP2B
- Reg of Endoplasmic Reticulum Stress-Induced Intrinsic Apoptotic Sgnlng Pway (GO:1902236)	2026-01-15	0.287641	0.576395	0	0	3.12924	3.89918	HSPA1A
Negative Regulation of mRNA Splicing, via Spliceosome (GO:0048025)	2026-01-15	0.287641	0.576395	0	0	3.12924	3.89918	U2AF2
Nitric Oxide Biosynthetic Process (GO:0006809)	2026-01-15	0.287641	0.576395	0	0	3.12924	3.89918	MTARC2
Peptidyl-Glutamic Acid Modification (GO:0018200)	2026-01-15	0.287641	0.576395	0	0	3.12924	3.89918	AGBL5
Pexophagy (GO:0000425)	2026-01-15	0.287641	0.576395	0	0	3.12924	3.89918	USP30
Positive Regulation of Alpha-Beta T Cell Proliferation (GO:0046641)	2026-01-15	0.287641	0.576395	0	0	3.12924	3.89918	HLA-E
Positive Regulation of Autophagy of Mitochondrion (GO:1903599)	2026-01-15	0.287641	0.576395	0	0	3.12924	3.89918	DELE1
Positive Regulation of Membrane Protein Ectodomain Proteolysis (GO:0051044)	2026-01-15	0.287641	0.576395	0	0	3.12924	3.89918	APOE
Prot Transport to Vacuole Inv in Ub-dep Prot Cat Proc via Multivsiclr Bdy Sorting Pway (GO:0043328)	2026-01-15	0.287641	0.576395	0	0	3.12924	3.89918	VPS37A
Regulation of Amyloid-Beta Clearance (GO:1900221)	2026-01-15	0.287641	0.576395	0	0	3.12924	3.89918	APOE
Regulation of Catecholamine Secretion (GO:0050433)	2026-01-15	0.287641	0.576395	0	0	3.12924	3.89918	KCNA2
Negative Regulation of DNA-binding Transcription Factor Activity (GO:0043433)	4/122	0.290902	0.57799	0	0	1.48716	1.83631	HEYL;FOXH1;ESR1;COMMD7
Cellular Response to Chemokine (GO:1990869)	1948-02-01	0.291311	0.57799	0	0	1.90591	2.35068	WNK1;GPR75
Secondary Alcohol Metabolic Process (GO:1902652)	1948-02-01	0.291311	0.57799	0	0	1.90591	2.35068	IDH1;APOE
Mitophagy (GO:0000423)	1948-02-01	0.291311	0.57799	0	0	1.90591	2.35068	ATG4B;NIPSNAP2
Negative Regulation of Response to Biotic Stimulus (GO:0002832)	1948-02-01	0.291311	0.57799	0	0	1.90591	2.35068	DHX58;DTX4
Nuclear Receptor-Mediated Steroid Hormone Signaling Pathway (GO:0030518)	1948-02-01	0.291311	0.57799	0	0	1.90591	2.35068	PADI2;ESR1
Positive Regulation of Kinase Activity (GO:0033674)	1948-02-01	0.291311	0.57799	0	0	1.90591	2.35068	LMO4;GAS6
Positive Regulation of Leukocyte Cell-Cell Adhesion (GO:1903039)	1948-02-01	0.291311	0.57799	0	0	1.90591	2.35068	NFAT5;HLA-DMB
Pyruvate Metabolic Process (GO:0006090)	1948-02-01	0.291311	0.57799	0	0	1.90591	2.35068	PFKFB2;LDHA
Actomyosin Structure Organization (GO:0031032)	1985-03-01	0.29582	0.57799	0	0	1.6044	1.95417	LMOD1;TNFAIP1;MYL9
Protein-Containing Complex Organization (GO:0043933)	4/123	0.295917	0.57799	0	0	1.47459	1.79558	CSNK2B;SOX9;AP2M1;TAPBP
Negative Regulation of Gene Expression (GO:0010629)	10/364	0.298022	0.57799	0	0	1.24106	1.50242	SLC7A5;BTG2;ZFP36;TIA1;DAPK1;APOE;ESR1;HSPA1B;LGR4;HSPA1A
Positive Regulation of Protein Metabolic Process (GO:0051247)	6/202	0.298182	0.57799	0	0	1.34368	1.62592	SLC25A37;CIRBP;APOE;LARP4B;TENT5B;EIF4G3
Actin Polymerization or Depolymerization (GO:0008154)	1949-02-01	0.299609	0.57799	0	0	1.86526	2.24816	MICALL2;MSRB1
Regulation of Stem Cell Differentiation (GO:2000736)	1949-02-01	0.299609	0.57799	0	0	1.86526	2.24816	PDGFRA;NELFB
Epidermal Growth Factor Receptor Signaling Pathway (GO:0007173)	1949-02-01	0.299609	0.57799	0	0	1.86526	2.24816	SOX9;HBEGF
Positive Regulation of Epithelial to Mesenchymal Transition (GO:0010718)	1949-02-01	0.299609	0.57799	0	0	1.86526	2.24816	ZNF703;GCNT2
Negative Regulation of Multicellular Organismal Process (GO:0051241)	7/243	0.301576	0.57799	0	0	1.30219	1.56097	FOXC2;WWC2;SOX9;GAS6;EXTL3;HOXC10;LGR4
Regulation of Innate Immune Response (GO:0045088)	1986-03-01	0.301938	0.57799	0	0	1.58499	1.89808	DHX58;DTX4;HLA-E
Regulation of Interleukin-1 Production (GO:0032652)	2026-01-16	0.303574	0.57799	0	0	2.92048	3.48159	GAS6
Regulation of Macrophage Differentiation (GO:0045649)	2026-01-16	0.303574	0.57799	0	0	2.92048	3.48159	LIF
Regulation of Natural Killer Cell Activation (GO:0032814)	2026-01-16	0.303574	0.57799	0	0	2.92048	3.48159	HLA-E
Apoptotic Nuclear Changes (GO:0030262)	2026-01-16	0.303574	0.57799	0	0	2.92048	3.48159	DNASE2
Regulation of Osteoblast Proliferation (GO:0033688)	2026-01-16	0.303574	0.57799	0	0	2.92048	3.48159	TMEM119
Regulation of Plasminogen Activation (GO:0010755)	2026-01-16	0.303574	0.57799	0	0	2.92048	3.48159	CLEC3B
Autonomic Nervous System Development (GO:0048483)	2026-01-16	0.303574	0.57799	0	0	2.92048	3.48159	NRP1
Branched-Chain Amino Acid Metabolic Process (GO:0009081)	2026-01-16	0.303574	0.57799	0	0	2.92048	3.48159	MCCC1
Regulation of Smooth Muscle Cell Apoptotic Process (GO:0034391)	2026-01-16	0.303574	0.57799	0	0	2.92048	3.48159	ESR1
Cellular Response to Alkaloid (GO:0071312)	2026-01-16	0.303574	0.57799	0	0	2.92048	3.48159	RYR1
Cellular Response to Corticosteroid Stimulus (GO:0071384)	2026-01-16	0.303574	0.57799	0	0	2.92048	3.48159	ZFP36
Response to UV-B (GO:0010224)	2026-01-16	0.303574	0.57799	0	0	2.92048	3.48159	MAPK11
Retrograde Axonal Transport (GO:0008090)	2026-01-16	0.303574	0.57799	0	0	2.92048	3.48159	MPP2
Reverse Cholesterol Transport (GO:0043691)	2026-01-16	0.303574	0.57799	0	0	2.92048	3.48159	APOE
Digestive Tract Morphogenesis (GO:0048546)	2026-01-16	0.303574	0.57799	0	0	2.92048	3.48159	PDGFRA
Early Endosome to Golgi Transport (GO:0034498)	2026-01-16	0.303574	0.57799	0	0	2.92048	3.48159	RAB6A
tRNA Wobble Base Modification (GO:0002097)	2026-01-16	0.303574	0.57799	0	0	2.92048	3.48159	MOCS3
Triglyceride Catabolic Process (GO:0019433)	2026-01-16	0.303574	0.57799	0	0	2.92048	3.48159	PNPLA5
Intracellular Sterol Transport (GO:0032366)	2026-01-16	0.303574	0.57799	0	0	2.92048	3.48159	NPC1
Membrane Depolarization During Cardiac Muscle Cell Action Potential (GO:0086012)	2026-01-16	0.303574	0.57799	0	0	2.92048	3.48159	HCN2
Membrane Raft Organization (GO:0031579)	2026-01-16	0.303574	0.57799	0	0	2.92048	3.48159	NPC1
Membrane Repolarization During Cardiac Muscle Cell Action Potential (GO:0086013)	2026-01-16	0.303574	0.57799	0	0	2.92048	3.48159	KCNJ8
Negative Regulation of Activin Receptor Signaling Pathway (GO:0032926)	2026-01-16	0.303574	0.57799	0	0	2.92048	3.48159	SKI
Negative Regulation of Amyloid-Beta Formation (GO:1902430)	2026-01-16	0.303574	0.57799	0	0	2.92048	3.48159	APOE
Negative Regulation of mRNA Processing (GO:0050686)	2026-01-16	0.303574	0.57799	0	0	2.92048	3.48159	U2AF2
Negative Regulation of Monoatomic Ion Transport (GO:0043271)	2026-01-16	0.303574	0.57799	0	0	2.92048	3.48159	WNK1
Negative Regulation of Natural Killer Cell Mediated Immunity (GO:0002716)	2026-01-16	0.303574	0.57799	0	0	2.92048	3.48159	HLA-E
Neuron Fate Commitment (GO:0048663)	2026-01-16	0.303574	0.57799	0	0	2.92048	3.48159	PAX6
Positive Regulation of ERAD Pathway (GO:1904294)	2026-01-16	0.303574	0.57799	0	0	2.92048	3.48159	BAG6
Positive Regulation of Lymphocyte Chemotaxis (GO:0140131)	2026-01-16	0.303574	0.57799	0	0	2.92048	3.48159	WNK1
Postsynaptic Membrane Organization (GO:0001941)	2026-01-16	0.303574	0.57799	0	0	2.92048	3.48159	CHRNB1
Protein O-linked Mannosylation (GO:0035269)	2026-01-16	0.303574	0.57799	0	0	2.92048	3.48159	FKRP
Regulation of Autophagosome Maturation (GO:1901096)	2026-01-16	0.303574	0.57799	0	0	2.92048	3.48159	CALCOCO2
Positive Regulation of Cytokine Production (GO:0001819)	9/325	0.303901	0.57799	0	0	1.25089	1.48987	EGR1;SLC7A5;MAPK11;DHX58;IRF7;PRKCZ;HSPA1B;HLA-E;HSPA1A
Cognition (GO:0050890)	1950-02-01	0.30789	0.57799	0	0	1.82631	2.15141	HOXA1;RP9
Positive Regulation of Fat Cell Differentiation (GO:0045600)	1950-02-01	0.30789	0.57799	0	0	1.82631	2.15141	ZFP36;MEDAG
Positive Regulation of Lymphocyte Activation (GO:0051251)	1950-02-01	0.30789	0.57799	0	0	1.82631	2.15141	HLA-DMB;HLA-E
Regulation of Endothelial Cell Proliferation (GO:0001936)	1987-03-01	0.308061	0.57799	0	0	1.56604	1.84394	NRP1;NR4A1;APOE
Cellular Response to Tumor Necrosis Factor (GO:0071356)	1987-03-01	0.308061	0.57799	0	0	1.56604	1.84394	ZFP36;COMMD7;CARD14
Positive Regulation of Biosynthetic Process (GO:0009891)	1987-03-01	0.308061	0.57799	0	0	1.56604	1.84394	EGR1;APOE;ESR1
Neuron Projection Development (GO:0031175)	6/206	0.313782	0.57799	0	0	1.31653	1.52593	DOCK10;BTG2;MICALL2;VPS13B;APOE;RAB6A
Regulation of Endothelial Cell Migration (GO:0010594)	1988-03-01	0.314189	0.57799	0	0	1.54754	1.79167	NRP1;FOXC2;APOE
Potassium Ion Transport (GO:0006813)	4/127	0.316074	0.57799	0	0	1.42634	1.64283	KCNJ8;KCNA2;ABCC9;HCN2
Regulation of Anatomical Structure Morphogenesis (GO:0022603)	4/127	0.316074	0.57799	0	0	1.42634	1.64283	LFNG;ZRANB1;DAG1;PDZD8
Blood Vessel Morphogenesis (GO:0048514)	1951-02-01	0.316153	0.57799	0	0	1.78895	2.06003	NRP1;HOXA1
Response to Glucose (GO:0009749)	1951-02-01	0.316153	0.57799	0	0	1.78895	2.06003	GAS6;MAP4K5
Transcription Initiation-Coupled Chromatin Remodeling (GO:0045815)	1951-02-01	0.316153	0.57799	0	0	1.78895	2.06003	EGR1;PADI2
Macromolecule Glycosylation (GO:0043413)	1951-02-01	0.316153	0.57799	0	0	1.78895	2.06003	NPC1;GCNT2
Negative Regulation of Cell Projection Organization (GO:0031345)	1951-02-01	0.316153	0.57799	0	0	1.78895	2.06003	PAQR3;APOE
Protein Localization (GO:0008104)	10/371	0.318255	0.57799	0	0	1.21655	1.39284	CRACR2A;FGF7;SNX17;ODF2;VPS33A;SEPTIN5;ATG4B;VPS26A;AP3B1;RAB6A
3'-UTR-mediated mRNA Destabilization (GO:0061158)	2026-01-17	0.319151	0.57799	0	0	2.73781	3.12682	ZFP36
DNA Modification (GO:0006304)	2026-01-17	0.319151	0.57799	0	0	2.73781	3.12682	NEIL2
Regulation of mRNA Metabolic Process (GO:1903311)	2026-01-17	0.319151	0.57799	0	0	2.73781	3.12682	NCBP1
acetyl-CoA Metabolic Process (GO:0006084)	2026-01-17	0.319151	0.57799	0	0	2.73781	3.12682	ACLY
Actin Filament Capping (GO:0051693)	2026-01-17	0.319151	0.57799	0	0	2.73781	3.12682	ADD3
Amino Acid Catabolic Process (GO:0009063)	2026-01-17	0.319151	0.57799	0	0	2.73781	3.12682	MCCC1
Aromatic Amino Acid Family Catabolic Process (GO:0009074)	2026-01-17	0.319151	0.57799	0	0	2.73781	3.12682	GSTZ1
Barbed-End Actin Filament Capping (GO:0051016)	2026-01-17	0.319151	0.57799	0	0	2.73781	3.12682	ADD3
Regulation of Protein Sumoylation (GO:0033233)	2026-01-17	0.319151	0.57799	0	0	2.73781	3.12682	EGR1
Regulation of Protein Tyrosine Kinase Activity (GO:0061097)	2026-01-17	0.319151	0.57799	0	0	2.73781	3.12682	CASS4
Calcineurin-Mediated Signaling (GO:0097720)	2026-01-17	0.319151	0.57799	0	0	2.73781	3.12682	NFAT5
Carbohydrate Derivative Transport (GO:1901264)	2026-01-17	0.319151	0.57799	0	0	2.73781	3.12682	SLC29A1
Cellular Response to Sterol (GO:0036315)	2026-01-17	0.319151	0.57799	0	0	2.73781	3.12682	INSIG1
Ribosomal Large Subunit Assembly (GO:0000027)	2026-01-17	0.319151	0.57799	0	0	2.73781	3.12682	BRIX1
Defense Response to Symbiont (GO:0140546)	2026-01-17	0.319151	0.57799	0	0	2.73781	3.12682	GSDMB
Sensory Perception of Taste (GO:0050909)	2026-01-17	0.319151	0.57799	0	0	2.73781	3.12682	TAS1R1
Stress-Activated Protein Kinase Signaling Cascade (GO:0031098)	2026-01-17	0.319151	0.57799	0	0	2.73781	3.12682	MAPK11
Sulfur Amino Acid Metabolic Process (GO:0000096)	2026-01-17	0.319151	0.57799	0	0	2.73781	3.12682	FMO1
Transcription by RNA Polymerase I (GO:0006360)	2026-01-17	0.319151	0.57799	0	0	2.73781	3.12682	POLR1H
Eye Photoreceptor Cell Development (GO:0042462)	2026-01-17	0.319151	0.57799	0	0	2.73781	3.12682	NRL
Ventricular Cardiac Muscle Cell Action Potential (GO:0086005)	2026-01-17	0.319151	0.57799	0	0	2.73781	3.12682	KCNJ8
Intraciliary Anterograde Transport (GO:0035720)	2026-01-17	0.319151	0.57799	0	0	2.73781	3.12682	IFT172
Keratan Sulfate Proteoglycan Metabolic Process (GO:0042339)	2026-01-17	0.319151	0.57799	0	0	2.73781	3.12682	B3GNT4
Killing by Host of Symbiont Cells (GO:0051873)	2026-01-17	0.319151	0.57799	0	0	2.73781	3.12682	GSDMB
Leukocyte Tethering or Rolling (GO:0050901)	2026-01-17	0.319151	0.57799	0	0	2.73781	3.12682	SELENOP
Long-Chain fatty-acyl-CoA Biosynthetic Process (GO:0035338)	2026-01-17	0.319151	0.57799	0	0	2.73781	3.12682	ACSF3
Membrane Depolarization During Action Potential (GO:0086010)	2026-01-17	0.319151	0.57799	0	0	2.73781	3.12682	HCN2
miRNA-mediated Gene Silencing by Inhibition of Translation (GO:0035278)	2026-01-17	0.319151	0.57799	0	0	2.73781	3.12682	ZFP36
Muscle Tissue Morphogenesis (GO:0060415)	2026-01-17	0.319151	0.57799	0	0	2.73781	3.12682	EFEMP2
Negative Regulation of Amyloid Precursor Protein Catabolic Process (GO:1902992)	2026-01-17	0.319151	0.57799	0	0	2.73781	3.12682	APOE
Negative Regulation of Blood Pressure (GO:0045776)	2026-01-17	0.319151	0.57799	0	0	2.73781	3.12682	RNLS
Negative Regulation of Fibroblast Proliferation (GO:0048147)	2026-01-17	0.319151	0.57799	0	0	2.73781	3.12682	SKI
Negative Regulation of Intracellular Protein Transport (GO:0090317)	2026-01-17	0.319151	0.57799	0	0	2.73781	3.12682	INSIG1
Negative Regulation of Striated Muscle Cell Differentiation (GO:0051154)	2026-01-17	0.319151	0.57799	0	0	2.73781	3.12682	TMEM119
Negative Regulation of Vascular Associated Smooth Muscle Cell Proliferation (GO:1904706)	2026-01-17	0.319151	0.57799	0	0	2.73781	3.12682	EFEMP2
Piecemeal Microautophagy of the Nucleus (GO:0034727)	2026-01-17	0.319151	0.57799	0	0	2.73781	3.12682	ATG4B
Polyol Metabolic Process (GO:0019751)	2026-01-17	0.319151	0.57799	0	0	2.73781	3.12682	INPP5A
Positive Regulation of Cell Migration Involved in Sprouting Angiogenesis (GO:0090050)	2026-01-17	0.319151	0.57799	0	0	2.73781	3.12682	FOXC2
Protein Localization to Synapse (GO:0035418)	2026-01-17	0.319151	0.57799	0	0	2.73781	3.12682	MPP2
Protein Mannosylation (GO:0035268)	2026-01-17	0.319151	0.57799	0	0	2.73781	3.12682	FKRP
Regulation of Cartilage Development (GO:0061035)	2026-01-17	0.319151	0.57799	0	0	2.73781	3.12682	SOX9
Nuclear-Transcribed mRNA Catabolic Process (GO:0000956)	1989-03-01	0.32032	0.578686	0	0	1.52946	1.74119	ZFP36;NCBP1;LSM1
Positive Regulation of Canonical Wnt Signaling Pathway (GO:0090263)	1989-03-01	0.32032	0.578686	0	0	1.52946	1.74119	WNK1;POU5F1;LGR4
Ubiquitin-Dependent Protein Catabolic Process (GO:0006511)	12/455	0.320374	0.578686	0	0	1.19001	1.35454	KCMF1;BAG6;ZRANB1;KCTD10;PSMD2;UBR4;VPS37A;TNFAIP1;DCAF11;DTX4;PSMB8;MARCHF6
Golgi Organization (GO:0007030)	4/128	0.321134	0.579115	0	0	1.41477	1.60703	RAB2A;GOLGA6A;GORASP2;VPS13B
Proteasomal Protein Catabolic Process (GO:0010498)	10/372	0.321171	0.579115	0	0	1.21313	1.37785	KCMF1;BAG6;KCTD10;PSMD2;UBR4;TNFAIP1;DTX4;DCAF11;MARCHF6;PSMB8
Positive Regulation of Cell Motility (GO:2000147)	7/249	0.322979	0.581869	0	0	1.26951	1.43475	PDGFRA;ZNF703;SEMA3B;GCNT2;CASS4;SEMA3F;HBEGF
Cholesterol Transport (GO:0030301)	1952-02-01	0.324393	0.583399	0	0	1.75308	1.97362	NPC1;APOE
Regulation of Cell Development (GO:0060284)	1952-02-01	0.324393	0.583399	0	0	1.75308	1.97362	HEYL;HOXA11
Fatty Acid Metabolic Process (GO:0006631)	4/130	0.331269	0.584109	0	0	1.39217	1.5381	ACLY;GPX4;ACSF3;ACSF2
Brain Development (GO:0007420)	5/170	0.331418	0.584109	0	0	1.32922	1.46796	BAG6;PBX2;PAX6;PBX4;VAX2
Regulation of Epithelial to Mesenchymal Transition (GO:0010717)	1991-03-01	0.332584	0.584109	0	0	1.49455	1.64529	ZNF703;DAG1;GCNT2
Negative Regulation of Immune System Process (GO:0002683)	1953-02-01	0.332606	0.584109	0	0	1.71862	1.89185	SOX9;LGR4
Positive Regulation of miRNA Metabolic Process (GO:2000630)	1953-02-01	0.332606	0.584109	0	0	1.71862	1.89185	EGR1;PAX6
Regulation of Epidermal Cell Differentiation (GO:0045604)	2026-01-18	0.334381	0.584109	0	0	2.57663	2.82263	ZFP36
SMAD Protein Signal Transduction (GO:0060395)	2026-01-18	0.334381	0.584109	0	0	2.57663	2.82263	RUNX2
Regulation of Lymphocyte Proliferation (GO:0050670)	2026-01-18	0.334381	0.584109	0	0	2.57663	2.82263	TNFSF9
Amyloid Precursor Protein Metabolic Process (GO:0042982)	2026-01-18	0.334381	0.584109	0	0	2.57663	2.82263	APOE
Branched-Chain Amino Acid Catabolic Process (GO:0009083)	2026-01-18	0.334381	0.584109	0	0	2.57663	2.82263	MCCC1
Regulation of Steroid Biosynthetic Process (GO:0050810)	2026-01-18	0.334381	0.584109	0	0	2.57663	2.82263	EGR1
Cellular Response to Glucocorticoid Stimulus (GO:0071385)	2026-01-18	0.334381	0.584109	0	0	2.57663	2.82263	ZFP36
Regulation of Viral Entry Into Host Cell (GO:0046596)	2026-01-18	0.334381	0.584109	0	0	2.57663	2.82263	TRIM5
Regulation of Viral Transcription (GO:0046782)	2026-01-18	0.334381	0.584109	0	0	2.57663	2.82263	ZFP36
Cyclic Nucleotide Biosynthetic Process (GO:0009190)	2026-01-18	0.334381	0.584109	0	0	2.57663	2.82263	GUCY1B1
Embryonic Digit Morphogenesis (GO:0042733)	2026-01-18	0.334381	0.584109	0	0	2.57663	2.82263	TBX3
Triglyceride Biosynthetic Process (GO:0019432)	2026-01-18	0.334381	0.584109	0	0	2.57663	2.82263	DGAT1
Intracellular Lipid Transport (GO:0032365)	2026-01-18	0.334381	0.584109	0	0	2.57663	2.82263	NPC1
Melanosome Localization (GO:0032400)	2026-01-18	0.334381	0.584109	0	0	2.57663	2.82263	VPS33A
Negative Regulation of DNA-templated Transcription, Elongation (GO:0032785)	2026-01-18	0.334381	0.584109	0	0	2.57663	2.82263	NELFB
Negative Regulation of Nervous System Development (GO:0051961)	2026-01-18	0.334381	0.584109	0	0	2.57663	2.82263	PAX6
Nuclear-Transcribed mRNA poly(A) Tail Shortening (GO:0000289)	2026-01-18	0.334381	0.584109	0	0	2.57663	2.82263	ZFP36
Positive Regulation of Alpha-Beta T Cell Activation (GO:0046635)	2026-01-18	0.334381	0.584109	0	0	2.57663	2.82263	HLA-E
Positive Regulation of Amyloid-Beta Formation (GO:1902004)	2026-01-18	0.334381	0.584109	0	0	2.57663	2.82263	APOE
Positive Regulation of Cell Activation (GO:0050867)	2026-01-18	0.334381	0.584109	0	0	2.57663	2.82263	SELENOP
Positive Regulation of Focal Adhesion Assembly (GO:0051894)	2026-01-18	0.334381	0.584109	0	0	2.57663	2.82263	NRP1
Positive Regulation of Muscle Cell Differentiation (GO:0051149)	2026-01-18	0.334381	0.584109	0	0	2.57663	2.82263	MAPK11
Positive Regulation of Stem Cell Proliferation (GO:2000648)	2026-01-18	0.334381	0.584109	0	0	2.57663	2.82263	THPO
Protein Branched Polyubiquitination (GO:0141198)	2026-01-18	0.334381	0.584109	0	0	2.57663	2.82263	UBR4
Protein Localization to Chromosome, Centromeric Region (GO:0071459)	2026-01-18	0.334381	0.584109	0	0	2.57663	2.82263	BUB3
Purine Ribonucleotide Catabolic Process (GO:0009154)	2026-01-18	0.334381	0.584109	0	0	2.57663	2.82263	NT5C2
rRNA Modification (GO:0000154)	2026-01-18	0.334381	0.584109	0	0	2.57663	2.82263	NHP2
Regulation of Adaptive Immune Response (GO:0002819)	2026-01-18	0.334381	0.584109	0	0	2.57663	2.82263	IRF7
Regulation of Amyloid Precursor Protein Catabolic Process (GO:1902991)	2026-01-18	0.334381	0.584109	0	0	2.57663	2.82263	APOE
RNA Splicing (GO:0008380)	1992-03-01	0.338713	0.590182	0	0	1.47768	1.59974	NCBP1;LSM1;RP9
Positive Regulation of Cell Adhesion (GO:0045785)	1992-03-01	0.338713	0.590182	0	0	1.47768	1.59974	FOXC2;CHRD;LIF
Positive Regulation of Response to Stimulus (GO:0048584)	1992-03-01	0.338713	0.590182	0	0	1.47768	1.59974	HLA-DMB;EYA1;EXTL3
Regulation of Smooth Muscle Cell Proliferation (GO:0048660)	1954-02-01	0.340791	0.592307	0	0	1.68548	1.81439	CCN4;APOE
Negative Regulation of Neuron Projection Development (GO:0010977)	1954-02-01	0.340791	0.592307	0	0	1.68548	1.81439	PAQR3;APOE
Positive Regulation of DNA-templated Transcription, Elongation (GO:0032786)	1954-02-01	0.340791	0.592307	0	0	1.68548	1.81439	NCBP1;PWWP2B
Protein Localization to Plasma Membrane (GO:0072659)	4/132	0.34142	0.592616	0	0	1.37027	1.47255	RAB10;GORASP2;GAS6;PRKCZ
Membrane Organization (GO:0061024)	5/173	0.344671	0.592616	0	0	1.30528	1.39034	CHRNB1;SYNGR1;NPC1;VPS37A;SYNJ2
Regulation of Cytokine Production Involved in Inflammatory Response (GO:1900015)	1955-02-01	0.348945	0.592616	0	0	1.65359	1.74097	ZFP36;EXTL3
Cell Surface Receptor Signaling Pathway via STAT (GO:0097696)	1955-02-01	0.348945	0.592616	0	0	1.65359	1.74097	THPO;LIF
Dicarboxylic Acid Metabolic Process (GO:0043648)	1955-02-01	0.348945	0.592616	0	0	1.65359	1.74097	ACLY;IDH1
Endoplasmic Reticulum Organization (GO:0007029)	1955-02-01	0.348945	0.592616	0	0	1.65359	1.74097	RAB10;LNPK
DNA Catabolic Process (GO:0006308)	2026-01-19	0.349271	0.592616	0	0	2.43336	2.55967	DNASE2
DNA Replication Checkpoint Signaling (GO:0000076)	2026-01-19	0.349271	0.592616	0	0	2.43336	2.55967	SLC25A15
Regulation of Megakaryocyte Differentiation (GO:0045652)	2026-01-19	0.349271	0.592616	0	0	2.43336	2.55967	THPO
Actin Nucleation (GO:0045010)	2026-01-19	0.349271	0.592616	0	0	2.43336	2.55967	LMOD1
Regulation of Receptor Signaling Pathway via STAT (GO:1904892)	2026-01-19	0.349271	0.592616	0	0	2.43336	2.55967	LIF
Embryonic Digestive Tract Development (GO:0048566)	2026-01-19	0.349271	0.592616	0	0	2.43336	2.55967	PDGFRA
Vasculature Development (GO:0001944)	2026-01-19	0.349271	0.592616	0	0	2.43336	2.55967	PDGFRA
Import Into Cell (GO:0098657)	2026-01-19	0.349271	0.592616	0	0	2.43336	2.55967	SLC29A1
Leukocyte Adhesion to Vascular Endothelial Cell (GO:0061756)	2026-01-19	0.349271	0.592616	0	0	2.43336	2.55967	SELENOP
Maintenance of Protein Localization in Organelle (GO:0072595)	2026-01-19	0.349271	0.592616	0	0	2.43336	2.55967	SUPT7L
Mitochondrial Calcium Ion Homeostasis (GO:0051560)	2026-01-19	0.349271	0.592616	0	0	2.43336	2.55967	PDZD8
Mitochondrial Fusion (GO:0008053)	2026-01-19	0.349271	0.592616	0	0	2.43336	2.55967	USP30
Negative Regulation of Endopeptidase Activity (GO:0010951)	2026-01-19	0.349271	0.592616	0	0	2.43336	2.55967	SERPINB1
Oxoacid Metabolic Process (GO:0043436)	2026-01-19	0.349271	0.592616	0	0	2.43336	2.55967	MTARC2
Positive Regulation of Activated T Cell Proliferation (GO:0042104)	2026-01-19	0.349271	0.592616	0	0	2.43336	2.55967	TNFSF9
Positive Regulation of Alcohol Biosynthetic Process (GO:1902932)	2026-01-19	0.349271	0.592616	0	0	2.43336	2.55967	PAQR3
Positive Regulation of Axon Extension (GO:0045773)	2026-01-19	0.349271	0.592616	0	0	2.43336	2.55967	NRP1
Positive Regulation of Mitophagy (GO:1901526)	2026-01-19	0.349271	0.592616	0	0	2.43336	2.55967	DELE1
Positive Regulation of Small Molecule Metabolic Process (GO:0062013)	2026-01-19	0.349271	0.592616	0	0	2.43336	2.55967	APOE
Positive Regulation of Stem Cell Differentiation (GO:2000738)	2026-01-19	0.349271	0.592616	0	0	2.43336	2.55967	SOX9
Pulmonary Valve Morphogenesis (GO:0003184)	2026-01-19	0.349271	0.592616	0	0	2.43336	2.55967	HEYL
rRNA Methylation (GO:0031167)	2026-01-19	0.349271	0.592616	0	0	2.43336	2.55967	MRM3
Regulation of RIG-I Signaling Pathway (GO:0039535)	2026-01-19	0.349271	0.592616	0	0	2.43336	2.55967	DHX58
Proteasome-Mediated Ubiquitin-Dependent Protein Catabolic Process (GO:0043161)	9/340	0.350521	0.593922	0	0	1.19327	1.25095	KCMF1;KCTD10;PSMD2;UBR4;TNFAIP1;DTX4;DCAF11;MARCHF6;PSMB8
Negative Regulation of Programmed Cell Death (GO:0043069)	10/382	0.350615	0.593922	0	0	1.1799	1.23662	ANKLE2;GPX4;MGMT;SOX9;GAS6;TENT5B;CARD14;HSPA1B;TBX3;HSPA1A
Mitochondrial Translation (GO:0032543)	1994-03-01	0.35096	0.59402	0	0	1.44505	1.51309	MRPL48;MRPL45;MRPL33
Potassium Ion Transmembrane Transport (GO:0071805)	4/134	0.35158	0.594584	0	0	1.34905	1.41019	KCNJ8;KCNA2;ABCC9;HCN2
Regulation of Canonical Wnt Signaling Pathway (GO:0060828)	6/216	0.353278	0.596968	0	0	1.25319	1.30394	WNK1;ZNF703;SOX9;APOE;POU5F1;LGR4
Regulation of Protein Localization to Nucleus (GO:1900180)	1956-02-01	0.357064	0.597719	0	0	1.62289	1.67132	SUMO4;MARK3
Nucleosome Assembly (GO:0006334)	1956-02-01	0.357064	0.597719	0	0	1.62289	1.67132	SOX9;H2BC17
Retrograde Transport, Endosome to Golgi (GO:0042147)	1995-03-01	0.357074	0.597719	0	0	1.42927	1.47188	TBC1D5;VPS26A;RAB6A
B Cell Activation (GO:0042113)	1996-03-01	0.363181	0.597719	0	0	1.41383	1.43201	IL11;FLT3LG;SLC39A7
Regulation of Actin Filament-Based Process (GO:0032970)	1996-03-01	0.363181	0.597719	0	0	1.41383	1.43201	PDGFRA;ARHGEF19;CRK
3'-UTR-mediated mRNA Stabilization (GO:0070935)	2026-01-20	0.363829	0.597719	0	0	2.30517	2.33069	ZFP36
Regulation of Endopeptidase Activity (GO:0052548)	2026-01-20	0.363829	0.597719	0	0	2.30517	2.33069	SERPINB1
DNA-templated Transcription Termination (GO:0006353)	2026-01-20	0.363829	0.597719	0	0	2.30517	2.33069	POLR1H
Regulation of Meiotic Cell Cycle (GO:0051445)	2026-01-20	0.363829	0.597719	0	0	2.30517	2.33069	CNTD1
Reg of Mt Outer Membrane Permeabilization Inv in Apoptotic Sgnlng Pway (GO:1901028)	2026-01-20	0.363829	0.597719	0	0	2.30517	2.33069	HSPA1A
Regulation of Mitotic Cell Cycle Spindle Assembly Checkpoint (GO:0090266)	2026-01-20	0.363829	0.597719	0	0	2.30517	2.33069	DYNC1LI1
Alternative mRNA Splicing, via Spliceosome (GO:0000380)	2026-01-20	0.363829	0.597719	0	0	2.30517	2.33069	NCBP1
Regulation of Nuclear-Transcribed mRNA Catabolic Process, Deadenylation-Dependent Decay (GO:1900151)	2026-01-20	0.363829	0.597719	0	0	2.30517	2.33069	ZFP36
Atrioventricular Valve Morphogenesis (GO:0003181)	2026-01-20	0.363829	0.597719	0	0	2.30517	2.33069	HEYL
Cardiac Ventricle Development (GO:0003231)	2026-01-20	0.363829	0.597719	0	0	2.30517	2.33069	HEYL
Response to ATP (GO:0033198)	2026-01-20	0.363829	0.597719	0	0	2.30517	2.33069	CIB2
Response to Fatty Acid (GO:0070542)	2026-01-20	0.363829	0.597719	0	0	2.30517	2.33069	SOX9
Dolichol-Linked Oligosaccharide Biosynthetic Process (GO:0006488)	2026-01-20	0.363829	0.597719	0	0	2.30517	2.33069	ALG6
Transport Along Microtubule (GO:0010970)	2026-01-20	0.363829	0.597719	0	0	2.30517	2.33069	BORCS7
Xenobiotic Transport (GO:0042908)	2026-01-20	0.363829	0.597719	0	0	2.30517	2.33069	SLC7A5
Heart Trabecula Morphogenesis (GO:0061384)	2026-01-20	0.363829	0.597719	0	0	2.30517	2.33069	FOXH1
High-Density Lipoprotein Particle Remodeling (GO:0034375)	2026-01-20	0.363829	0.597719	0	0	2.30517	2.33069	APOE
Hippo Signaling (GO:0035329)	2026-01-20	0.363829	0.597719	0	0	2.30517	2.33069	WWC2
Maintenance of Protein Location in Nucleus (GO:0051457)	2026-01-20	0.363829	0.597719	0	0	2.30517	2.33069	SUPT7L
Mesoderm Formation (GO:0001707)	2026-01-20	0.363829	0.597719	0	0	2.30517	2.33069	ITGB4
Microautophagy (GO:0016237)	2026-01-20	0.363829	0.597719	0	0	2.30517	2.33069	ATG4B
Negative Regulation of RNA Splicing (GO:0033119)	2026-01-20	0.363829	0.597719	0	0	2.30517	2.33069	U2AF2
Negative Regulation of Leukocyte Mediated Cytotoxicity (GO:0001911)	2026-01-20	0.363829	0.597719	0	0	2.30517	2.33069	HLA-E
Negative Regulation of Phosphate Metabolic Process (GO:0045936)	2026-01-20	0.363829	0.597719	0	0	2.30517	2.33069	ANKLE2
Neuromuscular Junction Development (GO:0007528)	2026-01-20	0.363829	0.597719	0	0	2.30517	2.33069	TNNC1
Neuromuscular Process (GO:0050905)	2026-01-20	0.363829	0.597719	0	0	2.30517	2.33069	HOXA1
Oligodendrocyte Differentiation (GO:0048709)	2026-01-20	0.363829	0.597719	0	0	2.30517	2.33069	SOX9
Positive Regulation of Monooxygenase Activity (GO:0032770)	2026-01-20	0.363829	0.597719	0	0	2.30517	2.33069	ESR1
Positive Regulation of Protein Processing (GO:0010954)	2026-01-20	0.363829	0.597719	0	0	2.30517	2.33069	CLEC3B
Regulation of Cellular Response to Transforming Growth Factor Beta Stimulus (GO:1903844)	2026-01-20	0.363829	0.597719	0	0	2.30517	2.33069	ZNF703
Negative Regulation of Innate Immune Response (GO:0045824)	1957-02-01	0.365146	0.598932	0	0	1.5933	1.60518	DHX58;DTX4
Regulation of Blood Vessel Endothelial Cell Migration (GO:0043535)	1957-02-01	0.365146	0.598932	0	0	1.5933	1.60518	CSNK2B;APOE
Regulation of Protein Phosphorylation (GO:0001932)	4/137	0.366822	0.601205	0	0	1.31842	1.32222	THPO;PAQR3;GAS6;CARD14
Inorganic Cation Import Across Plasma Membrane (GO:0098659)	1997-03-01	0.369278	0.602453	0	0	1.39872	1.39341	KCNJ8;ABCC9;HCN2
Muscle Contraction (GO:0006936)	1997-03-01	0.369278	0.602453	0	0	1.39872	1.39341	RYR1;CHRNB1;LMOD1
Organelle Assembly (GO:0070925)	9/346	0.369465	0.602453	0	0	1.17166	1.16662	WNK1;GORASP2;IFT172;ARMC9;ATG4B;AP3B1;VPS37A;PCNT;AP1M1
protein-RNA Complex Assembly (GO:0022618)	4/138	0.371899	0.602453	0	0	1.30851	1.29429	BOP1;NCBP1;U2AF2;BRIX1
Negative Regulation of Transcription by RNA Polymerase II (GO:0000122)	18/732	0.372719	0.602453	0	0	1.10707	1.0926	FOXC2;ZNF175;WWC2;PAX6;ESR1;POU5F1;TBX3;ZBTB2;NCOR2;SKI;HIC2;ZFP36;IRF7;ZNF217;SOX9;HOXD9;EZH1;HSPA1A
ERBB Signaling Pathway (GO:0038127)	1958-02-01	0.373189	0.602453	0	0	1.56477	1.54234	SOX9;HBEGF
Regulation of Multicellular Organismal Development (GO:2000026)	1958-02-01	0.373189	0.602453	0	0	1.56477	1.54234	BAG6;GBX2
Regulation of Myoblast Differentiation (GO:0045661)	1958-02-01	0.373189	0.602453	0	0	1.56477	1.54234	SOX9;TBX3
Sprouting Angiogenesis (GO:0002040)	1958-02-01	0.373189	0.602453	0	0	1.56477	1.54234	NRP1;NR4A1
Mesenchymal Cell Differentiation (GO:0048762)	1958-02-01	0.373189	0.602453	0	0	1.56477	1.54234	HEYL;SOX9
Peptidyl-Tyrosine Phosphorylation (GO:0018108)	1958-02-01	0.373189	0.602453	0	0	1.56477	1.54234	DDR1;PDGFRA
Positive Regulation of Supramolecular Fiber Organization (GO:1902905)	1998-03-01	0.375365	0.602453	0	0	1.38393	1.35605	EFEMP2;LMOD1;APOE
Metal Ion Transport (GO:0030001)	5/180	0.375697	0.602453	0	0	1.25262	1.22628	RYR1;CATSPER1;KCNJ8;KCNA2;NIPA1
Negative Regulation of Cell Motility (GO:2000146)	4/139	0.376974	0.602453	0	0	1.29875	1.26704	SERPINB1;DAG1;CHRD;CRK
Regulation of Cell Growth (GO:0001558)	6/222	0.377172	0.602453	0	0	1.218	1.18762	NCBP1;TNNC1;WFDC1;CRK;HSPA1B;HSPA1A
COPII Vesicle Coating (GO:0048208)	2026-01-21	0.378061	0.602453	0	0	2.1898	2.13001	PREB
DNA Replication Initiation (GO:0006270)	2026-01-21	0.378061	0.602453	0	0	2.1898	2.13001	SLC25A15
Regulation of Epithelial Cell Differentiation (GO:0030856)	2026-01-21	0.378061	0.602453	0	0	2.1898	2.13001	SOX9
RNA-templated DNA Biosynthetic Process (GO:0006278)	2026-01-21	0.378061	0.602453	0	0	2.1898	2.13001	NHP2
Regulation of Membrane Depolarization (GO:0003254)	2026-01-21	0.378061	0.602453	0	0	2.1898	2.13001	HCN2
Antigen Processing and Presentation of Endogenous Peptide Antigen (GO:0002483)	2026-01-21	0.378061	0.602453	0	0	2.1898	2.13001	HLA-E
Cellular Response to pH (GO:0071467)	2026-01-21	0.378061	0.602453	0	0	2.1898	2.13001	GPR68
Response to BMP (GO:0071772)	2026-01-21	0.378061	0.602453	0	0	2.1898	2.13001	SOX9
Sensory Perception of Pain (GO:0019233)	2026-01-21	0.378061	0.602453	0	0	2.1898	2.13001	KCNA2
Telomere Maintenance via Telomerase (GO:0007004)	2026-01-21	0.378061	0.602453	0	0	2.1898	2.13001	NHP2
Establishment of Skin Barrier (GO:0061436)	2026-01-21	0.378061	0.602453	0	0	2.1898	2.13001	CYSRT1
Excitatory Postsynaptic Potential (GO:0060079)	2026-01-21	0.378061	0.602453	0	0	2.1898	2.13001	MPP2
Vesicle Targeting, Rough ER to cis-Golgi (GO:0048207)	2026-01-21	0.378061	0.602453	0	0	2.1898	2.13001	PREB
Intrinsic Apoptotic Signaling Pathway in Response to DNA Damage by P53 Class Mediator (GO:0042771)	2026-01-21	0.378061	0.602453	0	0	2.1898	2.13001	BAG6
Long-Term Memory (GO:0007616)	2026-01-21	0.378061	0.602453	0	0	2.1898	2.13001	APOE
Lymphocyte Chemotaxis (GO:0048247)	2026-01-21	0.378061	0.602453	0	0	2.1898	2.13001	GAS6
Negative Regulation of Amide Metabolic Process (GO:0034249)	2026-01-21	0.378061	0.602453	0	0	2.1898	2.13001	APOE
Negative Regulation of Leukocyte Cell-Cell Adhesion (GO:1903038)	2026-01-21	0.378061	0.602453	0	0	2.1898	2.13001	WNK1
Neuromuscular Synaptic Transmission (GO:0007274)	2026-01-21	0.378061	0.602453	0	0	2.1898	2.13001	CHRNB1
Positive Regulation of Extracellular Matrix Organization (GO:1903055)	2026-01-21	0.378061	0.602453	0	0	2.1898	2.13001	EFEMP2
Pulmonary Valve Development (GO:0003177)	2026-01-21	0.378061	0.602453	0	0	2.1898	2.13001	HEYL
Inorganic Cation Transmembrane Transport (GO:0098662)	8/307	0.380218	0.604579	0	0	1.17348	1.13477	KCNJ8;SLC6A16;KCNA2;ABCC9;SLC39A7;GAS6;RHCE;HCN2
Regulation of Embryonic Development (GO:0045995)	1959-02-01	0.381191	0.604579	0	0	1.53724	1.4826	BAG6;DAG1
Renal System Development (GO:0072001)	1959-02-01	0.381191	0.604579	0	0	1.53724	1.4826	BAG6;PAX8
Response to Interleukin-1 (GO:0070555)	1959-02-01	0.381191	0.604579	0	0	1.53724	1.4826	MAPK11;SOX9
mRNA Transport (GO:0051028)	1959-02-01	0.381191	0.604579	0	0	1.53724	1.4826	ZFP36;NCBP1
Cytosolic Transport (GO:0016482)	1999-03-01	0.38144	0.604579	0	0	1.36944	1.31987	TBC1D5;VPS26A;RAB6A
Positive Regulation of Autophagy (GO:0010508)	1999-03-01	0.38144	0.604579	0	0	1.36944	1.31987	TRIM8;DAPK1;UBR4
Intracellular Calcium Ion Homeostasis (GO:0006874)	4/140	0.382045	0.605075	0	0	1.28914	1.24043	RYR1;TMEM203;ATP13A3;PDZD8
Regulation of Gene Expression (GO:0010468)	27/1127	0.382429	0.605221	0	0	1.07842	1.03659	WWC2;CIAO3;ZBTB2;TRIM5;ZNF703;GCNT2;CCN4;SOX9;APOE;EGR1;TNNC1;PAX6;ESR1;POU5F1;SUPT7L;TAPBP;SLC7A5;HIC2;SLC25A37;MAPK11;TMEM119;ZNF217;HOXD3;GAS6;HOXB7;HSPA1B;HSPA1A
Mitochondrial Gene Expression (GO:0140053)	3/100	0.387502	0.606874	0	0	1.35525	1.28483	MRPL48;MRPL45;MRPL33
Response to Reactive Oxygen Species (GO:0000302)	1960-02-01	0.389148	0.606874	0	0	1.51065	1.42575	PDGFRA;APOE
Oxidative Phosphorylation (GO:0006119)	1960-02-01	0.389148	0.606874	0	0	1.51065	1.42575	NDUFS6;NIPSNAP2
Regulation of SMAD Protein Signal Transduction (GO:0060390)	1960-02-01	0.389148	0.606874	0	0	1.51065	1.42575	SKI;CSNK2B
D-glucose Transmembrane Transport (GO:1904659)	2026-01-22	0.391976	0.606874	0	0	2.08542	1.9531	SLC45A1
ERK1 and ERK2 Cascade (GO:0070371)	2026-01-22	0.391976	0.606874	0	0	2.08542	1.9531	SOX9
Acylglycerol Biosynthetic Process (GO:0046463)	2026-01-22	0.391976	0.606874	0	0	2.08542	1.9531	DGAT1
Regulation of Steroid Metabolic Process (GO:0019218)	2026-01-22	0.391976	0.606874	0	0	2.08542	1.9531	APOE
Cellular Response to Interferon-Beta (GO:0035458)	2026-01-22	0.391976	0.606874	0	0	2.08542	1.9531	IFITM2
Chaperone-Mediated Protein Complex Assembly (GO:0051131)	2026-01-22	0.391976	0.606874	0	0	2.08542	1.9531	HSPA1A
Diacylglycerol Metabolic Process (GO:0046339)	2026-01-22	0.391976	0.606874	0	0	2.08542	1.9531	DGAT1
Epithelial Structure Maintenance (GO:0010669)	2026-01-22	0.391976	0.606874	0	0	2.08542	1.9531	SERPINA3
Thioester Metabolic Process (GO:0035383)	2026-01-22	0.391976	0.606874	0	0	2.08542	1.9531	ACSF2
Establishment of Protein Localization to Vacuole (GO:0072666)	2026-01-22	0.391976	0.606874	0	0	2.08542	1.9531	VPS37A
Hexose Transmembrane Transport (GO:0008645)	2026-01-22	0.391976	0.606874	0	0	2.08542	1.9531	SLC45A1
Inositol Phosphate Metabolic Process (GO:0043647)	2026-01-22	0.391976	0.606874	0	0	2.08542	1.9531	INPP5A
Mammary Gland Development (GO:0030879)	2026-01-22	0.391976	0.606874	0	0	2.08542	1.9531	TBX3
Membrane Protein Ectodomain Proteolysis (GO:0006509)	2026-01-22	0.391976	0.606874	0	0	2.08542	1.9531	DAG1
Negative Regulation of SMAD Protein Signal Transduction (GO:0060392)	2026-01-22	0.391976	0.606874	0	0	2.08542	1.9531	SKI
Negative Regulation of Natural Killer Cell Mediated Cytotoxicity (GO:0045953)	2026-01-22	0.391976	0.606874	0	0	2.08542	1.9531	HLA-E
Negative Regulation of Tumor Necrosis Factor-Mediated Signaling Pathway (GO:0010804)	2026-01-22	0.391976	0.606874	0	0	2.08542	1.9531	GAS6
Neuron Apoptotic Process (GO:0051402)	2026-01-22	0.391976	0.606874	0	0	2.08542	1.9531	DIABLO
Nitric Oxide Metabolic Process (GO:0046209)	2026-01-22	0.391976	0.606874	0	0	2.08542	1.9531	MTARC2
Nucleophagy (GO:0044804)	2026-01-22	0.391976	0.606874	0	0	2.08542	1.9531	ATG4B
Positive Regulation of Epithelial Cell Differentiation (GO:0030858)	2026-01-22	0.391976	0.606874	0	0	2.08542	1.9531	SOX9
Positive Regulation of Interferon-Alpha Production (GO:0032727)	2026-01-22	0.391976	0.606874	0	0	2.08542	1.9531	IRF7
Positive Regulation of Natural Killer Cell Mediated Cytotoxicity (GO:0045954)	2026-01-22	0.391976	0.606874	0	0	2.08542	1.9531	HLA-E
Positive Regulation of Telomere Maintenance via Telomerase (GO:0032212)	2026-01-22	0.391976	0.606874	0	0	2.08542	1.9531	CCT6A
Post-Transcriptional Gene Silencing (GO:0016441)	2026-01-22	0.391976	0.606874	0	0	2.08542	1.9531	NCBP1
Sensory Perception of Light Stimulus (GO:0050953)	3/101	0.393549	0.6084	0	0	1.34135	1.25088	PAX6;VAX2;NXNL2
Visual Perception (GO:0007601)	3/101	0.393549	0.6084	0	0	1.34135	1.25088	PAX6;VAX2;NXNL2
post-Golgi Vesicle-Mediated Transport (GO:0006892)	1961-02-01	0.39706	0.613369	0	0	1.48497	1.37162	RAB10;VPS35L
Regulation of Canonical NF-kappaB Signal Transduction (GO:0043122)	7/270	0.399304	0.614631	0	0	1.16687	1.07122	TRIM8;NFAT5;TRIM5;TNFRSF10B;SUMO4;CARD14;ESR1
Organic Cation Transport (GO:0015695)	1962-02-01	0.404925	0.614631	0	0	1.46015	1.32005	SLC25A15;SLC7A5
protein-DNA Complex Assembly (GO:0065004)	1962-02-01	0.404925	0.614631	0	0	1.46015	1.32005	SOX9;H2BC17
T-helper Cell Differentiation (GO:0042093)	2026-01-23	0.40558	0.614631	0	0	1.99052	1.79632	CRACR2A
Regulation of Neurotransmitter Receptor Activity (GO:0099601)	2026-01-23	0.40558	0.614631	0	0	1.99052	1.79632	DAPK1
Regulatory ncRNA-mediated Post-Transcriptional Gene Silencing (GO:0035194)	2026-01-23	0.40558	0.614631	0	0	1.99052	1.79632	NCBP1
Skin Epidermis Development (GO:0098773)	2026-01-23	0.40558	0.614631	0	0	1.99052	1.79632	CYSRT1
Sodium Ion Import Across Plasma Membrane (GO:0098719)	2026-01-23	0.40558	0.614631	0	0	1.99052	1.79632	HCN2
Eye Morphogenesis (GO:0048592)	2026-01-23	0.40558	0.614631	0	0	1.99052	1.79632	SKI
Translesion Synthesis (GO:0019985)	2026-01-23	0.40558	0.614631	0	0	1.99052	1.79632	FAAP20
Xenobiotic Catabolic Process (GO:0042178)	2026-01-23	0.40558	0.614631	0	0	1.99052	1.79632	GSTM1
Zinc Ion Transmembrane Transport (GO:0071577)	2026-01-23	0.40558	0.614631	0	0	1.99052	1.79632	SLC39A7
Iron-Sulfur Cluster Assembly (GO:0016226)	2026-01-23	0.40558	0.614631	0	0	1.99052	1.79632	CIAO3
Metallo-Sulfur Cluster Assembly (GO:0031163)	2026-01-23	0.40558	0.614631	0	0	1.99052	1.79632	CIAO3
Negative Regulation of Interleukin-2 Production (GO:0032703)	2026-01-23	0.40558	0.614631	0	0	1.99052	1.79632	ZFP36
Negative Regulation of Neuron Differentiation (GO:0045665)	2026-01-23	0.40558	0.614631	0	0	1.99052	1.79632	SOX9
Positive Regulation of T Cell Cytokine Production (GO:0002726)	2026-01-23	0.40558	0.614631	0	0	1.99052	1.79632	PRKCZ
Positive Regulation of Amide Metabolic Process (GO:0034250)	2026-01-23	0.40558	0.614631	0	0	1.99052	1.79632	APOE
Positive Regulation of Amyloid Precursor Protein Catabolic Process (GO:1902993)	2026-01-23	0.40558	0.614631	0	0	1.99052	1.79632	APOE
Positive Regulation of Cell-Substrate Junction Organization (GO:0150117)	2026-01-23	0.40558	0.614631	0	0	1.99052	1.79632	NRP1
Positive Regulation of Excitatory Postsynaptic Potential (GO:2000463)	2026-01-23	0.40558	0.614631	0	0	1.99052	1.79632	PRKCZ
Postreplication Repair (GO:0006301)	2026-01-23	0.40558	0.614631	0	0	1.99052	1.79632	FAAP20
Prostanoid Metabolic Process (GO:0006692)	2026-01-23	0.40558	0.614631	0	0	1.99052	1.79632	GSTM1
Protein K63-linked Deubiquitination (GO:0070536)	2026-01-23	0.40558	0.614631	0	0	1.99052	1.79632	ZRANB1
Regulation of ERAD Pathway (GO:1904292)	2026-01-23	0.40558	0.614631	0	0	1.99052	1.79632	BAG6
Regulation of Defense Response (GO:0031347)	3/103	0.405597	0.614631	0	0	1.31439	1.1861	TNNC1;DHX58;APOE
Regulation of Apoptotic Process (GO:0042981)	17/704	0.406868	0.616107	0	0	1.08568	0.976318	EGR1;ANKLE2;TNFRSF12A;DAPK1;MGMT;DIABLO;TNFRSF10B;TENT5B;TBX3;PAX8;PNMA1;TNFSF9;SOX9;GAS6;CARD14;HSPA1B;HSPA1A
Negative Regulation of Cellular Process (GO:0048523)	13/531	0.408498	0.618122	0	0	1.10072	0.98544	BTG4;BTG2;WWC2;WFDC1;TENT5B;HOXD10;SKI;NR4A1;CSNK2B;HOXC9;CRK;HSPA1B;HSPA1A
Regulation of Autophagy (GO:0010506)	6/230	0.409067	0.618531	0	0	1.17402	1.04942	TRIM8;DAPK1;WNK1;UBR4;VPS26A;EIF4G3
Protein Modification by Small Protein Conjugation (GO:0032446)	8/316	0.410757	0.620632	0	0	1.13866	1.01312	MOCS3;EYA1;KCTD10;SUMO4;TNFAIP1;DTX4;MARCHF3;MARCHF6
Regulation of Actin Cytoskeleton Organization (GO:0032956)	3/104	0.411595	0.621445	0	0	1.30131	1.15519	PDGFRA;ARHGEF19;CRK
RNA Metabolic Process (GO:0016070)	1963-02-01	0.41274	0.621813	0	0	1.43614	1.27089	NCBP1;PCBP3
Spliceosomal Complex Assembly (GO:0000245)	1963-02-01	0.41274	0.621813	0	0	1.43614	1.27089	NCBP1;U2AF2
Positive Regulation of Interleukin-8 Production (GO:0032757)	1963-02-01	0.41274	0.621813	0	0	1.43614	1.27089	HSPA1B;HSPA1A
RNA Splicing, via Transesterification Reactions (GO:0000375)	2026-01-24	0.418881	0.6247	0	0	1.90388	1.6567	LSM1
Regulation of Lipopolysaccharide-Mediated Signaling Pathway (GO:0031664)	2026-01-24	0.418881	0.6247	0	0	1.90388	1.6567	TRIM5
Regulation of Myotube Differentiation (GO:0010830)	2026-01-24	0.418881	0.6247	0	0	1.90388	1.6567	TMEM119
Apoptotic Cell Clearance (GO:0043277)	2026-01-24	0.418881	0.6247	0	0	1.90388	1.6567	GAS6
Cellular Response to Acetylcholine (GO:1905145)	2026-01-24	0.418881	0.6247	0	0	1.90388	1.6567	CHRNB1
Long-Chain Fatty Acid Transport (GO:0015909)	2026-01-24	0.418881	0.6247	0	0	1.90388	1.6567	APOE
Macrophage Differentiation (GO:0030225)	2026-01-24	0.418881	0.6247	0	0	1.90388	1.6567	LIF
Metanephros Development (GO:0001656)	2026-01-24	0.418881	0.6247	0	0	1.90388	1.6567	PAX8
Negative Regulation of DNA Binding (GO:0043392)	2026-01-24	0.418881	0.6247	0	0	1.90388	1.6567	SUMO4
Outflow Tract Septum Morphogenesis (GO:0003148)	2026-01-24	0.418881	0.6247	0	0	1.90388	1.6567	NRP1
Positive Regulation of Receptor Internalization (GO:0002092)	2026-01-24	0.418881	0.6247	0	0	1.90388	1.6567	TBC1D5
Protein Localization to Cell Surface (GO:0034394)	2026-01-24	0.418881	0.6247	0	0	1.90388	1.6567	FGF7
Regulation of Cellular Response to Growth Factor Stimulus (GO:0090287)	2026-01-24	0.418881	0.6247	0	0	1.90388	1.6567	NRP1
Regulation of Cholesterol Metabolic Process (GO:0090181)	2026-01-24	0.418881	0.6247	0	0	1.90388	1.6567	APOE
Monocarboxylic Acid Biosynthetic Process (GO:0072330)	1964-02-01	0.420504	0.625767	0	0	1.4129	1.224	ACLY;ACSF3
Positive Regulation of Phagocytosis (GO:0050766)	1964-02-01	0.420504	0.625767	0	0	1.4129	1.224	COLEC10;GAS6
Protein N-linked Glycosylation (GO:0006487)	1964-02-01	0.420504	0.625767	0	0	1.4129	1.224	ALG6;RPN2
Negative Regulation of Cytokine Production (GO:0001818)	5/191	0.424348	0.630022	0	0	1.17787	1.00967	ZFP36;DHX58;GAS6;EXTL3;LGR4
Regulation of Endocytosis (GO:0030100)	1965-02-01	0.428214	0.630022	0	0	1.3904	1.17925	SNX17;APOE
Negative Regulation of Autophagy (GO:0010507)	1965-02-01	0.428214	0.630022	0	0	1.3904	1.17925	WNK1;EIF4G3
Positive Regulation of T Cell Proliferation (GO:0042102)	1965-02-01	0.428214	0.630022	0	0	1.3904	1.17925	HLA-DMB;TNFSF9
Generation of Neurons (GO:0048699)	5/192	0.428745	0.630022	0	0	1.17151	0.992145	BTG4;NRP1;MYEF2;VAX2;RUNX2
Cell-Matrix Adhesion (GO:0007160)	3/107	0.429471	0.630022	0	0	1.26358	1.06798	DDR1;ITGB4;HOXD3
Protein Catabolic Process (GO:0030163)	3/107	0.429471	0.630022	0	0	1.26358	1.06798	BAG6;DTX4;MARCHF6
Activin Receptor Signaling Pathway (GO:0032924)	2026-01-25	0.431885	0.630022	0	0	1.82446	1.53181	FOXH1
Regulation of Muscle Cell Differentiation (GO:0051147)	2026-01-25	0.431885	0.630022	0	0	1.82446	1.53181	MAPK11
Antigen Processing and Presentation of Exogenous Peptide Antigen via MHC Class II (GO:0019886)	2026-01-25	0.431885	0.630022	0	0	1.82446	1.53181	HLA-DMB
Regulation of Protein Export From Nucleus (GO:0046825)	2026-01-25	0.431885	0.630022	0	0	1.82446	1.53181	GAS6
Cardiac Conduction System Development (GO:0003161)	2026-01-25	0.431885	0.630022	0	0	1.82446	1.53181	SLC25A37
Cardiac Muscle Cell Development (GO:0055013)	2026-01-25	0.431885	0.630022	0	0	1.82446	1.53181	PDGFRA
Response to Glucocorticoid (GO:0051384)	2026-01-25	0.431885	0.630022	0	0	1.82446	1.53181	ZFP36
Response to Hexose (GO:0009746)	2026-01-25	0.431885	0.630022	0	0	1.82446	1.53181	MAP4K5
Response to Purine-Containing Compound (GO:0014074)	2026-01-25	0.431885	0.630022	0	0	1.82446	1.53181	RYR1
Sulfur Compound Catabolic Process (GO:0044273)	2026-01-25	0.431885	0.630022	0	0	1.82446	1.53181	FMO1
Epithelial Cell Development (GO:0002064)	2026-01-25	0.431885	0.630022	0	0	1.82446	1.53181	PAX6
Zinc Ion Transport (GO:0006829)	2026-01-25	0.431885	0.630022	0	0	1.82446	1.53181	SLC39A7
Late Endosome to Vacuole Transport via Multivesicular Body Sorting Pathway (GO:0032511)	2026-01-25	0.431885	0.630022	0	0	1.82446	1.53181	VPS37A
Lipid Translocation (GO:0034204)	2026-01-25	0.431885	0.630022	0	0	1.82446	1.53181	TMEM30B
Negative Regulation of Axonogenesis (GO:0050771)	2026-01-25	0.431885	0.630022	0	0	1.82446	1.53181	DIP2B
Negative Regulation of Catalytic Activity (GO:0043086)	2026-01-25	0.431885	0.630022	0	0	1.82446	1.53181	NT5DC2
Negative Regulation of Interleukin-1 Beta Production (GO:0032691)	2026-01-25	0.431885	0.630022	0	0	1.82446	1.53181	SERPINB1
Nucleic Acid Metabolic Process (GO:0090304)	2026-01-25	0.431885	0.630022	0	0	1.82446	1.53181	DNASE2
Positive Regulation of Interleukin-17 Production (GO:0032740)	2026-01-25	0.431885	0.630022	0	0	1.82446	1.53181	SLC7A5
Positive Regulation of Telomere Maintenance via Telomere Lengthening (GO:1904358)	2026-01-25	0.431885	0.630022	0	0	1.82446	1.53181	CCT6A
Receptor Clustering (GO:0043113)	2026-01-25	0.431885	0.630022	0	0	1.82446	1.53181	MPP2
Chromatin Organization (GO:0006325)	8/323	0.434489	0.633375	0	0	1.11295	0.927736	CFDP1;KDM2A;PWWP2B;PADI2;SOX9;ESR1;H2BC17;EZH1
Regulation of Neurogenesis (GO:0050767)	1966-02-01	0.435871	0.634942	0	0	1.36861	1.13651	HEYL;PAX6
Response to Molecule of Bacterial Origin (GO:0002237)	1967-02-01	0.443472	0.636458	0	0	1.34748	1.09567	SELENOP;CXCL2
Negative Regulation of Cytokine-Mediated Signaling Pathway (GO:0001960)	1967-02-01	0.443472	0.636458	0	0	1.34748	1.09567	PADI2;GAS6
Neurogenesis (GO:0022008)	1967-02-01	0.443472	0.636458	0	0	1.34748	1.09567	FGF7;BTBD6
Reg of Endoplasmic Reticulum Stress-Induced Intrinsic Apoptotic Sgnlng Pway (GO:1902235)	2026-01-26	0.444598	0.636458	0	0	1.75139	1.41965	HSPA1A
Regulation of Fatty Acid Biosynthetic Process (GO:0042304)	2026-01-26	0.444598	0.636458	0	0	1.75139	1.41965	UBR4
GPI Anchor Biosynthetic Process (GO:0006506)	2026-01-26	0.444598	0.636458	0	0	1.75139	1.41965	PIGQ
GPI Anchor Metabolic Process (GO:0006505)	2026-01-26	0.444598	0.636458	0	0	1.75139	1.41965	PIGQ
Regulation of Postsynaptic Membrane Potential (GO:0060078)	2026-01-26	0.444598	0.636458	0	0	1.75139	1.41965	MPP2
Regulation of Vascular Endothelial Growth Factor Receptor Signaling Pathway (GO:0030947)	2026-01-26	0.444598	0.636458	0	0	1.75139	1.41965	NRP1
Cellular Response to Topologically Incorrect Protein (GO:0035967)	2026-01-26	0.444598	0.636458	0	0	1.75139	1.41965	HSPA1A
Cellular Response to Xenobiotic Stimulus (GO:0071466)	2026-01-26	0.444598	0.636458	0	0	1.75139	1.41965	GAS6
Chemical Synaptic Transmission, Postsynaptic (GO:0099565)	2026-01-26	0.444598	0.636458	0	0	1.75139	1.41965	MPP2
Dendritic Spine Organization (GO:0097061)	2026-01-26	0.444598	0.636458	0	0	1.75139	1.41965	DOCK10
Diterpenoid Metabolic Process (GO:0016101)	2026-01-26	0.444598	0.636458	0	0	1.75139	1.41965	RDH5
Sterol Transport (GO:0015918)	2026-01-26	0.444598	0.636458	0	0	1.75139	1.41965	NPC1
Fatty Acid Derivative Biosynthetic Process (GO:1901570)	2026-01-26	0.444598	0.636458	0	0	1.75139	1.41965	PPT2
Vesicle-Mediated Transport Between Endosomal Compartments (GO:0098927)	2026-01-26	0.444598	0.636458	0	0	1.75139	1.41965	DYNC1LI1
Glutamine Family Amino Acid Metabolic Process (GO:0009064)	2026-01-26	0.444598	0.636458	0	0	1.75139	1.41965	GLYATL1
Limb Development (GO:0060173)	2026-01-26	0.444598	0.636458	0	0	1.75139	1.41965	LNPK
Myeloid Cell Development (GO:0061515)	2026-01-26	0.444598	0.636458	0	0	1.75139	1.41965	THPO
Negative Regulation of Protein Localization to Nucleus (GO:1900181)	2026-01-26	0.444598	0.636458	0	0	1.75139	1.41965	MARK3
Positive Regulation of T Cell Migration (GO:2000406)	2026-01-26	0.444598	0.636458	0	0	1.75139	1.41965	WNK1
Positive Regulation of Filopodium Assembly (GO:0051491)	2026-01-26	0.444598	0.636458	0	0	1.75139	1.41965	NRP1
Positive Regulation of Natural Killer Cell Mediated Immunity (GO:0002717)	2026-01-26	0.444598	0.636458	0	0	1.75139	1.41965	HLA-E
Proteoglycan Metabolic Process (GO:0006029)	2026-01-26	0.444598	0.636458	0	0	1.75139	1.41965	CHST11
Positive Regulation of Type I Interferon Production (GO:0032481)	1968-02-01	0.451016	0.644007	0	0	1.327	1.05663	DHX58;IRF7
Regulation of T Cell Activation (GO:0050863)	1968-02-01	0.451016	0.644007	0	0	1.327	1.05663	HLA-DMB;TNFSF9
Regulation of Cell Communication (GO:0010646)	1968-02-01	0.451016	0.644007	0	0	1.327	1.05663	PPP6R3;CRK
Negative Regulation of Developmental Process (GO:0051093)	3/111	0.452994	0.644007	0	0	1.21653	0.963341	SOX9;APOE;GAS6
Protein Phosphorylation (GO:0006468)	9/373	0.455258	0.644007	0	0	1.08323	0.852381	DDR1;PDGFRA;DAPK1;WNK1;CSNK2B;MAP3K21;GAS6;PRKCZ;MARK3
Regulation of Cytokine Production Involved in Immune Response (GO:0002718)	2026-01-27	0.457027	0.644007	0	0	1.68394	1.31855	SLC7A5
DNA Synthesis Involved in DNA Repair (GO:0000731)	2026-01-27	0.457027	0.644007	0	0	1.68394	1.31855	FAAP20
ER-nucleus Signaling Pathway (GO:0006984)	2026-01-27	0.457027	0.644007	0	0	1.68394	1.31855	INSIG1
Regulation of Interferon-Alpha Production (GO:0032647)	2026-01-27	0.457027	0.644007	0	0	1.68394	1.31855	IRF7
Regulation of Intracellular Estrogen Receptor Signaling Pathway (GO:0033146)	2026-01-27	0.457027	0.644007	0	0	1.68394	1.31855	FOXH1
Regulation of Kinase Activity (GO:0043549)	2026-01-27	0.457027	0.644007	0	0	1.68394	1.31855	LMO4
Regulation of Lysosomal Lumen pH (GO:0035751)	2026-01-27	0.457027	0.644007	0	0	1.68394	1.31855	VPS33A
Antigen Processing and Presentation of Peptide Antigen via MHC Class II (GO:0002495)	2026-01-27	0.457027	0.644007	0	0	1.68394	1.31855	HLA-DMB
Spindle Assembly Checkpoint Signaling (GO:0071173)	2026-01-27	0.457027	0.644007	0	0	1.68394	1.31855	BUB3
Wound Healing, Spreading of Cells (GO:0044319)	2026-01-27	0.457027	0.644007	0	0	1.68394	1.31855	DDR1
mRNA 3'-End Processing (GO:0031124)	2026-01-27	0.457027	0.644007	0	0	1.68394	1.31855	NCBP1
Mitotic Spindle Assembly Checkpoint Signaling (GO:0007094)	2026-01-27	0.457027	0.644007	0	0	1.68394	1.31855	BUB3
Mitotic Spindle Checkpoint Signaling (GO:0071174)	2026-01-27	0.457027	0.644007	0	0	1.68394	1.31855	BUB3
Negative Regulation of Lymphocyte Activation (GO:0051250)	2026-01-27	0.457027	0.644007	0	0	1.68394	1.31855	HLA-E
Negative Regulation of Neurogenesis (GO:0050768)	2026-01-27	0.457027	0.644007	0	0	1.68394	1.31855	PAX6
Nuclear-Transcribed mRNA Catabolic Process, Nonsense-Mediated Decay (GO:0000184)	2026-01-27	0.457027	0.644007	0	0	1.68394	1.31855	NCBP1
Positive Regulation of Lipid Metabolic Process (GO:0045834)	2026-01-27	0.457027	0.644007	0	0	1.68394	1.31855	APOE
Protein Quality Control for Misfolded or Incompletely Synthesized Proteins (GO:0006515)	2026-01-27	0.457027	0.644007	0	0	1.68394	1.31855	UBR4
Skin Development (GO:0043588)	1969-02-01	0.458501	0.645205	0	0	1.30713	1.01929	RYR1;ITGB4
Phospholipid Metabolic Process (GO:0006644)	1969-02-01	0.458501	0.645205	0	0	1.30713	1.01929	PLPP5;GPX4
Regulation of Wnt Signaling Pathway (GO:0030111)	3/112	0.458813	0.645205	0	0	1.20531	0.93907	SKI;ZRANB1;ZNF703
Regulation of Primary Metabolic Process (GO:0080090)	3/113	0.464605	0.650067	0	0	1.19429	0.915502	SERPINA3;APOE;SUPT7L
Lipid Transport (GO:0006869)	3/113	0.464605	0.650067	0	0	1.19429	0.915502	NPC1;ABCA3;APOE
Amide Biosynthetic Process (GO:0043604)	1970-02-01	0.465927	0.650067	0	0	1.28784	0.983556	SLC25A15;HAGH
Spermatid Development (GO:0007286)	1970-02-01	0.465927	0.650067	0	0	1.28784	0.983556	SPACDR;EIF4G3
Lysosomal Transport (GO:0007041)	1970-02-01	0.465927	0.650067	0	0	1.28784	0.983556	NPC1;HSPA1A
Negative Regulation of Immune Response (GO:0050777)	1970-02-01	0.465927	0.650067	0	0	1.28784	0.983556	DHX58;DTX4
Positive Regulation of Endothelial Cell Proliferation (GO:0001938)	1970-02-01	0.465927	0.650067	0	0	1.28784	0.983556	NRP1;NR4A1
Positive Regulation of Developmental Process (GO:0051094)	6/245	0.468326	0.650067	0	0	1.09948	0.834055	ZNF703;DAG1;TMEM119;CCN4;SOX9;APOE
Regulation of Lipid Biosynthetic Process (GO:0046890)	2026-01-28	0.469179	0.650067	0	0	1.62149	1.2271	APOE
Acylglycerol Catabolic Process (GO:0046464)	2026-01-28	0.469179	0.650067	0	0	1.62149	1.2271	PNPLA5
Regulation of Mitophagy (GO:1901524)	2026-01-28	0.469179	0.650067	0	0	1.62149	1.2271	DELE1
Regulation of Monoatomic Ion Transport (GO:0043269)	2026-01-28	0.469179	0.650067	0	0	1.62149	1.2271	KCNJ8
Amino Acid Import Across Plasma Membrane (GO:0089718)	2026-01-28	0.469179	0.650067	0	0	1.62149	1.2271	SLC7A5
Regulation of Transmembrane Receptor Protein Serine/Threonine Kinase Signaling Pathway (GO:0090092)	2026-01-28	0.469179	0.650067	0	0	1.62149	1.2271	ZNF703
Cellular Response to Hexose Stimulus (GO:0071331)	2026-01-28	0.469179	0.650067	0	0	1.62149	1.2271	GAS6
Telomere Maintenance via Telomere Lengthening (GO:0010833)	2026-01-28	0.469179	0.650067	0	0	1.62149	1.2271	NHP2
Toll-Like Receptor 4 Signaling Pathway (GO:0034142)	2026-01-28	0.469179	0.650067	0	0	1.62149	1.2271	ECSIT
Ventricular Septum Morphogenesis (GO:0060412)	2026-01-28	0.469179	0.650067	0	0	1.62149	1.2271	HEYL
Glial Cell Differentiation (GO:0010001)	2026-01-28	0.469179	0.650067	0	0	1.62149	1.2271	SOX9
Negative Regulation of Protein Transport (GO:0051224)	2026-01-28	0.469179	0.650067	0	0	1.62149	1.2271	APOE
Negative Regulation of Type II Interferon Production (GO:0032689)	2026-01-28	0.469179	0.650067	0	0	1.62149	1.2271	GAS6
Positive Regulation of Response to Endoplasmic Reticulum Stress (GO:1905898)	2026-01-28	0.469179	0.650067	0	0	1.62149	1.2271	BAG6
Positive Regulation of RNA Biosynthetic Process (GO:1902680)	13/555	0.471295	0.652563	0	0	1.05065	0.790375	EGR1;FOXC2;FOXH1;PAX6;PBX4;ESR1;RUNX2;SUPT7L;HOXA11;PAX8;IRF7;SOX9;APOE
tRNA Modification (GO:0006400)	1971-02-01	0.473292	0.654452	0	0	1.26911	0.949347	TRMU;MOCS3
Phagocytosis (GO:0006909)	1971-02-01	0.473292	0.654452	0	0	1.26911	0.949347	C1ORF43;GAS6
Intrinsic Apoptotic Signaling Pathway (GO:0097193)	3/115	0.476107	0.657289	0	0	1.17284	0.870378	BAG6;DIABLO;TNFRSF10B
Negative Regulation of Growth (GO:0045926)	3/115	0.476107	0.657289	0	0	1.17284	0.870378	WFDC1;HSPA1B;HSPA1A
Epithelium Development (GO:0060429)	4/159	0.476695	0.657289	0	0	1.13001	0.837199	PAX8;TNNC1;DAG1;SOX9
Regulation of Cellular Component Organization (GO:0051128)	4/159	0.476695	0.657289	0	0	1.13001	0.837199	SNX17;TNNC1;WFDC1;APOE
Kidney Development (GO:0001822)	1972-02-01	0.480596	0.657289	0	0	1.25091	0.916581	BAG6;PAX8
Positive Regulation of Canonical NF-kappaB Signal Transduction (GO:0043123)	5/204	0.480847	0.657289	0	0	1.10018	0.805562	TRIM8;NFAT5;TRIM5;TNFRSF10B;CARD14
Regulation of Long-Term Synaptic Potentiation (GO:1900271)	2026-01-29	0.48106	0.657289	0	0	1.5635	1.14411	APOE
Camera-Type Eye Development (GO:0043010)	2026-01-29	0.48106	0.657289	0	0	1.5635	1.14411	SKI
Cell-Substrate Junction Assembly (GO:0007044)	2026-01-29	0.48106	0.657289	0	0	1.5635	1.14411	ITGB4
Response to Interferon-Beta (GO:0035456)	2026-01-29	0.48106	0.657289	0	0	1.5635	1.14411	IFITM2
Vascular Endothelial Growth Factor Receptor Signaling Pathway (GO:0048010)	2026-01-29	0.48106	0.657289	0	0	1.5635	1.14411	NRP1
Intracellular Zinc Ion Homeostasis (GO:0006882)	2026-01-29	0.48106	0.657289	0	0	1.5635	1.14411	SLC39A7
Negative Regulation of Mitotic Metaphase/Anaphase Transition (GO:0045841)	2026-01-29	0.48106	0.657289	0	0	1.5635	1.14411	BUB3
Organelle Fusion (GO:0048284)	2026-01-29	0.48106	0.657289	0	0	1.5635	1.14411	USP30
Protein Localization to Cell Junction (GO:1902414)	2026-01-29	0.48106	0.657289	0	0	1.5635	1.14411	MPP2
Protein Methylation (GO:0006479)	2026-01-29	0.48106	0.657289	0	0	1.5635	1.14411	RAB6A
Regulation of Blood Coagulation (GO:0030193)	2026-01-29	0.48106	0.657289	0	0	1.5635	1.14411	APOE
Regulation of Calcium Ion-Dependent Exocytosis (GO:0017158)	2026-01-29	0.48106	0.657289	0	0	1.5635	1.14411	SYT5
Heterochromatin Formation (GO:0031507)	1973-02-01	0.487837	0.662662	0	0	1.23323	0.885182	CBX1;EZH1
Negative Regulation of Cellular Response to Growth Factor Stimulus (GO:0090288)	1973-02-01	0.487837	0.662662	0	0	1.23323	0.885182	SKI;CHRD
Negative Regulation of Epithelial Cell Proliferation (GO:0050680)	1973-02-01	0.487837	0.662662	0	0	1.23323	0.885182	SOX9;APOE
Regulation of MAP Kinase Activity (GO:0043405)	1973-02-01	0.487837	0.662662	0	0	1.23323	0.885182	PAQR3;APOE
GPI Anchored Protein Biosynthesis (GO:0180046)	2026-01-30	0.492675	0.662662	0	0	1.50951	1.06859	PIGQ
L-amino Acid Transport (GO:0015807)	2026-01-30	0.492675	0.662662	0	0	1.50951	1.06859	SLC7A5
Regulation of Muscle Contraction (GO:0006937)	2026-01-30	0.492675	0.662662	0	0	1.50951	1.06859	MYL9
Cell Surface Toll-Like Receptor Signaling Pathway (GO:0140895)	2026-01-30	0.492675	0.662662	0	0	1.50951	1.06859	ECSIT
Regulation of Transmembrane Transport (GO:0034762)	2026-01-30	0.492675	0.662662	0	0	1.50951	1.06859	KCNJ8
Clathrin-Dependent Endocytosis (GO:0072583)	2026-01-30	0.492675	0.662662	0	0	1.50951	1.06859	AP2M1
Vesicle Coating (GO:0006901)	2026-01-30	0.492675	0.662662	0	0	1.50951	1.06859	PREB
Multivesicular Body Assembly (GO:0036258)	2026-01-30	0.492675	0.662662	0	0	1.50951	1.06859	VPS37A
Negative Regulation of Notch Signaling Pathway (GO:0045746)	2026-01-30	0.492675	0.662662	0	0	1.50951	1.06859	LFNG
Negative Regulation of Ossification (GO:0030279)	2026-01-30	0.492675	0.662662	0	0	1.50951	1.06859	SOX9
Negative Regulation of Response to Endoplasmic Reticulum Stress (GO:1903573)	2026-01-30	0.492675	0.662662	0	0	1.50951	1.06859	HSPA1A
Positive Regulation of Calcium Ion Transport (GO:0051928)	2026-01-30	0.492675	0.662662	0	0	1.50951	1.06859	CRACR2A
Positive Regulation of Calcium-Mediated Signaling (GO:0050850)	2026-01-30	0.492675	0.662662	0	0	1.50951	1.06859	PDGFRA
Positive Regulation of Interleukin-10 Production (GO:0032733)	2026-01-30	0.492675	0.662662	0	0	1.50951	1.06859	PRKCZ
Positive Regulation of Response to Wounding (GO:1903036)	2026-01-30	0.492675	0.662662	0	0	1.50951	1.06859	HBEGF
Prostaglandin Metabolic Process (GO:0006693)	2026-01-30	0.492675	0.662662	0	0	1.50951	1.06859	GSTM1
Protein Insertion Into ER Membrane (GO:0045048)	2026-01-30	0.492675	0.662662	0	0	1.50951	1.06859	WNK1
Pyroptotic Inflammatory Response (GO:0070269)	2026-01-30	0.492675	0.662662	0	0	1.50951	1.06859	GSDMB
Regulation of Bone Resorption (GO:0045124)	2026-01-30	0.492675	0.662662	0	0	1.50951	1.06859	TMEM119
Regulation of Chemotaxis (GO:0050920)	2026-01-30	0.492675	0.662662	0	0	1.50951	1.06859	PDGFRA
Cell Surface Receptor Protein Tyrosine Kinase Signaling Pathway (GO:0007169)	7/296	0.493376	0.663174	0	0	1.06046	0.749198	DDR1;NRP1;FOXC2;PDGFRA;FGF7;CASS4;CRK
Negative Regulation of Intracellular Signal Transduction (GO:1902532)	7/297	0.496922	0.667507	0	0	1.05675	0.739007	SKI;WNK1;PAQR3;WWC2;DAG1;MARK3;ESR1
Regulation of Fat Cell Differentiation (GO:0045598)	1975-02-01	0.502129	0.672678	0	0	1.19932	0.826212	ZFP36;MEDAG
Regulation of Plasma Membrane Bounded Cell Projection Assembly (GO:0120032)	1975-02-01	0.502129	0.672678	0	0	1.19932	0.826212	TBC1D5;ODF2
Regulation of Immunoglobulin Production (GO:0002637)	2026-01-31	0.50403	0.672678	0	0	1.45912	0.999669	HLA-E
acyl-CoA Metabolic Process (GO:0006637)	2026-01-31	0.50403	0.672678	0	0	1.45912	0.999669	ACSF2
Innate Immune Response Activating Cell Surface Receptor Signaling Pathway (GO:0002220)	2026-01-31	0.50403	0.672678	0	0	1.45912	0.999669	COLEC10
Leukocyte Cell-Cell Adhesion (GO:0007159)	2026-01-31	0.50403	0.672678	0	0	1.45912	0.999669	SELENOP
Modulation of Excitatory Postsynaptic Potential (GO:0098815)	2026-01-31	0.50403	0.672678	0	0	1.45912	0.999669	PRKCZ
Multivesicular Body Organization (GO:0036257)	2026-01-31	0.50403	0.672678	0	0	1.45912	0.999669	VPS37A
Negative Regulation of Insulin Receptor Signaling Pathway (GO:0046627)	2026-01-31	0.50403	0.672678	0	0	1.45912	0.999669	PRKCZ
Nucleoside Phosphate Metabolic Process (GO:0006753)	2026-01-31	0.50403	0.672678	0	0	1.45912	0.999669	ACSF2
Regulation of Transforming Growth Factor Beta Receptor Signaling Pathway (GO:0017015)	3/120	0.504346	0.672678	0	0	1.12243	0.768295	SKI;ZNF703;HSPA1A
Cytokine-Mediated Signaling Pathway (GO:0019221)	6/255	0.506951	0.675718	0	0	1.05478	0.716552	EGR1;IL11;CSNK2B;GPR75;COMMD7;CARD14
Regulation of Neuron Differentiation (GO:0045664)	1976-02-01	0.509177	0.677812	0	0	1.18305	0.798513	HEYL;HOXD3
Protein Deubiquitination (GO:0016579)	1976-02-01	0.509177	0.677812	0	0	1.18305	0.798513	ZRANB1;USP30
Regulation of Signal Transduction (GO:0009966)	5/211	0.510497	0.679046	0	0	1.06241	0.714336	LFNG;NRP1;TRIM5;PPP6R3;CRK
Positive Regulation of Signal Transduction (GO:0009967)	6/256	0.51076	0.679046	0	0	1.0505	0.705786	SKI;ZRANB1;ARMC9;LIF;GAS6;PRKCZ
Bile Acid Metabolic Process (GO:0008206)	1932-01-01	0.515132	0.679245	0	0	1.41198	0.936609	NPC1
Response to Estrogen (GO:0043627)	1932-01-01	0.515132	0.679245	0	0	1.41198	0.936609	ESR1
Membrane Depolarization (GO:0051899)	1932-01-01	0.515132	0.679245	0	0	1.41198	0.936609	CHRNB1
miRNA Processing (GO:0035196)	1932-01-01	0.515132	0.679245	0	0	1.41198	0.936609	NCBP1
Negative Regulation of Cellular Response to Insulin Stimulus (GO:1900077)	1932-01-01	0.515132	0.679245	0	0	1.41198	0.936609	PRKCZ
Negative Regulation of Interleukin-6 Production (GO:0032715)	1932-01-01	0.515132	0.679245	0	0	1.41198	0.936609	GAS6
Non-Motile Cilium Assembly (GO:1905515)	1932-01-01	0.515132	0.679245	0	0	1.41198	0.936609	GORAB
Nuclear Receptor-Mediated Signaling Pathway (GO:0141193)	1932-01-01	0.515132	0.679245	0	0	1.41198	0.936609	ESR1
Positive Regulation of T Cell Mediated Cytotoxicity (GO:0001916)	1932-01-01	0.515132	0.679245	0	0	1.41198	0.936609	HLA-E
Positive Regulation of Locomotion (GO:0040017)	1932-01-01	0.515132	0.679245	0	0	1.41198	0.936609	PDGFRA
Protein Targeting to Vacuole (GO:0006623)	1932-01-01	0.515132	0.679245	0	0	1.41198	0.936609	VPS37A
Regulation of Cell Migration Involved in Sprouting Angiogenesis (GO:0090049)	1932-01-01	0.515132	0.679245	0	0	1.41198	0.936609	FOXC2
- Reg of Transmembrane Receptor Prot Serine/Threonine Kinase Sgnlng Pway (GO:0090101)	3/122	0.515421	0.679245	0	0	1.10345	0.731336	SKI;CHRD;HSPA1A
Nucleosome Organization (GO:0034728)	1977-02-01	0.516161	0.679245	0	0	1.16722	0.771927	SOX9;H2BC17
Positive Regulation of Lymphocyte Proliferation (GO:0050671)	1977-02-01	0.516161	0.679245	0	0	1.16722	0.771927	HLA-DMB;HLA-E
Regulation of BMP Signaling Pathway (GO:0030510)	1977-02-01	0.516161	0.679245	0	0	1.16722	0.771927	SKI;CHRD
Monoatomic Cation Transmembrane Transport (GO:0098655)	7/304	0.521516	0.684775	0	0	1.03147	0.6715	KCNJ8;SLC6A16;KCNA2;ABCC9;SLC39A7;GAS6;HCN2
Lipid Metabolic Process (GO:0006629)	6/259	0.52212	0.684775	0	0	1.03789	0.674477	ACLY;PLPP5;GPX4;RDH5;ACSF3;ACSF2
Positive Regulation of Macroautophagy (GO:0016239)	1978-02-01	0.523078	0.684775	0	0	1.1518	0.746398	CALCOCO2;DELE1
Cellular Response to Nitrogen Compound (GO:1901699)	4/169	0.524301	0.684775	0	0	1.06098	0.685061	EGR1;CIB2;SOX9;HCN2
Regulation of MAPK Cascade (GO:0043408)	6/260	0.525884	0.684775	0	0	1.03375	0.664362	IL11;FGF7;THPO;TRIM5;DAG1;LIF
Regulation of Small Molecule Metabolic Process (GO:0062012)	1933-01-01	0.525987	0.684775	0	0	1.36778	0.878773	APOE
Epithelial Tube Morphogenesis (GO:0060562)	1933-01-01	0.525987	0.684775	0	0	1.36778	0.878773	CSNK2B
Ub-dep Prot Cat Proc via Multivsiclr Bdy Sorting Pway (GO:0043162)	1933-01-01	0.525987	0.684775	0	0	1.36778	0.878773	VPS37A
Vasculogenesis (GO:0001570)	1933-01-01	0.525987	0.684775	0	0	1.36778	0.878773	NRP1
Ventricular Cardiac Muscle Tissue Morphogenesis (GO:0055010)	1933-01-01	0.525987	0.684775	0	0	1.36778	0.878773	FOXH1
intra-Golgi Vesicle-Mediated Transport (GO:0006891)	1933-01-01	0.525987	0.684775	0	0	1.36778	0.878773	RAB6A
Negative Regulation of Lipid Metabolic Process (GO:0045833)	1933-01-01	0.525987	0.684775	0	0	1.36778	0.878773	APOE
Positive Regulation of Cell Development (GO:0010720)	1933-01-01	0.525987	0.684775	0	0	1.36778	0.878773	HOXA11
Positive Regulation of Interleukin-12 Production (GO:0032735)	1933-01-01	0.525987	0.684775	0	0	1.36778	0.878773	MAPK11
Protein Localization to Chromatin (GO:0071168)	1933-01-01	0.525987	0.684775	0	0	1.36778	0.878773	ESR1
Regulation of Activated T Cell Proliferation (GO:0046006)	1933-01-01	0.525987	0.684775	0	0	1.36778	0.878773	TNFSF9
Regulation of Amyloid-Beta Formation (GO:1902003)	1933-01-01	0.525987	0.684775	0	0	1.36778	0.878773	APOE
Regulation of Macromolecule Biosynthetic Process (GO:0010556)	4/170	0.528948	0.688198	0	0	1.05453	0.671592	TRIM5;CIAO3;POU5F1;TAPBP
Positive Regulation of Growth (GO:0045927)	1979-02-01	0.529928	0.68904	0	0	1.13679	0.721876	NCBP1;CRK
Cell-Cell Adhesion via Plasma-Membrane Adhesion Molecules (GO:0098742)	4/171	0.533574	0.693345	0	0	1.04816	0.65841	CLDN7;SELENOP;CLDN23;EMB
Regulation of Developmental Growth (GO:0048638)	1934-01-01	0.536598	0.694658	0	0	1.32627	0.825609	APOE
Integrated Stress Response Signaling (GO:0140467)	1934-01-01	0.536598	0.694658	0	0	1.32627	0.825609	DELE1
Membrane Protein Proteolysis (GO:0033619)	1934-01-01	0.536598	0.694658	0	0	1.32627	0.825609	DAG1
Mitochondrial Electron Transport, NADH to Ubiquinone (GO:0006120)	1934-01-01	0.536598	0.694658	0	0	1.32627	0.825609	NDUFS6
Phospholipid Dephosphorylation (GO:0046839)	1934-01-01	0.536598	0.694658	0	0	1.32627	0.825609	PLPP5
Positive Regulation of Establishment of Protein Localization (GO:1904951)	1934-01-01	0.536598	0.694658	0	0	1.32627	0.825609	CCT6A
Negative Regulation of MAPK Cascade (GO:0043409)	3/127	0.542515	0.70064	0	0	1.05869	0.647428	PAQR3;DAG1;APOE
Aerobic Respiration (GO:0009060)	1981-02-01	0.543427	0.70064	0	0	1.10789	0.67566	NDUFS6;NIPSNAP2
Wound Healing (GO:0042060)	1981-02-01	0.543427	0.70064	0	0	1.10789	0.67566	PDGFRA;ARHGEF19
Positive Regulation of Organelle Organization (GO:0010638)	1981-02-01	0.543427	0.70064	0	0	1.10789	0.67566	CALCOCO2;LNPK
Protein Modification by Small Protein Removal (GO:0070646)	1981-02-01	0.543427	0.70064	0	0	1.10789	0.67566	ZRANB1;USP30
Regulation of Interleukin-17 Production (GO:0032660)	1935-01-01	0.546973	0.70064	0	0	1.28719	0.776636	SLC7A5
Acetylcholine Receptor Signaling Pathway (GO:0095500)	1935-01-01	0.546973	0.70064	0	0	1.28719	0.776636	CHRNB1
Adherens Junction Organization (GO:0034332)	1935-01-01	0.546973	0.70064	0	0	1.28719	0.776636	ZNF703
Cellular Response to cAMP (GO:0071320)	1935-01-01	0.546973	0.70064	0	0	1.28719	0.776636	HCN2
Response to Transforming Growth Factor Beta (GO:0071559)	1935-01-01	0.546973	0.70064	0	0	1.28719	0.776636	SOX9
Dendrite Morphogenesis (GO:0048813)	1935-01-01	0.546973	0.70064	0	0	1.28719	0.776636	DOCK10
Skeletal Muscle Organ Development (GO:0060538)	1935-01-01	0.546973	0.70064	0	0	1.28719	0.776636	SLC25A37
Substrate Adhesion-Dependent Cell Spreading (GO:0034446)	1935-01-01	0.546973	0.70064	0	0	1.28719	0.776636	MICALL2
Negative Regulation of Cytoplasmic Pattern Recognition Receptor Signaling Pathway (GO:0039532)	1935-01-01	0.546973	0.70064	0	0	1.28719	0.776636	DHX58
Phospholipid Translocation (GO:0045332)	1935-01-01	0.546973	0.70064	0	0	1.28719	0.776636	TMEM30B
Positive Regulation of Mononuclear Cell Migration (GO:0071677)	1935-01-01	0.546973	0.70064	0	0	1.28719	0.776636	GAS6
Regulation of T Cell Mediated Cytotoxicity (GO:0001914)	1935-01-01	0.546973	0.70064	0	0	1.28719	0.776636	HLA-E
Regulation of Interleukin-1 Beta Production (GO:0032651)	1982-02-01	0.550075	0.704177	0	0	1.09399	0.653879	EGR1;SERPINB1
Regulation of Cilium Assembly (GO:1902017)	1983-02-01	0.556654	0.707937	0	0	1.08043	0.632927	TBC1D5;ODF2
Regulation of Interleukin-8 Production (GO:0032677)	1983-02-01	0.556654	0.707937	0	0	1.08043	0.632927	HSPA1B;HSPA1A
Negative Regulation of Protein Phosphorylation (GO:0001933)	1983-02-01	0.556654	0.707937	0	0	1.08043	0.632927	NT5DC2;PAQR3
Protein Tetramerization (GO:0051262)	1983-02-01	0.556654	0.707937	0	0	1.08043	0.632927	RYR1;FKRP
Regulation of Cytosolic Calcium Ion Concentration (GO:0051480)	1936-01-01	0.557116	0.707937	0	0	1.25035	0.731434	RYR1
Regulation of Natural Killer Cell Mediated Cytotoxicity (GO:0042269)	1936-01-01	0.557116	0.707937	0	0	1.25035	0.731434	HLA-E
Canonical NF-kappaB Signal Transduction (GO:0007249)	1936-01-01	0.557116	0.707937	0	0	1.25035	0.731434	TRIM8
Carboxylic Acid Metabolic Process (GO:0019752)	1936-01-01	0.557116	0.707937	0	0	1.25035	0.731434	AS3MT
Sister Chromatid Segregation (GO:0000819)	1936-01-01	0.557116	0.707937	0	0	1.25035	0.731434	KNSTRN
tRNA Aminoacylation for Protein Translation (GO:0006418)	1936-01-01	0.557116	0.707937	0	0	1.25035	0.731434	CARS1
tRNA Methylation (GO:0030488)	1936-01-01	0.557116	0.707937	0	0	1.25035	0.731434	TRMU
Neutral Amino Acid Transport (GO:0015804)	1936-01-01	0.557116	0.707937	0	0	1.25035	0.731434	SLC7A5
Protein Modification Process (GO:0036211)	12/545	0.562239	0.714009	0	0	0.984408	0.56685	PDF;RPN2;NPC1;DAPK1;WNK1;GCNT2;MAP3K21;ATG4B;GAS6;PTPRH;PRKCZ;MARK3
Positive Regulation of Synaptic Transmission (GO:0050806)	1984-02-01	0.563165	0.714398	0	0	1.0672	0.612766	MPP2;PRKCZ
Regulation of Tumor Necrosis Factor Production (GO:0032680)	3/131	0.563548	0.714398	0	0	1.02539	0.588064	ZFP36;GAS6;HLA-E
Anterograde Axonal Transport (GO:0008089)	1937-01-01	0.567032	0.714398	0	0	1.21556	0.689634	MPP2
Regulation of Receptor Internalization (GO:0002090)	1937-01-01	0.567032	0.714398	0	0	1.21556	0.689634	TBC1D5
Cardiac Muscle Cell Action Potential (GO:0086001)	1937-01-01	0.567032	0.714398	0	0	1.21556	0.689634	HCN2
Regulation of Sodium Ion Transport (GO:0002028)	1937-01-01	0.567032	0.714398	0	0	1.21556	0.689634	WNK1
Cellular Response to Glucose Stimulus (GO:0071333)	1937-01-01	0.567032	0.714398	0	0	1.21556	0.689634	GAS6
Regulatory ncRNA-mediated Gene Silencing (GO:0031047)	1937-01-01	0.567032	0.714398	0	0	1.21556	0.689634	NCBP1
Intrinsic Apoptotic Signaling Pathway by P53 Class Mediator (GO:0072332)	1937-01-01	0.567032	0.714398	0	0	1.21556	0.689634	BAG6
Muscle Cell Differentiation (GO:0042692)	1937-01-01	0.567032	0.714398	0	0	1.21556	0.689634	CHRNB1
Positive Regulation of Interferon-Beta Production (GO:0032728)	1937-01-01	0.567032	0.714398	0	0	1.21556	0.689634	IRF7
Protein N-linked Glycosylation via Asparagine (GO:0018279)	1937-01-01	0.567032	0.714398	0	0	1.21556	0.689634	ALG6
Regulation of Cellular Component Biogenesis (GO:0044087)	1937-01-01	0.567032	0.714398	0	0	1.21556	0.689634	APOE
Regulation of Response to External Stimulus (GO:0032101)	3/132	0.568714	0.715465	0	0	1.01739	0.574191	TRIM5;TNNC1;DHX58
Carbohydrate Metabolic Process (GO:0005975)	1985-02-01	0.569607	0.715465	0	0	1.05428	0.593361	AKR7A2;PIGQ
Negative Regulation of Transforming Growth Factor Beta Receptor Signaling Pathway (GO:0030512)	1985-02-01	0.569607	0.715465	0	0	1.05428	0.593361	SKI;HSPA1A
Peptidyl-Lysine Modification (GO:0018205)	1985-02-01	0.569607	0.715465	0	0	1.05428	0.593361	EYA1;SUMO4
Positive Regulation of Endocytosis (GO:0045807)	1985-02-01	0.569607	0.715465	0	0	1.05428	0.593361	APOE;GAS6
Regulation of Organelle Assembly (GO:1902115)	1986-02-01	0.57598	0.716581	0	0	1.04168	0.574677	TBC1D5;ODF2
Integrin-Mediated Signaling Pathway (GO:0007229)	1986-02-01	0.57598	0.716581	0	0	1.04168	0.574677	NRP1;ITGB4
Regulation of Defense Response to Virus by Host (GO:0050691)	1938-01-01	0.576727	0.716581	0	0	1.18264	0.650912	NT5C2
COPII-coated Vesicle Budding (GO:0090114)	1938-01-01	0.576727	0.716581	0	0	1.18264	0.650912	PREB
O-glycan Processing (GO:0016266)	1938-01-01	0.576727	0.716581	0	0	1.18264	0.650912	B3GNT4
Regulation of Intracellular Protein Transport (GO:0033157)	1938-01-01	0.576727	0.716581	0	0	1.18264	0.650912	PCNT
Regulation of Sprouting Angiogenesis (GO:1903670)	1938-01-01	0.576727	0.716581	0	0	1.18264	0.650912	EPN1
Regulation of Vascular Associated Smooth Muscle Cell Proliferation (GO:1904705)	1938-01-01	0.576727	0.716581	0	0	1.18264	0.650912	EFEMP2
Striated Muscle Tissue Development (GO:0014706)	1938-01-01	0.576727	0.716581	0	0	1.18264	0.650912	SLC25A37
Ventricular Septum Development (GO:0003281)	1938-01-01	0.576727	0.716581	0	0	1.18264	0.650912	HEYL
Heart Looping (GO:0001947)	1938-01-01	0.576727	0.716581	0	0	1.18264	0.650912	FOXH1
Inner Mitochondrial Membrane Organization (GO:0007007)	1938-01-01	0.576727	0.716581	0	0	1.18264	0.650912	BCS1L
mRNA Transcription by RNA Polymerase II (GO:0042789)	1938-01-01	0.576727	0.716581	0	0	1.18264	0.650912	NCBP1
Negative Regulation of Endothelial Cell Proliferation (GO:0001937)	1938-01-01	0.576727	0.716581	0	0	1.18264	0.650912	APOE
Positive Regulation of Bone Mineralization (GO:0030501)	1938-01-01	0.576727	0.716581	0	0	1.18264	0.650912	TMEM119
Positive Regulation of Immunoglobulin Production (GO:0002639)	1938-01-01	0.576727	0.716581	0	0	1.18264	0.650912	HLA-E
Positive Regulation of Protein Binding (GO:0032092)	1938-01-01	0.576727	0.716581	0	0	1.18264	0.650912	MARK3
Protein K11-linked Ubiquitination (GO:0070979)	1938-01-01	0.576727	0.716581	0	0	1.18264	0.650912	UBR4
Defense Response to Gram-negative Bacterium (GO:0050829)	1987-02-01	0.582284	0.722618	0	0	1.02937	0.556682	GSDMB;SELENOP
Sodium Ion Transmembrane Transport (GO:0035725)	1987-02-01	0.582284	0.722618	0	0	1.02937	0.556682	SLC6A16;HCN2
Mitochondrion Organization (GO:0007005)	3/135	0.583984	0.72358	0	0	0.994113	0.534716	USP30;BCS1L;NIPSNAP2
Regulation of Metal Ion Transport (GO:0010959)	1939-01-01	0.586205	0.72358	0	0	1.15146	0.61498	WNK1
Fatty Acid Transport (GO:0015908)	1939-01-01	0.586205	0.72358	0	0	1.15146	0.61498	APOE
Interstrand Cross-Link Repair (GO:0036297)	1939-01-01	0.586205	0.72358	0	0	1.15146	0.61498	FAAP20
Negative Regulation of T Cell Proliferation (GO:0042130)	1939-01-01	0.586205	0.72358	0	0	1.15146	0.61498	HLA-E
Negative Regulation of Cell-Substrate Adhesion (GO:0010812)	1939-01-01	0.586205	0.72358	0	0	1.15146	0.61498	GCNT2
Positive Regulation of SMAD Protein Signal Transduction (GO:0060391)	1939-01-01	0.586205	0.72358	0	0	1.15146	0.61498	CSNK2B
Positive Regulation of Extrinsic Apoptotic Signaling Pathway (GO:2001238)	1939-01-01	0.586205	0.72358	0	0	1.15146	0.61498	TNFRSF12A
Positive Regulation of Lymphocyte Differentiation (GO:0045621)	1939-01-01	0.586205	0.72358	0	0	1.15146	0.61498	GAS6
T Cell Receptor Signaling Pathway (GO:0050852)	1988-02-01	0.588519	0.724004	0	0	1.01735	0.539345	NCOR2;WNK1
Regulation of Type II Interferon Production (GO:0032649)	1988-02-01	0.588519	0.724004	0	0	1.01735	0.539345	SLC7A5;GAS6
Positive Regulation of Endothelial Cell Migration (GO:0010595)	1988-02-01	0.588519	0.724004	0	0	1.01735	0.539345	NRP1;FOXC2
Positive Regulation of Protein Kinase Activity (GO:0045860)	1988-02-01	0.588519	0.724004	0	0	1.01735	0.539345	CASS4;GAS6
Protein Localization to Cell Periphery (GO:1990778)	3/136	0.588997	0.724004	0	0	0.986588	0.522235	RAB10;GAS6;PRKCZ
Protein Targeting (GO:0006605)	3/136	0.588997	0.724004	0	0	0.986588	0.522235	SRPRA;SRPRB;VPS37A
Receptor-Mediated Endocytosis (GO:0006898)	3/136	0.588997	0.724004	0	0	0.986588	0.522235	APOE;AP2M1;LRP1B
Negative Regulation of Cell Migration (GO:0030336)	4/184	0.591528	0.726034	0	0	0.971808	0.510244	SERPINB1;DAG1;CHRD;APOE
Apoptotic Process (GO:0006915)	5/232	0.594798	0.726034	0	0	0.963083	0.500354	BAG6;DAPK1;DIABLO;TNFRSF10B;TNFAIP1
Regulation of Cytokine-Mediated Signaling Pathway (GO:0001959)	1940-01-01	0.595471	0.726034	0	0	1.12188	0.581585	GAS6
Regulation of Filopodium Assembly (GO:0051489)	1940-01-01	0.595471	0.726034	0	0	1.12188	0.581585	NRP1
Calcium-Dependent Cell-Cell Adhesion via Plasma Membrane Cell Adhesion Molecules (GO:0016339)	1940-01-01	0.595471	0.726034	0	0	1.12188	0.581585	SELENOP
Constitutive Heterochromatin Formation (GO:0140719)	1940-01-01	0.595471	0.726034	0	0	1.12188	0.581585	EZH1
Female Gamete Generation (GO:0007292)	1940-01-01	0.595471	0.726034	0	0	1.12188	0.581585	C14ORF39
Fibroblast Growth Factor Receptor Signaling Pathway (GO:0008543)	1940-01-01	0.595471	0.726034	0	0	1.12188	0.581585	FGF7
Negative Regulation of Protein Secretion (GO:0050709)	1940-01-01	0.595471	0.726034	0	0	1.12188	0.581585	APOE
Negative Regulation of Sequestering of Calcium Ion (GO:0051283)	1940-01-01	0.595471	0.726034	0	0	1.12188	0.581585	RYR1
Nucleic Acid Catabolic Process (GO:0141188)	1940-01-01	0.595471	0.726034	0	0	1.12188	0.581585	NCBP1
Positive Regulation of Cytokinesis (GO:0032467)	1940-01-01	0.595471	0.726034	0	0	1.12188	0.581585	WNK1
Positive Regulation of Lipid Biosynthetic Process (GO:0046889)	1940-01-01	0.595471	0.726034	0	0	1.12188	0.581585	APOE
Intracellular Protein Transport (GO:0006886)	7/326	0.595558	0.726034	0	0	0.959233	0.497129	SNX17;VPS33A;VPS26A;AP3B1;VPS37A;MAP4K5;RAB6A
Regulation of Protein Localization to Plasma Membrane (GO:1903076)	1990-02-01	0.60078	0.731108	0	0	0.994127	0.506533	WNK1;AP2M1
Establishment of Protein Localization to Organelle (GO:0072594)	1990-02-01	0.60078	0.731108	0	0	0.994127	0.506533	MAP4K5;TSPAN10
Mitochondrial Respiratory Chain Complex Assembly (GO:0033108)	1990-02-01	0.60078	0.731108	0	0	0.994127	0.506533	ECSIT;BCS1L
Regulation of Cytoskeleton Organization (GO:0051493)	3/139	0.603801	0.732228	0	0	0.964676	0.486689	PDGFRA;ARHGEF19;CRK
Regulation of Monoatomic Ion Transmembrane Transporter Activity (GO:0032412)	1941-01-01	0.604531	0.732228	0	0	1.09378	0.550502	DAPK1
Vitamin Transport (GO:0051180)	1941-01-01	0.604531	0.732228	0	0	1.09378	0.550502	SLC52A2
Monoatomic Cation Transport (GO:0006812)	1941-01-01	0.604531	0.732228	0	0	1.09378	0.550502	CHRNB1
Negative Regulation of Type I Interferon Production (GO:0032480)	1941-01-01	0.604531	0.732228	0	0	1.09378	0.550502	DHX58
Positive Regulation of DNA Biosynthetic Process (GO:2000573)	1941-01-01	0.604531	0.732228	0	0	1.09378	0.550502	CCT6A
Positive Regulation of Actin Filament Polymerization (GO:0030838)	1941-01-01	0.604531	0.732228	0	0	1.09378	0.550502	LMOD1
Positive Regulation of Immune System Process (GO:0002684)	1941-01-01	0.604531	0.732228	0	0	1.09378	0.550502	HLA-DMB
ERAD Pathway (GO:0036503)	1991-02-01	0.606807	0.733698	0	0	0.982906	0.491005	BAG6;MARCHF6
Phosphatidylinositol Biosynthetic Process (GO:0006661)	1991-02-01	0.606807	0.733698	0	0	0.982906	0.491005	PIGQ;SYNJ2
Protein O-linked Glycosylation (GO:0006493)	1991-02-01	0.606807	0.733698	0	0	0.982906	0.491005	FKRP;B3GNT4
Sensory Perception of Mechanical Stimulus (GO:0050954)	1992-02-01	0.612765	0.735639	0	0	0.971935	0.476029	EYA1;HOXA1
Glucose Homeostasis (GO:0042593)	1992-02-01	0.612765	0.735639	0	0	0.971935	0.476029	PAX6;MAP4K5
Cellular Response to Retinoic Acid (GO:0071300)	1942-01-01	0.613388	0.735639	0	0	1.06705	0.521528	SOX9
Response to cAMP (GO:0051591)	1942-01-01	0.613388	0.735639	0	0	1.06705	0.521528	HCN2
Ribosome Assembly (GO:0042255)	1942-01-01	0.613388	0.735639	0	0	1.06705	0.521528	BRIX1
Defense Response to Fungus (GO:0050832)	1942-01-01	0.613388	0.735639	0	0	1.06705	0.521528	LEAP2
Determination of Heart Left/Right Asymmetry (GO:0061371)	1942-01-01	0.613388	0.735639	0	0	1.06705	0.521528	FOXH1
Embryonic Heart Tube Morphogenesis (GO:0003143)	1942-01-01	0.613388	0.735639	0	0	1.06705	0.521528	FOXH1
Type I Interferon-Mediated Signaling Pathway (GO:0060337)	1942-01-01	0.613388	0.735639	0	0	1.06705	0.521528	IFITM2
Heterophilic Cell-Cell Adhesion via Plasma Membrane Cell Adhesion Molecules (GO:0007157)	1942-01-01	0.613388	0.735639	0	0	1.06705	0.521528	SELENOP
Membrane Fission (GO:0090148)	1942-01-01	0.613388	0.735639	0	0	1.06705	0.521528	VPS37A
Positive Regulation of Ossification (GO:0045778)	1942-01-01	0.613388	0.735639	0	0	1.06705	0.521528	TMEM119
Positive Regulation of Receptor Signaling Pathway via STAT (GO:1904894)	1942-01-01	0.613388	0.735639	0	0	1.06705	0.521528	LIF
Regulation of Cellular Component Size (GO:0032535)	1942-01-01	0.613388	0.735639	0	0	1.06705	0.521528	BORCS7
Positive Regulation of DNA Repair (GO:0045739)	1993-02-01	0.618653	0.738323	0	0	0.961205	0.461581	EYA1;MGMT
Negative Regulation of Apoptotic Process (GO:0043066)	10/475	0.620797	0.738323	0	0	0.939347	0.447835	IL11;ANKLE2;MGMT;SOX9;GAS6;TENT5B;CARD14;HSPA1B;TBX3;HSPA1A
Regulation of Epithelial Cell Migration (GO:0010632)	1943-01-01	0.622046	0.738323	0	0	1.04159	0.494483	SOX9
RNA Transport (GO:0050658)	1943-01-01	0.622046	0.738323	0	0	1.04159	0.494483	ZFP36
Release of Sequestered Calcium Ion Into Cytosol (GO:0051209)	1943-01-01	0.622046	0.738323	0	0	1.04159	0.494483	RYR1
Cellular Response to Type I Interferon (GO:0071357)	1943-01-01	0.622046	0.738323	0	0	1.04159	0.494483	IFITM2
Synaptic Vesicle Exocytosis (GO:0016079)	1943-01-01	0.622046	0.738323	0	0	1.04159	0.494483	SYT5
Ephrin Receptor Signaling Pathway (GO:0048013)	1943-01-01	0.622046	0.738323	0	0	1.04159	0.494483	CRK
Import Into the Mitochondrion (GO:0170036)	1943-01-01	0.622046	0.738323	0	0	1.04159	0.494483	SLC25A37
mRNA Transcription (GO:0009299)	1943-01-01	0.622046	0.738323	0	0	1.04159	0.494483	NCBP1
Negative Regulation of Lymphocyte Proliferation (GO:0050672)	1943-01-01	0.622046	0.738323	0	0	1.04159	0.494483	HLA-E
Positive Regulation of Biomineral Tissue Development (GO:0070169)	1943-01-01	0.622046	0.738323	0	0	1.04159	0.494483	TMEM119
Positive Regulation of Gene Expression, Epigenetic (GO:0141137)	1943-01-01	0.622046	0.738323	0	0	1.04159	0.494483	PADI2
Positive Regulation of Monoatomic Ion Transport (GO:0043270)	1943-01-01	0.622046	0.738323	0	0	1.04159	0.494483	CRACR2A
Positive Regulation of Myeloid Leukocyte Differentiation (GO:0002763)	1943-01-01	0.622046	0.738323	0	0	1.04159	0.494483	LIF
Positive Regulation of Receptor-Mediated Endocytosis (GO:0048260)	1943-01-01	0.622046	0.738323	0	0	1.04159	0.494483	TBC1D5
Positive Regulation of Stress Fiber Assembly (GO:0051496)	1943-01-01	0.622046	0.738323	0	0	1.04159	0.494483	NRP1
Regulation of Chemokine Production (GO:0032642)	1943-01-01	0.622046	0.738323	0	0	1.04159	0.494483	EGR1
Protein Homooligomerization (GO:0051260)	3/143	0.622986	0.739015	0	0	0.936921	0.44338	RYR1;MPP2;DELE1
Lipid Biosynthetic Process (GO:0008610)	1994-02-01	0.624473	0.740354	0	0	0.950708	0.447639	ACLY;ACSF3
Regulation of Monoatomic Cation Transmembrane Transport (GO:1904062)	1944-01-01	0.630512	0.743257	0	0	1.01731	0.469208	WNK1
Regulation of Ossification (GO:0030278)	1944-01-01	0.630512	0.743257	0	0	1.01731	0.469208	SOX9
Bone Development (GO:0060348)	1944-01-01	0.630512	0.743257	0	0	1.01731	0.469208	SKI
Carbohydrate Derivative Biosynthetic Process (GO:1901137)	1944-01-01	0.630512	0.743257	0	0	1.01731	0.469208	ALG6
Regulation of Telomere Maintenance via Telomerase (GO:0032210)	1944-01-01	0.630512	0.743257	0	0	1.01731	0.469208	CCT6A
Response to Unfolded Protein (GO:0006986)	1944-01-01	0.630512	0.743257	0	0	1.01731	0.469208	HSPA1A
Lysosome Organization (GO:0007040)	1944-01-01	0.630512	0.743257	0	0	1.01731	0.469208	VPS33A
Negative Regulation of Organelle Organization (GO:0010639)	1944-01-01	0.630512	0.743257	0	0	1.01731	0.469208	HSPA1A
Negative Regulation of Protein Localization (GO:1903828)	1944-01-01	0.630512	0.743257	0	0	1.01731	0.469208	MARK3
Negative Regulation of Protein Modification Process (GO:0031400)	1944-01-01	0.630512	0.743257	0	0	1.01731	0.469208	PAQR3
Nervous System Development (GO:0007399)	10/480	0.633864	0.746784	0	0	0.92911	0.423601	MPP2;ANKLE2;FGF7;PAX8;GBX2;VPS13B;HOXB2;PAX6;BTBD6;VAX2
Sensory Perception of Sound (GO:0007605)	1996-02-01	0.635905	0.748336	0	0	0.930385	0.421191	EYA1;HOXA1
Sodium Ion Transport (GO:0006814)	1996-02-01	0.635905	0.748336	0	0	0.930385	0.421191	SLC6A16;HCN2
Cellular Response to Ketone (GO:1901655)	1945-01-01	0.638788	0.750875	0	0	0.99414	0.445556	GAS6
Purine Ribonucleotide Biosynthetic Process (GO:0009152)	1945-01-01	0.638788	0.750875	0	0	0.99414	0.445556	GUCY1B1
Response to Endoplasmic Reticulum Stress (GO:0034976)	4/196	0.641082	0.752813	0	0	0.910506	0.404809	BAG6;GORASP2;TNFRSF10B;MARCHF6
Regulation of Protein Localization (GO:0032880)	1997-02-01	0.641518	0.752813	0	0	0.920544	0.408646	TRIM5;SUMO4
Antimicrobial Humoral Response (GO:0019730)	3/147	0.641528	0.752813	0	0	0.910708	0.404266	LEAP2;CXCL2;HLA-E
Regulation of Interleukin-10 Production (GO:0032653)	1946-01-01	0.646879	0.75524	0	0	0.971998	0.423398	PRKCZ
T Cell Differentiation (GO:0030217)	1946-01-01	0.646879	0.75524	0	0	0.971998	0.423398	LFNG
Development of Primary Male Sexual Characteristics (GO:0046546)	1946-01-01	0.646879	0.75524	0	0	0.971998	0.423398	SOX9
Male Gonad Development (GO:0008584)	1946-01-01	0.646879	0.75524	0	0	0.971998	0.423398	SOX9
- Reg of Phosphatidylinositol 3-Kinase/Prot Kinase B Signal Transduction (GO:0051898)	1946-01-01	0.646879	0.75524	0	0	0.971998	0.423398	DAG1
Peptidyl-Tyrosine Modification (GO:0018212)	1946-01-01	0.646879	0.75524	0	0	0.971998	0.423398	PDGFRA
Positive Regulation of Nucleocytoplasmic Transport (GO:0046824)	1946-01-01	0.646879	0.75524	0	0	0.971998	0.423398	GAS6
Regulation of Calcium-Mediated Signaling (GO:0050848)	1946-01-01	0.646879	0.75524	0	0	0.971998	0.423398	PDGFRA
Regulation of Cell-Substrate Adhesion (GO:0010810)	1946-01-01	0.646879	0.75524	0	0	0.971998	0.423398	GCNT2
Regulation of Protein Secretion (GO:0050708)	1999-02-01	0.65254	0.759762	0	0	0.901471	0.384823	FRMD4A;APOE
Positive Regulation of Neuron Projection Development (GO:0010976)	1999-02-01	0.65254	0.759762	0	0	0.901471	0.384823	DDR1;APOE
Positive Regulation of Programmed Cell Death (GO:0043068)	5/248	0.653273	0.759762	0	0	0.898926	0.382726	TNFRSF12A;PNMA1;DAPK1;DIABLO;TNFRSF10B
Regulation of mRNA Catabolic Process (GO:0061013)	1947-01-01	0.65479	0.759762	0	0	0.950819	0.402616	ZFP36
Cellular Response to Type II Interferon (GO:0071346)	1947-01-01	0.65479	0.759762	0	0	0.950819	0.402616	DAPK1
Double-Strand Break Repair via Nonhomologous End Joining (GO:0006303)	1947-01-01	0.65479	0.759762	0	0	0.950819	0.402616	KDM2A
Stem Cell Differentiation (GO:0048863)	1947-01-01	0.65479	0.759762	0	0	0.950819	0.402616	NELFB
Mitotic Nuclear Division (GO:0140014)	1947-01-01	0.65479	0.759762	0	0	0.950819	0.402616	KNSTRN
Monoatomic Anion Transport (GO:0006820)	1947-01-01	0.65479	0.759762	0	0	0.950819	0.402616	TTYH3
Positive Regulation of T Cell Mediated Immunity (GO:0002711)	1947-01-01	0.65479	0.759762	0	0	0.950819	0.402616	HLA-E
Positive Regulation of Pattern Recognition Receptor Signaling Pathway (GO:0062208)	1947-01-01	0.65479	0.759762	0	0	0.950819	0.402616	DHX58
Monoatomic Ion Transport (GO:0006811)	2/100	0.657949	0.76285	0	0	0.892227	0.373511	CHRNB1;WNK1
Phosphorylation (GO:0016310)	6/298	0.658188	0.76285	0	0	0.897447	0.37537	DAPK1;WNK1;MAP3K21;GAS6;PRKCZ;MARK3
Regulation of Cell Differentiation (GO:0045595)	4/201	0.660533	0.763599	0	0	0.887168	0.367916	DAG1;LIF;CCN4;RUNX2
Regulation of Exocytosis (GO:0017157)	1948-01-01	0.662523	0.763599	0	0	0.930541	0.383103	SEPTIN5
Blood Circulation (GO:0008015)	1948-01-01	0.662523	0.763599	0	0	0.930541	0.383103	GUCY1B1
Erythrocyte Differentiation (GO:0030218)	1948-01-01	0.662523	0.763599	0	0	0.930541	0.383103	CDIN1
Mitotic G2/M Transition Checkpoint (GO:0044818)	1948-01-01	0.662523	0.763599	0	0	0.930541	0.383103	SLC25A15
Natural Killer Cell Activation (GO:0030101)	1948-01-01	0.662523	0.763599	0	0	0.930541	0.383103	BAG6
Negative Regulation of Tumor Necrosis Factor Production (GO:0032720)	1948-01-01	0.662523	0.763599	0	0	0.930541	0.383103	GAS6
Negative Regulation of Viral Genome Replication (GO:0045071)	1948-01-01	0.662523	0.763599	0	0	0.930541	0.383103	IFITM2
Positive Regulation of Innate Immune Response (GO:0045089)	1948-01-01	0.662523	0.763599	0	0	0.930541	0.383103	HLA-E
Primary Alcohol Metabolic Process (GO:0034308)	1948-01-01	0.662523	0.763599	0	0	0.930541	0.383103	AKR7A2
Hemopoiesis (GO:0030097)	2/101	0.66329	0.764057	0	0	0.883169	0.362579	FLT3LG;RUNX2
Regulation of Insulin Receptor Signaling Pathway (GO:0046626)	1949-01-01	0.670084	0.768037	0	0	0.911108	0.364764	PRKCZ
RNA 3'-End Processing (GO:0031123)	1949-01-01	0.670084	0.768037	0	0	0.911108	0.364764	NCBP1
Arachidonate Metabolic Process (GO:0019369)	1949-01-01	0.670084	0.768037	0	0	0.911108	0.364764	GPX4
Carboxylic Acid Transport (GO:0046942)	1949-01-01	0.670084	0.768037	0	0	0.911108	0.364764	SLC7A5
Negative Regulation of TORC1 Signaling (GO:1904262)	1949-01-01	0.670084	0.768037	0	0	0.911108	0.364764	NPC1
Positive Regulation of Intracellular Transport (GO:0032388)	1949-01-01	0.670084	0.768037	0	0	0.911108	0.364764	PCNT
Positive Regulation of Smooth Muscle Cell Proliferation (GO:0048661)	1949-01-01	0.670084	0.768037	0	0	0.911108	0.364764	CCN4
Positive Regulation of Transport (GO:0051050)	1949-01-01	0.670084	0.768037	0	0	0.911108	0.364764	APOE
Protein Localization to Chromosome (GO:0034502)	1949-01-01	0.670084	0.768037	0	0	0.911108	0.364764	ESR1
GPCR Sgnlng Pway, Coupled to Cyclic Nucleotide Second Messenger (GO:0007187)	1950-01-01	0.677476	0.772233	0	0	0.892468	0.347511	PCDHA4
Regulation of Interleukin-12 Production (GO:0032655)	1950-01-01	0.677476	0.772233	0	0	0.892468	0.347511	MAPK11
Regulation of Interleukin-2 Production (GO:0032663)	1950-01-01	0.677476	0.772233	0	0	0.892468	0.347511	ZFP36
tRNA Processing (GO:0008033)	1950-01-01	0.677476	0.772233	0	0	0.892468	0.347511	TRMU
Lipid Modification (GO:0030258)	1950-01-01	0.677476	0.772233	0	0	0.892468	0.347511	PLPP5
Myelination (GO:0042552)	1950-01-01	0.677476	0.772233	0	0	0.892468	0.347511	SKI
Negative Regulation of Phosphorylation (GO:0042326)	1950-01-01	0.677476	0.772233	0	0	0.892468	0.347511	PAQR3
Negative Regulation of Tumor Necrosis Factor Superfamily Cytokine Production (GO:1903556)	1950-01-01	0.677476	0.772233	0	0	0.892468	0.347511	GAS6
Positive Regulation of Blood Vessel Endothelial Cell Migration (GO:0043536)	1950-01-01	0.677476	0.772233	0	0	0.892468	0.347511	FOXC2
Positive Regulation of Cell-Cell Adhesion (GO:0022409)	1950-01-01	0.677476	0.772233	0	0	0.892468	0.347511	GCNT2
Intracellular Signaling Cassette (GO:0141124)	7/354	0.680572	0.775298	0	0	0.880548	0.338854	TRIM8;ZFP36;GUCY1B1;CCRL2;DELE1;MAP3K14;RUNX2
Regulation of Interferon-Beta Production (GO:0032648)	1951-01-01	0.684702	0.775298	0	0	0.874574	0.331263	IRF7
Regulation of Lipid Metabolic Process (GO:0019216)	1951-01-01	0.684702	0.775298	0	0	0.874574	0.331263	SERPINA3
Autophagosome Maturation (GO:0097352)	1951-01-01	0.684702	0.775298	0	0	0.874574	0.331263	VPS33A
Regulation of Secretion by Cell (GO:1903530)	1951-01-01	0.684702	0.775298	0	0	0.874574	0.331263	SEPTIN5
Cardiac Muscle Tissue Development (GO:0048738)	1951-01-01	0.684702	0.775298	0	0	0.874574	0.331263	SLC25A37
Inorganic Anion Transport (GO:0015698)	1951-01-01	0.684702	0.775298	0	0	0.874574	0.331263	TTYH3
Insulin Receptor Signaling Pathway (GO:0008286)	1951-01-01	0.684702	0.775298	0	0	0.874574	0.331263	FOXC2
Negative Regulation of T Cell Activation (GO:0050868)	1951-01-01	0.684702	0.775298	0	0	0.874574	0.331263	HLA-E
Organic Hydroxy Compound Transport (GO:0015850)	1951-01-01	0.684702	0.775298	0	0	0.874574	0.331263	NPC1
Positive Regulation of Actin Filament Bundle Assembly (GO:0032233)	1951-01-01	0.684702	0.775298	0	0	0.874574	0.331263	NRP1
Positive Regulation of Leukocyte Mediated Cytotoxicity (GO:0001912)	1951-01-01	0.684702	0.775298	0	0	0.874574	0.331263	HLA-E
Regulation of Small GTPase Mediated Signal Transduction (GO:0051056)	3/157	0.685034	0.775298	0	0	0.851132	0.321972	DOCK10;WNK1;ARHGEF19
Modification-Dependent Protein Catabolic Process (GO:0019941)	4/208	0.686545	0.776583	0	0	0.856416	0.322084	KCMF1;BAG6;KCTD10;UBR4
Steroid Metabolic Process (GO:0008202)	2/106	0.688995	0.778661	0	0	0.840493	0.313101	NPC1;RDH5
Actin Filament Organization (GO:0007015)	3/158	0.68916	0.778661	0	0	0.845597	0.3148	LMOD1;RFLNB;RFLNA
Regulation of Hydrolase Activity (GO:0051336)	1952-01-01	0.691767	0.778661	0	0	0.857382	0.31595	CRK
Sensory Perception (GO:0007600)	1952-01-01	0.691767	0.778661	0	0	0.857382	0.31595	KCNA2
Determination of Left/Right Symmetry (GO:0007368)	1952-01-01	0.691767	0.778661	0	0	0.857382	0.31595	FOXH1
Endosome Organization (GO:0007032)	1952-01-01	0.691767	0.778661	0	0	0.857382	0.31595	UBR4
Intrinsic Apoptotic Signaling Pathway in Response to DNA Damage (GO:0008630)	1952-01-01	0.691767	0.778661	0	0	0.857382	0.31595	BAG6
Positive Regulation of Proteolysis (GO:0045862)	1952-01-01	0.691767	0.778661	0	0	0.857382	0.31595	APOE
Proton Motive Force-Driven Mitochondrial ATP Synthesis (GO:0042776)	1952-01-01	0.691767	0.778661	0	0	0.857382	0.31595	NDUFS6
Positive Regulation of Multicellular Organismal Process (GO:0051240)	8/407	0.692459	0.779017	0	0	0.874807	0.321496	PAX8;ZNF703;GCNT2;TMEM119;ALPL;SOX9;APOE;GAS6
Dephosphorylation (GO:0016311)	2/107	0.693939	0.779834	0	0	0.832445	0.304152	PLPP5;PTPRH
Positive Regulation of Cell Growth (GO:0030307)	2/107	0.693939	0.779834	0	0	0.832445	0.304152	NCBP1;CRK
Regulation of Focal Adhesion Assembly (GO:0051893)	1953-01-01	0.698674	0.782182	0	0	0.84085	0.301504	NRP1
Antibacterial Humoral Response (GO:0019731)	1953-01-01	0.698674	0.782182	0	0	0.84085	0.301504	HLA-E
Regulation of Proteolysis (GO:0030162)	1953-01-01	0.698674	0.782182	0	0	0.84085	0.301504	BAG6
Regulation of Smoothened Signaling Pathway (GO:0008589)	1953-01-01	0.698674	0.782182	0	0	0.84085	0.301504	ARMC9
Cytoplasmic Microtubule Organization (GO:0031122)	1953-01-01	0.698674	0.782182	0	0	0.84085	0.301504	TUBGCP6
Unsaturated Fatty Acid Metabolic Process (GO:0033559)	1953-01-01	0.698674	0.782182	0	0	0.84085	0.301504	GPX4
Negative Regulation of Protein Catabolic Process (GO:0042177)	1953-01-01	0.698674	0.782182	0	0	0.84085	0.301504	TIMP2
Protein Stabilization (GO:0050821)	4/212	0.700765	0.784099	0	0	0.839773	0.298609	CCT6A;BAG6;HSPA1B;HSPA1A
Response to Lipopolysaccharide (GO:0032496)	3/161	0.701296	0.78427	0	0	0.829413	0.294297	NR4A1;ZFP36;SELENOP
Regulation of Signal Transduction by P53 Class Mediator (GO:1901796)	1954-01-01	0.705427	0.787188	0	0	0.824943	0.287866	BOP1
Gonad Development (GO:0008406)	1954-01-01	0.705427	0.787188	0	0	0.824943	0.287866	SOX9
mRNA Destabilization (GO:0061157)	1954-01-01	0.705427	0.787188	0	0	0.824943	0.287866	ZFP36
Positive Regulation of Chemokine Production (GO:0032722)	1954-01-01	0.705427	0.787188	0	0	0.824943	0.287866	EGR1
Negative Regulation of Gene Expression, Epigenetic (GO:0045814)	2/110	0.708381	0.790058	0	0	0.809197	0.27899	CBX1;EZH1
DNA-templated DNA Replication (GO:0006261)	1955-01-01	0.712028	0.790718	0	0	0.809625	0.274979	SLC25A15
RNA Modification (GO:0009451)	1955-01-01	0.712028	0.790718	0	0	0.809625	0.274979	TRMU
Regulation of Peptide Hormone Secretion (GO:0090276)	1955-01-01	0.712028	0.790718	0	0	0.809625	0.274979	PAX8
Striated Muscle Contraction (GO:0006941)	1955-01-01	0.712028	0.790718	0	0	0.809625	0.274979	RYR1
Glycolipid Biosynthetic Process (GO:0009247)	1955-01-01	0.712028	0.790718	0	0	0.809625	0.274979	PIGQ
Icosanoid Metabolic Process (GO:0006690)	1955-01-01	0.712028	0.790718	0	0	0.809625	0.274979	GPX4
Interferon-Mediated Signaling Pathway (GO:0140888)	1955-01-01	0.712028	0.790718	0	0	0.809625	0.274979	IFITM2
Regulation of Alternative mRNA Splicing, via Spliceosome (GO:0000381)	1955-01-01	0.712028	0.790718	0	0	0.809625	0.274979	TIA1
External Encapsulating Structure Organization (GO:0045229)	2/111	0.713067	0.791022	0	0	0.801732	0.27113	COL10A1;ADAMTS10
Extracellular Structure Organization (GO:0043062)	2/111	0.713067	0.791022	0	0	0.801732	0.27113	COL10A1;ADAMTS10
Cellular Response to Metal Ion (GO:0071248)	2/112	0.717689	0.794475	0	0	0.794402	0.263518	RYR1;MPP2
Endoplasmic Reticulum to Golgi Vesicle-Mediated Transport (GO:0006888)	2/112	0.717689	0.794475	0	0	0.794402	0.263518	RAB2A;PREB
Regulation of Proteasomal Protein Catabolic Process (GO:0061136)	1956-01-01	0.718482	0.794475	0	0	0.794863	0.262794	APOE
Positive Regulation of Interleukin-1 Beta Production (GO:0032731)	1956-01-01	0.718482	0.794475	0	0	0.794863	0.262794	EGR1
Positive Regulation of Leukocyte Chemotaxis (GO:0002690)	1956-01-01	0.718482	0.794475	0	0	0.794863	0.262794	GAS6
Receptor Internalization (GO:0031623)	1956-01-01	0.718482	0.794475	0	0	0.794863	0.262794	AP2M1
Memory (GO:0007613)	1957-01-01	0.724792	0.801024	0	0	0.780629	0.251262	APOE
T Cell Activation (GO:0042110)	2/114	0.726747	0.802329	0	0	0.780136	0.249001	LFNG;NCOR2
Antigen Receptor-Mediated Signaling Pathway (GO:0050851)	2/114	0.726747	0.802329	0	0	0.780136	0.249001	NCOR2;WNK1
DNA Damage Response (GO:0006974)	8/421	0.727431	0.802655	0	0	0.844534	0.268762	NFAT5;BTG2;MGMT;WNK1;CBX1;IRF7;DELE1;FAAP20
Cellular Response to Unfolded Protein (GO:0034620)	1958-01-01	0.73096	0.804224	0	0	0.766895	0.240342	HSPA1A
Sterol Metabolic Process (GO:0016125)	1958-01-01	0.73096	0.804224	0	0	0.766895	0.240342	APOE
Muscle Organ Development (GO:0007517)	1958-01-01	0.73096	0.804224	0	0	0.766895	0.240342	HBEGF
Positive Regulation of Type II Interferon Production (GO:0032729)	1958-01-01	0.73096	0.804224	0	0	0.766895	0.240342	SLC7A5
Regulation of Calcium Ion Transport (GO:0051924)	1958-01-01	0.73096	0.804224	0	0	0.766895	0.240342	CRACR2A
Positive Regulation of Cell Projection Organization (GO:0031346)	2/115	0.731183	0.804224	0	0	0.773193	0.24208	DDR1;APOE
Antimicrobial Humoral Immune Response Mediated by Antimicrobial Peptide (GO:0061844)	2/116	0.735558	0.806753	0	0	0.766371	0.235372	LEAP2;CXCL2
Cellular Response to Calcium Ion (GO:0071277)	1959-01-01	0.73699	0.806753	0	0	0.753634	0.229994	RYR1
Response to Light Stimulus (GO:0009416)	1959-01-01	0.73699	0.806753	0	0	0.753634	0.229994	CIRBP
Homophilic Cell Adhesion via Plasma Membrane Adhesion Molecules (GO:0007156)	1959-01-01	0.73699	0.806753	0	0	0.753634	0.229994	EMB
Microtubule Cytoskeleton Organization Involved in Mitosis (GO:1902850)	1959-01-01	0.73699	0.806753	0	0	0.753634	0.229994	PCNT
Negative Regulation of Protein-Containing Complex Assembly (GO:0031333)	1959-01-01	0.73699	0.806753	0	0	0.753634	0.229994	PRKCZ
Protein Homotetramerization (GO:0051289)	1959-01-01	0.73699	0.806753	0	0	0.753634	0.229994	RYR1
Proton Motive Force-Driven ATP Synthesis (GO:0015986)	1959-01-01	0.73699	0.806753	0	0	0.753634	0.229994	NDUFS6
Regulation of Bone Mineralization (GO:0030500)	1959-01-01	0.73699	0.806753	0	0	0.753634	0.229994	TMEM119
Heart Development (GO:0007507)	3/171	0.739143	0.808681	0	0	0.779641	0.235658	FOXC2;SOX9;TBX3
Negative Regulation of Canonical Wnt Signaling Pathway (GO:0090090)	2/117	0.739872	0.809052	0	0	0.759668	0.228871	SOX9;APOE
RNA Polymerase II Preinitiation Complex Assembly (GO:0051123)	1960-01-01	0.742886	0.809781	0	0	0.740822	0.220182	ESR1
Response to Retinoic Acid (GO:0032526)	1960-01-01	0.742886	0.809781	0	0	0.740822	0.220182	SOX9
Negative Regulation of Intrinsic Apoptotic Signaling Pathway (GO:2001243)	1960-01-01	0.742886	0.809781	0	0	0.740822	0.220182	HSPA1A
Neuron Migration (GO:0001764)	1960-01-01	0.742886	0.809781	0	0	0.740822	0.220182	NRP1
Positive Regulation of Cell Cycle (GO:0045787)	1960-01-01	0.742886	0.809781	0	0	0.740822	0.220182	TBX3
Post-Transcriptional Regulation of Gene Expression (GO:0010608)	1960-01-01	0.742886	0.809781	0	0	0.740822	0.220182	GCNT2
Vesicle Organization (GO:0016050)	1961-01-01	0.74865	0.814777	0	0	0.728438	0.210871	UBR4
mRNA Export From Nucleus (GO:0006406)	1961-01-01	0.74865	0.814777	0	0	0.728438	0.210871	NCBP1
Negative Regulation of Canonical NF-kappaB Signal Transduction (GO:0043124)	1961-01-01	0.74865	0.814777	0	0	0.728438	0.210871	ESR1
Negative Regulation of Catabolic Process (GO:0009895)	2/120	0.752456	0.818488	0	0	0.74024	0.210534	WNK1;EIF4G3
Antiviral Innate Immune Response (GO:0140374)	1962-01-01	0.754285	0.819616	0	0	0.71646	0.202031	DHX58
Regulation of Phagocytosis (GO:0050764)	1962-01-01	0.754285	0.819616	0	0	0.71646	0.202031	GAS6
Negative Regulation of Inflammatory Response (GO:0050728)	2/121	0.756532	0.820832	0	0	0.733982	0.204788	APOE;EXTL3
Regulation of Neuron Projection Development (GO:0010975)	3/176	0.756593	0.820832	0	0	0.756913	0.211125	DDR1;PAQR3;APOE
Double-Strand Break Repair (GO:0006302)	3/176	0.756593	0.820832	0	0	0.756913	0.211125	KDM2A;AP5Z1;EYA1
Cilium Organization (GO:0044782)	4/230	0.758978	0.82258	0	0	0.772169	0.21295	ODF2;IFT172;ARMC9;PCNT
Cilium Movement (GO:0003341)	1963-01-01	0.759793	0.82258	0	0	0.704868	0.193633	CFAP251
Transcription Preinitiation Complex Assembly (GO:0070897)	1963-01-01	0.759793	0.82258	0	0	0.704868	0.193633	ESR1
Positive Regulation of Interleukin-1 Production (GO:0032732)	1963-01-01	0.759793	0.82258	0	0	0.704868	0.193633	EGR1
Transcription Initiation at RNA Polymerase II Promoter (GO:0006367)	2/123	0.764512	0.826681	0	0	0.721775	0.19381	PADI2;ESR1
Aerobic Electron Transport Chain (GO:0019646)	1964-01-01	0.765179	0.826681	0	0	0.693644	0.185651	NDUFS6
Retinoid Metabolic Process (GO:0001523)	1964-01-01	0.765179	0.826681	0	0	0.693644	0.185651	RDH5
Positive Regulation of T Cell Differentiation (GO:0045582)	1964-01-01	0.765179	0.826681	0	0	0.693644	0.185651	TNFSF9
Regulation of Extrinsic Apoptotic Signaling Pathway (GO:2001236)	1965-01-01	0.770444	0.829771	0	0	0.68277	0.178058	TNFRSF12A
Regulation of Phosphorylation (GO:0042325)	1965-01-01	0.770444	0.829771	0	0	0.68277	0.178058	ANKLE2
Cellular Response to Virus (GO:0098586)	1965-01-01	0.770444	0.829771	0	0	0.68277	0.178058	MAPK11
Mitochondrial ATP Synthesis Coupled Electron Transport (GO:0042775)	1965-01-01	0.770444	0.829771	0	0	0.68277	0.178058	NDUFS6
Negative Regulation of NF-kappaB Transcription Factor Activity (GO:0032088)	1965-01-01	0.770444	0.829771	0	0	0.68277	0.178058	COMMD7
Positive Regulation of Cell Junction Assembly (GO:1901890)	1965-01-01	0.770444	0.829771	0	0	0.68277	0.178058	NRP1
Regulation of Viral Genome Replication (GO:0045069)	1966-01-01	0.775591	0.833886	0	0	0.672232	0.170834	IFITM2
Negative Regulation of Binding (GO:0051100)	1966-01-01	0.775591	0.833886	0	0	0.672232	0.170834	SUMO4
Protein-Containing Complex Disassembly (GO:0032984)	1966-01-01	0.775591	0.833886	0	0	0.672232	0.170834	VPS33A
Positive Regulation of Angiogenesis (GO:0045766)	2/126	0.776056	0.833886	0	0	0.704204	0.178538	FOXC2;WNK1
Extracellular Matrix Organization (GO:0030198)	3/182	0.776279	0.833886	0	0	0.731315	0.1852	COL10A1;GAS6;ADAMTS10
Positive Regulation of Catabolic Process (GO:0009896)	3/183	0.77943	0.83595	0	0	0.727215	0.181216	TRIM8;DAPK1;UBR4
Protein Localization to Nucleus (GO:0034504)	2/127	0.779792	0.83595	0	0	0.698535	0.173745	MAP4K5;SUPT7L
RNA Export From Nucleus (GO:0006405)	1967-01-01	0.780623	0.83595	0	0	0.662013	0.163956	NCBP1
Cell-Cell Junction Assembly (GO:0007043)	1967-01-01	0.780623	0.83595	0	0	0.662013	0.163956	ZNF703
Negative Regulation of Cell Adhesion (GO:0007162)	1967-01-01	0.780623	0.83595	0	0	0.662013	0.163956	GCNT2
Regulation of Cellular Localization (GO:0060341)	1967-01-01	0.780623	0.83595	0	0	0.662013	0.163956	TRIM5
RNA Processing (GO:0006396)	5/291	0.78195	0.836937	0	0	0.762072	0.187443	NCBP1;U2AF2;LSM1;RP9;MRM3
RNA Biosynthetic Process (GO:0032774)	2/128	0.783474	0.838135	0	0	0.692955	0.169093	PAX8;HOXD3
Action Potential (GO:0001508)	1968-01-01	0.785543	0.839914	0	0	0.652098	0.157404	KCNA2
Autophagosome Organization (GO:1905037)	1969-01-01	0.790352	0.844095	0	0	0.642476	0.151159	ATG4B
Phosphatidylinositol Metabolic Process (GO:0046488)	1969-01-01	0.790352	0.844095	0	0	0.642476	0.151159	SYNJ2
Regulation of DNA Repair (GO:0006282)	2/130	0.790676	0.844095	0	0	0.682058	0.160193	EYA1;SUPT7L
Negative Regulation of TOR Signaling (GO:0032007)	1970-01-01	0.795054	0.847457	0	0	0.633132	0.145206	NPC1
Peptidyl-Serine Phosphorylation (GO:0018105)	1970-01-01	0.795054	0.847457	0	0	0.633132	0.145206	MARK3
Positive Regulation of Apoptotic Signaling Pathway (GO:2001235)	1970-01-01	0.795054	0.847457	0	0	0.633132	0.145206	TNFRSF12A
Anterograde Trans-Synaptic Signaling (GO:0098916)	3/189	0.797577	0.848931	0	0	0.703538	0.159124	SYT5;CHRNB1;MPP2
Circulatory System Development (GO:0072359)	2/132	0.797667	0.848931	0	0	0.671495	0.151801	FOXC2;SOX9
Epithelial Cell Differentiation (GO:0030855)	2/132	0.797667	0.848931	0	0	0.671495	0.151801	RAB10;ZNF703
Cellular Response to Reactive Oxygen Species (GO:0034614)	1971-01-01	0.799651	0.849296	0	0	0.624055	0.139526	PDGFRA
Response to Ionizing Radiation (GO:0010212)	1971-01-01	0.799651	0.849296	0	0	0.624055	0.139526	EYA1
Positive Regulation of Protein Polymerization (GO:0032273)	1971-01-01	0.799651	0.849296	0	0	0.624055	0.139526	LMOD1
Regulation of Actin Filament Polymerization (GO:0030833)	1971-01-01	0.799651	0.849296	0	0	0.624055	0.139526	LMOD1
Autophagosome Assembly (GO:0000045)	1972-01-01	0.804145	0.853517	0	0	0.615234	0.134106	ATG4B
Regulation of GTPase Activity (GO:0043087)	2/134	0.80445	0.853517	0	0	0.661253	0.143887	DOCK10;CRK
Cilium Assembly (GO:0060271)	4/247	0.805542	0.854237	0	0	0.717517	0.155156	GORAB;IFT172;ARMC9;PCNT
Regulation of Intracellular Signal Transduction (GO:1902531)	5/302	0.80817	0.856099	0	0	0.733428	0.156208	BOP1;WWC2;ARHGEF19;SUMO4;CRK
Spindle Assembly (GO:0051225)	1973-01-01	0.808538	0.856099	0	0	0.606658	0.128932	TUBGCP6
Positive Regulation of TOR Signaling (GO:0032008)	1973-01-01	0.808538	0.856099	0	0	0.606658	0.128932	GAS6
Regulation of Inflammatory Response (GO:0050727)	4/249	0.810508	0.857746	0	0	0.711586	0.1495	TNNC1;CCN4;APOE;EXTL3
Calcium Ion Transmembrane Import Into Cytosol (GO:0097553)	1974-01-01	0.812833	0.858451	0	0	0.598317	0.123989	RYR1
Myeloid Leukocyte Differentiation (GO:0002573)	1974-01-01	0.812833	0.858451	0	0	0.598317	0.123989	LIF
Negative Regulation of Apoptotic Signaling Pathway (GO:2001234)	1974-01-01	0.812833	0.858451	0	0	0.598317	0.123989	HSPA1A
Positive Regulation of Cytoskeleton Organization (GO:0051495)	1974-01-01	0.812833	0.858451	0	0	0.598317	0.123989	LMOD1
Regulation of Stress Fiber Assembly (GO:0051492)	1975-01-01	0.817031	0.860689	0	0	0.590201	0.119267	NRP1
Import Into Nucleus (GO:0051170)	1975-01-01	0.817031	0.860689	0	0	0.590201	0.119267	MAP4K5
Peptidyl-Serine Modification (GO:0018209)	1975-01-01	0.817031	0.860689	0	0	0.590201	0.119267	MARK3
Positive Regulation of Protein Localization to Nucleus (GO:1900182)	1975-01-01	0.817031	0.860689	0	0	0.590201	0.119267	CCT6A
Positive Regulation of Secretion by Cell (GO:1903532)	1975-01-01	0.817031	0.860689	0	0	0.590201	0.119267	FRMD4A
Positive Regulation of Protein Secretion (GO:0050714)	1976-01-01	0.821136	0.864134	0	0	0.582302	0.114752	FRMD4A
Regulation of Notch Signaling Pathway (GO:0008593)	1976-01-01	0.821136	0.864134	0	0	0.582302	0.114752	LFNG
Cellular Response to UV (GO:0034644)	1977-01-01	0.825149	0.867916	0	0	0.574611	0.110435	MAPK11
Regulation of Protein Binding (GO:0043393)	1978-01-01	0.829072	0.871599	0	0	0.567119	0.106306	MARK3
Regulation of Cell Adhesion (GO:0030155)	2/142	0.829602	0.871714	0	0	0.62321	0.116422	TNNC1;CHRD
Positive Regulation of Apoptotic Process (GO:0043065)	5/313	0.831826	0.873608	0	0	0.70683	0.13015	TNFRSF12A;PNMA1;DAPK1;DIABLO;TNFRSF10B
Negative Regulation of Macromolecule Biosynthetic Process (GO:0010558)	3/202	0.832636	0.874014	0	0	0.657137	0.12036	SLC7A5;APOE;ESR1
DNA-templated Transcription (GO:0006351)	3/203	0.835104	0.87557	0	0	0.653818	0.117817	NFAT5;PAX8;HOXD3
Protein Ubiquitination (GO:0016567)	6/369	0.835913	0.87557	0	0	0.719252	0.128912	KCTD10;TNFAIP1;DTX4;MARCHF3;MARCHF6;DDA1
Chemical Synaptic Transmission (GO:0007268)	4/260	0.836	0.87557	0	0	0.680622	0.121917	SYT5;MPP2;CHRNB1;APOE
Response to Tumor Necrosis Factor (GO:0034612)	1980-01-01	0.836656	0.87557	0	0	0.552705	0.0985705	ZFP36
Protein Import Into Nucleus (GO:0006606)	1980-01-01	0.836656	0.87557	0	0	0.552705	0.0985705	MAP4K5
Regulation of TOR Signaling (GO:0032006)	1980-01-01	0.836656	0.87557	0	0	0.552705	0.0985705	GAS6
Inflammatory Response (GO:0006954)	4/261	0.838169	0.876711	0	0	0.677939	0.11968	SERPINA3;GSDMB;GPR68;CCRL2
Positive Regulation of JNK Cascade (GO:0046330)	1981-01-01	0.840322	0.877953	0	0	0.545768	0.0949476	CRACR2A
Regulation of Catabolic Process (GO:0009894)	1981-01-01	0.840322	0.877953	0	0	0.545768	0.0949476	DAPK1
Negative Regulation of Wnt Signaling Pathway (GO:0030178)	2/146	0.841054	0.877953	0	0	0.605774	0.104859	SOX9;APOE
Regulation of Cell Cycle Process (GO:0010564)	2/146	0.841054	0.877953	0	0	0.605774	0.104859	SOX9;KNSTRN
Positive Regulation of Tumor Necrosis Factor Production (GO:0032760)	1982-01-01	0.843905	0.880485	0	0	0.539002	0.0914771	HLA-E
Regulation of Protein Kinase Activity (GO:0045859)	1983-01-01	0.847408	0.883695	0	0	0.532402	0.0881514	GAS6
Cytoskeleton-Dependent Cytokinesis (GO:0061640)	1984-01-01	0.850832	0.885927	0	0	0.52596	0.0849636	SEPTIN5
Macromolecule Modification (GO:0043412)	1984-01-01	0.850832	0.885927	0	0	0.52596	0.0849636	RPN2
+ Reg of Transmembrane Receptor Prot Serine/Threonine Kinase Sgnlng Pway (GO:0090100)	1984-01-01	0.850832	0.885927	0	0	0.52596	0.0849636	CSNK2B
Intracellular Monoatomic Cation Homeostasis (GO:0030003)	3/210	0.851517	0.886194	0	0	0.631479	0.101501	TMEM203;SLC39A7;ATP13A3
Cell Morphogenesis Involved in Neuron Differentiation (GO:0048667)	1985-01-01	0.85418	0.886737	0	0	0.519672	0.081907	RAB10
Cellular Respiration (GO:0045333)	1985-01-01	0.85418	0.886737	0	0	0.519672	0.081907	NDUFS6
Long-Chain Fatty Acid Metabolic Process (GO:0001676)	1985-01-01	0.85418	0.886737	0	0	0.519672	0.081907	GPX4
Positive Regulation of Tumor Necrosis Factor Superfamily Cytokine Production (GO:1903557)	1985-01-01	0.85418	0.886737	0	0	0.519672	0.081907	HLA-E
Regulation of Cell Division (GO:0051302)	1985-01-01	0.85418	0.886737	0	0	0.519672	0.081907	POU5F1
Epidermis Development (GO:0008544)	1986-01-01	0.857453	0.889688	0	0	0.513532	0.0789753	FGF7
Adenylate Cyclase-Activating G Protein-Coupled Receptor Signaling Pathway (GO:0007189)	2/153	0.859429	0.891292	0	0	0.577483	0.087481	ADCYAP1R1;PCDHA4
Calcium Ion Transmembrane Transport (GO:0070588)	1987-01-01	0.860653	0.892114	0	0	0.507535	0.0761626	GAS6
Neuron Projection Morphogenesis (GO:0048812)	2/157	0.869038	0.898924	0	0	0.562465	0.0789524	DOCK10;RAB10
[truncated: 72 more rows]

## Sheet: Table 7B
GENE-DMR Pairs of Interest (Genes are DE and eQTM correlation is significant)
geneid	seqnames	start	end	width	strand	ncps	cor_coef	CI95_lower	CI95_upper	cor_pvalue	annotation	geneChr	geneStart	geneEnd	geneLength	geneStrand	geneId	transcriptId	distanceToTSS	gene_name
ENSG00000063854	chr16	1989104	1989611	508	*	4	0.547858	-0.217066	0.888977	0.221	3' UTR	16	1988234	1993294	5061	2	51734	uc021tam.1	3683	HAGH
ENSG00000063854	chr16	1997549	1997870	322	*	3	-0.394313	-0.932811	0.28636	0.447	Intron (uc021tak.1/uc021tak.1, intron 1 of 1)	16	1988234	1993294	5061	2	51734	uc021tam.1	-4255	HAGH
ENSG00000063854	chr16	2039865	2040330	466	*	4	-0.624559	-0.959541	0.380644	0.139	Promoter (<=1kb)	16	2039946	2044276	4331	1	9143	uc002cod.3	0	HAGH
ENSG00000063854	chr16	2033150	2033177	28	*	3	-0.791387	-0.980359	0.162491	0.045	Promoter (<=1kb)	16	2034150	2037750	3601	1	2671	uc002cob.3	-973	HAGH
ENSG00000090539	chr3	184400318	184401182	865	*	3	0.908376	-0.260029	0.993576	0.004	Distal Intergenic	3	184428155	184429836	1682	2	64110	uc003fpa.3	28654	CHRD
ENSG00000090539	chr3	184319671	184319735	65	*	3	0.824422	-0.809921	0.99677	0.018	Distal Intergenic	3	184279587	184300196	20610	1	2049	uc003foz.3	40084	CHRD
ENSG00000090539	chr3	184373515	184373837	323	*	3	0.808573	-0.752948	0.996666	0.026	Distal Intergenic	3	184428155	184429836	1682	2	64110	uc003fpa.3	55999	CHRD
ENSG00000090539	chr3	184316157	184316344	188	*	4	0.878745	-0.87677	0.999479	0.005	Distal Intergenic	3	184279587	184300196	20610	1	2049	uc003foz.3	36570	CHRD
ENSG00000090539	chr3	184317720	184317739	20	*	3	0.536839	-0.44323	0.998236	0.172	Distal Intergenic	3	184279587	184300196	20610	1	2049	uc003foz.3	38133	CHRD
ENSG00000090539	chr3	184381123	184381471	349	*	3	0.919084	-0.3883	0.999019	0.004	Distal Intergenic	3	184428155	184429836	1682	2	64110	uc003fpa.3	48365	CHRD
ENSG00000103257	chr16	88087253	88088036	784	*	8	0.886497	-0.337728	0.990328	0.004	Intron (uc002fkp.3/54971, intron 10 of 12)	16	88003624	88110924	107301	1	54971	uc002fkr.3	83629	SLC7A5
ENSG00000104415	chr8	133294862	133295485	624	*	4	-0.70201	-0.869453	0.921997	0.042	Intron (uc003yti.3/3786, intron 1 of 14)	8	133133105	133459509	326405	2	3786	uc003yti.3	164024	CCN4
ENSG00000104415	chr8	133076274	133076455	182	*	3	0.571234	-0.180781	0.87325	0.144	Exon (uc003yth.2/10086, exon 7 of 7)	8	133036467	133071627	35161	2	729330	uc011lix.1	-4647	CCN4
ENSG00000104415	chr8	133191029	133191096	68	*	3	-0.374185	-0.515487	0.995217	0.377	Intron (uc003yti.3/3786, intron 4 of 14)	8	133073733	133117512	43780	2	10086	uc011liy.1	-73517	CCN4
ENSG00000104415	chr8	133407092	133407438	347	*	3	-0.506933	-0.708372	0.743827	0.211	Intron (uc003yti.3/3786, intron 1 of 14)	8	133133105	133459509	326405	2	3786	uc003yti.3	52071	CCN4
ENSG00000108511	chr17	48607991	48608484	494	*	3	0.884971	0.529335	0.983303	0.006	Promoter (1-2kb)	17	48610048	48621111	11064	1	55040	uc002ira.4	-1564	HOXB6
ENSG00000108511	chr17	48550122	48550862	741	*	3	-0.654384	-0.909271	0.0232339	0.095	Intron (uc002iqu.2/80221, intron 12 of 15)	17	48541853	48546227	4375	2	1101	uc010dbs.3	-3895	HOXB6
ENSG00000108511	chr17	48582577	48582735	159	*	4	-0.85516	-0.998418	-0.424945	0.01	Distal Intergenic	17	48585745	48608862	23118	1	84073	uc002iqz.3	-3010	HOXB6
ENSG00000108511	chr17	48841818	48841818	1	*	3	0.00670325	-0.833035	0.855448	0.99	Intron (uc031rdf.1/55018, intron 2 of 3)	17	48838395	48844876	6482	2	55018	uc031rdf.1	3058	HOXB6
ENSG00000108511	chr17	48571163	48571220	58	*	3	-0.803698	-0.966875	0.112836	0.02	Distal Intergenic	17	48585745	48608862	23118	1	84073	uc002iqz.3	-14525	HOXB6
ENSG00000108511	chr17	48574583	48575576	994	*	9	-0.50525	-0.803503	0.427314	0.247	Distal Intergenic	17	48585745	48608862	23118	1	84073	uc002iqz.3	-10169	HOXB6
ENSG00000108511	chr17	48592123	48592667	545	*	5	-0.759196	-0.962637	0.130822	0.048	Intron (uc002iqz.3/84073, intron 1 of 20)	17	48585745	48608862	23118	1	84073	uc010wmr.2	6378	HOXB6
ENSG00000108511	chr17	48573824	48574360	537	*	5	-0.473201	-0.779662	0.769102	0.282	Distal Intergenic	17	48585745	48608862	23118	1	84073	uc002iqz.3	-11385	HOXB6
ENSG00000108511	chr17	48605028	48605048	21	*	4	0.0399428	-0.680677	0.843263	0.935	Intron (uc002iqz.3/84073, intron 15 of 20)	17	48610048	48621111	11064	1	55040	uc002ira.4	-5000	HOXB6
ENSG00000108511	chr17	48579502	48579984	483	*	4	0.13237	-0.677769	0.925599	0.789	Distal Intergenic	17	48585745	48608862	23118	1	84073	uc002iqz.3	-5761	HOXB6
ENSG00000113460	chr5	34686770	34687460	691	*	7	0.792795	-0.115006	0.985503	0.021	Promoter (<=1kb)	5	34687664	34832717	145054	1	26064	uc011cok.2	-204	BRIX1
ENSG00000119714	chr14	91303801	91304074	274	*	3	0.241868	-0.653807	0.720394	0.522	Distal Intergenic	14	91006932	91282761	275830	2	145567	uc001xyp.3	-21040	GPR68
ENSG00000119714	chr14	91352153	91352324	172	*	3	-0.342452	-0.888175	0.384481	0.344	Intron (uc010twi.1/9252, intron 14 of 16)	14	91006932	91282761	275830	2	145567	uc001xyp.3	-69392	GPR68
ENSG00000119714	chr14	91258105	91258475	371	*	5	-0.686766	-0.903517	-0.293281	0.035	Intron (uc001xyp.3/145567, intron 1 of 19)	14	91006932	91282761	275830	2	145567	uc001xyp.3	24286	GPR68
ENSG00000120075	chr17	48550122	48550862	741	*	3	-0.666553	-0.930645	0.137963	0.094	Intron (uc002iqu.2/80221, intron 12 of 15)	17	48541853	48546227	4375	2	1101	uc010dbs.3	-3895	HOXB5
ENSG00000120075	chr17	48579502	48579984	483	*	4	0.157645	-0.64319	0.904942	0.757	Distal Intergenic	17	48585745	48608862	23118	1	84073	uc002iqz.3	-5761	HOXB5
ENSG00000120075	chr17	48607991	48608484	494	*	3	0.903809	0.340364	0.958184	0.003	Promoter (1-2kb)	17	48610048	48621111	11064	1	55040	uc002ira.4	-1564	HOXB5
ENSG00000120075	chr17	48573824	48574360	537	*	5	-0.526836	-0.808641	0.692946	0.238	Distal Intergenic	17	48585745	48608862	23118	1	84073	uc002iqz.3	-11385	HOXB5
ENSG00000120075	chr17	48571163	48571220	58	*	3	-0.883757	-0.979035	0.227276	0.005	Distal Intergenic	17	48585745	48608862	23118	1	84073	uc002iqz.3	-14525	HOXB5
ENSG00000120075	chr17	48574583	48575576	994	*	9	-0.549967	-0.855857	0.556405	0.217	Distal Intergenic	17	48585745	48608862	23118	1	84073	uc002iqz.3	-10169	HOXB5
ENSG00000120075	chr17	48605028	48605048	21	*	4	-0.0257388	-0.813085	0.723342	0.96	Intron (uc002iqz.3/84073, intron 15 of 20)	17	48610048	48621111	11064	1	55040	uc002ira.4	-5000	HOXB5
ENSG00000120075	chr17	48841818	48841818	1	*	3	0.098972	-0.76804	0.923196	0.845	Intron (uc031rdf.1/55018, intron 2 of 3)	17	48838395	48844876	6482	2	55018	uc031rdf.1	3058	HOXB5
ENSG00000120075	chr17	48582577	48582735	159	*	4	-0.902573	-0.98548	-0.0877091	0.004	Distal Intergenic	17	48585745	48608862	23118	1	84073	uc002iqz.3	-3010	HOXB5
ENSG00000120075	chr17	48592123	48592667	545	*	5	-0.849953	-0.967258	0.165603	0.016	Intron (uc002iqz.3/84073, intron 1 of 20)	17	48585745	48608862	23118	1	84073	uc010wmr.2	6378	HOXB5
ENSG00000120093	chr17	48607991	48608484	494	*	3	0.833855	0.183336	0.951345	0.015	Promoter (1-2kb)	17	48610048	48621111	11064	1	55040	uc002ira.4	-1564	HOXB3
ENSG00000120093	chr17	48605028	48605048	21	*	4	0.0863084	-0.629364	0.869716	0.848	Intron (uc002iqz.3/84073, intron 15 of 20)	17	48610048	48621111	11064	1	55040	uc002ira.4	-5000	HOXB3
ENSG00000120093	chr17	48579502	48579984	483	*	4	0.215077	-0.67257	0.766633	0.653	Distal Intergenic	17	48585745	48608862	23118	1	84073	uc002iqz.3	-5761	HOXB3
ENSG00000120093	chr17	48592123	48592667	545	*	5	-0.726181	-0.949939	0.589666	0.067	Intron (uc002iqz.3/84073, intron 1 of 20)	17	48585745	48608862	23118	1	84073	uc010wmr.2	6378	HOXB3
ENSG00000120093	chr17	48573824	48574360	537	*	5	-0.763619	-0.964214	0.854072	0.046	Distal Intergenic	17	48585745	48608862	23118	1	84073	uc002iqz.3	-11385	HOXB3
ENSG00000120093	chr17	48574583	48575576	994	*	9	-0.78534	-0.971071	0.81832	0.035	Distal Intergenic	17	48585745	48608862	23118	1	84073	uc002iqz.3	-10169	HOXB3
ENSG00000120093	chr17	48550122	48550862	741	*	3	-0.871982	-0.993275	0.473211	0.006	Intron (uc002iqu.2/80221, intron 12 of 15)	17	48541853	48546227	4375	2	1101	uc010dbs.3	-3895	HOXB3
ENSG00000120093	chr17	48582577	48582735	159	*	4	-0.81927	-0.967346	-0.0888184	0.02	Distal Intergenic	17	48585745	48608862	23118	1	84073	uc002iqz.3	-3010	HOXB3
ENSG00000120093	chr17	48841818	48841818	1	*	3	-0.13949	-0.823465	0.812941	0.739	Intron (uc031rdf.1/55018, intron 2 of 3)	17	48838395	48844876	6482	2	55018	uc031rdf.1	3058	HOXB3
ENSG00000120093	chr17	48571163	48571220	58	*	3	-0.859778	-0.990756	-0.57197	0.008	Distal Intergenic	17	48585745	48608862	23118	1	84073	uc002iqz.3	-14525	HOXB3
ENSG00000140285	chr15	49428593	49428968	376	*	3	0.729709	-0.816802	0.994437	0.047	Intron (uc001zxf.3/9318, intron 6 of 12)	15	49417471	49447854	30384	2	9318	uc001zxf.3	18886	FGF7
ENSG00000145495	chr5	10567531	10567793	263	*	3	0.189768	-0.89279	0.931062	0.642	Intron (uc021xwp.1/651746, intron 1 of 3)	5	10564435	10657928	93494	1	651746	uc021xwp.1	3096	MARCHF6
ENSG00000145495	chr5	10649269	10650239	971	*	3	-0.824446	-0.988389	0.850465	0.012	3' UTR	5	10564435	10657928	93494	1	651746	uc021xwp.1	84834	MARCHF6
ENSG00000151718	chr4	182885928	182885928	1	*	3	0.890899	0.0577244	0.993143	0.005	Distal Intergenic	4	183065140	183271469	206330	1	55714	uc010irv.1	-179212	WWC2
ENSG00000154328	chr8	11862652	11862854	203	*	3	-0.700483	-0.958026	0.27788	0.043	Distal Intergenic	8	11851489	11853760	2272	2	613211	uc011kxn.2	-8892	NEIL2
ENSG00000162817	chr1	220880859	220881273	415	*	6	-0.36617	-0.923924	0.869	0.383	Distal Intergenic	1	220863628	220872499	8872	1	79762	uc001hmp.1	17231	C1orf115
ENSG00000162817	chr1	220878416	220878681	266	*	3	-0.763822	-0.978157	0.244918	0.05	Distal Intergenic	1	220863628	220872499	8872	1	79762	uc001hmp.1	14788	C1orf115
ENSG00000175166	chr3	184316157	184316344	188	*	4	-0.429258	-0.928206	0.860362	0.191	Distal Intergenic	3	184279587	184300196	20610	1	2049	uc003foz.3	36570	PSMD2
ENSG00000175166	chr3	184319671	184319735	65	*	3	-0.418648	-0.916351	0.510032	0.205	Distal Intergenic	3	184279587	184300196	20610	1	2049	uc003foz.3	40084	PSMD2
ENSG00000175166	chr3	184400318	184401182	865	*	3	-0.535144	-0.900615	0.563991	0.088	Distal Intergenic	3	184428155	184429836	1682	2	64110	uc003fpa.3	28654	PSMD2
ENSG00000175166	chr3	184317720	184317739	20	*	3	-0.526987	-0.882483	-0.0350874	0.094	Distal Intergenic	3	184279587	184300196	20610	1	2049	uc003foz.3	38133	PSMD2
ENSG00000175166	chr3	184373515	184373837	323	*	3	-0.459402	-0.936483	0.432042	0.16	Distal Intergenic	3	184428155	184429836	1682	2	64110	uc003fpa.3	55999	PSMD2
ENSG00000175166	chr3	184381123	184381471	349	*	3	-0.630037	-0.91612	0.187539	0.041	Distal Intergenic	3	184428155	184429836	1682	2	64110	uc003fpa.3	48365	PSMD2
ENSG00000196730	chr9	87567790	87567995	206	*	3	0.79892	-0.274811	0.989571	0.03	Intron (uc004any.1/4915, intron 17 of 17)	9	87366894	87492813	125920	1	4915	uc004aoc.3	200896	DAPK1
ENSG00000196730	chr9	87260304	87260375	72	*	3	0.486504	-0.381062	0.917602	0.235	Distal Intergenic	9	87283466	87430621	147156	1	4915	uc004anv.1	-23091	DAPK1

## Sheet: Table 7C
Overlapping genomic Regions between Blood and Fibroblasts
chromosome	DMRstart_Blood	DMRend_Blood	DMRstart_Fibroblast	DMRend_Fibroblast
chr7	27143514	27145893	27143018	27144075
chr7	27143514	27145893	27144354	27144411
chr10	76111860	76112700	76111886	76111886
chr3	194369403	194370463	194369918	194370463
chr11	69471004	69471584	69471377	69471584
chr2	53859717	53860415	53859929	53860206
chr6	28259049	28259704	28259127	28259290
chr16	49492505	49492689	49492161	49492505

## Sheet: Table 7D
Bubbleplot -FPKM Values GTEX
Name	Description	Tissue	TPM	Source
ENSG00000162817.7	C1orf115	Whole_Blood	1.49566	GTEx
ENSG00000162817.7	C1orf115	Brain_Cortex	113.334	GTEx
ENSG00000162817.7	C1orf115	Brain_Cerebellum	18.6347	GTEx
ENSG00000162817.7	C1orf115	Brain_Frontal_Cortex_BA9	142.81	GTEx
ENSG00000162817.7	C1orf115	Liver	74.1475	GTEx
ENSG00000162817.7	C1orf115	Muscle_Skeletal	6.25241	GTEx
ENSG00000162817.7	C1orf115	Skin_Not_Sun_Exposed_Suprapubic	15.3241	GTEx
ENSG00000162817.7	C1orf115	Skin_Sun_Exposed_Lower_leg	18.7701	GTEx
ENSG00000175166.17	PSMD2	Whole_Blood	49.5487	GTEx
ENSG00000175166.17	PSMD2	Brain_Cortex	95.1895	GTEx
ENSG00000175166.17	PSMD2	Brain_Cerebellum	126.737	GTEx
ENSG00000175166.17	PSMD2	Brain_Frontal_Cortex_BA9	93.3161	GTEx
ENSG00000175166.17	PSMD2	Liver	36.0997	GTEx
ENSG00000175166.17	PSMD2	Muscle_Skeletal	214.121	GTEx
ENSG00000175166.17	PSMD2	Skin_Not_Sun_Exposed_Suprapubic	120.21	GTEx
ENSG00000175166.17	PSMD2	Skin_Sun_Exposed_Lower_leg	130.759	GTEx
ENSG00000090539.15	CHRD	Whole_Blood	0.06381	GTEx
ENSG00000090539.15	CHRD	Brain_Cortex	47.0635	GTEx
ENSG00000090539.15	CHRD	Brain_Cerebellum	249.675	GTEx
ENSG00000090539.15	CHRD	Brain_Frontal_Cortex_BA9	37.778	GTEx
ENSG00000090539.15	CHRD	Liver	132.545	GTEx
ENSG00000090539.15	CHRD	Muscle_Skeletal	4.91732	GTEx
ENSG00000090539.15	CHRD	Skin_Not_Sun_Exposed_Suprapubic	11.0768	GTEx
ENSG00000090539.15	CHRD	Skin_Sun_Exposed_Lower_leg	13.3981	GTEx
ENSG00000151718.16	WWC2	Whole_Blood	0.266494	GTEx
ENSG00000151718.16	WWC2	Brain_Cortex	3.60886	GTEx
ENSG00000151718.16	WWC2	Brain_Cerebellum	2.53642	GTEx
ENSG00000151718.16	WWC2	Brain_Frontal_Cortex_BA9	3.61179	GTEx
ENSG00000151718.16	WWC2	Liver	7.02826	GTEx
ENSG00000151718.16	WWC2	Muscle_Skeletal	2.47586	GTEx
ENSG00000151718.16	WWC2	Skin_Not_Sun_Exposed_Suprapubic	4.81091	GTEx
ENSG00000151718.16	WWC2	Skin_Sun_Exposed_Lower_leg	5.65313	GTEx
ENSG00000145495.16	MARCHF6	Whole_Blood	15.9553	GTEx
ENSG00000145495.16	MARCHF6	Brain_Cortex	24.7262	GTEx
ENSG00000145495.16	MARCHF6	Brain_Cerebellum	46.829	GTEx
ENSG00000145495.16	MARCHF6	Brain_Frontal_Cortex_BA9	34.7061	GTEx
ENSG00000145495.16	MARCHF6	Liver	13.9128	GTEx
ENSG00000145495.16	MARCHF6	Muscle_Skeletal	32.761	GTEx
ENSG00000145495.16	MARCHF6	Skin_Not_Sun_Exposed_Suprapubic	40.5224	GTEx
ENSG00000145495.16	MARCHF6	Skin_Sun_Exposed_Lower_leg	38.8713	GTEx
ENSG00000113460.13	BRIX1	Whole_Blood	3.59696	GTEx
ENSG00000113460.13	BRIX1	Brain_Cortex	13.3607	GTEx
ENSG00000113460.13	BRIX1	Brain_Cerebellum	23.7928	GTEx
ENSG00000113460.13	BRIX1	Brain_Frontal_Cortex_BA9	17.9206	GTEx
ENSG00000113460.13	BRIX1	Liver	9.23937	GTEx
ENSG00000113460.13	BRIX1	Muscle_Skeletal	10.6883	GTEx
ENSG00000113460.13	BRIX1	Skin_Not_Sun_Exposed_Suprapubic	28.5652	GTEx
ENSG00000113460.13	BRIX1	Skin_Sun_Exposed_Lower_leg	25.113	GTEx
ENSG00000154328.16	NEIL2	Whole_Blood	2.87893	GTEx
ENSG00000154328.16	NEIL2	Brain_Cortex	23.8357	GTEx
ENSG00000154328.16	NEIL2	Brain_Cerebellum	26.1884	GTEx
ENSG00000154328.16	NEIL2	Brain_Frontal_Cortex_BA9	27.2979	GTEx
ENSG00000154328.16	NEIL2	Liver	10.0931	GTEx
ENSG00000154328.16	NEIL2	Muscle_Skeletal	15.5653	GTEx
ENSG00000154328.16	NEIL2	Skin_Not_Sun_Exposed_Suprapubic	23.1044	GTEx
ENSG00000154328.16	NEIL2	Skin_Sun_Exposed_Lower_leg	21.9937	GTEx
ENSG00000104415.14	CCN4	Whole_Blood	0.019697	GTEx
ENSG00000104415.14	CCN4	Brain_Cortex	0.176772	GTEx
ENSG00000104415.14	CCN4	Brain_Cerebellum	0.231745	GTEx
ENSG00000104415.14	CCN4	Brain_Frontal_Cortex_BA9	0.155174	GTEx
ENSG00000104415.14	CCN4	Liver	0.862973	GTEx
ENSG00000104415.14	CCN4	Muscle_Skeletal	0.221646	GTEx
ENSG00000104415.14	CCN4	Skin_Not_Sun_Exposed_Suprapubic	1.74442	GTEx
ENSG00000104415.14	CCN4	Skin_Sun_Exposed_Lower_leg	2.2974	GTEx
ENSG00000196730.13	DAPK1	Whole_Blood	4.37248	GTEx
ENSG00000196730.13	DAPK1	Brain_Cortex	16.7353	GTEx
ENSG00000196730.13	DAPK1	Brain_Cerebellum	4.95353	GTEx
ENSG00000196730.13	DAPK1	Brain_Frontal_Cortex_BA9	18.1931	GTEx
ENSG00000196730.13	DAPK1	Liver	12.1705	GTEx
ENSG00000196730.13	DAPK1	Muscle_Skeletal	0.91233	GTEx
ENSG00000196730.13	DAPK1	Skin_Not_Sun_Exposed_Suprapubic	5.47886	GTEx
ENSG00000196730.13	DAPK1	Skin_Sun_Exposed_Lower_leg	6.67399	GTEx
ENSG00000119714.11	GPR68	Whole_Blood	2.17599	GTEx
ENSG00000119714.11	GPR68	Brain_Cortex	3.03145	GTEx
ENSG00000119714.11	GPR68	Brain_Cerebellum	8.89668	GTEx
ENSG00000119714.11	GPR68	Brain_Frontal_Cortex_BA9	3.10701	GTEx
ENSG00000119714.11	GPR68	Liver	0.557335	GTEx
ENSG00000119714.11	GPR68	Muscle_Skeletal	0.438738	GTEx
ENSG00000119714.11	GPR68	Skin_Not_Sun_Exposed_Suprapubic	6.58657	GTEx
ENSG00000119714.11	GPR68	Skin_Sun_Exposed_Lower_leg	6.86809	GTEx
ENSG00000140285.12	FGF7	Whole_Blood	0.025029	GTEx
ENSG00000140285.12	FGF7	Brain_Cortex	0.056048	GTEx
ENSG00000140285.12	FGF7	Brain_Cerebellum	0.0571815	GTEx
ENSG00000140285.12	FGF7	Brain_Frontal_Cortex_BA9	0.048703	GTEx
ENSG00000140285.12	FGF7	Liver	0.250651	GTEx
ENSG00000140285.12	FGF7	Muscle_Skeletal	0.949419	GTEx
ENSG00000140285.12	FGF7	Skin_Not_Sun_Exposed_Suprapubic	4.10568	GTEx
ENSG00000140285.12	FGF7	Skin_Sun_Exposed_Lower_leg	5.53613	GTEx
ENSG00000063854.13	HAGH	Whole_Blood	30.2946	GTEx
ENSG00000063854.13	HAGH	Brain_Cortex	36.4953	GTEx
ENSG00000063854.13	HAGH	Brain_Cerebellum	51.0434	GTEx
ENSG00000063854.13	HAGH	Brain_Frontal_Cortex_BA9	48.4213	GTEx
ENSG00000063854.13	HAGH	Liver	45.6196	GTEx
ENSG00000063854.13	HAGH	Muscle_Skeletal	42.2312	GTEx
ENSG00000063854.13	HAGH	Skin_Not_Sun_Exposed_Suprapubic	15.7909	GTEx
ENSG00000063854.13	HAGH	Skin_Sun_Exposed_Lower_leg	16.2616	GTEx
ENSG00000103257.9	SLC7A5	Whole_Blood	14.9665	GTEx
ENSG00000103257.9	SLC7A5	Brain_Cortex	76.4814	GTEx
ENSG00000103257.9	SLC7A5	Brain_Cerebellum	70.083	GTEx
ENSG00000103257.9	SLC7A5	Brain_Frontal_Cortex_BA9	54.0874	GTEx
ENSG00000103257.9	SLC7A5	Liver	13.6256	GTEx
ENSG00000103257.9	SLC7A5	Muscle_Skeletal	14.1764	GTEx
ENSG00000103257.9	SLC7A5	Skin_Not_Sun_Exposed_Suprapubic	34.1971	GTEx
ENSG00000103257.9	SLC7A5	Skin_Sun_Exposed_Lower_leg	28.8778	GTEx
ENSG00000120093.12	HOXB3	Whole_Blood	0.517628	GTEx
ENSG00000120093.12	HOXB3	Brain_Cortex	0.0453525	GTEx
ENSG00000120093.12	HOXB3	Brain_Cerebellum	0.183757	GTEx
ENSG00000120093.12	HOXB3	Brain_Frontal_Cortex_BA9	0.027164	GTEx
ENSG00000120093.12	HOXB3	Liver	1.28874	GTEx
ENSG00000120093.12	HOXB3	Muscle_Skeletal	1.58363	GTEx
ENSG00000120093.12	HOXB3	Skin_Not_Sun_Exposed_Suprapubic	5.08685	GTEx
ENSG00000120093.12	HOXB3	Skin_Sun_Exposed_Lower_leg	5.04594	GTEx
ENSG00000120075.6	HOXB5	Whole_Blood	0	GTEx
ENSG00000120075.6	HOXB5	Brain_Cortex	0	GTEx
ENSG00000120075.6	HOXB5	Brain_Cerebellum	0	GTEx
ENSG00000120075.6	HOXB5	Brain_Frontal_Cortex_BA9	0	GTEx
ENSG00000120075.6	HOXB5	Liver	0.432393	GTEx
ENSG00000120075.6	HOXB5	Muscle_Skeletal	0.165273	GTEx
ENSG00000120075.6	HOXB5	Skin_Not_Sun_Exposed_Suprapubic	1.32182	GTEx
ENSG00000120075.6	HOXB5	Skin_Sun_Exposed_Lower_leg	0.750188	GTEx
ENSG00000108511.10	HOXB6	Whole_Blood	0.02484	GTEx
ENSG00000108511.10	HOXB6	Brain_Cortex	0	GTEx
ENSG00000108511.10	HOXB6	Brain_Cerebellum	0	GTEx
ENSG00000108511.10	HOXB6	Brain_Frontal_Cortex_BA9	0	GTEx
ENSG00000108511.10	HOXB6	Liver	0.231874	GTEx
ENSG00000108511.10	HOXB6	Muscle_Skeletal	0.37308	GTEx
ENSG00000108511.10	HOXB6	Skin_Not_Sun_Exposed_Suprapubic	1.07742	GTEx
ENSG00000108511.10	HOXB6	Skin_Sun_Exposed_Lower_leg	0.727725	GTEx
