# Supplementary material for: Integrative epigenetic and transcriptomic profiling of whole blood and fibroblasts in Hao-Fountain syndrome
Source: Front Cell Dev Biol. 2026 Feb 20;14:1782599. doi: 10.3389/fcell.2026.1782599 (PMC12963275; doi:10.3389/fcell.2026.1782599)
Supplement: Supplementary file 4 [file Table6.xlsx]

## Sheet: Table 4a
DMRs Blood cohort
DMRcate > minimum 5CpGs, FDR 0.05
seqnames	start	end	width	strand	no.cpgs	min_smoothed_fdr	Stouffer	HMFDR	Fisher	maxdiff	meandiff	overlapping.genes
1	chr21	44284903	44286830	1928	*	14	6.68685e-131	8.45797e-40	1.81152e-07	4.69557e-51	0.250146	0.135532	AIRE
2	chr7	27143514	27145893	2380	*	49	2.46419e-103	2.55419e-101	5.95881e-05	1.43559e-89	0.214236	0.111594	HOXA-AS3, HOXA3, AC004080.6, HOXA5, HOXA6
3	chr17	5499563	5500587	1025	*	10	4.51694e-74	2.0871e-22	2.3862e-07	8.45107e-30	0.336404	0.119773	AC055839.2, NLRP1
4	chr10	76111860	76112700	841	*	8	1.81048e-47	3.41943e-19	2.01161e-07	5.67973e-22	0.213424	0.0788229	LRMDA
5	chr9	136820871	136821763	893	*	8	4.75202e-46	1.96567e-27	2.21948e-06	1.85268e-26	0.255349	0.144743	AL355987.2, RABL6
6	chr3	194369403	194370463	1061	*	9	2.56616e-41	8.48624e-27	2.21948e-06	2.01163e-25	0.185729	0.128575	LRRC15
7	chr6	48068544	48069600	1057	*	13	2.92123e-41	4.10245e-36	0.00010819	1.00736e-31	0.230389	0.137112	PTCHD4, AL353138.1
8	chr11	69471004	69471584	581	*	9	1.32131e-39	3.16835e-27	1.59133e-05	1.19583e-25	0.21771	0.139663	NA
9	chr16	31148237	31148599	363	*	5	2.31959e-38	4.091e-24	1.73607e-06	1.37715e-22	0.218456	0.198909	PRSS36
10	chr8	37841713	37842405	693	*	5	4.0365e-36	1.47337e-23	4.63261e-06	7.65177e-22	0.273116	0.2314	ADGRA2
11	chr2	53859717	53860415	699	*	12	8.68499e-36	6.97859e-23	9.99496e-05	1.56128e-24	0.15201	0.0734061	ASB3, GPR75
12	chr1	9824507	9824981	475	*	10	3.47353e-35	1.00031e-25	2.80028e-05	1.20501e-23	0.164385	0.0703316	NA
13	chr17	42653488	42654175	688	*	6	1.26006e-31	7.11448e-24	2.13435e-05	7.51479e-22	0.179332	0.138992	NA
14	chr6	28259049	28259704	656	*	12	3.41737e-31	5.40523e-21	3.23439e-05	7.77462e-22	0.223256	0.117235	NKAPL
15	chr22	24494722	24494968	247	*	8	3.5194e-29	1.35405e-17	0.00045224	1.39834e-15	0.149523	0.120899	UPB1, ADORA2A-AS1
16	chr16	49492505	49492689	185	*	6	2.55348e-28	6.6299e-14	2.80028e-05	8.40529e-16	0.168143	0.0898857	ZNF423
17	chr12	109110959	109111292	334	*	7	7.65432e-28	2.92833e-23	3.23439e-05	4.72392e-21	0.208447	0.157899	UNG, AC007637.1

## Sheet: Table 4b
EpiSign USP7 Blood previously published
Chromosome	Start	End		Number of CpGs	Mean of methylation difference	Overlapping genes
chr7	153583318		153584873	9	0.087	DPP6
chr21	45705175		45706101	13	0.089	AIRE
chr6	48035985		48036676	10	0.097	PTCHD4
chr17	36665844		36667782	8	0.082	ARHGAP23
chr6	32846924		32847845	15	0.081	PPP1R2P1
chr20	54578898		54580677	7	0.081	CBLN4
chr8	48675647		48676092	7	0.098
chr3	196693980		196695938	6	0.09	PIGZ
chr16	3062056		3062975	8	0.082	CLDN9
chr1	227746111		227748719	10	0.09
chr10	81966990		81967666	5	0.102	LINC00857
chr17	46640774		46642104	6	0.091	HOXB-AS3, HOXB3
chr5	78985425		78986160	8	0.081	CMYA5
chr5	42943857		42945163	5	0.084
chr22	50985117		50987527	7	0.084	CTA-384D8.31, KLHDC7B
chr8	43131431		43132451	5	0.113	RP11-726G23.10
chr16	31159623		31160393	5	0.088	PRSS36
chr7	156735383		156736159	5	0.085
chr7	55072042		55073797	7	0.087
chr3	42201314		42201898	6	0.08	TRAK1
chr10	133793442		133794454	5	0.098	BNIP3
chr17	1880631		1881333	5	0.082	RTN4RL1
chr5	43037123		43037666	6	-0.094	CTD-2201E18.3
chr18	72837386		72837782	6	0.096
chr2	121624862		121625735	5	0.082	GLI2, RP11-297J22.1
chr17	21220055		21220479	5	0.086
chr7	57484153		57484819	5	0.088	RP11-114G11.2
chr12	49782966		49783222	5	0.089	SPATS2
chr1	1564422		1565541	7	0.08	MIB2
chr2	242844000		242844943	5	0.082	AC131097.3, AC131097.4
chr3	194014481		194015171	7	0.081	LINC00887
chr19	11517079		11517436	5	0.082	RGL3
chr2	131797438		131798869	5	0.088	ARHGEF4
chr1	147781600		147782558	7	0.085
chr4	46126066		46126448	5	0.0887	GABRG1

## Sheet: Table 4c
DMRs Fibroblast cohort
Bumphunter > 0.15 bumpcutoff, 100 bootsrapping
chr	start	end	value	area	cluster	indexStart	indexEnd	L	clusterL	p.value	fwer	p.valueArea	fwerArea	Gene_start	Gene_end	Gene_Name
chr1	205849828	205850481	0.736862	8.10548	34928	71003	71013	11	14	2.27024e-06	0.08	1.09255e-05	0.34	205850217	205850217	PM20D1;PM20D1
chr22	44026126	44026319	0.629799	4.40859	281921	887252	887258	7	9	7.37828e-06	0.19	7.3641e-05	0.73	44026126	44026126	PARVB
chr10	13707193	13707953	-0.536005	4.82404	45888	473076	473084	9	21	1.43309e-05	0.29	5.5479e-05	0.7	13707227	13707227
chr2	100924866	100925130	0.561887	2.80943	234772	115387	115391	5	5	3.33442e-05	0.35	0.000289881	0.89	100924866	100924866
chr10	113117857	113117930	0.62796	1.88388	61185	501287	501289	3	3	5.40601e-05	0.36	0.000922569	0.94	113117857	113117857
chr2	109006025	109006110	0.620239	1.86072	236036	117696	117698	3	3	6.10127e-05	0.37	0.000959035	0.94	109006075	109006075
chr12	130337417	130338129	0.50981	4.07848	111804	607008	607015	8	13	2.52564e-05	0.39	9.44988e-05	0.74	130337749	130337749	PIWIL1;PIWIL1
chr2	120614266	120614525	-0.557342	2.22937	237722	120786	120789	4	4	6.2006e-05	0.39	0.000558196	0.94	120614266	120614266
chr13	66377056	66377842	0.551524	2.20609	119131	621265	621268	4	4	6.75397e-05	0.39	0.000575222	0.94	66377056	66377056
chr13	112782086	112782804	0.537406	3.22444	124079	630192	630197	6	9	3.29185e-05	0.4	0.000190416	0.86	112782337	112782337
chr18	400466	400789	-0.547749	2.191	192831	779217	779220	4	4	7.08032e-05	0.4	0.000586857	0.94	400466	400466
chr2	24175301	24175799	0.546892	2.18757	223303	93951	93954	4	15	7.22221e-05	0.4	0.000589553	0.94	24175650	24175650
chr8	71842234	71842817	-0.539784	2.15914	418941	413671	413674	4	37	7.91747e-05	0.43	0.000610837	0.94	71842718	71842718	MSC;MSC-AS1;MSC-AS1
chr7	97020644	97022811	0.33637	5.04555	397824	372664	372678	15	49	1.802e-05	0.44	4.82426e-05	0.67	97020880	97020880	DLX5
chr17	38559551	38559717	-0.571383	1.71415	180265	750348	750350	3	3	0.000123728	0.44	0.00124721	0.94	38559562	38559562
chr9	110408793	110408901	0.570963	1.71289	440709	451794	451796	3	4	0.000124721	0.44	0.00124991	0.94	110408901	110408901	SVEP1
chr11	7088843	7088917	0.505829	2.52914	67895	517300	517304	5	10	7.0945e-05	0.47	0.000388069	0.92	7088852	7088852	RBMXL2
chr6	168900931	168901318	0.520653	2.08261	383494	344377	344380	4	4	0.000103722	0.48	0.000684903	0.94	168900931	168900931
chr9	110742819	110743137	0.542876	1.62863	440752	451867	451869	3	3	0.00018545	0.48	0.00146019	0.94	110742913	110742913
chr2	10083720	10084105	0.489569	2.44785	221060	89959	89963	5	8	8.82556e-05	0.49	0.000425528	0.92	10083724	10083724
chr9	137506930	137507124	-0.513956	2.05582	448148	466580	466583	4	4	0.00011408	0.49	0.000712714	0.94	137507003	137507003
chr11	1299099	1299316	0.506662	2.02665	66377	513207	513210	4	17	0.000125147	0.5	0.000744072	0.94	1299267	1299267
chr3	112639504	112639621	0.528648	1.58594	298980	181083	181085	3	4	0.000226315	0.5	0.00158945	0.95	112639504	112639504	CCDC80;CCDC80
chr3	24687761	24687834	0.527169	1.58151	287953	160499	160501	3	5	0.000230855	0.5	0.00160478	0.95	24687761	24687761
chr5	136079569	136080924	-0.289398	4.63036	349548	273527	273542	16	19	1.77363e-05	0.51	6.17222e-05	0.71	136080924	136080924	VTRNA2-1
chr11	128942951	128943113	-0.479492	2.87695	88825	560310	560315	6	19	7.00937e-05	0.51	0.000269733	0.89	128942980	128942980	TP53AIP1;TP53AIP1;TP53AIP1
chr8	133294862	133295485	0.496117	1.98447	427474	427743	427746	4	5	0.000143735	0.51	0.000789051	0.94	133295354	133295354
chr17	83012558	83013016	-0.49425	1.977	192684	778861	778864	4	4	0.000147282	0.51	0.000797848	0.94	83013016	83013016
chr2	237451467	237451558	-0.516637	1.54991	253784	149659	149661	3	3	0.000267463	0.52	0.00171063	0.95	237451467	237451467
chr1	18784240	18784595	0.484168	1.93667	5987	13634	13637	4	4	0.000169842	0.53	0.000852192	0.94	18784274	18784274
chr7	2479050	2479190	0.515153	1.54546	385283	349362	349364	3	4	0.00027172	0.53	0.0017268	0.95	2479089	2479089
chr8	6465610	6465778	-0.513271	1.53981	409387	395765	395767	3	3	0.000280517	0.53	0.0017461	0.95	6465681	6465681
chr2	85410550	85411412	0.463566	2.7814	232890	111604	111609	6	8	8.45665e-05	0.54	0.000298821	0.89	85410616	85410616	CAPG;CAPG;CAPG;CAPG;CAPG
chr4	71253810	71254450	0.483505	1.93402	321036	222519	222522	4	4	0.000172255	0.54	0.000856165	0.94	71254450	71254450
chr3	124837212	124837874	0.506442	1.51933	300826	184370	184372	3	3	0.000306766	0.54	0.00181846	0.95	124837874	124837874
chr3	195762837	195763438	0.430976	3.44781	311910	204423	204430	8	8	6.03033e-05	0.55	0.000154802	0.82	195762921	195762921	MUC4;MUC4;MUC4
chr15	70702065	70702343	0.440222	3.08156	148774	680636	680642	7	12	8.31476e-05	0.55	0.000221207	0.87	70702065	70702065	UACA;UACA
chr2	46845694	46845768	0.505497	1.51649	227689	102003	102005	3	3	0.000310881	0.55	0.00182896	0.95	46845694	46845694
chr10	3500436	3500794	0.504787	1.51436	43872	469296	469298	3	3	0.000314712	0.55	0.00183691	0.95	3500794	3500794
chr15	70094878	70094964	0.504768	1.51431	148588	680320	680322	3	4	0.000314854	0.55	0.00183719	0.95	70094964	70094964	TLE3
chr3	172594733	172594809	0.50395	1.51185	307789	197125	197127	3	6	0.000318543	0.55	0.00184869	0.95	172594785	172594785
chr19	12766032	12766374	0.474583	1.89833	207701	808469	808472	4	4	0.000194248	0.56	0.000904124	0.94	12766374	12766374
chr11	72241087	72241387	-0.497729	1.49319	79370	542522	542524	3	8	0.000346496	0.56	0.00192176	0.95	72241387	72241387
chr19	13013159	13014356	0.417384	4.17384	207821	808915	808924	10	10	4.10062e-05	0.57	8.69786e-05	0.74	13013529	13013529
chr1	108192606	108193271	-0.421411	3.7927	21731	44361	44369	9	9	4.95196e-05	0.57	0.00011337	0.76	108192927	108192927	SLC25A24
chr4	8867319	8867519	-0.459644	2.29822	315500	212858	212862	5	5	0.000129404	0.57	0.00050825	0.94	8867319	8867319	HMX1;HMX1
chr20	19213499	19213896	0.470901	1.8836	258673	841289	841292	4	7	0.000205741	0.57	0.000922853	0.94	19213896	19213896
chr10	70552023	70552337	-0.467481	1.86992	53209	486249	486252	4	4	0.00021397	0.58	0.000943711	0.94	70552023	70552023
chr7	116328053	116328406	-0.467339	1.86936	400881	378863	378866	4	5	0.00021468	0.58	0.000944988	0.94	116328053	116328053
chr5	10567531	10567793	0.492955	1.47886	335478	249078	249080	3	3	0.000368063	0.58	0.00198022	0.95	10567793	10567793
chr11	1868974	1870642	0.405005	4.45506	66616	513901	513911	11	25	3.54725e-05	0.59	7.00937e-05	0.72	1869554	1869554	LSP1;LSP1;LSP1
chr5	78985970	78986160	0.443231	2.65939	343060	262012	262017	6	9	0.000109823	0.59	0.000337698	0.9	78986160	78986160	ARSB;ARSB
chr13	113178041	113178392	-0.44554	2.2277	124293	630938	630942	5	5	0.000155086	0.59	0.000559756	0.94	113178207	113178207	PCID2;PCID2;PCID2;PCID2;PCID2;PCID2;PCID2;PCID2;PCID2;PCID2;PCID2;PCID2;PCID2;PCID2
chr12	104459322	104459496	0.443842	2.21921	105791	594487	594491	5	5	0.000157214	0.59	0.000566141	0.94	104459496	104459496
chr9	87567790	87567995	0.484091	1.45227	436868	445253	445255	3	4	0.00041886	0.59	0.00209458	0.96	87567790	87567790
chr6	3075774	3076120	0.449214	1.79686	358909	292048	292051	4	4	0.000275551	0.6	0.00107595	0.94	3075774	3075774
chr20	57711335	57711641	0.435422	2.17711	266538	856280	856284	5	12	0.000175518	0.61	0.000598209	0.94	57711511	57711511	NKILA;PMEPA1;PMEPA1;PMEPA1;PMEPA1
chr12	105085541	105085871	0.477841	1.43352	105935	594713	594715	3	5	0.000455609	0.61	0.00218028	0.96	105085541	105085541	ALDH1L2;ALDH1L2
chr22	24583286	24583996	0.389009	4.2791	276469	876311	876321	11	11	4.02968e-05	0.62	8.0026e-05	0.74	24583674	24583674	GGT1
chr3	71584675	71584911	0.432769	2.16384	295825	176008	176012	5	20	0.000180768	0.62	0.000608141	0.94	71584893	71584893	FOXP1;FOXP1;FOXP1;FOXP1;FOXP1;FOXP1;FOXP1;FOXP1;FOXP1
chr2	120912706	120913058	0.47569	1.42707	237848	121030	121032	3	3	0.000470508	0.62	0.00221547	0.96	120912744	120912744
chr11	78561221	78561697	0.47553	1.42659	81150	545955	545957	3	3	0.000471359	0.62	0.00221746	0.96	78561408	78561408
chr15	39976409	39977013	0.424229	2.12114	142519	668349	668353	5	6	0.000198646	0.64	0.0006456	0.94	39976409	39976409
chr8	98167923	98168512	0.422838	2.11419	421857	418730	418734	5	5	0.00020191	0.64	0.000651134	0.94	98167988	98167988
chr4	186700645	186701010	0.438485	1.75394	332892	243535	243538	4	8	0.000320672	0.64	0.00116009	0.94	186700645	186700645
chr5	39506250	39506533	0.435058	1.74023	338576	254013	254016	4	4	0.000335996	0.64	0.00118805	0.94	39506250	39506250
chr7	91266579	91267257	0.470507	1.41152	397031	371057	371059	3	3	0.000504703	0.64	0.00229294	0.96	91267014	91267014	FZD1;FZD1
chr15	67137918	67138078	0.470416	1.41125	147816	678871	678873	3	7	0.000505129	0.64	0.00229394	0.96	67137918	67137918	SMAD3
chr12	77326098	77326379	0.468847	1.40654	102549	588775	588777	3	15	0.000516906	0.64	0.00231905	0.96	77326379	77326379
chr6	151804726	151805306	0.392688	2.74882	380123	338072	338078	7	12	0.000135931	0.65	0.00030932	0.89	151805045	151805045	ESR1;ESR1;ESR1
chr16	64735705	64735839	0.466627	1.39988	165536	717033	717035	3	3	0.000530669	0.65	0.00235154	0.96	64735705	64735705
chr12	122364035	122364079	0.464735	1.3942	110083	603485	603487	3	3	0.000545993	0.65	0.00238588	0.96	122364079	122364079	CLIP1;CLIP1;CLIP1;CLIP1
chr1	33334102	33334584	0.464137	1.39241	10605	23074	23076	3	4	0.000550817	0.65	0.00239539	0.96	33334584	33334584
chr3	185822482	185822619	-0.46061	1.38183	309759	200753	200755	3	4	0.000577209	0.65	0.00245101	0.96	185822619	185822619	IGF2BP2;IGF2BP2;IGF2BP2;IGF2BP2
chr14	73830232	73830266	0.460519	1.38156	132970	648894	648896	3	5	0.000577918	0.65	0.00245271	0.96	73830266	73830266	LINC02274
chr21	29130762	29130863	0.455839	1.36752	270127	863274	863276	3	8	0.000616371	0.65	0.0025343	0.96	29130762	29130762	MAP3K7CL;MAP3K7CL;MAP3K7CL;MAP3K7CL
chr1	99645319	99645459	0.45499	1.36497	21117	43239	43241	3	11	0.000623891	0.65	0.00255274	0.96	99645398	99645398	PALMD
chr7	27143018	27144075	0.241006	3.6151	389044	356707	356721	15	54	2.59659e-05	0.66	0.000133802	0.79	27144057	27144057	HOXA5
chr15	90100534	90100761	0.385339	2.69738	152906	689022	689028	7	8	0.000147566	0.66	0.000326347	0.89	90100761	90100761	IDH2-DT;IDH2
chr19	13001469	13001635	0.44917	1.34751	207810	808889	808891	3	4	0.000676532	0.66	0.00266455	0.96	13001548	13001548
chr4	10129583	10130080	0.448223	1.34467	315626	213094	213096	3	4	0.000683626	0.66	0.00268257	0.96	10129956	10129956
chr6	30263862	30264238	-0.446407	1.33922	364241	303398	303400	3	3	0.000700369	0.66	0.0027172	0.96	30263862	30263862	HLA-L
chr2	186598871	186599344	0.426631	1.70652	245601	134626	134629	4	4	0.000377995	0.67	0.00126552	0.94	186598871	186598871	ITGAV
chr21	16589417	16589804	0.425695	1.70278	269265	861830	861833	4	6	0.000382961	0.67	0.00127431	0.94	16589509	16589509	MIR99AHG;MIR125B2
chr7	4613040	4613211	0.423163	1.69265	385822	350667	350670	4	4	0.000393461	0.67	0.00129858	0.94	4613040	4613040
chr5	7827373	7827851	0.423147	1.69259	335097	248424	248427	4	9	0.000393461	0.67	0.00129858	0.94	7827698	7827698	ADCY2;ADCY2
chr22	19766602	19766925	0.444633	1.3339	275115	873508	873510	3	4	0.000717822	0.67	0.00275196	0.96	19766925	19766925	TBX1;TBX1;TBX1;TBX1
chr16	78506057	78506275	0.444452	1.33335	168364	723471	723473	3	3	0.00071995	0.67	0.00275465	0.96	78506275	78506275
chr15	81117308	81117308	0.444264	1.33279	151322	685861	685863	3	3	0.000721369	0.67	0.00275905	0.96	81117308	81117308
chr17	80891463	80891573	-0.442411	1.32723	191564	775119	775121	3	13	0.000738396	0.68	0.00279296	0.96	80891463	80891463
chr7	97017709	97019135	0.359196	3.59196	397822	372653	372662	10	14	6.76816e-05	0.69	0.00013664	0.79	97018576	97018576
chr7	105678990	105679372	0.361989	2.89591	399694	376897	376904	8	8	0.000125005	0.69	0.000264483	0.89	105679345	105679345	ATXN7L1;ATXN7L1
chr14	61281525	61281856	0.377867	2.64507	130168	643841	643847	7	11	0.000157072	0.69	0.000343374	0.9	61281856	61281856	TMEM30B
chr20	57672246	57672555	0.418069	1.67228	266511	856211	856214	4	4	0.000421555	0.69	0.00134583	0.94	57672370	57672370
chr1	36150244	36150429	0.417976	1.67191	11133	24184	24187	4	14	0.000422407	0.69	0.00134739	0.94	36150244	36150244	TRAPPC3;TRAPPC3;TRAPPC3;TRAPPC3;TRAPPC3;TRAPPC3
chr2	54673773	54673918	0.417247	1.66899	228646	103617	103620	4	4	0.000427515	0.69	0.00135505	0.94	54673911	54673911
chr1	152188761	152189549	-0.36999	2.58993	25129	51842	51848	7	8	0.000170978	0.7	0.000366218	0.92	152189207	152189207
chr16	66502357	66503199	0.411543	2.05771	165778	717417	717421	5	6	0.000234119	0.7	0.000711153	0.94	66502574	66502574
chr6	151806677	151806889	0.402516	2.01258	380124	338084	338088	5	36	0.000268172	0.7	0.000760389	0.94	151806785	151806785	ESR1;ESR1;ESR1;ESR1;ESR1
chr16	84527281	84527511	0.400601	2.00301	169634	725807	725811	5	7	0.000274274	0.7	0.000770179	0.94	84527344	84527344
chr1	2322688	2323143	0.413396	1.65359	791	2578	2581	4	6	0.000450927	0.7	0.00139194	0.94	2322688	2322688
chr17	72539955	72540059	0.439315	1.31795	188275	767486	767488	3	7	0.000774862	0.7	0.00286008	0.97	72539955	72539955
chr19	14505910	14506310	-0.43911	1.31733	208307	810065	810067	3	4	0.000777274	0.7	0.00286419	0.97	14505910	14505910
chr8	100336131	100336519	0.358165	2.86532	422164	419298	419305	8	10	0.000130113	0.71	0.000272997	0.89	100336513	100336513	RNF19A
chr17	14303255	14304213	0.357257	2.85805	176082	741803	741810	8	14	0.000131816	0.71	0.000274841	0.89	14303584	14303584	MGC12916
chr17	1125059	1126409	0.356786	2.85429	172655	733142	733149	8	8	0.000132525	0.71	0.000275834	0.89	1125430	1125430
chr7	117014804	117014920	0.409325	1.6373	401058	379227	379230	4	4	0.000474055	0.71	0.00143635	0.94	117014920	117014920	ST7;ST7;ST7;ST7
chr14	52069948	52070175	-0.408571	1.63428	128590	640884	640887	4	21	0.000478453	0.71	0.00144529	0.94	52069981	52069981	NID2
chr2	113275783	113276253	-0.408284	1.63314	236853	119170	119173	4	4	0.000480014	0.71	0.00144912	0.94	113276253	113276253
chr1	2259860	2260219	0.407374	1.6295	753	2461	2464	4	6	0.000485974	0.71	0.00145835	0.94	2260219	2260219
chr12	114439258	114440089	0.404658	1.61863	108185	599373	599376	4	13	0.00050825	0.71	0.00148956	0.94	114439374	114439374
chr5	1053430	1053998	-0.401162	1.60465	333683	245203	245206	4	6	0.000532797	0.71	0.00153099	0.95	1053691	1053691
chr11	120564171	120564347	-0.348465	3.13618	86968	556802	556810	9	13	0.000101593	0.72	0.000209288	0.87	120564341	120564341	GRIK4;GRIK4
chr14	38256331	38256814	-0.35334	2.82672	127529	638816	638823	8	9	0.000136924	0.72	0.000285625	0.89	38256451	38256451	CLEC14A
chr6	32879925	32880068	0.350309	2.80248	365080	309231	309238	8	12	0.000140755	0.72	0.000292152	0.89	32879925	32879925
chr1	53734152	53734914	-0.37889	2.27334	15250	32876	32881	6	7	0.000223903	0.72	0.000525845	0.94	53734708	53734708	GLIS1
chr3	177441853	177442093	0.396129	1.58452	308214	197760	197763	4	4	0.000570114	0.72	0.00159399	0.95	177442093	177442093	LINC00578
chr16	20612096	20612322	0.394538	1.57815	160195	705677	705680	4	12	0.000583168	0.72	0.00161542	0.95	20612096	20612096
chr2	37665413	37666112	-0.39402	1.57608	225755	98645	98648	4	4	0.000588844	0.72	0.00162152	0.95	37665413	37665413
chr3	102174580	102174631	-0.435707	1.30712	297972	179474	179476	3	3	0.000815017	0.72	0.00293826	0.97	102174631	102174631
chr1	3557359	3557812	0.435134	1.3054	1381	4317	4319	3	3	0.000822253	0.72	0.00294904	0.97	3557359	3557359
chr10	129962942	129963122	0.434513	1.30354	64556	507976	507978	3	20	0.000829064	0.72	0.00296266	0.97	129962942	129962942	EBF3;EBF3;EBF3;EBF3;EBF3;EBF3;EBF3
chr1	66333579	66333736	0.434496	1.30349	17462	36672	36674	3	3	0.000829489	0.72	0.00296323	0.97	66333579	66333579
chr5	59275287	59276505	0.342918	2.74335	340532	257403	257410	8	8	0.000154235	0.73	0.000310455	0.89	59276505	59276505	PDE4D
chr12	663363	663841	0.371064	2.22639	90246	563012	563017	6	11	0.000244335	0.73	0.000560608	0.94	663841	663841	NINJ2
chr12	131137739	131138795	-0.369974	2.21984	112065	607682	607687	6	6	0.00024845	0.73	0.000566	0.94	131138795	131138795
chr17	45897503	45897697	-0.391018	1.56407	182887	756756	756759	4	6	0.000611688	0.73	0.00166182	0.95	45897503	45897503	MAPT-IT1
chr3	14301290	14301614	0.387458	1.54983	286556	158189	158192	4	4	0.000646026	0.73	0.00171077	0.95	14301290	14301290
chr2	170821692	170823827	-0.330597	3.30597	243546	130582	130591	10	10	8.48503e-05	0.74	0.000175376	0.84	170823081	170823081
chr14	51599924	51600434	0.383783	1.53513	128466	640669	640672	4	4	0.000679086	0.74	0.00176242	0.95	51599963	51599963	FRMD6-AS2;FRMD6-AS2
chr10	88042420	88042802	-0.432855	1.29856	56541	492115	492117	3	3	0.000849922	0.74	0.00300325	0.97	88042738	88042738
chr19	35774509	35774798	0.43145	1.29435	212128	818316	818318	3	4	0.000868509	0.74	0.00303574	0.97	35774509	35774509	ARHGAP33;ARHGAP33;ARHGAP33
chr17	50185812	50185843	0.430854	1.29256	184138	759828	759830	3	5	0.000876313	0.74	0.00305163	0.97	50185812	50185812	COL1A1
chr10	3234327	3234412	0.430379	1.29114	43800	469146	469148	3	6	0.000881563	0.74	0.00306227	0.97	3234327	3234327
chr5	132426954	132427432	0.429983	1.28995	348555	271461	271463	3	7	0.000887522	0.74	0.00307164	0.97	132427420	132427420
chr12	114679546	114679943	-0.424618	1.27385	108231	599505	599507	3	3	0.000955346	0.74	0.00319976	0.97	114679746	114679746
chr8	30387194	30387629	0.424262	1.27278	413690	404120	404122	3	4	0.000959035	0.74	0.00320856	0.97	30387610	30387610
chr11	114297952	114298042	0.423318	1.26995	85274	553335	553337	3	3	0.000971238	0.74	0.00323169	0.97	114297952	114297952	NNMT;NNMT;NNMT;NNMT;NNMT
chr7	128910806	128910892	-0.37992	1.8996	402338	381525	381529	5	10	0.000355009	0.75	0.000903272	0.94	128910892	128910892	KCP;KCP
chr17	3557846	3558186	0.376296	1.88148	173448	735137	735141	5	10	0.000368489	0.75	0.000926542	0.94	3557846	3557846	TRPV3;TRPV3
chr20	46899034	46899877	-0.421618	1.26486	263892	851725	851727	3	5	0.000994366	0.75	0.00327298	0.97	46899877	46899877
chr11	86193602	86193615	-0.419967	1.2599	81885	547227	547229	3	3	0.00101764	0.75	0.00331526	0.97	86193602	86193602
chr6	151616062	151616518	-0.41851	1.25553	380092	338016	338018	3	4	0.00103793	0.75	0.003354	0.97	151616062	151616062
chr10	129958455	129960522	0.237366	3.08576	64554	507955	507967	13	14	4.05806e-05	0.76	0.000220213	0.87	129958455	129958455
chr16	88087253	88088036	0.338987	2.7119	171207	729254	729261	8	11	0.000161045	0.76	0.000320955	0.89	88087253	88087253
chr6	137878934	137879172	0.373029	1.86515	377947	334280	334284	5	10	0.000384806	0.76	0.00095265	0.94	137878969	137878969	TNFAIP3;TNFAIP3;TNFAIP3
chr17	29617567	29618237	-0.367717	1.83859	178531	746883	746887	5	11	0.000412474	0.76	0.000995785	0.94	29617567	29617567	CORO6;CORO6;CORO6;CORO6;CORO6;CORO6;CORO6;CORO6;CORO6;CORO6
chr10	1725288	1725529	0.382582	1.53033	43535	468569	468572	4	6	0.000688593	0.76	0.00177845	0.95	1725529	1725529
chr8	22104202	22104384	0.381911	1.52764	411853	400337	400340	4	4	0.00069441	0.76	0.00178881	0.95	22104384	22104384	FHIP2B;FHIP2B;FHIP2B;FHIP2B;FHIP2B;FHIP2B
chr22	27677995	27678149	-0.381798	1.52719	277185	877524	877527	4	7	0.000694694	0.76	0.00178952	0.95	27678149	27678149
chr5	16508811	16509014	0.381691	1.52676	336275	250295	250298	4	7	0.000695403	0.76	0.00179136	0.95	16508938	16508938	RETREG1;RETREG1
chr8	1838041	1838571	0.381253	1.52501	408960	394944	394947	4	9	0.000698525	0.76	0.00179789	0.95	1838571	1838571
chr7	1843361	1843615	-0.380811	1.52325	384922	348337	348340	4	7	0.00070193	0.76	0.00180371	0.95	1843615	1843615
chr14	99262668	99262944	0.376018	1.50407	137353	657295	657298	4	6	0.000742795	0.76	0.00187834	0.95	99262944	99262944
chr7	137933966	137934157	0.410867	1.2326	403906	384347	384349	3	3	0.00115215	0.76	0.0035542	0.97	137934157	137934157	CREB3L2
chr7	45203441	45203766	0.410818	1.23246	392266	362738	362740	3	4	0.00115257	0.76	0.00355534	0.97	45203766	45203766
chr14	74347292	74347548	-0.410807	1.23242	133093	649173	649175	3	11	0.00115328	0.76	0.00355591	0.97	74347292	74347292	VRTN
chr5	1551756	1551825	0.410607	1.23182	333967	246081	246083	3	10	0.00115655	0.76	0.00356201	0.97	1551825	1551825
chr16	66517206	66517405	0.409993	1.22998	165786	717437	717439	3	3	0.00116534	0.76	0.00358074	0.97	66517206	66517206	TK2;TK2;TK2;TK2;TK2;TK2;TK2
chr17	64779595	64780255	-0.409594	1.22878	186933	765279	765281	3	4	0.00117315	0.76	0.00359308	0.97	64779782	64779782	ARHGAP27P1;MIR6080
chr4	20883913	20883919	0.407962	1.22388	316707	214887	214889	3	6	0.00119826	0.76	0.00363749	0.97	20883913	20883913
chr17	83106005	83106108	0.407836	1.22351	192742	779057	779059	3	3	0.00119968	0.76	0.00364019	0.97	83106005	83106005
chr1	244050314	244050584	0.407562	1.22269	41936	83783	83785	3	7	0.0012055	0.76	0.00365069	0.97	244050584	244050584	ZBTB18
chr13	111344518	111344911	-0.406353	1.21906	123647	629130	629132	3	8	0.00122664	0.76	0.00368361	0.97	111344518	111344518
chr8	141266323	141266505	-0.406196	1.21859	428824	430059	430061	3	3	0.00122976	0.76	0.00368787	0.97	141266505	141266505
chr17	80743084	80743332	0.405962	1.21789	191477	774851	774853	3	3	0.00123359	0.76	0.00369354	0.97	80743332	80743332
chr9	134253199	134253690	0.40558	1.21674	446586	462905	462907	3	3	0.00124154	0.76	0.00370432	0.97	134253690	134253690
chr9	126057561	126057690	0.404774	1.21432	443565	456813	456815	3	3	0.00125544	0.76	0.0037249	0.97	126057690	126057690
chr19	17079449	17079587	0.404687	1.21406	209067	811714	811716	3	3	0.00125672	0.76	0.00372759	0.97	17079449	17079449
chr13	35476764	35476856	-0.404431	1.21329	115728	615264	615266	3	15	0.00126112	0.76	0.00373455	0.97	35476764	35476764	MAB21L1;NBEA
chr6	26017899	26017957	-0.404231	1.21269	363203	299365	299367	3	14	0.00126481	0.76	0.00374136	0.97	26017957	26017957	H1-1
chr6	168226523	168226588	0.40318	1.20954	383244	343815	343817	3	4	0.0012834	0.76	0.00376974	0.97	168226588	168226588	LOC105378137
chr12	851093	851367	0.402726	1.20818	90300	563104	563106	3	3	0.0012912	0.76	0.00378265	0.97	851189	851189
chr20	53609921	53610043	-0.402665	1.20799	265715	854837	854839	3	8	0.00129219	0.76	0.00378421	0.97	53609953	53609953
chr17	48574583	48575576	-0.324046	2.91642	183557	758159	758167	9	17	0.000126708	0.77	0.000257956	0.89	48575037	48575037	HOXB3
chr7	138664250	138664698	-0.363082	1.81541	404054	384591	384595	5	14	0.000438866	0.77	0.00103963	0.94	138664393	138664393	SVOPL;SVOPL
chr1	93614127	93614694	0.362296	1.81148	20369	41989	41993	5	9	0.000442555	0.77	0.00104616	0.94	93614147	93614147	BCAR3
chr17	48573824	48574360	-0.36227	1.81135	183557	758151	758155	5	17	0.000442697	0.77	0.00104672	0.94	48573863	48573863	HOXB3;HOXB3;HOXB3;HOXB3;HOXB3;HOXB3;HOXB3;HOXB3
chr10	53311915	53312453	0.400207	1.20062	51234	482707	482709	3	3	0.00133462	0.77	0.00385657	0.97	53311915	53311915
chr12	107580566	107580676	0.399965	1.19989	106374	595567	595569	3	15	0.00133973	0.77	0.0038658	0.97	107580566	107580566	BTBD11
chr19	13097179	13097752	0.399921	1.19976	207871	809027	809029	3	8	0.001341	0.77	0.00386736	0.97	13097752	13097752	NFIX;NFIX;NFIX;NFIX;NFIX;NFIX;NFIX;NFIX;NFIX;NFIX;NFIX;NFIX;NFIX;NFIX;NFIX;NFIX;NFIX;NFIX;NFIX;NFIX
chr6	31441431	31441584	0.399335	1.198	364594	305414	305416	3	8	0.00135264	0.77	0.00388382	0.97	31441584	31441584	LINC01149
chr5	180352115	180352237	0.398519	1.19556	357860	289892	289894	3	11	0.0013691	0.77	0.00390737	0.97	180352115	180352115
chr2	183039199	183039338	0.397773	1.19332	245423	134322	134324	3	15	0.001384	0.77	0.00393234	0.97	183039199	183039199	NCKAP1;NCKAP1
chr4	1035696	1035866	0.39703	1.19109	312854	206839	206841	3	5	0.0013996	0.77	0.00395817	0.97	1035696	1035696
chr13	114043380	114043616	0.396816	1.19045	124660	632146	632148	3	3	0.00140443	0.77	0.0039664	0.97	114043380	114043380
chr1	8424610	8424643	0.396289	1.18887	2891	7516	7518	3	14	0.00141337	0.77	0.00398115	0.97	8424634	8424634	RERE-AS1;RERE
chr4	182885928	182885928	0.395977	1.18793	331920	241593	241595	3	3	0.0014189	0.77	0.00399108	0.97	182885928	182885928
chr13	95100735	95100825	-0.39535	1.18605	121087	624389	624391	3	3	0.00143295	0.77	0.00401407	0.97	95100805	95100805
chr18	79532410	79532555	-0.394419	1.18326	202409	795454	795456	3	5	0.00145224	0.77	0.00404798	0.97	79532555	79532555
chr2	3448576	3448853	-0.394307	1.18292	219820	87632	87634	3	7	0.00145508	0.77	0.0040521	0.97	3448853	3448853
chr12	109102250	109102773	0.394088	1.18227	106759	596368	596370	3	3	0.00146033	0.77	0.00406075	0.97	109102250	109102250
chr13	110574378	110574617	0.3932	1.1796	123420	628555	628557	3	3	0.00147835	0.77	0.00409027	0.97	110574617	110574617
chr2	118842426	118843680	0.319476	2.55581	237257	119862	119869	8	15	0.000192829	0.78	0.000377853	0.92	118843680	118843680
chr14	96255945	96256174	-0.36106	1.8053	136911	656524	656528	5	11	0.000449933	0.78	0.00105836	0.94	96256128	96256128	BDKRB1;BDKRB1
chr11	64313686	64314159	0.374234	1.49694	76312	534680	534683	4	5	0.000759821	0.78	0.00190615	0.95	64313686	64313686
chr2	236731948	236732167	0.374225	1.4969	253595	149339	149342	4	9	0.000759821	0.78	0.00190629	0.95	236731948	236731948
chr2	235765530	235765845	0.373348	1.49339	253327	148794	148797	4	7	0.000769896	0.78	0.00192162	0.95	235765652	235765652
chr2	159946083	159946703	-0.39131	1.17393	242153	128185	128187	3	3	0.00151751	0.78	0.00415624	0.97	159946235	159946235	PLA2R1;PLA2R1
chr16	3938693	3938868	-0.390028	1.17008	157216	699940	699942	3	5	0.00154462	0.78	0.00420037	0.97	3938693	3938693
chr6	44298526	44298735	0.389671	1.16901	368374	317428	317430	3	3	0.00155341	0.78	0.00421243	0.97	44298728	44298728	TCTE1
chr10	124417856	124417856	0.389484	1.16845	63374	505518	505520	3	6	0.00155582	0.78	0.00421868	0.97	124417856	124417856
chr3	69083509	69083808	0.388919	1.16676	295409	175318	175320	3	3	0.00156817	0.78	0.00423726	0.97	69083808	69083808	ARL6IP5
chr12	50923592	50924084	0.388478	1.16543	98129	578850	578852	3	11	0.00157966	0.78	0.00425401	0.97	50923592	50923592	METTL7A
chr9	89448622	89448694	-0.388068	1.1642	437231	445858	445860	3	3	0.00158945	0.78	0.0042689	0.97	89448656	89448656
chr1	8712653	8712925	-0.386794	1.16038	2981	7645	7647	3	3	0.00161712	0.78	0.00431374	0.97	8712925	8712925
chr2	176091668	176091950	0.386318	1.15895	244467	132387	132389	3	14	0.00162975	0.78	0.00433176	0.97	176091668	176091668	HOXD13
chr5	80035913	80035979	0.386135	1.1584	343220	262300	262302	3	12	0.00163315	0.78	0.0043373	0.97	80035913	80035913	THBS4
chr5	138623089	138623334	0.385689	1.15707	349973	274337	274339	3	4	0.00164365	0.78	0.00435262	0.97	138623089	138623089
chr12	114680972	114681007	-0.385384	1.15615	108232	599508	599510	3	3	0.00165047	0.78	0.00436539	0.97	114681007	114681007	TBX3;TBX3
chr7	2523977	2524275	-0.372123	1.48849	385303	349426	349429	4	7	0.000782524	0.79	0.00194006	0.95	2524182	2524182
chr21	46184984	46185260	0.371909	1.48763	274280	871689	871692	4	4	0.000783943	0.79	0.00194333	0.95	46184984	46184984	SPATC1L;SPATC1L
chr8	143355144	143355371	-0.369962	1.47985	429654	431849	431852	4	7	0.000806219	0.79	0.00197639	0.95	143355337	143355337
chr4	52052291	52052458	0.369435	1.47774	319474	219715	219718	4	18	0.000811469	0.79	0.00198476	0.95	52052458	52052458
chr14	53956731	53957127	-0.368457	1.47383	128882	641400	641403	4	7	0.000822821	0.79	0.00200377	0.95	53957093	53957093	BMP4;BMP4;BMP4;BMP4
chr13	26475244	26476076	-0.366081	1.46432	114166	612459	612462	4	6	0.000849212	0.79	0.00204605	0.95	26475372	26475372
chr17	48054221	48054656	0.364118	1.45647	183418	757825	757828	4	4	0.000874185	0.79	0.00207826	0.95	48054367	48054367
chr12	24759880	24760870	-0.3623	1.4492	94635	571932	571935	4	4	0.000893198	0.79	0.0021082	0.96	24760227	24760227
chr20	24650182	24650346	-0.384853	1.15456	259554	842934	842936	3	3	0.00166054	0.79	0.00438384	0.97	24650311	24650311
chr9	87260304	87260375	0.383523	1.15057	436801	445145	445147	3	4	0.00169317	0.79	0.00443236	0.97	87260375	87260375
chr15	96361494	96361731	-0.38319	1.14957	154122	691426	691428	3	3	0.00169928	0.79	0.0044457	0.97	96361731	96361731
chr17	79919247	79919274	0.382718	1.14815	191107	773883	773885	3	8	0.00171048	0.79	0.0044667	0.97	79919247	79919247	LINC01979;LINC01978
chr13	28322351	28322689	-0.38222	1.14666	114552	613276	613278	3	10	0.00172028	0.79	0.00448288	0.97	28322689	28322689
chr19	3336171	3336409	0.382134	1.1464	204369	800341	800343	3	3	0.00172155	0.79	0.004485	0.97	3336171	3336171
chr5	75023955	75024025	0.38202	1.14606	342398	260794	260796	3	3	0.00172382	0.79	0.00448869	0.97	75023955	75023955
chr3	42701501	42701711	-0.381234	1.1437	290367	164911	164913	3	3	0.00174085	0.79	0.0045192	0.97	42701501	42701501	HHATL;HHATL-AS1
chr17	73776688	73776730	0.379576	1.13873	188616	768093	768095	3	3	0.00177717	0.79	0.00457908	0.97	73776730	73776730
chr1	116374825	116374997	0.379247	1.13774	23399	47966	47968	3	11	0.00178441	0.79	0.00459043	0.97	116374825	116374825
chr19	55486413	55486714	0.378924	1.13677	218167	833429	833431	3	7	0.00179079	0.79	0.00460192	0.97	55486698	55486698	NAT14
chr15	37102883	37102970	-0.378602	1.13581	142070	667589	667591	3	45	0.00179803	0.79	0.00461356	0.97	37102970	37102970
chr20	41367009	41367597	-0.30986	2.47888	262575	849008	849015	8	11	0.000207727	0.8	0.000411197	0.92	41367142	41367142	EMILIN3
chr14	64539233	64539353	-0.353762	1.76881	130793	644931	644935	5	29	0.000496473	0.8	0.00113214	0.94	64539298	64539298	HSPA2
chr22	50190549	50190795	0.353387	1.76693	283977	891128	891132	5	8	0.000498886	0.8	0.00113512	0.94	50190681	50190681
chr1	151839447	151840234	-0.353076	1.76538	25027	51621	51625	5	14	0.000500588	0.8	0.00113796	0.94	151839447	151839447
chr6	25137636	25137819	0.352237	1.76119	363024	299038	299042	5	9	0.000505271	0.8	0.00114605	0.94	25137819	25137819	CMAHP;CMAHP
chr14	91258105	91258475	0.346985	1.73492	135560	653822	653826	5	9	0.000537196	0.8	0.00120181	0.94	91258475	91258475
chr17	40093013	40093339	0.346265	1.73133	180863	751889	751893	5	7	0.00054273	0.8	0.00120947	0.94	40093013	40093013	NR1D1;NR1D1
chr11	63985697	63985779	0.346021	1.73011	76172	534143	534147	5	21	0.00054429	0.8	0.00121117	0.94	63985731	63985731	OTUB1;OTUB1
chr11	69702703	69703314	0.343174	1.71587	78525	540677	540681	5	26	0.000564155	0.8	0.00124381	0.94	69703083	69703083
chr10	102853856	102854030	-0.343005	1.71503	59703	498662	498666	5	10	0.000565432	0.8	0.00124594	0.94	102853856	102853856	BORCS7;BORCS7;BORCS7-ASMT
chr18	48859896	48859990	-0.361464	1.44586	198113	788382	788385	4	5	0.000904265	0.8	0.00212381	0.96	48859896	48859896	CTIF;CTIF;CTIF;CTIF
chr17	4536099	4536614	-0.361325	1.4453	173848	736024	736027	4	5	0.000905968	0.8	0.00212665	0.96	4536328	4536328	SPNS2
chr14	54219466	54219907	-0.360381	1.44152	128917	641450	641453	4	11	0.000916752	0.8	0.00214353	0.96	54219907	54219907
chr16	58499839	58499904	-0.359586	1.43835	165222	716512	716515	4	7	0.000925833	0.8	0.00215914	0.96	58499883	58499883	NDRG4;NDRG4;NDRG4;NDRG4;NDRG4;NDRG4;NDRG4
chr7	151081731	151081868	0.359134	1.43653	406043	388492	388495	4	43	0.000931225	0.8	0.00216695	0.96	151081868	151081868	TMUB1;TMUB1;FASTK;FASTK;FASTK
chr5	1645462	1645687	0.377656	1.13297	333988	246131	246133	3	6	0.00181988	0.8	0.00465101	0.97	1645687	1645687
chr17	54901222	54901495	-0.377051	1.13115	184797	761166	761168	3	24	0.00183634	0.8	0.00467428	0.97	54901222	54901222
chr2	42102512	42102667	-0.376127	1.12838	226519	99914	99916	3	5	0.00185848	0.8	0.00471217	0.97	42102667	42102667
chr5	82164369	82164407	0.375715	1.12715	343524	262827	262829	3	3	0.00186784	0.8	0.0047248	0.98	82164407	82164407	ATG10;ATG10
chr14	50395791	50395922	0.375669	1.12701	128191	640141	640143	3	20	0.00186926	0.8	0.00472664	0.98	50395922	50395922	CDKL1;CDKL1;CDKL1;CDKL1;CDKL1;CDKL1;CDKL1;CDKL1
chr7	35038594	35038752	0.375177	1.12553	390463	359491	359493	3	14	0.00188203	0.8	0.00474764	0.98	35038594	35038594	DPY19L1;DPY19L1
chr22	17832006	17832100	0.373015	1.11904	274746	872695	872697	3	6	0.00193808	0.8	0.00483788	0.98	17832100	17832100	MICAL3
chr2	109475700	109476062	0.370162	1.11049	236182	117926	117928	3	3	0.0020137	0.8	0.00495665	0.98	109475700	109475700
chr3	128491157	128493353	0.249029	2.98835	301867	186290	186301	12	23	6.47019e-05	0.81	0.000241497	0.89	128491337	128491337
chr1	163068625	163068883	0.326681	2.28677	27990	58552	58558	7	20	0.000269307	0.81	0.000517473	0.94	163068863	163068863	RGS4;RGS4;RGS4
chr12	121918484	121918946	0.339963	2.03978	109928	603118	603123	6	13	0.000350752	0.81	0.000729031	0.94	121918946	121918946
chr17	82493027	82493723	0.339228	2.03537	192411	778004	778009	6	6	0.00035359	0.81	0.000733572	0.94	82493473	82493473
chr1	217136226	217137041	0.338574	2.03144	37015	74821	74826	6	27	0.000355293	0.81	0.000737828	0.94	217136564	217136564
chr5	78509724	78510715	0.336639	2.01983	342933	261824	261829	6	6	0.000362671	0.81	0.000751876	0.94	78510715	78510715
chr3	183265130	183265598	-0.358666	1.43466	309065	199231	199234	4	4	0.000936616	0.81	0.00217546	0.96	183265277	183265277
chr12	108700884	108701509	0.358186	1.43274	106647	596085	596088	4	4	0.000943427	0.81	0.00218596	0.96	108701311	108701311	CORO1C;CORO1C;CORO1C
chr6	22055662	22056505	0.358045	1.43218	362657	298355	298358	4	4	0.000944562	0.81	0.00218922	0.96	22055662	22055662
chr19	11178673	11178700	-0.356371	1.42548	207284	807240	807243	4	8	0.000970102	0.81	0.00222313	0.96	11178673	11178673	KANK2;KANK2;KANK2;KANK2;KANK2;KANK2;KANK2;KANK2;KANK2;KANK2;KANK2;KANK2;KANK2;KANK2;KANK2;KANK2;KANK2;KANK2;KANK2
chr17	75909682	75910007	0.354904	1.41962	189453	770174	770177	4	4	0.000986704	0.81	0.00225066	0.96	75909682	75909682	FBF1;FBF1
chr2	218831749	218831844	0.354563	1.41825	250137	142646	142649	4	10	0.00099167	0.81	0.00225733	0.96	218831838	218831838	PRKAG3
chr17	9360744	9361074	0.35354	1.41416	175394	740545	740548	4	5	0.00100685	0.81	0.00227748	0.96	9360744	9360744
chr3	62948969	62949190	-0.353389	1.41356	294617	173971	173974	4	4	0.00100898	0.81	0.00228117	0.96	62949061	62949061
chr5	176739549	176739979	-0.351456	1.40582	356732	287333	287336	4	8	0.00103367	0.81	0.00232345	0.96	176739549	176739549
chr12	114671647	114672129	-0.35125	1.405	108224	599486	599489	4	4	0.00103509	0.81	0.002326	0.96	114671647	114671647	TBX3;TBX3;TBX3;TBX3
chr4	7045930	7046364	0.351051	1.40421	314772	211414	211417	4	9	0.00103849	0.81	0.00233069	0.96	7045930	7045930	LOC100129931
chr14	94581254	94581295	-0.350956	1.40382	136461	655630	655633	4	11	0.00104034	0.81	0.0023331	0.96	94581265	94581265	SERPINA5
chr17	14298004	14298427	0.350023	1.40009	176080	741780	741783	4	9	0.00105226	0.81	0.00235055	0.96	14298309	14298309
chr15	70474820	70475310	0.347646	1.39058	148712	680542	680545	4	6	0.00108262	0.81	0.00240447	0.96	70475231	70475231
chr12	1500079	1500297	0.346775	1.3871	90429	563348	563351	4	9	0.00109511	0.81	0.0024215	0.96	1500203	1500203	LINC00942
chr12	14886091	14886498	0.345388	1.38155	93623	570201	570204	4	4	0.00111696	0.81	0.00245271	0.96	14886319	14886319	MGP;MGP
chr1	11176209	11176590	-0.344654	1.37861	3887	9577	9580	4	4	0.00112717	0.81	0.0024696	0.96	11176372	11176372
chr17	49494601	49494770	0.342925	1.3717	183850	759097	759100	4	12	0.00115016	0.81	0.00250904	0.96	49494764	49494764	NGFR
chr1	181024101	181024589	0.34256	1.37024	30841	63750	63753	4	5	0.0011547	0.81	0.00251656	0.96	181024589	181024589
chr3	66418497	66418698	0.369693	1.10908	295167	174887	174889	3	3	0.00202733	0.81	0.00497708	0.98	66418589	66418589
chr7	96236319	96236617	0.36967	1.10901	397715	372414	372416	3	3	0.00202761	0.81	0.00497864	0.98	96236530	96236530
chr6	30679784	30679872	0.368991	1.10697	364358	304194	304196	3	17	0.00204705	0.81	0.00500858	0.98	30679811	30679811
chr4	54099662	54099737	-0.368901	1.1067	319768	220200	220202	3	18	0.00204946	0.81	0.00501283	0.98	54099737	54099737	GSX2
chr14	89459124	89459124	0.367454	1.10236	135153	653017	653019	3	4	0.00209203	0.81	0.00507484	0.98	89459124	89459124
chr22	32203524	32203661	0.367405	1.10222	278374	880067	880069	3	3	0.00209316	0.81	0.00507697	0.98	32203524	32203524	RFPL2;RFPL2
chr2	231365339	231365620	-0.367311	1.10193	252148	146530	146532	3	3	0.00209614	0.81	0.0050808	0.98	231365339	231365339
chr10	133174	133785	-0.366891	1.10067	42916	467076	467078	3	25	0.00210806	0.81	0.0050991	0.98	133332	133332	ZMYND11;ZMYND11;ZMYND11;ZMYND11;ZMYND11;ZMYND11;ZMYND11;ZMYND11;ZMYND11;ZMYND11;ZMYND11;ZMYND11;ZMYND11;ZMYND11;ZMYND11;ZMYND11;ZMYND11;ZMYND11;ZMYND11;ZMYND11
chr18	35378242	35378405	-0.36661	1.09983	196610	785987	785989	3	3	0.00211728	0.81	0.00511386	0.98	35378242	35378242	ZNF396;ZNF396;ZNF396;ZNF396
chr21	45984195	45984354	0.366576	1.09973	274182	871462	871464	3	3	0.00211842	0.81	0.00511514	0.98	45984195	45984195
chr5	10702190	10702357	-0.36564	1.09692	335534	249156	249158	3	5	0.00214751	0.81	0.00515543	0.98	10702190	10702190
chr11	48052147	48052354	-0.364861	1.09458	74227	529610	529612	3	4	0.00217191	0.81	0.00519076	0.98	48052354	48052354
chr9	135117045	135117424	-0.364641	1.09392	446959	463535	463537	3	3	0.00217844	0.81	0.00520169	0.98	135117045	135117045
chr7	127674574	127674574	0.363953	1.09186	401975	380850	380852	3	3	0.00219859	0.81	0.0052278	0.98	127674574	127674574
chr12	92142046	92142124	-0.363277	1.08983	103830	590839	590841	3	3	0.00221717	0.81	0.00526228	0.98	92142116	92142116	LINC01619;BTG1;BTG1
chr15	40251973	40252226	-0.362745	1.08824	142613	668556	668558	3	18	0.00223179	0.81	0.00528725	0.98	40252152	40252152	PAK6-AS1;PAK6
chr12	114697240	114697801	0.239072	2.86886	108244	599587	599598	12	55	6.72559e-05	0.82	0.000271436	0.89	114697333	114697333
chr18	32772819	32773326	0.301949	2.71754	196391	785533	785541	9	13	0.000149694	0.82	0.000318401	0.89	32773012	32773012	KLHL14;KLHL14
chr16	67165432	67166278	-0.300576	2.70519	166000	718061	718069	9	10	0.000150829	0.82	0.000323084	0.89	67166223	67166223
chr2	118857920	118859193	-0.321139	2.24797	237262	119932	119938	7	8	0.000287044	0.82	0.000547696	0.94	118859169	118859169
chr17	19716097	19717455	0.311266	2.17886	177462	744548	744554	7	7	0.000311307	0.82	0.000596364	0.94	19716939	19716939	SLC47A2;SLC47A2;SLC47A2;SLC47A2
chr17	9959129	9959607	-0.308229	2.1576	175509	740803	740809	7	15	0.000319678	0.82	0.000612114	0.94	9959457	9959457	GAS7;GAS7
chr7	47654961	47655259	0.305863	2.14104	392693	363425	363431	7	8	0.000325496	0.82	0.00062687	0.94	47655014	47655014	LINC02902
chr6	144583069	144583425	0.341516	1.70758	378959	336021	336025	5	6	0.000574655	0.82	0.00126282	0.94	144583385	144583385	UTRN;UTRN
chr7	57423969	57425117	0.339636	1.69818	393905	365625	365629	5	6	0.000588702	0.82	0.0012868	0.94	57423969	57423969
chr1	6459863	6460329	-0.342157	1.36863	2225	6144	6147	4	12	0.00116038	0.82	0.00252564	0.96	6459863	6459863
chr6	44661253	44661666	-0.36194	1.08582	368451	317564	317566	3	4	0.00225492	0.82	0.0053223	0.98	44661253	44661253
chr1	2505608	2505761	0.36175	1.08525	898	2924	2926	3	6	0.00226059	0.82	0.00532996	0.98	2505608	2505608
chr13	77696445	77696908	0.361726	1.08518	120061	622709	622711	3	23	0.0022613	0.82	0.00533095	0.98	77696901	77696901	SLAIN1
chr2	216426854	216426921	-0.360905	1.08272	249438	141410	141412	3	6	0.00228769	0.82	0.00537352	0.98	216426921	216426921
chr10	114302121	114302140	0.360905	1.08271	61433	501772	501774	3	4	0.00228769	0.82	0.00537366	0.98	114302128	114302128
chr13	74290220	74290645	0.360179	1.08054	119666	622103	622105	3	3	0.00231196	0.82	0.00540871	0.98	74290220	74290220
chr2	226969195	226969207	0.360143	1.08043	251427	145240	145242	3	5	0.00231352	0.82	0.00541084	0.98	226969207	226969207
chr6	27863929	27864402	-0.359807	1.07942	363643	300608	300610	3	3	0.00232189	0.82	0.0054246	0.98	27863929	27863929	H2AC16
chr16	22207790	22208229	0.359618	1.07886	160481	706333	706335	3	3	0.00232842	0.82	0.00543368	0.98	22207790	22207790
chr4	38804111	38804473	0.359581	1.07874	318171	217225	217227	3	11	0.00232927	0.82	0.00543482	0.98	38804473	38804473
chr12	2691016	2691992	-0.288691	2.88691	90812	564130	564139	10	12	0.000112235	0.83	0.000266044	0.89	2691589	2691589	CACNA1C;CACNA1C;CACNA1C;CACNA1C;CACNA1C;CACNA1C;CACNA1C;CACNA1C;CACNA1C;CACNA1C;CACNA1C;CACNA1C;CACNA1C;CACNA1C;CACNA1C;CACNA1C;CACNA1C;CACNA1C;CACNA1C;CACNA1C;CACNA1C;CACNA1C;CACNA1C;CACNA1C;CACNA1C;CACNA1C;CACNA1C;CACNA1C;CACNA1C;CACNA1C;CACNA1C;CACNA1C;CACNA1C;CACNA1C;CACNA1C;CACNA1C;CACNA1C;CACNA1C;CACNA1C;CACNA1C;CACNA1C;CACNA1C;CACNA1C;CACNA1C;CACNA1C;CACNA1C;CACNA1C-AS1
chr18	58862523	58862634	-0.326874	1.96125	199642	790992	790997	6	14	0.000402968	0.83	0.000819415	0.94	58862620	58862620	ZNF532;ZNF532;ZNF532;ZNF532;ZNF532;ZNF532;ZNF532;ZNF532;ZNF532;ZNF532
chr2	235677102	235678100	0.32609	1.95654	253297	148737	148742	6	6	0.000406941	0.83	0.000825091	0.94	235677102	235677102
chr8	102738593	102738906	0.334128	1.67064	422782	420365	420369	5	6	0.000622472	0.83	0.00135051	0.94	102738906	102738906
chr7	74092970	74093130	0.333379	1.66689	395149	367746	367750	5	6	0.000629141	0.83	0.00135959	0.94	74092970	74092970	LIMK1
chr11	69449491	69449911	-0.330483	1.65241	78407	540354	540358	5	5	0.000650708	0.83	0.00139464	0.94	69449491	69449491
chr17	80187379	80187696	0.328411	1.64205	191234	774308	774312	5	9	0.000668444	0.83	0.00142344	0.94	80187696	80187696	CARD14
chr9	107487091	107487685	0.323855	1.61927	440206	450956	450960	5	5	0.000707322	0.83	0.00148743	0.94	107487091	107487091	KLF4;KLF4
chr7	108001045	108001351	-0.323281	1.6164	400128	377648	377652	5	5	0.000711863	0.83	0.00149538	0.94	108001325	108001325
chr12	119334728	119334974	0.339943	1.35977	109146	601266	601269	4	14	0.00119656	0.83	0.00258439	0.96	119334974	119334974	CCDC60;CCDC60
chr7	4819494	4820036	-0.337669	1.35068	385926	350982	350985	4	7	0.00123019	0.83	0.00264327	0.96	4819817	4819817
chr17	19978407	19978603	-0.337428	1.34971	177516	744681	744684	4	17	0.00123444	0.83	0.00265051	0.96	19978418	19978418	AKAP10;AKAP10
chr7	140229629	140230055	-0.337332	1.34933	404457	385329	385332	4	7	0.00123544	0.83	0.00265249	0.96	140230055	140230055
chr16	88345632	88346033	0.336165	1.34466	171280	729379	729382	4	4	0.00125544	0.83	0.00268272	0.96	88345827	88345827
chr10	129962497	129962917	0.335416	1.34166	64556	507970	507973	4	20	0.00126637	0.83	0.00270215	0.96	129962886	129962886
chr6	11279423	11279494	0.335244	1.34098	360553	295057	295060	4	4	0.00126878	0.83	0.00270485	0.96	11279494	11279494
chr2	86791806	86791843	-0.333621	1.33449	233277	112467	112470	4	17	0.00129489	0.83	0.00274713	0.96	86791806	86791806	CD8A;CD8A;CD8A
chr5	73417644	73418917	0.332116	1.32846	342108	260242	260245	4	4	0.00131986	0.83	0.00278587	0.96	73417644	73417644
chr4	115114061	115114201	0.331883	1.32753	325725	230972	230975	4	8	0.00132327	0.83	0.00279183	0.96	115114201	115114201	NDST4
chr1	6249240	6250015	-0.32988	1.31952	2119	5906	5909	4	5	0.00136016	0.83	0.00284887	0.97	6250015	6250015
chr11	6570836	6571515	-0.32985	1.3194	67796	517041	517044	4	5	0.00136101	0.83	0.00285015	0.97	6570889	6570889	DNHD1
chr5	139677082	139677219	0.329776	1.3191	350267	274932	274935	4	4	0.00136243	0.83	0.00285213	0.97	139677209	139677209
chr4	154740539	154740777	-0.329291	1.31717	329576	237517	237520	4	20	0.00137137	0.83	0.00286632	0.97	154740539	154740539	LRAT
chr5	140108787	140109146	0.328557	1.31423	350404	275198	275201	4	5	0.00138499	0.83	0.00288661	0.97	140109038	140109038	MALINC1;MALINC1;MALINC1
chr6	151689968	151690264	0.328192	1.31277	380109	338039	338042	4	8	0.00139052	0.83	0.00289796	0.97	151689968	151689968	ESR1;ESR1
chr10	510608	510822	0.325725	1.3029	43064	467476	467479	4	12	0.00143664	0.83	0.00296862	0.97	510822	510822
chr5	168992253	168992864	0.325703	1.30281	354962	283958	283961	4	6	0.00143706	0.83	0.00296962	0.97	168992253	168992253
chr10	102783117	102783562	0.324977	1.29991	59682	498622	498625	4	4	0.00145182	0.83	0.00299218	0.97	102783538	102783538
chr12	124233855	124234393	-0.358406	1.07522	110657	604813	604815	3	3	0.00236502	0.83	0.00549313	0.98	124233921	124233921
chr5	1049117	1049229	-0.358276	1.07483	333679	245188	245190	3	6	0.00236885	0.83	0.00549895	0.98	1049229	1049229
chr3	69009303	69009753	0.357987	1.07396	295393	175257	175259	3	3	0.00237836	0.83	0.00551328	0.98	69009303	69009303
chr1	17423702	17424270	0.357925	1.07377	5577	12961	12963	3	3	0.00238063	0.83	0.00551598	0.98	17423702	17423702
chr4	155758797	155758861	-0.357593	1.07278	329669	237721	237723	3	14	0.00239255	0.83	0.00553031	0.98	155758797	155758797	GUCY1B1;GUCY1B1;GUCY1B1;GUCY1B1;GUCY1B1;GUCY1B1
chr18	13219223	13219695	0.357516	1.07255	194789	782735	782737	3	16	0.00239454	0.83	0.00553414	0.98	13219695	13219695
chr1	152600189	152600454	0.357315	1.07194	25194	51964	51966	3	3	0.00240035	0.83	0.00554478	0.98	152600202	152600202	LCE3C
chr3	184373515	184373837	0.357237	1.07171	309387	200061	200063	3	4	0.00240305	0.83	0.00554904	0.98	184373608	184373608
chr7	139682754	139683223	-0.357189	1.07157	404298	385072	385074	3	3	0.00240404	0.83	0.00555173	0.98	139682754	139682754
chr6	1593799	1594040	0.356774	1.07032	358530	291349	291351	3	12	0.0024205	0.83	0.00557344	0.98	1594040	1594040
chr17	66355026	66355026	-0.356622	1.06987	187195	765728	765730	3	3	0.00242519	0.83	0.00558096	0.98	66355026	66355026
chr1	12549278	12549675	0.356515	1.06954	4380	10586	10588	3	6	0.00242958	0.83	0.00558678	0.98	12549675	12549675
chr17	847608	848469	-0.355886	1.06766	172519	732799	732801	3	8	0.00244888	0.83	0.00561686	0.98	848469	848469
chr3	172246525	172247006	0.355239	1.06572	307712	196998	197000	3	6	0.00246945	0.83	0.00564822	0.98	172247006	172247006
chr7	36661311	36661411	-0.354788	1.06436	390735	359981	359983	3	4	0.0024862	0.83	0.0056739	0.98	36661334	36661334
chr6	135258356	135258542	0.354636	1.06391	377447	333402	333404	3	3	0.00249088	0.83	0.00568114	0.98	135258356	135258356
chr10	99733555	99733710	0.354225	1.06268	58786	496357	496359	3	3	0.00250493	0.83	0.00570043	0.98	99733710	99733710
chr1	169107716	169107827	-0.35422	1.06266	28994	60388	60390	3	3	0.00250507	0.83	0.00570086	0.98	169107827	169107827
chr9	114350242	114350326	0.354057	1.06217	441483	453222	453224	3	3	0.00251089	0.83	0.00570994	0.98	114350326	114350326
chr16	57985962	57986080	-0.354029	1.06209	165075	716177	716179	3	3	0.00251202	0.83	0.00571193	0.98	57985989	57985989
chr16	48556043	48556043	0.353646	1.06094	163111	712245	712247	3	3	0.00252408	0.83	0.00572938	0.98	48556043	48556043
chr12	130953510	130953738	0.353559	1.06068	111985	607466	607468	3	15	0.00252735	0.83	0.00573435	0.98	130953732	130953732	ADGRD1;ADGRD1
chr5	67475589	67475823	0.353356	1.06007	341407	258930	258932	3	6	0.00253472	0.83	0.00574584	0.98	67475589	67475589
chr1	116376094	116376557	0.353292	1.05988	23400	47970	47972	3	4	0.00253657	0.83	0.00574882	0.98	116376557	116376557
chr16	681596	681844	0.352772	1.05832	155611	694730	694732	3	22	0.0025553	0.83	0.00577564	0.98	681653	681653
chr2	37838090	37838150	-0.352616	1.05785	225803	98720	98722	3	3	0.00256112	0.83	0.00578216	0.98	37838144	37838144
chr1	33183047	33183133	0.352488	1.05746	10554	22980	22982	3	17	0.00256637	0.83	0.00578997	0.98	33183047	33183047	TRIM62
chr3	149221700	149221956	0.352367	1.0571	304801	191928	191930	3	4	0.00257062	0.83	0.00579621	0.98	149221956	149221956	CP;CP
chr15	88635545	88635643	-0.352196	1.05659	152454	687977	687979	3	6	0.00257672	0.83	0.00580444	0.98	88635545	88635545	ISG20;ISG20;ISG20;ISG20
chr11	43881492	43881871	0.352054	1.05616	72943	526836	526838	3	13	0.00258126	0.83	0.00581082	0.98	43881755	43881755
chr10	72017121	72017546	0.352038	1.05611	53761	487163	487165	3	3	0.00258183	0.83	0.00581168	0.98	72017121	72017121
chr5	143400874	143400966	0.351888	1.05567	351375	277588	277590	3	3	0.00258637	0.83	0.00581934	0.98	143400874	143400874
chr10	35447927	35448390	0.351736	1.05521	49364	479223	479225	3	5	0.00259233	0.83	0.00582728	0.98	35448095	35448095
chr15	96358113	96358422	-0.35136	1.05408	154118	691418	691420	3	3	0.00260354	0.83	0.00584686	0.98	96358231	96358231
chr16	4053160	4053224	0.351295	1.05388	157268	700063	700065	3	11	0.00260567	0.83	0.00584956	0.98	4053224	4053224
chr15	96338743	96339319	0.350945	1.05283	154108	691356	691358	3	3	0.00261702	0.83	0.00586517	0.98	96338743	96338743	NR2F2;NR2F2;NR2F2;NR2F2;NR2F2;NR2F2;NR2F2;NR2F2
chr16	84806677	84806958	-0.35056	1.05168	169741	726011	726013	3	3	0.00262908	0.83	0.00588333	0.98	84806848	84806848
chr2	170455868	170456176	-0.349824	1.04947	243490	130419	130421	3	3	0.00265505	0.83	0.00592391	0.98	170455868	170455868
chr15	90761794	90762219	0.349789	1.04937	153119	689451	689453	3	9	0.00265604	0.83	0.00592547	0.98	90762219	90762219
chr2	200406299	200406455	-0.349657	1.04897	247207	137442	137444	3	3	0.00265987	0.83	0.00593129	0.98	200406299	200406299
chr10	129207432	129207514	0.349646	1.04894	64365	507416	507418	3	3	0.00266001	0.83	0.00593171	0.98	129207473	129207473
chr6	45577440	45577841	-0.349421	1.04826	368585	317787	317789	3	3	0.00266796	0.83	0.00594519	0.98	45577841	45577841
chr17	3530134	3530338	-0.347473	1.04242	173436	735110	735112	3	6	0.0027355	0.83	0.00605019	0.98	3530338	3530338
chr15	78265949	78266117	-0.347118	1.04135	150619	684542	684544	3	4	0.00274955	0.83	0.00607006	0.98	78266117	78266117	DNAJA4
chr12	101039753	101040351	0.347043	1.04113	105269	593428	593430	3	3	0.00275167	0.83	0.00607431	0.98	101040041	101040041	ANO4;ANO4;ANO4
chr8	6773409	6773409	-0.346396	1.03919	409461	395915	395917	3	6	0.00277934	0.83	0.00611248	0.98	6773409	6773409
chr1	39954627	39954831	0.345629	1.03689	12171	26264	26266	3	16	0.00280942	0.83	0.00615292	0.98	39954627	39954627	MFSD2A;MFSD2A;MFSD2A;MFSD2A;MFSD2A;MFSD2A;MFSD2A;MFSD2A
chr7	25860547	25860735	-0.345165	1.03549	388801	356118	356120	3	6	0.00282801	0.83	0.00618016	0.98	25860659	25860659
chr3	42091154	42091499	0.344896	1.03469	290204	164523	164525	3	10	0.00283809	0.83	0.00619591	0.98	42091175	42091175	TRAK1;TRAK1;TRAK1;TRAK1
chr6	90294711	90294763	0.34446	1.03338	372460	324626	324628	3	3	0.00285653	0.83	0.00621975	0.98	90294733	90294733
chr1	177350673	177350901	-0.344311	1.03293	30199	62525	62527	3	3	0.00286192	0.83	0.00622983	0.98	177350673	177350673	LINC01645
chr4	179465442	179465466	0.344041	1.03212	331649	241153	241155	3	5	0.00287157	0.83	0.00624458	0.98	179465466	179465466
chr17	48841818	48841818	0.343773	1.03132	183658	758631	758633	3	4	0.00288165	0.83	0.00626062	0.98	48841818	48841818	CALCOCO2;CALCOCO2;CALCOCO2;CALCOCO2
chr6	33081098	33081583	0.343627	1.03088	365134	309635	309637	3	20	0.00288704	0.83	0.00626856	0.98	33081098	33081098	HLA-DPA1;HLA-DPA1
chr12	54030136	54030419	0.342895	1.02869	99157	581565	581567	3	11	0.00291414	0.83	0.00630957	0.98	54030136	54030136	HOXC6;HOXC6;HOXC6;HOXC6
chr22	42338452	42338689	0.342859	1.02858	281301	886054	886056	3	4	0.00291527	0.83	0.00631127	0.98	42338606	42338606
chr5	132830971	132831033	-0.342548	1.02764	348690	271800	271802	3	12	0.00292904	0.83	0.00633199	0.98	132831004	132831004	SHROOM1
chr7	4689786	4689979	0.341736	1.02521	385844	350716	350718	3	7	0.00296281	0.83	0.00638023	0.98	4689915	4689915
chr7	2763063	2763808	0.303077	2.12154	385432	349854	349860	7	15	0.000332307	0.84	0.000645316	0.94	2763144	2763144	GNA12
chr17	82229595	82230549	-0.321859	1.93116	192262	777512	777517	6	8	0.00042794	0.84	0.000860563	0.94	82229595	82229595
chr12	105233010	105233668	0.321938	1.60969	105979	594799	594803	5	5	0.000724916	0.84	0.00151539	0.95	105233668	105233668	APPL2
chr4	8865151	8865499	-0.321932	1.60966	315498	212852	212856	5	5	0.000724916	0.84	0.00151553	0.95	8865151	8865151
chr10	109977364	109977655	0.323081	1.29233	60533	500155	500158	4	4	0.00148644	0.84	0.00305333	0.97	109977652	109977652
chr2	142131815	142131945	0.323075	1.2923	240203	125035	125038	4	17	0.00148672	0.84	0.00305347	0.97	142131823	142131823	LRP1B
chr14	104223737	104223907	0.322777	1.29111	139171	661622	661625	4	8	0.00149339	0.84	0.00306227	0.97	104223864	104223864
chr2	170820043	170820415	-0.341073	1.02322	243544	130578	130580	3	4	0.00298977	0.84	0.00642223	0.98	170820043	170820043
chr16	1083074	1083172	-0.341046	1.02314	155847	695614	695616	3	6	0.00299019	0.84	0.00642379	0.98	1083172	1083172
chr1	227775022	227775172	-0.340737	1.02221	38899	78235	78237	3	5	0.00300211	0.84	0.00644167	0.98	227775172	227775172
chr7	101856358	101857234	-0.340527	1.02158	399072	375717	375719	3	3	0.00301077	0.84	0.00645415	0.98	101857234	101857234
chr8	100003953	100004053	0.339525	1.01857	422100	419151	419153	3	3	0.00305376	0.84	0.00651247	0.98	100003953	100003953	RGS22;RGS22;RGS22;SNORD77B
chr9	97981744	97982015	0.338712	1.01614	439109	449135	449137	3	3	0.00308724	0.84	0.00656142	0.98	97981744	97981744
chr4	38805112	38805638	0.338535	1.01561	318171	217230	217232	3	11	0.00309391	0.84	0.00657306	0.98	38805112	38805112	TLR1
chr14	94581543	94581765	-0.338282	1.01484	136461	655637	655639	3	11	0.00310512	0.84	0.00658895	0.98	94581698	94581698	SERPINA5;SERPINA5
chr6	84766309	84766655	-0.338134	1.0144	371805	323411	323413	3	3	0.00311137	0.84	0.0066003	0.98	84766309	84766309
chr3	57060336	57060735	0.337819	1.01346	293773	172504	172506	3	8	0.00312314	0.84	0.00662201	0.98	57060336	57060336	SPATA12
chr4	48094077	48094198	-0.337625	1.01288	319215	219224	219226	3	3	0.00313052	0.84	0.00663677	0.98	48094077	48094077	TXK
chr9	113222594	113222739	0.337498	1.01249	441142	452582	452584	3	14	0.00313577	0.84	0.00664457	0.98	113222739	113222739	FKBP15
chr21	37565014	37565817	0.337231	1.01169	271803	866579	866581	3	4	0.00314627	0.84	0.00666018	0.98	37565327	37565327
chr10	22315070	22315070	0.337077	1.01123	47068	475250	475252	3	20	0.00315337	0.84	0.00667054	0.98	22315070	22315070	COMMD3;COMMD3-BMI1
chr8	105798630	105798915	-0.336898	1.01069	423225	421147	421149	3	3	0.00316273	0.84	0.00668146	0.98	105798771	105798771	ZFPM2;ZFPM2;ZFPM2
chr2	20665891	20665914	0.336847	1.01054	222903	93186	93188	3	12	0.00316543	0.84	0.00668543	0.98	20665914	20665914	GDF7
chr1	201647914	201648218	-0.336794	1.01038	33468	68068	68070	3	13	0.00316826	0.84	0.00668884	0.98	201647928	201647928	NAV1
chr1	201739291	201739394	0.336506	1.00952	33504	68136	68138	3	15	0.00318061	0.84	0.00670899	0.98	201739291	201739291	NAV1;NAV1;NAV1;NAV1;NAV1
chr16	65071844	65072382	0.336503	1.00951	165567	717079	717081	3	6	0.00318061	0.84	0.00670899	0.98	65072382	65072382
chr22	20204848	20204970	-0.33613	1.00839	275294	873943	873945	3	4	0.00319593	0.84	0.00673098	0.98	20204848	20204848	LINC02891;LINC00896
chr6	34514683	34514702	-0.336124	1.00837	365662	311992	311994	3	10	0.00319636	0.84	0.00673183	0.98	34514699	34514699	PACSIN1
chr10	6383028	6383300	0.335805	1.00742	44645	470769	470771	3	4	0.00320913	0.84	0.00675312	0.98	6383028	6383028
chr2	55133708	55134174	0.335642	1.00692	228760	103807	103809	3	4	0.00321636	0.84	0.00676347	0.98	55133761	55133761
chr1	84163444	84163837	0.334231	1.00269	19004	39336	39338	3	13	0.00327738	0.84	0.00685315	0.98	84163657	84163657	PRKACB;PRKACB;PRKACB;PRKACB;PRKACB;PRKACB;PRKACB;PRKACB;PRKACB;PRKACB;PRKACB;PRKACB;PRKACB;PRKACB;PRKACB;PRKACB;PRKACB;PRKACB;PRKACB;PRKACB;PRKACB;PRKACB;PRKACB;PRKACB
chr18	8707333	8707558	0.334195	1.00258	193877	781094	781096	3	5	0.00327823	0.84	0.00685485	0.98	8707558	8707558	GACAT2;MTCL1;MTCL1
chr2	107542767	107543215	-0.333094	0.999283	235836	117352	117354	3	5	0.00332605	0.84	0.0069231	0.98	107542767	107542767
chr12	26121435	26121868	0.332825	0.998474	94876	572409	572411	3	7	0.0033408	0.84	0.00694538	0.98	26121868	26121868	BHLHE41;BHLHE41
chr19	2095467	2095644	0.332738	0.998214	203757	798860	798862	3	17	0.0033452	0.84	0.00695148	0.98	2095561	2095561	IZUMO4;IZUMO4;IZUMO4
chr22	26479857	26480109	0.332671	0.998013	276881	877007	877009	3	11	0.0033479	0.84	0.00695531	0.98	26480109	26480109	HPS4;HPS4
chr14	95071908	95072143	-0.332671	0.998012	136555	655833	655835	3	3	0.00334804	0.84	0.00695545	0.98	95072143	95072143
chr13	45194560	45194766	0.332344	0.997031	117166	617843	617845	3	3	0.00336265	0.84	0.0069783	0.98	45194727	45194727	KCTD4;KCTD4
chr18	26470141	26470460	-0.321409	1.60705	195906	784662	784666	5	7	0.000729883	0.85	0.0015222	0.95	26470460	26470460
chr17	39628441	39628458	0.33168	0.995041	180614	751176	751178	3	3	0.00339046	0.85	0.00701817	0.98	39628446	39628446	PPP1R1B;PPP1R1B
chr2	85326636	85326718	0.319444	1.91667	232860	111519	111524	6	23	0.000438724	0.86	0.000881563	0.94	85326718	85326718	TGOLN2;TGOLN2;TGOLN2;TGOLN2
chr4	7281092	7281824	-0.318868	1.59434	314859	211596	211600	5	6	0.00074847	0.86	0.00156193	0.95	7281706	7281706
chr10	24255150	24255364	0.321482	1.28593	47372	475851	475854	4	4	0.0015195	0.86	0.0031047	0.97	24255364	24255364
chr1	44806583	44806965	0.321122	1.28449	13625	29346	29349	4	19	0.00152475	0.86	0.00311505	0.97	44806961	44806961	DYNLT4;DYNLT4
chr20	1898000	1898382	0.320867	1.28347	256127	836572	836575	4	4	0.00152872	0.86	0.00312187	0.97	1898372	1898372
chr10	122021961	122022087	0.320403	1.28161	62779	504400	504403	4	7	0.00153795	0.86	0.00313506	0.97	122021961	122021961	TACC2;TACC2;TACC2;TACC2;TACC2;TACC2;TACC2;TACC2
chr11	123525591	123525885	0.320321	1.28128	87672	558026	558029	4	7	0.00154007	0.86	0.00313705	0.97	123525885	123525885	GRAMD1B;GRAMD1B;GRAMD1B;GRAMD1B;GRAMD1B;GRAMD1B;GRAMD1B;GRAMD1B
chr4	103020032	103020143	-0.320303	1.28121	324545	228765	228768	4	13	0.0015405	0.86	0.00313762	0.97	103020048	103020048	SLC9B2;SLC9B2;SLC9B2;SLC9B2;SLC9B2;SLC9B2;SLC9B2;SLC9B2;SLC9B2;SLC9B2;SLC9B1;SLC9B1;SLC9B1;SLC9B1
chr8	23541347	23541554	0.320065	1.28026	412364	401560	401563	4	4	0.00154476	0.86	0.00314542	0.97	23541554	23541554
chr5	40478003	40478323	0.319801	1.2792	338678	254135	254138	4	4	0.00154859	0.86	0.00315337	0.97	40478108	40478108
chr20	2380785	2380900	0.319699	1.2788	256244	836791	836794	4	12	0.00155057	0.86	0.00315762	0.97	2380900	2380900	TGM6;TGM6
chr11	67523776	67523809	0.33131	0.993931	77706	538803	538805	3	13	0.00340721	0.86	0.00704342	0.98	67523809	67523809	CABP2;CABP2
chr12	46269877	46270117	-0.331061	0.993182	96930	575995	575997	3	32	0.00342054	0.86	0.00706017	0.98	46270117	46270117	SLC38A1;SLC38A1;SLC38A1;SLC38A1
chr11	125168744	125169186	-0.330854	0.992562	87991	558752	558754	3	4	0.00342991	0.86	0.00707492	0.98	125169122	125169122
chr16	1997549	1997870	-0.330814	0.992443	156359	697318	697320	3	4	0.00343147	0.86	0.00707762	0.98	1997870	1997870	ZNF598;ZNF598
chr12	129949828	129949867	-0.330157	0.990471	111702	606788	606790	3	3	0.00346283	0.86	0.00711933	0.98	129949867	129949867
chr3	121894097	121894144	0.329706	0.989119	300140	183178	183180	3	6	0.00348127	0.86	0.00714828	0.98	121894097	121894097	SLC15A2;SLC15A2
chr5	143402171	143402171	0.329593	0.98878	351376	277594	277596	3	9	0.00348709	0.86	0.00715708	0.98	143402171	143402171
chr5	67267847	67267961	-0.329434	0.988301	341386	258898	258900	3	5	0.00349489	0.86	0.00716829	0.98	67267961	67267961
chr8	143494434	143494924	-0.329292	0.987877	429720	432038	432040	3	5	0.00350327	0.86	0.00717879	0.98	143494880	143494880
chr10	70929555	70929792	-0.32896	0.986881	53348	486488	486490	3	4	0.00352001	0.86	0.00720305	0.98	70929792	70929792
chr1	109909511	109909994	0.328773	0.98632	22129	45300	45302	3	16	0.00352781	0.86	0.00721625	0.98	109909511	109909511	CSF1;CSF1;CSF1;CSF1
chr4	178196841	178197202	0.328741	0.986224	331622	241116	241118	3	3	0.00352881	0.86	0.00721795	0.98	178196841	178196841
chr2	207771504	207771639	0.32866	0.985981	248523	139860	139862	3	9	0.00353235	0.86	0.00722377	0.98	207771639	207771639
chr4	3485287	3485607	-0.328542	0.985626	313856	209475	209477	3	3	0.00353689	0.86	0.007232	0.98	3485287	3485287
chr6	116061433	116061717	0.328065	0.984196	375133	329367	329369	3	3	0.00355889	0.86	0.0072635	0.98	116061717	116061717	FRK
chr12	57753038	57753482	0.327449	0.982348	100190	584531	584533	3	30	0.00358599	0.86	0.00730379	0.98	57753052	57753052	CDK4
chr11	31812161	31813065	0.246528	2.46528	71504	524168	524177	10	34	0.000134937	0.87	0.000416731	0.92	31812405	31812405	PAX6;PAX6;PAX6;PAX6;PAX6;PAX6;PAX6;PAX6;PAX6;PAX6;PAX6;PAX6;PAX6;PAX6;PAX6;PAX6;PAX6;PAX6;PAX6;PAX6;PAX6;PAX6;PAX6;PAX6;PAX6;PAX6;PAX6;PAX6;PAX6;PAX6
chr6	73394665	73395154	0.286419	2.29135	370886	321699	321706	8	18	0.000242632	0.87	0.000513358	0.94	73394678	73394678	DDX43
chr3	64561202	64561670	0.283466	2.26773	294884	174435	174442	8	8	0.000248733	0.87	0.000529676	0.94	64561202	64561202	ADAMTS9-AS1;ADAMTS9-AS1
chr1	201739708	201740547	0.281166	2.24932	33504	68143	68150	8	15	0.000252422	0.87	0.000546561	0.94	201739760	201739760	NAV1;NAV1;NAV1;NAV1;NAV1
chr8	29352637	29353283	0.295435	2.06805	413451	403740	403746	7	8	0.000352455	0.87	0.000700369	0.94	29353204	29353204
chr2	1653245	1654461	0.317026	1.90216	219356	86701	86706	6	6	0.000448656	0.87	0.000898874	0.94	1653926	1653926
chr7	1919971	1920437	-0.315034	1.8902	384965	348476	348481	6	6	0.000456035	0.87	0.000915191	0.94	1920437	1920437
chr17	81125453	81125985	0.309717	1.8583	191699	775607	775612	6	17	0.000482001	0.87	0.000962724	0.94	81125453	81125453	MIR3065;MIR657
chr11	69471377	69471584	-0.308833	1.853	78415	540382	540387	6	10	0.000484413	0.87	0.000971805	0.94	69471465	69471465
chr15	98865965	98866728	-0.30542	1.83252	154465	692021	692026	6	9	0.000500021	0.87	0.00100628	0.94	98866277	98866277
chr12	122096880	122097358	0.314956	1.57478	109997	603255	603259	5	5	0.000781247	0.87	0.00162578	0.95	122096880	122096880
chr8	29875003	29875089	-0.314597	1.57298	413580	403921	403925	5	6	0.000783517	0.87	0.00162989	0.95	29875089	29875089
chr5	172107712	172108048	-0.314292	1.57146	355528	284969	284973	5	7	0.000786071	0.87	0.00163472	0.95	172107712	172107712
chr22	19130263	19131249	0.313886	1.56943	274931	873087	873091	5	14	0.000791747	0.87	0.00164195	0.95	19130263	19130263	TSSK2
chr4	47838282	47838716	0.31328	1.5664	319176	219132	219136	5	21	0.00079799	0.87	0.00165359	0.95	47838282	47838282	CORIN;CORIN;CORIN
chr5	147452244	147452793	0.305858	1.52929	351821	278367	278371	5	7	0.00086184	0.87	0.00178171	0.95	147452244	147452244
chr19	13012006	13012589	0.318668	1.27467	207820	808910	808913	4	7	0.00156973	0.87	0.00319182	0.97	13012006	13012006
chr14	36666693	36667186	-0.317493	1.26997	127306	638373	638376	4	9	0.00159286	0.87	0.00323169	0.97	36667186	36667186
chr12	116559274	116559730	0.315417	1.26167	108620	600201	600204	4	11	0.00163216	0.87	0.00330036	0.97	116559290	116559290	MAP1LC3B2
chr7	1742941	1743119	0.314006	1.25602	384891	348247	348250	4	10	0.00166295	0.87	0.00334946	0.97	1742941	1742941	ELFN1-AS1;ELFN1-AS1;ELFN1-AS1
chr3	69012133	69012676	0.313698	1.25479	295395	175261	175264	4	6	0.00166976	0.87	0.00335882	0.97	69012613	69012613	EOGT;EOGT;EOGT;EOGT;EOGT
chr12	124549257	124549885	0.312811	1.25124	110829	605251	605254	4	4	0.00168807	0.87	0.00339004	0.97	124549257	124549257
chr8	133407092	133407438	0.327047	0.98114	427510	427810	427812	3	3	0.00360443	0.87	0.00733316	0.98	133407158	133407158
chr7	25858586	25858826	-0.327032	0.981097	388800	356109	356111	3	22	0.00360529	0.87	0.00733444	0.98	25858586	25858586
chr14	70810273	70810475	-0.326199	0.978596	132310	647688	647690	3	16	0.00364459	0.87	0.00739191	0.98	70810273	70810273	MAP3K9;MAP3K9
chr9	133580257	133580303	-0.325968	0.977903	446297	462374	462376	3	8	0.00365551	0.87	0.00740836	0.98	133580279	133580279
chr6	101399091	101399830	0.239818	2.39818	373135	325934	325943	10	22	0.000138485	0.88	0.000452062	0.93	101399665	101399665
chr2	113235117	113235736	0.261903	2.09523	236832	119128	119135	8	8	0.000285057	0.88	0.000670856	0.94	113235117	113235117	PAX8-AS1;PAX8-AS1
chr7	27103427	27104098	0.260275	2.0822	389024	356561	356568	8	31	0.000288463	0.88	0.000685187	0.94	27103715	27103715	HOXA2
chr2	53859929	53860206	0.287985	2.0159	228463	103297	103303	7	13	0.000373738	0.88	0.000756132	0.94	53860206	53860206	GPR75;GPR75-ASB3
chr5	34686770	34687460	0.285582	1.99907	337733	252550	252556	7	8	0.000379414	0.88	0.000773443	0.94	34687323	34687323	RAI14
chr1	247937125	247937707	0.301078	1.80647	42781	85395	85400	6	14	0.000519601	0.88	0.00105538	0.94	247937707	247937707
chr7	27097808	27098819	0.300642	1.80385	389023	356531	356536	6	26	0.000522297	0.88	0.00106247	0.94	27098819	27098819
chr12	109712157	109712456	0.302328	1.51164	106942	596759	596763	5	7	0.000894191	0.88	0.00184968	0.95	109712443	109712443	FAM222A
chr6	32761768	32761964	0.301729	1.50865	365040	308863	308867	5	25	0.000899299	0.88	0.00186089	0.95	32761964	32761964
chr12	119699549	119699766	0.309474	1.2379	109205	601402	601405	4	4	0.00175731	0.88	0.00350823	0.97	119699649	119699649
chr15	49428593	49428968	0.324561	0.973684	144391	672519	672521	3	3	0.00372774	0.88	0.0075101	0.98	49428593	49428593
chr17	15453714	15453792	0.324547	0.973642	176247	742097	742099	3	3	0.0037283	0.88	0.00751095	0.98	15453762	15453762
chr15	89377925	89377951	0.324008	0.972025	152675	688432	688434	3	23	0.00375313	0.88	0.0075504	0.98	89377925	89377925	MIR9-3HG
chr22	45844187	45844187	-0.324002	0.972005	282514	888362	888364	3	3	0.00375313	0.88	0.00755068	0.98	45844187	45844187	ATXN10;ATXN10;ATXN10;ATXN10
chr8	681115	681541	-0.323579	0.970736	408474	393782	393784	3	3	0.00377357	0.88	0.00757877	0.98	681217	681217
chr19	17861567	17861866	0.322848	0.968544	209389	812561	812563	3	8	0.00381174	0.88	0.00763596	0.98	17861567	17861567	SNORA68
chr22	37664709	37664861	0.32277	0.96831	279668	882538	882540	3	3	0.00381599	0.88	0.00764234	0.98	37664709	37664709
chr16	69482210	69482349	0.322233	0.9667	166781	720146	720148	3	4	0.00384323	0.88	0.00768179	0.98	69482349	69482349
chr3	139006311	139006357	0.322025	0.966074	303594	189636	189638	3	8	0.00385373	0.88	0.00769711	0.98	139006311	139006311	PRR23A
chr12	49924820	49924883	0.32177	0.965311	97867	578273	578275	3	9	0.00386778	0.88	0.00771556	0.98	49924864	49924864
chr12	21757832	21758246	-0.321543	0.964628	94336	571418	571420	3	5	0.00387857	0.88	0.00773131	0.98	21758246	21758246
chr6	35141105	35141162	-0.321207	0.96362	365830	312288	312290	3	15	0.00389403	0.88	0.007756	0.98	35141105	35141105
chr9	84670778	84670832	0.321054	0.963163	436510	444679	444681	3	23	0.00390113	0.88	0.00776664	0.98	84670832	84670832	NTRK2;NTRK2;NTRK2;NTRK2;NTRK2;NTRK2;NTRK2;NTRK2;NTRK2;NTRK2;NTRK2;NTRK2;NTRK2;NTRK2;NTRK2;NTRK2;NTRK2;NTRK2;NTRK2;NTRK2;NTRK2;NTRK2;NTRK2;NTRK2;NTRK2
chr3	58577864	58577891	0.320956	0.962867	294138	173218	173220	3	10	0.00390694	0.88	0.00777473	0.98	58577864	58577864	FAM107A;FAM107A
chr16	68644066	68644107	0.320777	0.962331	166534	719597	719599	3	4	0.0039173	0.88	0.00778948	0.98	68644094	68644094	CDH3;CDH3;CDH3
chr5	14406476	14406623	-0.320774	0.962323	335930	249737	249739	3	4	0.00391744	0.88	0.00778977	0.98	14406567	14406567
chr10	126586439	126586465	0.277441	1.94209	63951	506654	506660	7	7	0.000405096	0.89	0.000845523	0.94	126586465	126586465
chr11	69479652	69480807	0.269812	1.88868	78422	540399	540405	7	8	0.000424535	0.89	0.000917036	0.94	69479652	69479652
chr3	48695329	48695696	0.304486	1.21794	291892	168107	168110	4	4	0.00186004	0.89	0.0036934	0.97	48695676	48695676
chr4	75555843	75556089	0.303792	1.21517	321543	223377	223380	4	6	0.00187394	0.89	0.00371752	0.97	75556059	75556059	ODAPH;ODAPH;ODAPH;ODAPH;ODAPH
chr5	78540994	78541510	0.303356	1.21342	342948	261849	261852	4	4	0.00188317	0.89	0.00373355	0.97	78541510	78541510
chr17	83011639	83011873	-0.302356	1.20942	192683	778857	778860	4	9	0.0019036	0.89	0.00377059	0.97	83011649	83011649
chr4	86360281	86360440	-0.302262	1.20905	322958	225999	226002	4	6	0.00190644	0.89	0.0037757	0.97	86360327	86360327	MAPK10;MAPK10;MAPK10;MAPK10;MAPK10;MAPK10
chr4	38109973	38110148	-0.302204	1.20882	318016	216951	216954	4	18	0.001907	0.89	0.00377626	0.97	38109973	38109973	TBC1D1
chr12	114443648	114444039	-0.301865	1.20746	108186	599386	599389	4	5	0.00191452	0.89	0.00378932	0.97	114444039	114444039
chr3	113276021	113276843	0.301571	1.20628	299118	181344	181347	4	4	0.00192077	0.89	0.00379953	0.97	113276297	113276297
chr5	1725170	1726030	0.301155	1.20462	334017	246192	246195	4	10	0.0019307	0.89	0.00381471	0.97	1726030	1726030
chr17	48605028	48605048	-0.300177	1.20071	183576	758299	758302	4	13	0.00195368	0.89	0.00385572	0.97	48605048	48605048	HOXB6;HOXB6
chr17	48582577	48582735	-0.299813	1.19925	183560	758208	758211	4	9	0.0019622	0.89	0.00387161	0.97	48582735	48582735	HOXB3
chr15	70062308	70062486	-0.320134	0.960401	148576	680296	680298	3	3	0.00394639	0.89	0.00783687	0.98	70062352	70062352
chr9	126587356	126587681	0.319739	0.959218	443715	457058	457060	3	3	0.00396526	0.89	0.00786596	0.98	126587356	126587356
chr19	5147844	5148119	0.319728	0.959183	205252	802470	802472	3	3	0.00396583	0.89	0.00786681	0.98	5147844	5147844
chr12	69476194	69476376	0.319462	0.958385	101716	587285	587287	3	3	0.0039786	0.89	0.00788696	0.98	69476194	69476194
chr2	190859704	190859856	-0.319303	0.95791	246179	135602	135604	3	3	0.00398669	0.89	0.00789817	0.98	190859856	190859856
chr1	218439626	218439964	0.319066	0.957198	37136	75053	75055	3	3	0.00399931	0.89	0.00791633	0.98	218439626	218439626
chr16	57810052	57810336	0.318882	0.956647	165004	716049	716051	3	10	0.00400882	0.89	0.0079291	0.98	57810336	57810336	LOC388282
chr16	2033150	2033177	-0.318706	0.956118	156380	697410	697412	3	4	0.00401819	0.89	0.00794357	0.98	2033177	2033177	SLC9A3R2;SLC9A3R2;SLC9A3R2
chr17	72342958	72343154	-0.318526	0.955577	188199	767384	767386	3	4	0.00402798	0.89	0.00796046	0.98	72343008	72343008	LINC02003
chr2	36354895	36355127	-0.318343	0.955028	225439	98110	98112	3	5	0.00404032	0.89	0.00797607	0.98	36355127	36355127	CRIM1-DT;CRIM1
chr2	156329379	156329809	-0.318039	0.954118	241624	127322	127324	3	7	0.00405664	0.89	0.00799834	0.98	156329809	156329809	NR4A2;NR4A2
chr2	64679842	64680574	0.317762	0.953286	229976	106036	106038	3	3	0.00407054	0.89	0.00801821	0.98	64679842	64679842
chr11	12677353	12678114	-0.317748	0.953243	69236	519847	519849	3	3	0.00407125	0.89	0.00802005	0.98	12677353	12677353
chr2	236176983	236177165	0.317278	0.951834	253465	149099	149101	3	3	0.0040958	0.89	0.00805794	0.98	236177165	236177165
chr5	1010810	1011251	-0.317129	0.951387	333659	245147	245149	3	3	0.00410332	0.89	0.00806872	0.98	1011251	1011251
chr4	108169656	108169822	0.317123	0.95137	324993	229620	229622	3	28	0.0041036	0.89	0.00806901	0.98	108169672	108169672	LEF1;LEF1;LEF1
chr5	113488917	113489003	-0.31705	0.95115	346492	267782	267784	3	15	0.00410814	0.89	0.00807539	0.98	113488949	113488949	MCC
chr1	25028980	25029550	0.316552	0.949655	8102	17720	17722	3	3	0.00413297	0.89	0.00811058	0.98	25028980	25028980
chr2	179272843	179273054	0.316449	0.949346	245008	133644	133646	3	3	0.00413794	0.89	0.00812065	0.98	179272843	179272843
chr19	43465722	43465896	0.316255	0.948766	214252	823524	823526	3	9	0.00414617	0.89	0.00813371	0.98	43465896	43465896	LYPD3
chr17	21397423	21397479	0.316	0.948	177767	745179	745181	3	3	0.00415894	0.89	0.00815258	0.98	21397468	21397468
chr9	18438650	18439125	-0.244176	1.95341	432307	437288	437295	8	10	0.000316273	0.9	0.000829773	0.94	18438650	18438650
chr17	83199585	83200499	0.263757	1.8463	192772	779113	779119	7	10	0.00044369	0.9	0.000982447	0.94	83199585	83199585
chr16	69328726	69329333	0.257307	1.80115	166721	719994	720000	7	7	0.000466535	0.9	0.00106772	0.94	69328726	69328726	COG8;COG8;COG8;COG8;COG8;COG8;COG8;COG8;COG8;COG8;COG8;COG8;COG8;COG8;PDF;PDF
chr3	147413282	147414073	-0.256755	1.79728	304604	191563	191569	7	9	0.000467528	0.9	0.00107538	0.94	147413603	147413603	ZIC1;ZIC1
chr10	92691761	92692479	0.295942	1.77565	57348	493538	493543	6	30	0.000546135	0.9	0.00111795	0.94	92691979	92691979
chr5	134435817	134437106	-0.295626	1.77375	349059	272491	272496	6	9	0.000546844	0.9	0.0011215	0.94	134437106	134437106
chr6	165846450	165847084	0.295221	1.77133	382483	342191	342196	6	8	0.000548405	0.9	0.00112788	0.94	165847084	165847084
chr17	38563418	38564146	-0.293143	1.75886	180268	750358	750363	6	7	0.000557344	0.9	0.00115002	0.94	38564146	38564146	SRCIN1
chr6	149481951	149482411	-0.292499	1.755	379615	337073	337078	6	6	0.000561317	0.9	0.00115782	0.94	149482411	149482411
chr12	10098937	10099520	-0.288419	1.73052	92699	568360	568365	6	6	0.000584161	0.9	0.00121032	0.94	10098972	10098972	CLEC1A;CLEC1A;CLEC1A;CLEC1A;CLEC1A;CLEC1A;CLEC1A;CLEC1A;CLEC1A;CLEC1A
chr6	32048437	32048591	0.287053	1.72232	364846	307545	307550	6	41	0.000588986	0.9	0.00122962	0.94	32048583	32048583	TNXB;TNXB
chr17	56153058	56153426	0.240636	1.68445	185003	761517	761523	7	11	0.000513642	0.9	0.00131447	0.94	56153199	56153199	ANKFN1;ANKFN1;ANKFN1
chr17	38561497	38562313	-0.298597	1.49299	180267	750352	750356	5	5	0.00092938	0.9	0.0019219	0.95	38561962	38561962	SRCIN1
chr6	123637891	123638576	-0.297604	1.48802	375930	330747	330751	5	5	0.000939454	0.9	0.00194191	0.95	123637891	123637891	TRDN;TRDN;TRDN;TRDN;TRDN
chr21	38989685	38990303	-0.297168	1.48584	272126	867120	867124	5	5	0.000943995	0.9	0.00195298	0.95	38989687	38989687
chr1	107480627	107480864	0.296217	1.48108	21622	44197	44201	5	5	0.000952224	0.9	0.00197128	0.95	107480864	107480864	NTNG1;NTNG1;NTNG1;NTNG1;NTNG1;NTNG1;NTNG1;NTNG1;NTNG1;NTNG1;NTNG1;NTNG1;NTNG1;NTNG1;NTNG1;NTNG1;NTNG1;NTNG1;NTNG1;NTNG1;NTNG1;NTNG1
chr14	104275111	104275835	0.295687	1.47844	139193	661658	661662	5	5	0.000957049	0.9	0.0019822	0.95	104275502	104275502	LINC02691
chr6	31728556	31728732	0.295488	1.47744	364719	306412	306416	5	64	0.000958609	0.9	0.00198575	0.95	31728705	31728705	DDAH2;DDAH2;DDAH2
chr10	75782596	75782824	-0.294947	1.47473	54597	488843	488847	5	9	0.000964143	0.9	0.00199838	0.95	75782596	75782596	LRMDA
chr16	66366417	66366508	0.294009	1.47005	165731	717313	717317	5	11	0.00097294	0.9	0.00202307	0.95	66366501	66366501	CDH5
chr14	75980984	75981300	0.292293	1.46147	133632	650228	650232	5	15	0.000988832	0.9	0.00205755	0.95	75981115	75981115	TGFB3;TGFB3;TGFB3;TGFB3;TGFB3;TGFB3
chr7	1243619	1244345	0.291543	1.45772	384621	347501	347505	5	7	0.000997203	0.9	0.0020716	0.95	1243619	1243619
chr1	8211858	8212217	-0.288892	1.44446	2797	7317	7321	5	5	0.00102544	0.9	0.00213119	0.96	8212139	8212139
chr22	21652865	21652865	-0.286522	1.43261	275623	874681	874685	5	15	0.00104743	0.9	0.00218638	0.96	21652865	21652865	MIR130B;MIR301B
chr7	29479707	29480035	-0.286388	1.43194	389542	357882	357886	5	7	0.00104942	0.9	0.00219036	0.96	29479934	29479934	CHN2;CHN2;CHN2;CHN2;CHN2;CHN2;CHN2;CHN2;CHN2;CHN2
chr5	177357714	177357913	-0.285308	1.42654	356917	287794	287798	5	14	0.0010602	0.9	0.00221774	0.96	177357746	177357746	RGS14;RGS14;RGS14
chr4	186500851	186500965	0.284814	1.42407	332827	243372	243376	5	7	0.00106602	0.9	0.00222895	0.96	186500851	186500851	F11-AS1;F11-AS1
chr5	168187876	168188253	-0.284172	1.42086	354762	283621	283625	5	8	0.00107255	0.9	0.00224413	0.96	168188253	168188253
chr22	27331359	27331696	-0.283823	1.41912	277103	877401	877405	5	6	0.00107638	0.9	0.00225251	0.96	27331696	27331696
chr21	45455304	45455519	0.283726	1.41863	273971	871036	871040	5	8	0.00107751	0.9	0.00225449	0.96	45455519	45455519	COL18A1;COL18A1
chr6	116060446	116060813	0.282558	1.41279	375132	329362	329366	5	5	0.00109184	0.9	0.00228542	0.96	116060741	116060741	FRK;FRK
chr10	124619465	124619983	-0.299147	1.19659	63455	505693	505696	4	5	0.00197695	0.9	0.00389701	0.97	124619812	124619812	FAM53B;FAM53B
chr11	133228529	133228562	0.298236	1.19294	89583	561656	561659	4	4	0.0019954	0.9	0.00393646	0.97	133228562	133228562
chr1	170666819	170667428	0.298074	1.1923	29225	60841	60844	4	4	0.00200051	0.9	0.00394383	0.97	170667428	170667428
chr17	72119467	72119727	-0.298053	1.19221	188156	767308	767311	4	14	0.00200122	0.9	0.00394426	0.97	72119467	72119467
chr8	141254670	141254717	-0.297744	1.19097	428818	430043	430046	4	17	0.00200803	0.9	0.00395973	0.97	141254717	141254717	LOC105375787
chr21	43826371	43826560	-0.296701	1.1868	273349	869652	869655	4	4	0.00203144	0.9	0.004004	0.97	43826427	43826427
chr10	95415515	95415790	0.295917	1.18367	57838	494434	494437	4	4	0.00205216	0.9	0.00404302	0.97	95415790	95415790
chr8	119672681	119672943	-0.29466	1.17864	424578	423270	423273	4	11	0.00208139	0.9	0.00410119	0.97	119672943	119672943
chr10	43350928	43351257	0.294487	1.17795	49838	480079	480082	4	7	0.00208564	0.9	0.00410843	0.97	43351126	43351126
chr5	2686447	2686873	0.294178	1.17671	334310	246926	246929	4	5	0.00209359	0.9	0.00412262	0.97	2686447	2686447
chr12	25976671	25977247	0.293756	1.17503	94831	572338	572341	4	4	0.00210366	0.9	0.00414206	0.97	25976786	25976786
chr20	37382216	37382301	0.293732	1.17493	261710	847358	847361	4	7	0.00210451	0.9	0.00414305	0.97	37382216	37382216
chr19	35755501	35755915	-0.293041	1.17216	212122	818280	818283	4	9	0.00212026	0.9	0.00417753	0.97	35755915	35755915
chr17	83081530	83082114	0.292111	1.16845	192727	778988	778991	4	6	0.00214282	0.9	0.00421882	0.97	83081530	83081530
chr11	18455752	18456133	-0.291781	1.16712	70294	521833	521836	4	7	0.00215205	0.9	0.004234	0.97	18456133	18456133	LDHAL6A;LDHAL6A
chr6	31659876	31659937	0.291377	1.16551	364681	306049	306052	4	38	0.00216269	0.9	0.00425273	0.97	31659876	31659876	C6orf47
chr7	883344	883728	0.291199	1.1648	384405	346755	346758	4	9	0.00216822	0.9	0.00426266	0.97	883728	883728
chr11	83035052	83035690	0.290586	1.16235	81549	546566	546569	4	10	0.00218113	0.9	0.00429019	0.97	83035436	83035436	RAB30
chr2	25251026	25251458	-0.290081	1.16033	223556	94460	94463	4	16	0.00219547	0.9	0.00431474	0.97	25251458	25251458
chr3	184316157	184316344	0.288791	1.15516	309356	199936	199939	4	20	0.00222881	0.9	0.00437802	0.97	184316175	184316175	EIF4G1;EIF4G1;EIF4G1;EIF4G1;EIF4G1;EIF4G1
chr16	49492161	49492505	0.280981	1.68589	163238	712497	712502	6	18	0.000620627	0.91	0.00131149	0.94	49492161	49492161
chr1	174874385	174874771	0.28049	1.68294	29853	61931	61936	6	11	0.000623039	0.91	0.00131788	0.94	174874385	174874385	RABGAP1L;RABGAP1L;RABGAP1L
chr17	7383952	7384603	-0.278866	1.67319	174686	738262	738267	6	8	0.000632972	0.91	0.00134285	0.94	7384333	7384333
chr1	220880859	220881273	-0.277458	1.66475	37505	75705	75710	6	42	0.000642053	0.91	0.00136583	0.94	220881070	220881070	HLX-AS1
chr17	79978059	79978664	0.274671	1.64803	191131	773999	774004	6	18	0.000656384	0.91	0.00140542	0.94	79978491	79978491
chr6	151325466	151325998	-0.27275	1.6365	380038	337885	337890	6	11	0.000666032	0.91	0.00143806	0.94	151325682	151325682	AKAP12;AKAP12
chr17	81025547	81026406	0.272044	1.63227	191638	775391	775396	6	13	0.000670005	0.91	0.00145125	0.94	81026095	81026095
chr6	159045022	159045395	0.278625	1.39312	381519	340461	340465	5	8	0.00113767	0.91	0.00239227	0.96	159045030	159045030	TAGAP;TAGAP;TAGAP
chr12	24949228	24949533	-0.278001	1.39	94672	572005	572009	5	12	0.00114406	0.91	0.00240745	0.96	24949533	24949533	BCAT1;BCAT1;BCAT1
chr13	30905798	30906088	0.27748	1.3874	115079	614198	614202	5	14	0.00115016	0.91	0.00241994	0.96	30905991	30905991	MEDAG
chr6	44222247	44222992	0.275731	1.37865	368331	317274	317278	5	18	0.00116988	0.91	0.0024696	0.96	44222538	44222538	SLC29A1;SLC29A1;SLC29A1
chr16	89052430	89052963	0.275589	1.37795	171685	730515	730519	5	12	0.00117173	0.91	0.0024747	0.96	89052453	89052453
chr1	42336055	42336294	0.273396	1.36698	12868	27574	27578	5	20	0.00119798	0.91	0.00253926	0.96	42336055	42336055	FOXJ3;FOXJ3;FOXJ3;FOXJ3
chr15	96325760	96325991	-0.272307	1.36153	154099	691305	691309	5	14	0.00120975	0.91	0.00257147	0.96	96325760	96325760	NR2F2
chr7	155483958	155484185	-0.287109	1.14843	406976	390397	390400	4	11	0.00227067	0.91	0.00446074	0.97	155484093	155484093
chr8	38400607	38400940	0.286649	1.14659	414705	405973	405976	4	6	0.00228244	0.91	0.00448344	0.97	38400726	38400726
chr2	176132549	176132979	0.28594	1.14376	244488	132556	132559	4	4	0.0023033	0.91	0.00451821	0.97	176132979	176132979
chr16	86565186	86565583	0.28554	1.14216	170550	727821	727824	4	11	0.00231238	0.91	0.00453963	0.97	86565282	86565282	FOXC2-AS1
chr2	127664650	127664859	0.285261	1.14105	238592	122307	122310	4	12	0.00231848	0.91	0.00455183	0.97	127664733	127664733	LIMS2
chr3	155676303	155676503	-0.284843	1.13937	305832	193622	193625	4	8	0.00233026	0.91	0.00456957	0.97	155676303	155676303	PLCH1;PLCH1;PLCH1;PLCH1;PLCH1;PLCH1
chr16	991053	991333	0.284837	1.13935	155794	695428	695431	4	6	0.00233069	0.91	0.00457	0.97	991181	991181
chr2	2769655	2770212	0.284713	1.13885	219614	87196	87199	4	4	0.00233367	0.91	0.00457581	0.97	2770144	2770144
chr20	38580111	38580550	0.284412	1.13765	262090	848142	848145	4	8	0.00234218	0.91	0.00459114	0.97	38580304	38580304	ADIG;ADIG;ADIG
chr21	34668879	34669280	-0.284242	1.13697	271140	865314	865317	4	13	0.00234715	0.91	0.00460008	0.97	34668879	34668879	CLIC6;CLIC6
chr1	152223630	152224198	0.284147	1.13659	25135	51857	51860	4	4	0.00234899	0.91	0.0046032	0.97	152224198	152224198	HRNR
chr2	176104884	176105981	-0.283458	1.13383	244474	132434	132437	4	10	0.00236815	0.91	0.00463711	0.97	176105981	176105981	HOXD11
chr6	111091390	111091591	0.28334	1.13336	374504	328352	328355	4	6	0.00237254	0.91	0.00464506	0.97	111091390	111091390
chr1	23370765	23370871	0.315642	0.946926	7542	16498	16500	3	7	0.0041781	0.91	0.00818067	0.98	23370871	23370871	ZNF436-AS1;ZNF436;ZNF436
chr17	1650208	1650297	0.315554	0.946661	172880	733720	733722	3	13	0.00418278	0.91	0.00818763	0.98	1650291	1650291	RILP
chr6	97717197	97717571	0.315392	0.946177	372834	325230	325232	3	4	0.00418987	0.91	0.0082004	0.98	97717284	97717284
chr8	144046863	144046932	0.315376	0.946128	430024	433033	433035	3	9	0.00419101	0.91	0.00820181	0.98	144046863	144046863	SPATC1;SPATC1;SPATC1
chr7	32299442	32299483	0.315184	0.945553	390102	358898	358900	3	14	0.00420321	0.91	0.00821983	0.98	32299442	32299442	PDE1C;PDE1C
chr15	48400325	48400624	0.315042	0.945125	144207	672165	672167	3	3	0.00421385	0.91	0.00823189	0.98	48400325	48400325
chr17	41048515	41048670	-0.314905	0.944715	181218	752726	752728	3	4	0.00422137	0.91	0.00824424	0.98	41048630	41048630	KRTAP2-1
chr3	185717684	185718009	0.31473	0.944189	309729	200708	200710	3	4	0.00422847	0.91	0.00825658	0.98	185718009	185718009
chr8	98949148	98949540	-0.314581	0.943742	421980	418965	418967	3	18	0.00423627	0.91	0.00826978	0.98	98949148	98949148	OSR2;OSR2;OSR2;OSR2
chr3	111712520	111712655	0.314498	0.943493	298776	180716	180718	3	3	0.00424138	0.91	0.00827631	0.98	111712576	111712576
chr17	61196341	61196618	-0.314273	0.942819	186140	763737	763739	3	3	0.00425472	0.91	0.00829645	0.98	61196397	61196397
chr11	29594561	29594851	-0.313902	0.941706	71319	523768	523770	3	4	0.00427884	0.91	0.00832696	0.98	29594561	29594561
chr7	16586599	16586905	-0.313812	0.941436	387394	353719	353721	3	8	0.00428253	0.91	0.00833278	0.98	16586905	16586905
chr20	3785615	3785706	0.313788	0.941365	256603	837696	837698	3	11	0.00428338	0.91	0.00833391	0.98	3785615	3785615	CDC25B;CDC25B;CDC25B;CDC25B;CENPB
chr10	4383978	4384069	0.313596	0.940788	44097	469713	469715	3	8	0.0042943	0.91	0.00835122	0.98	4383978	4383978	LINC00703;LINC00703
chr5	80153983	80154028	0.313587	0.940762	343249	262350	262352	3	3	0.00429501	0.91	0.00835236	0.98	80153983	80153983
chr16	88430380	88430669	-0.313291	0.939872	171316	729469	729471	3	5	0.00431218	0.91	0.00837776	0.98	88430599	88430599	ZNF469
chr9	121963768	121963982	-0.313209	0.939627	442557	455006	455008	3	3	0.00431686	0.91	0.00838386	0.98	121963777	121963777	TTLL11;TTLL11;TTLL11;TTLL11
chr16	78996960	78996993	-0.31182	0.935459	168432	723566	723568	3	3	0.00439888	0.91	0.00850404	0.98	78996993	78996993
chr1	54153556	54153891	0.311812	0.935436	15356	33114	33116	3	10	0.00439916	0.91	0.00850489	0.98	54153891	54153891	CDCP2;CDCP2
chr17	79860319	79860500	-0.311615	0.934845	191083	773845	773847	3	4	0.00441037	0.91	0.00852192	0.98	79860438	79860438
chr19	10286861	10286936	-0.311603	0.93481	206885	806181	806183	3	8	0.0044108	0.91	0.00852249	0.98	10286861	10286861	ICAM4;ICAM4
chr1	19446120	19446336	0.311282	0.933847	6269	14135	14137	3	3	0.00442725	0.91	0.00854774	0.98	19446336	19446336
chr10	114527152	114527490	0.310897	0.932692	61499	501890	501892	3	13	0.00445024	0.91	0.00857896	0.98	114527152	114527152	ABLIM1;ABLIM1;ABLIM1;ABLIM1;ABLIM1;ABLIM1;ABLIM1;ABLIM1;ABLIM1;ABLIM1;ABLIM1;ABLIM1;ABLIM1;ABLIM1;ABLIM1
chr10	110645216	110645239	-0.310863	0.932589	60726	500522	500524	3	16	0.00445123	0.91	0.00858137	0.98	110645216	110645216
chr6	157954369	157954426	0.310752	0.932257	381188	339823	339825	3	6	0.00445677	0.91	0.00859159	0.98	157954426	157954426
chr4	188454346	188454841	0.310528	0.931584	333139	243960	243962	3	3	0.00447011	0.91	0.00861599	0.98	188454346	188454346	LINC01060
chr11	124759684	124760029	-0.310494	0.931482	87889	558453	558455	3	3	0.00447223	0.91	0.0086184	0.98	124759856	124759856
chr4	157075912	157075934	0.310492	0.931477	329802	237931	237933	3	17	0.00447223	0.91	0.00861855	0.98	157075912	157075912	GLRB;GLRB;GLRB
chr1	170730282	170730332	-0.310278	0.930833	29241	60877	60879	3	6	0.00448486	0.91	0.00863685	0.98	170730282	170730282	PRRX1
chr5	95823423	95823719	0.310195	0.930584	344835	265111	265113	3	6	0.00448926	0.91	0.00864465	0.98	95823423	95823423	GLRX;GLRX;GLRX;GLRX
chr17	17206866	17206981	0.310013	0.930038	176684	742878	742880	3	16	0.00449848	0.91	0.00866012	0.98	17206981	17206981	PLD6
chr7	101912903	101913308	-0.309923	0.929769	399094	375756	375758	3	9	0.00450359	0.91	0.00866792	0.98	101913005	101913005
chr17	79155083	79155161	0.309736	0.929209	190829	773292	773294	3	3	0.00451551	0.91	0.00868452	0.98	79155161	79155161
chr2	202072885	202073169	-0.309537	0.92861	247606	138282	138284	3	5	0.00452658	0.91	0.0087007	0.98	202073169	202073169	KIAA2012;KIAA2012
chr7	77008156	77008176	0.309531	0.928593	395712	368844	368846	3	3	0.00452672	0.91	0.00870113	0.98	77008171	77008171
chr6	156976283	156976439	0.309467	0.9284	380886	339299	339301	3	3	0.00453027	0.91	0.00870595	0.98	156976439	156976439
chr9	86767099	86767634	-0.309434	0.928301	436743	445052	445054	3	5	0.00453225	0.91	0.00870822	0.98	86767634	86767634
chr10	2499628	2500050	0.309317	0.927952	43630	468756	468758	3	6	0.0045402	0.91	0.00871844	0.98	2499628	2499628
chr5	68290342	68290430	-0.309173	0.927519	341514	259108	259110	3	6	0.00454786	0.91	0.00873064	0.98	68290387	68290387	PIK3R1
chr8	28415119	28415577	0.309093	0.927279	413231	403287	403289	3	3	0.00455169	0.91	0.00873631	0.98	28415119	28415119
chr6	32082176	32082571	0.309048	0.927144	364861	307738	307740	3	20	0.00455354	0.91	0.00874015	0.98	32082571	32082571
chr8	32071552	32071940	0.308949	0.926848	413906	404516	404518	3	3	0.0045595	0.91	0.00874979	0.98	32071552	32071552
chr7	12686177	12686474	0.308843	0.926528	387072	353190	353192	3	18	0.00456531	0.91	0.00876029	0.98	12686474	12686474	ARL4A;ARL4A;ARL4A;ARL4A
chr1	11648235	11648735	0.30882	0.92646	4034	9836	9838	3	5	0.0045656	0.91	0.00876171	0.98	11648235	11648235
chr16	3160065	3160356	0.308754	0.926262	156911	699181	699183	3	3	0.00457028	0.91	0.00876654	0.98	3160224	3160224
chr13	105410789	105410823	-0.308662	0.925987	122621	627146	627148	3	3	0.0045761	0.91	0.0087742	0.98	105410801	105410801
chr3	169966268	169966336	-0.308641	0.925924	307193	196142	196144	3	20	0.00457695	0.91	0.0087759	0.98	169966330	169966330	LOC100128164;LOC100128164;SEC62
chr2	60528128	60528608	-0.308462	0.925385	229247	104623	104625	3	3	0.00458915	0.91	0.00879406	0.98	60528128	60528128
chr3	42515519	42515736	0.308419	0.925258	290305	164740	164742	3	3	0.0045917	0.91	0.00879789	0.98	42515519	42515519
chr6	134249333	134249608	0.308275	0.924824	377208	333026	333028	3	3	0.00460093	0.91	0.00881265	0.98	134249608	134249608
chr2	49288018	49288658	0.307884	0.923653	228199	102905	102907	3	3	0.00462278	0.91	0.00884543	0.98	49288203	49288203
chr10	60167241	60167313	0.307569	0.922707	51671	483428	483430	3	4	0.00464435	0.91	0.00887764	0.98	60167241	60167241
chr20	53579886	53580195	0.30682	0.920459	265704	854811	854813	3	6	0.00468904	0.91	0.00894773	0.98	53580195	53580195
chr2	239291068	239291478	0.306584	0.919752	254501	151146	151148	3	3	0.00470408	0.91	0.00896916	0.98	239291068	239291068
chr12	132345641	132345856	-0.30647	0.919409	112540	608896	608898	3	3	0.00470962	0.91	0.00897923	0.98	132345856	132345856
chr17	56130025	56130266	0.306433	0.9193	184997	761509	761511	3	3	0.0047116	0.91	0.00898235	0.98	56130025	56130025
chr13	25288152	25288300	-0.306251	0.918754	114012	612160	612162	3	17	0.0047238	0.91	0.00899796	0.98	25288300	25288300	MTMR6;MTMR6;MTMR6;MTMR6;MTMR6;MTMR6;MTMR6;MTMR6;MTMR6;MTMR6;MTMR6
chr6	151690376	151690531	0.306229	0.918686	380109	338044	338046	3	8	0.00472522	0.91	0.00899924	0.98	151690531	151690531	ESR1;ESR1;ESR1;ESR1
chr4	173508721	173509336	-0.306103	0.918308	331179	240303	240305	3	13	0.00473374	0.91	0.00901186	0.98	173508990	173508990
chr2	95333634	95334158	0.305689	0.917067	233687	113239	113241	3	3	0.00475942	0.91	0.00905216	0.98	95334004	95334004
chr16	70646477	70646595	0.305421	0.916263	167037	720727	720729	3	8	0.00477418	0.91	0.00907515	0.98	70646595	70646595	IL34;IL34;IL34;IL34;IL34;IL34;IL34;IL34;IL34;IL34;IL34;IL34;IL34;IL34
chr10	14536718	14536944	0.305266	0.915799	46067	473388	473390	3	6	0.00478482	0.91	0.00908905	0.98	14536944	14536944
chr10	117550777	117550893	0.305245	0.915734	61952	502866	502868	3	4	0.00478595	0.91	0.00909175	0.98	117550893	117550893
chr3	190701148	190701334	0.304784	0.914351	310865	202608	202610	3	3	0.00481334	0.91	0.00913417	0.98	190701155	190701155
chr17	7021402	7021909	0.30458	0.91374	174521	737671	737673	3	12	0.00482554	0.91	0.00915148	0.98	7021402	7021402
chr4	8394683	8394775	0.304287	0.912861	315362	212563	212565	3	9	0.00484427	0.91	0.00917802	0.98	8394683	8394683	ACOX3;ACOX3;ACOX3;ACOX3;ACOX3;ACOX3;ACOX3;ACOX3;ACOX3;ACOX3
chr1	9069587	9069883	0.304047	0.91214	3090	7850	7852	3	9	0.00485789	0.91	0.00920044	0.98	9069883	9069883	SLC2A5;SLC2A5;SLC2A5;SLC2A5
chr8	140578019	140578143	0.303443	0.91033	428534	429444	429446	3	6	0.00489691	0.91	0.00925762	0.98	140578019	140578019
chr7	106865243	106865243	-0.303375	0.910125	399935	377276	377278	3	10	0.00490202	0.91	0.00926599	0.98	106865243	106865243	PIK3CG;PIK3CG;PIK3CG
chr3	188316728	188317195	-0.303069	0.909208	310375	201895	201897	3	3	0.00491905	0.91	0.00929508	0.98	188316728	188316728
chr2	120766033	120766106	-0.303069	0.909207	237776	120901	120903	3	3	0.00491905	0.91	0.00929508	0.98	120766033	120766033
chr7	41701722	41702073	0.303048	0.909144	391459	361138	361140	3	3	0.00492103	0.91	0.00929891	0.98	41701722	41701722
chr9	89606218	89606461	0.302975	0.908924	437279	445943	445945	3	19	0.00492713	0.91	0.00930657	0.98	89606367	89606367	GADD45G;GADD45G
chr3	52703677	52704119	0.302973	0.90892	292982	171118	171120	3	5	0.00492713	0.91	0.00930657	0.98	52704119	52704119	GLT8D1
chr1	228471272	228471698	0.302737	0.908212	39154	78920	78922	3	6	0.00494132	0.91	0.00932899	0.98	228471272	228471272
chr6	71127071	71127235	-0.30257	0.907709	370627	321242	321244	3	4	0.00495097	0.91	0.00934289	0.98	71127071	71127071
chr7	17297354	17297803	0.302561	0.907683	387530	353922	353924	3	10	0.00495125	0.91	0.0093436	0.98	17297354	17297354	AHR
chr13	28678124	28678124	0.302408	0.907223	114662	613459	613461	3	3	0.00495948	0.91	0.00935652	0.98	28678124	28678124	POMP;POMP
chr10	125024146	125024372	0.302382	0.907145	63609	506005	506007	3	10	0.00496119	0.91	0.00935907	0.98	125024146	125024146
chr14	52789882	52790196	0.302288	0.906864	128695	641092	641094	3	15	0.00496757	0.91	0.00936787	0.98	52789882	52789882
chr8	23346441	23346611	-0.30226	0.90678	412296	401405	401407	3	3	0.00496899	0.91	0.00936985	0.98	23346441	23346441
chr10	14330880	14330914	0.301594	0.904783	46026	473324	473326	3	9	0.00501099	0.91	0.00943143	0.98	14330880	14330880	FRMD4A;FRMD4A;FRMD4A
chr13	113820313	113820485	0.301332	0.903995	124556	631743	631745	3	10	0.00502745	0.91	0.00945584	0.98	113820485	113820485
chr11	3156499	3156794	-0.301091	0.903274	67149	515576	515578	3	6	0.00504377	0.91	0.00947939	0.98	3156499	3156499
chr9	136053691	136054023	-0.301015	0.903045	447326	464231	464233	3	29	0.00504916	0.91	0.00948663	0.98	136053691	136053691
chr18	23237382	23237859	0.300514	0.901543	195413	783795	783797	3	3	0.00508406	0.91	0.00953359	0.98	23237794	23237794
chr10	33074143	33074603	0.30046	0.901381	48860	478445	478447	3	3	0.00508662	0.91	0.0095387	0.98	33074603	33074603
chr9	127100434	127100457	0.300119	0.900357	443850	457330	457332	3	3	0.00511046	0.91	0.0095729	0.98	127100434	127100434
chr12	124385566	124385777	-0.29933	0.897991	110737	605004	605006	3	6	0.00516154	0.91	0.00965392	0.98	124385777	124385777	NCOR2;NCOR2;NCOR2
chr11	70671189	70671306	-0.299174	0.897523	78966	541654	541656	3	8	0.00516948	0.91	0.00966796	0.98	70671189	70671189
chr19	21082176	21082615	-0.298987	0.896961	210282	814735	814737	3	3	0.00518126	0.91	0.00968712	0.98	21082558	21082558
chr8	143950469	143950606	0.298921	0.896763	429986	432894	432896	3	15	0.00518665	0.91	0.00969592	0.98	143950469	143950469	PLEC
chr7	63925950	63926293	0.2989	0.896699	393956	365702	365704	3	7	0.00518807	0.91	0.00969734	0.98	63926293	63926293
chr1	153968509	153968710	-0.298816	0.896448	25559	52879	52881	3	23	0.00519445	0.91	0.00970627	0.98	153968509	153968509	SLC39A1;SLC39A1
chr1	157701035	157701087	0.298797	0.896391	26764	55972	55974	3	10	0.00519545	0.91	0.00970812	0.98	157701087	157701087	FCRL3;FCRL3;FCRL3;FCRL3;FCRL3;FCRL3
chr2	85067395	85067568	0.298431	0.895292	232782	111389	111391	3	10	0.005219	0.91	0.00974473	0.98	85067395	85067395	LINC01964
chr9	88998964	88999258	0.298361	0.895084	437107	445649	445651	3	3	0.00522269	0.91	0.00975168	0.98	88998964	88998964
chr2	235024413	235024560	-0.298205	0.894614	253132	148449	148451	3	3	0.00523347	0.91	0.00976573	0.98	235024413	235024413
chr1	151852391	151852712	0.298083	0.894249	25033	51639	51641	3	3	0.00524284	0.91	0.00977793	0.98	151852581	151852581
chr5	1394181	1394369	-0.297975	0.893924	333879	245826	245828	3	5	0.00524922	0.91	0.00978644	0.98	1394369	1394369	SLC6A3;SLC6A3
chr11	10604463	10604688	-0.297954	0.893861	68737	518949	518951	3	4	0.00525093	0.91	0.00978885	0.98	10604542	10604542	IRAG1;IRAG1;IRAG1;IRAG1;IRAG1;IRAG1
chr5	67793162	67793184	0.29774	0.89322	341429	258965	258967	3	5	0.00526412	0.91	0.00981028	0.98	67793181	67793181	LOC101928858
chr19	51002251	51002909	0.297646	0.892939	216969	830407	830409	3	6	0.00527193	0.91	0.00982078	0.98	51002523	51002523	KLK9;KLK9;KLK8;KLK8;KLK8;KLK8;KLK8;KLK8
chr2	199469679	199470835	0.235738	2.12165	247071	137198	137206	9	25	0.000213403	0.92	0.000645316	0.94	199470082	199470082	SATB2-AS1
chr20	56628148	56628793	0.270034	1.35017	266130	855530	855534	5	19	0.00123416	0.92	0.00264668	0.96	56628148	56628148	TFAP2C
chr2	19353476	19354189	0.269478	1.34739	222554	92559	92563	5	5	0.00123969	0.92	0.00266498	0.96	19353476	19353476	OSR1
chr11	1729123	1729151	-0.281471	1.12589	66552	513683	513686	4	7	0.00242022	0.92	0.00474225	0.98	1729151	1729151
chr10	3107481	3107660	0.281384	1.12553	43747	468984	468987	4	4	0.00242362	0.92	0.00474764	0.98	3107660	3107660
chr1	59678996	59679112	-0.296915	0.890744	16444	34904	34906	3	3	0.0053179	0.92	0.00989158	0.98	59678996	59678996
chr17	869783	870043	0.296716	0.890148	172530	732828	732830	3	4	0.00533081	0.92	0.00991202	0.98	869897	869897
chr5	173555354	173555636	0.296429	0.889287	356019	285955	285957	3	4	0.00535266	0.92	0.00994479	0.98	173555636	173555636
chr17	1231612	1231617	0.296271	0.888812	172706	733290	733292	3	3	0.00536302	0.92	0.00996012	0.98	1231612	1231612
chr8	37897642	37898037	0.296062	0.888187	414563	405609	405611	3	3	0.00537919	0.92	0.00998183	0.98	37897642	37897642
chr8	48550401	48550833	-0.295977	0.887932	416105	408628	408630	3	6	0.0053843	0.92	0.00998892	0.98	48550833	48550833	LOC101929268
chr16	88707271	88707788	0.295948	0.887844	171470	729903	729905	3	4	0.00538601	0.92	0.0099919	0.98	88707788	88707788	RNF166;RNF166
chr6	106098879	106099335	0.295801	0.887403	373497	326503	326505	3	15	0.0053948	0.92	0.0100045	0.98	106099335	106099335	PRDM1;PRDM1
chr5	323205	323792	-0.295792	0.887375	333385	244410	244412	3	3	0.00539551	0.92	0.0100051	0.98	323679	323679
chr12	130954627	130954756	0.295565	0.886695	111985	607476	607478	3	15	0.00541155	0.92	0.0100319	0.98	130954632	130954632	ADGRD1;ADGRD1
chr10	8399747	8399935	-0.295501	0.886504	45018	471533	471535	3	3	0.0054158	0.92	0.0100384	0.98	8399810	8399810
chr7	55964133	55964259	0.295303	0.885908	393785	365381	365383	3	14	0.00543056	0.92	0.010059	0.98	55964133	55964133	NIPSNAP2;NIPSNAP2
chr11	3221535	3221553	0.295171	0.885514	67177	515675	515677	3	5	0.00543978	0.92	0.0100729	0.98	3221553	3221553
chr1	25686376	25686490	0.295006	0.885018	8306	18065	18067	3	3	0.0054517	0.92	0.0100894	0.98	25686470	25686470	MAN1C1;MAN1C1;MAN1C1;MAN1C1;MAN1C1
chr12	7444926	7444940	0.294453	0.883358	92177	567409	567411	3	4	0.00549044	0.92	0.010149	0.98	7444932	7444932	CD163L1;CD163L1
chr1	149919048	149919548	0.294301	0.882902	24504	50169	50171	3	5	0.00550306	0.92	0.010169	0.98	149919548	149919548
chr7	31793105	31793800	0.294145	0.882434	390035	358793	358795	3	4	0.00551399	0.92	0.0101859	0.98	31793800	31793800
chr14	95360397	95360660	-0.293844	0.881533	136678	656083	656085	3	8	0.00553556	0.92	0.0102167	0.98	95360660	95360660
chr3	9250055	9250270	0.293435	0.880304	285102	155260	155262	3	18	0.00556365	0.92	0.0102611	0.98	9250055	9250055	SRGAP3;SRGAP3
chr4	69994967	69995143	-0.293422	0.880265	320846	222165	222167	3	4	0.00556606	0.92	0.0102635	0.98	69995143	69995143	STATH;STATH
chr20	50931978	50932124	0.293364	0.880091	265221	854008	854010	3	14	0.00557117	0.92	0.0102716	0.98	50932089	50932089	ADNP;ADNP;ADNP;ADNP
chr1	109687686	109687807	0.293337	0.880011	22050	45162	45164	3	3	0.00557316	0.92	0.0102747	0.98	109687807	109687807	GSTM1;GSTM1
chr14	75469879	75469965	0.293282	0.879845	133484	649972	649974	3	5	0.00557529	0.92	0.0102794	0.98	75469879	75469879	JDP2;JDP2;JDP2;JDP2;JDP2;JDP2;JDP2;JDP2
chr12	122896323	122896344	-0.293138	0.879414	110233	603852	603854	3	12	0.00558295	0.92	0.0102937	0.98	122896323	122896323	VPS37B
chr16	85978009	85978479	0.293093	0.879278	170339	727369	727371	3	10	0.00558735	0.92	0.0102982	0.98	85978479	85978479
chr4	185472275	185472390	-0.292884	0.878651	332611	242919	242921	3	18	0.00560182	0.92	0.0103198	0.98	185472390	185472390	CCDC110;CCDC110
chr14	91303801	91304074	-0.292682	0.878045	135584	653893	653895	3	4	0.00561601	0.92	0.0103415	0.98	91303885	91303885	CCDC88C
chr15	99438781	99439141	0.292551	0.877653	154634	692390	692392	3	5	0.00562651	0.92	0.0103554	0.98	99439141	99439141
chr1	87336014	87336544	0.292545	0.877636	19488	40303	40305	3	3	0.00562665	0.92	0.0103558	0.98	87336544	87336544
chr8	49072271	49072462	0.292539	0.877618	416214	408867	408869	3	11	0.00562708	0.92	0.0103568	0.98	49072345	49072345	PPDPFL;PPDPFL;PPDPFL;PPDPFL;PPDPFL;PPDPFL
chr20	20407904	20408324	-0.292338	0.877013	258902	841726	841728	3	3	0.00564112	0.92	0.0103787	0.98	20407904	20407904
chr14	69719848	69719922	-0.292297	0.876891	132081	647224	647226	3	4	0.00564368	0.92	0.0103828	0.98	69719922	69719922
chr7	1059376	1059440	0.292193	0.876579	384521	347156	347158	3	6	0.00565035	0.92	0.0103934	0.98	1059440	1059440
chr6	32179976	32180117	0.291975	0.875926	364898	308344	308346	3	6	0.0056661	0.92	0.0104167	0.98	32180117	32180117	RNF5
chr13	113454156	113454337	-0.291964	0.875892	124413	631274	631276	3	19	0.00566695	0.92	0.0104179	0.98	113454200	113454200	ADPRHL1;ADPRHL1
chr11	32336279	32336323	0.291789	0.875366	71602	524391	524393	3	3	0.00567958	0.92	0.0104364	0.98	32336317	32336317
chr3	4985490	4985931	0.291772	0.875315	284651	154535	154537	3	3	0.00568014	0.92	0.010437	0.98	4985490	4985490
chr17	55564353	55564353	0.291501	0.874502	184922	761386	761388	3	3	0.00569774	0.92	0.0104658	0.98	55564353	55564353
chr1	167713279	167713492	-0.291404	0.874212	28723	59907	59909	3	6	0.00570639	0.92	0.0104773	0.98	167713492	167713492
chr6	33009897	33010352	-0.291347	0.874042	365117	309560	309562	3	56	0.00571079	0.92	0.0104837	0.98	33009897	33009897	HLA-DOA
chr13	98522058	98522141	0.291332	0.873996	121653	625364	625366	3	8	0.00571122	0.92	0.0104854	0.98	98522141	98522141	STK24
chr2	203936690	203936785	-0.290893	0.87268	247896	138805	138807	3	5	0.00574584	0.92	0.0105397	0.98	203936748	203936748	ICOS
chr6	33455091	33455133	0.290865	0.872595	365265	311155	311157	3	59	0.00574712	0.92	0.0105419	0.98	33455123	33455123	ZBTB9
chr11	67071614	67071720	-0.290683	0.872048	77505	538130	538132	3	4	0.00575847	0.92	0.010563	0.98	67071716	67071716	RHOD;RHOD;RHOD;RHOD
chr17	17515377	17515929	-0.290641	0.871922	176806	743133	743135	3	3	0.00576173	0.92	0.0105697	0.98	17515659	17515659
chr5	10649269	10650239	-0.290299	0.870896	335508	249121	249123	3	3	0.00578585	0.92	0.0106095	0.98	10650239	10650239	ANKRD33B;ANKRD33B
chr11	67015770	67015797	-0.290245	0.870736	77476	538057	538059	3	3	0.00579053	0.92	0.0106158	0.98	67015782	67015782
chr2	241900515	241900598	-0.29023	0.870689	255572	153595	153597	3	16	0.00579124	0.92	0.0106169	0.98	241900598	241900598	FAM240C;FAM240C
chr9	137277738	137277813	-0.289478	0.868433	448009	466247	466249	3	12	0.00584616	0.92	0.0107023	0.98	137277762	137277762	TOR4A;TOR4A
chr16	841260	841302	0.289167	0.8675	155708	695136	695138	3	7	0.00586843	0.92	0.0107402	0.98	841283	841283
chr16	24255004	24255441	0.289039	0.867116	160941	707189	707191	3	11	0.00587666	0.92	0.0107548	0.98	24255004	24255004	CACNG3
chr7	50667762	50668033	-0.288884	0.866652	393098	364133	364135	3	3	0.00588745	0.92	0.0107729	0.98	50667762	50667762
chr16	67416907	67417288	0.288831	0.866493	166110	718430	718432	3	14	0.00589099	0.92	0.0107777	0.98	67416914	67416914	ZDHHC1;ZDHHC1
chr12	114674384	114674821	-0.288749	0.866247	108226	599494	599496	3	3	0.0058961	0.92	0.0107875	0.98	114674821	114674821	TBX3;TBX3
chr12	21936626	21937297	-0.28861	0.86583	94357	571472	571474	3	7	0.00590575	0.92	0.0108037	0.98	21936867	21936867
chr16	49491228	49491393	-0.288333	0.864999	163238	712491	712493	3	18	0.00592703	0.92	0.0108374	0.98	49491228	49491228	ZNF423;ZNF423;ZNF423;ZNF423;ZNF423;ZNF423;ZNF423;ZNF423
chr2	238434442	238434676	-0.288293	0.86488	254184	150483	150485	3	5	0.00592916	0.92	0.010841	0.98	238434470	238434470
chr7	138919494	138919592	-0.288083	0.864248	404111	384707	384709	3	3	0.00594406	0.92	0.0108634	0.98	138919494	138919494
chr2	230823574	230824208	0.287996	0.863988	251971	146177	146179	3	5	0.0059503	0.92	0.010873	0.98	230824025	230824025
chr11	2381161	2381177	0.287937	0.863812	66810	514551	514553	3	7	0.00595442	0.92	0.0108789	0.98	2381161	2381161
chr7	32072302	32072694	0.287815	0.863445	390073	358855	358857	3	17	0.00596392	0.92	0.0108959	0.98	32072512	32072512	PDE1C;PDE1C;PDE1C;PDE1C;PDE1C
chr9	126375867	126376321	0.287694	0.863083	443629	456910	456912	3	3	0.00597244	0.92	0.0109092	0.98	126376321	126376321
chr3	3801658	3802203	0.287396	0.862188	284452	154173	154175	3	3	0.00599613	0.92	0.0109421	0.98	3801658	3801658	LOC100130207
chr4	173531344	173532136	-0.223571	1.78856	331189	240384	240391	8	35	0.000343374	0.93	0.0010934	0.94	173531461	173531461	HAND2
chr8	27611167	27611669	0.234921	1.64444	413030	402884	402890	7	11	0.000528399	0.93	0.00141663	0.94	27611317	27611317	CLU;MIR6843
chr13	100521506	100522166	-0.230128	1.61089	122167	626352	626358	7	10	0.000540601	0.93	0.00151312	0.95	100522166	100522166
chr3	64684783	64684839	-0.280868	1.12347	294905	174464	174467	4	19	0.00243824	0.93	0.00477545	0.98	64684783	64684783	ADAMTS9-AS2
chr17	43758893	43759195	-0.280494	1.12197	182133	755028	755031	4	8	0.00244902	0.93	0.00479546	0.98	43759047	43759047	SOST
chr2	222320845	222321033	-0.280037	1.12015	250747	144180	144183	4	13	0.00246392	0.93	0.004821	0.98	222320946	222320946	CT75;CT75;LOC122319436
chr6	44561028	44561221	-0.280028	1.12011	368425	317527	317530	4	6	0.00246435	0.93	0.00482142	0.98	44561128	44561128
chr11	61480963	61481084	-0.280002	1.12001	75431	532147	532150	4	9	0.00246506	0.93	0.0048227	0.98	61480976	61480976	PPP1R32;PPP1R32
chr9	98806310	98806821	0.279765	1.11906	439310	449482	449485	4	4	0.00247272	0.93	0.00483774	0.98	98806693	98806693	GALNT12
chr12	71219456	71219744	-0.279214	1.11686	101936	587708	587711	4	6	0.00248719	0.93	0.00486839	0.98	71219563	71219563
chr1	224169129	224169579	0.278918	1.11567	38076	76676	76679	4	4	0.00249627	0.93	0.00488556	0.98	224169579	224169579
chr3	17961490	17962069	-0.278592	1.11437	287363	159554	159557	4	6	0.00250479	0.93	0.00490202	0.98	17961490	17961490	LOC339862
chr10	116669970	116670137	-0.278054	1.11222	61751	502361	502364	4	10	0.00251968	0.93	0.00493196	0.98	116670009	116670009	C10orf82;C10orf82
chr6	6320819	6320976	-0.277549	1.1102	359683	293427	293430	4	10	0.00253401	0.93	0.00496034	0.98	6320976	6320976	F13A1
chr19	4455918	4456137	0.276586	1.10634	204922	801691	801694	4	4	0.00256381	0.93	0.00501908	0.98	4456137	4456137	UBXN6
chr12	132725552	132725680	-0.276089	1.10436	112755	609542	609545	4	8	0.00257573	0.93	0.00504519	0.98	132725573	132725573	ANKLE2;ANKLE2
chr10	125000118	125000643	0.27565	1.1026	63591	505961	505964	4	4	0.00258992	0.93	0.00507058	0.98	125000526	125000526
chr11	62922085	62922571	0.274571	1.09828	75951	533636	533639	4	16	0.00262142	0.93	0.00513344	0.98	62922182	62922182	CHRM1
chr8	1548585	1549141	0.274028	1.09611	408841	394644	394647	4	11	0.00263674	0.93	0.00516849	0.98	1548585	1548585
chr10	80539850	80539981	0.273947	1.09579	55714	490675	490678	4	9	0.00263887	0.93	0.00517331	0.98	80539850	80539850	SH2D4B
chr2	25362750	25362897	-0.273706	1.09482	223609	94582	94585	4	4	0.00264511	0.93	0.00518637	0.98	25362800	25362800
chr12	131832583	131832845	0.272416	1.08966	112288	608105	608108	4	4	0.00268243	0.93	0.00526512	0.98	131832845	131832845
chr6	133888797	133889021	-0.271607	1.08643	377120	332840	332843	4	17	0.0027057	0.93	0.00531364	0.98	133889000	133889000	TARID;TCF21;TCF21
chr11	70155648	70155914	-0.271192	1.08477	78711	541095	541098	4	11	0.00271819	0.93	0.00533847	0.98	70155914	70155914	ANO1;ANO1;ANO1;ANO1
chr11	47587805	47588546	0.270867	1.08347	74073	529336	529339	4	4	0.00272727	0.93	0.00535848	0.98	47587941	47587941
chr16	976877	977604	0.270266	1.08107	155786	695383	695386	4	4	0.00274543	0.93	0.00540218	0.98	977604	977604
chr10	48603752	48604213	0.270239	1.08096	50595	481553	481556	4	15	0.00274614	0.93	0.00540431	0.98	48603752	48603752
chr11	93537917	93538118	0.270216	1.08086	82571	548383	548386	4	5	0.00274642	0.93	0.00540516	0.98	93538118	93538118
chr3	155852486	155853020	0.270072	1.08029	305852	193688	193691	4	7	0.0027504	0.93	0.0054124	0.98	155852486	155852486
chr1	233629371	233629604	-0.268506	1.07402	40327	80963	80966	4	4	0.00279665	0.93	0.00551215	0.98	233629371	233629371
chr4	54103521	54103796	0.267398	1.06959	319770	220219	220222	4	8	0.00283071	0.93	0.00558607	0.98	54103746	54103746
chr6	148548325	148548759	-0.267319	1.06927	379410	336757	336760	4	4	0.00283312	0.93	0.00559132	0.98	148548759	148548759	SASH1;SASH1;SASH1;SASH1;SASH1;SASH1;SASH1;SASH1;SASH1;SASH1;SASH1;SASH1
chr2	64483072	64483110	-0.28736	0.862081	229909	105912	105914	3	3	0.00599855	0.93	0.010947	0.98	64483072	64483072
chr2	181426133	181426196	0.287159	0.861476	245216	133940	133942	3	4	0.00601429	0.93	0.0109731	0.98	181426196	181426196
chr6	140921540	140921890	-0.286984	0.860952	378450	335114	335116	3	3	0.00602593	0.93	0.0109902	0.98	140921540	140921540
chr8	23538860	23539374	0.286654	0.859962	412363	401557	401559	3	3	0.00604877	0.93	0.0110273	0.98	23538860	23538860
chr1	206896047	206896495	-0.286606	0.859817	35190	71545	71547	3	10	0.00605246	0.93	0.0110325	0.98	206896495	206896495	IL24;IL24;IL24;IL24
chr10	49133944	49134069	0.286504	0.859513	50708	481770	481772	3	3	0.00606254	0.93	0.0110469	0.98	49134036	49134036	FAM170B
chr19	38183892	38184582	0.286331	0.858992	212630	819660	819662	3	3	0.00607616	0.93	0.0110667	0.98	38184582	38184582
chr10	128811973	128812167	0.285916	0.857749	64308	507308	507310	3	3	0.00611078	0.93	0.0111179	0.98	128812086	128812086
chr5	35194594	35195335	0.285688	0.857063	337831	252735	252737	3	3	0.00612837	0.93	0.0111479	0.98	35194960	35194960
chr20	38303979	38303995	-0.285627	0.856882	262023	847991	847993	3	5	0.00613306	0.93	0.0111545	0.98	38303983	38303983	BPI
chr9	96022520	96022828	-0.285583	0.85675	438713	448385	448387	3	10	0.00613575	0.93	0.0111601	0.98	96022725	96022725	LINC00092
chr20	36646224	36646249	-0.285462	0.856387	261503	846935	846937	3	14	0.00614341	0.93	0.0111748	0.98	36646249	36646249	SLA2;SLA2
chr19	51763042	51763293	-0.285336	0.856009	217222	830981	830983	3	6	0.00615477	0.93	0.0111895	0.98	51763293	51763293	FPR2
chr12	122395017	122395409	0.285258	0.855773	110093	603501	603503	3	7	0.00615973	0.93	0.0111994	0.98	122395409	122395409	CLIP1-AS1
chr3	195761622	195762051	0.285183	0.85555	311909	204420	204422	3	3	0.00616385	0.93	0.0112078	0.98	195761622	195761622
chr4	40857232	40857263	0.284887	0.854662	318622	218069	218071	3	8	0.00618925	0.93	0.0112459	0.98	40857263	40857263	APBB2;APBB2;APBB2;APBB2
chr13	24050371	24050767	0.284851	0.854554	113763	611668	611670	3	3	0.0061918	0.93	0.0112509	0.98	24050371	24050371
chr9	124285934	124286349	-0.284762	0.854287	443110	456025	456027	3	3	0.00619776	0.93	0.0112612	0.98	124285934	124285934
chr17	80513319	80513653	0.284733	0.854199	191380	774676	774678	3	3	0.00620088	0.93	0.0112658	0.98	80513653	80513653
chr1	165425135	165425565	-0.284038	0.852113	28304	59082	59084	3	7	0.00625806	0.93	0.0113556	0.98	165425304	165425304	RXRG
chr13	35855997	35856474	-0.28323	0.849691	115770	615346	615348	3	8	0.0063239	0.93	0.0114544	0.98	35855997	35855997	DCLK1;DCLK1;DCLK1
chr8	1817146	1817192	-0.283109	0.849326	408949	394895	394897	3	14	0.00633369	0.93	0.0114698	0.98	1817192	1817192	MIR596
chr7	99618585	99618844	-0.283065	0.849196	398356	373873	373875	3	3	0.00633667	0.93	0.0114751	0.98	99618585	99618585	ZSCAN25;ZSCAN25;ZSCAN25;ZSCAN25;ZSCAN25;ZSCAN25;ZSCAN25;ZSCAN25;ZSCAN25;ZSCAN25;ZSCAN25;ZSCAN25;ZSCAN25;ZSCAN25
chr13	35476576	35476707	-0.283019	0.849057	115728	615260	615262	3	15	0.00634107	0.93	0.011481	0.98	35476576	35476576	MAB21L1;MAB21L1;NBEA
chr17	56707681	56707974	-0.282647	0.847942	185069	761619	761621	3	3	0.00637058	0.93	0.0115283	0.98	56707681	56707681
chr10	62036935	62037506	-0.282503	0.847508	51984	483953	483955	3	3	0.00638349	0.93	0.011547	0.98	62037156	62037156
chr10	1528122	1528223	0.28244	0.847321	43464	468439	468441	3	5	0.00638732	0.93	0.0115531	0.98	1528223	1528223
chr1	14848790	14848860	-0.282409	0.847228	4717	11177	11179	3	3	0.00638988	0.93	0.0115565	0.98	14848855	14848855
chr12	131000049	131000397	-0.282056	0.846168	112001	607518	607520	3	6	0.00641755	0.93	0.0116038	0.98	131000397	131000397	ADGRD1;ADGRD1
chr3	45553970	45554498	-0.281541	0.844624	290987	166163	166165	3	6	0.00645387	0.93	0.0116648	0.98	45553970	45553970
chr14	94772298	94773233	0.217663	1.74131	136510	655742	655749	8	17	0.000347773	0.94	0.00118436	0.94	94772334	94772334	GSC-DT
chr10	117535380	117536671	0.216004	1.72804	61947	502808	502815	8	36	0.000349617	0.94	0.001216	0.94	117536671	117536671
chr14	71586177	71586644	0.255215	1.53129	132484	647954	647959	6	7	0.000763369	0.94	0.00177604	0.95	71586194	71586194	SIPA1L1
chr17	79792536	79793686	0.253305	1.51983	191041	773690	773695	6	12	0.000775713	0.94	0.00181633	0.95	79793285	79793285	CBX8;CBX8
chr6	32087670	32087852	-0.25198	1.51188	364863	307777	307782	6	60	0.000782098	0.94	0.00184869	0.95	32087757	32087757
chr10	133101194	133102104	-0.251746	1.51048	65557	510523	510528	6	7	0.000783659	0.94	0.00185337	0.95	133102104	133102104	ADGRA1
chr11	503283	503807	0.243836	1.46302	65961	511823	511828	6	13	0.000825942	0.94	0.00205102	0.95	503628	503628
chr3	139020880	139021080	0.266475	1.33237	303598	189647	189651	5	8	0.0012746	0.94	0.00276076	0.96	139021058	139021058	PRR23B
chr8	49071918	49072187	0.265915	1.32957	416214	408861	408865	5	11	0.00128325	0.94	0.00278076	0.96	49072096	49072096	PPDPFL;PPDPFL;PPDPFL
chr21	39451796	39452531	0.264086	1.32043	272237	867379	867383	5	11	0.00130652	0.94	0.00284192	0.97	39452531	39452531
chr2	104856882	104858014	-0.264059	1.32029	235395	116509	116513	5	5	0.00130723	0.94	0.00284348	0.97	104857342	104857342	POU3F3;POU3F3
chr19	46495861	46496050	-0.261684	1.30842	215277	826207	826211	5	16	0.00133604	0.94	0.00292918	0.97	46496050	46496050	PNMA8B
chr2	96144792	96145525	-0.261514	1.30757	233772	113385	113389	5	17	0.00133802	0.94	0.00293556	0.97	96145525	96145525	DUSP2
chr17	48592123	48592667	-0.261302	1.30651	183567	758237	758241	5	9	0.001341	0.94	0.00294181	0.97	48592204	48592204	HOXB5;HOXB5;HOXB-AS3;HOXB-AS3;HOXB-AS3
chr6	10382505	10382914	-0.261041	1.30521	360315	294459	294463	5	5	0.00134412	0.94	0.0029506	0.97	10382505	10382505
chr9	127263308	127263497	0.257275	1.28638	443913	457455	457459	5	7	0.00139052	0.94	0.00310044	0.97	127263308	127263308	GARNL3;GARNL3;GARNL3
chr11	31819977	31820221	0.256468	1.28234	71507	524211	524215	5	11	0.00140074	0.94	0.00312981	0.97	31820221	31820221
chr17	44354259	44354797	-0.254467	1.27233	182377	755666	755670	5	6	0.00142486	0.94	0.00321282	0.97	44354380	44354380	FAM171A2
chr8	119207663	119207855	-0.254119	1.27059	424519	423153	423157	5	16	0.00142968	0.94	0.00322672	0.97	119207811	119207811	MAL2
chr1	207958659	207959442	0.252504	1.26252	35428	72077	72081	5	5	0.0014504	0.94	0.00329398	0.97	207958659	207958659	LINC02767;LINC02767
chr2	122661146	122661517	0.252027	1.26013	238149	121513	121517	5	6	0.00145494	0.94	0.00331356	0.97	122661517	122661517
chr17	43755098	43755793	-0.24654	1.2327	182131	755018	755022	5	7	0.00152503	0.94	0.0035535	0.97	43755505	43755505	SOST
chr1	47433239	47433995	0.245556	1.22778	14211	30740	30744	5	6	0.0015371	0.94	0.00360231	0.97	47433995	47433995	FOXD2-AS1
chr13	106530191	106530744	-0.243953	1.21976	122752	627350	627354	5	5	0.00155767	0.94	0.00367793	0.97	106530744	106530744
chr1	11501432	11501899	0.24241	1.21205	3989	9761	9765	5	6	0.0015747	0.94	0.00374661	0.97	11501605	11501605	DISP3
chr7	47517213	47517330	0.242285	1.21142	392634	363316	363320	5	5	0.00157612	0.94	0.00375115	0.97	47517330	47517330
chr17	28384098	28384784	0.240678	1.20339	178159	745895	745899	5	8	0.00159711	0.94	0.00382663	0.97	28384577	28384577
chr20	32858377	32858557	-0.266415	1.06566	260417	844731	844734	4	9	0.00285951	0.94	0.00564935	0.98	32858377	32858377	LOC119746555;EFCAB8
chr6	31945993	31946218	0.266217	1.06487	364823	307305	307308	4	13	0.00286774	0.94	0.00566383	0.98	31945993	31945993	CFB
chr3	71063973	71064452	0.265971	1.06388	295674	175731	175734	4	15	0.00287512	0.94	0.00568114	0.98	71064452	71064452
chr2	167186472	167187153	-0.265551	1.06221	242987	129572	129575	4	5	0.0028886	0.94	0.00570909	0.98	167186674	167186674	XIRP2;XIRP2
chr3	128483193	128483888	0.265073	1.06029	301864	186257	186260	4	5	0.00290335	0.94	0.0057413	0.98	128483193	128483193
chr6	100464073	100464292	-0.265025	1.0601	373081	325814	325817	4	12	0.00290477	0.94	0.00574556	0.98	100464073	100464073
chr22	27799536	27799827	0.264821	1.05928	277233	877599	877602	4	10	0.00290988	0.94	0.0057579	0.98	27799739	27799739	MN1
chr1	209703995	209704269	-0.264763	1.05905	35773	72575	72578	4	10	0.00291158	0.94	0.00576145	0.98	209704037	209704037	HSD11B1
chr1	223134896	223135595	0.264721	1.05888	37875	76324	76327	4	4	0.002913	0.94	0.00576457	0.98	223134995	223134995
chr17	80023961	80024151	0.264594	1.05838	191154	774093	774096	4	10	0.0029184	0.94	0.00577478	0.98	80024151	80024151
chr11	27470831	27471533	0.26343	1.05372	71103	523367	523370	4	20	0.0029533	0.94	0.00585155	0.98	27471533	27471533	LGR4-AS1;LGR4-AS1
chr4	158173125	158173812	0.262537	1.05015	329874	238068	238071	4	12	0.00298054	0.94	0.00591199	0.98	158173125	158173125	GASK1B;GASK1B;GASK1B
chr6	30684599	30684622	0.261746	1.04698	364361	304209	304212	4	28	0.00300395	0.94	0.0059669	0.98	30684619	30684619	PPP1R18;PPP1R18
chr4	128601415	128601738	-0.261711	1.04684	326859	232921	232924	4	5	0.00300466	0.94	0.0059696	0.98	128601484	128601484
chr19	46784987	46785006	0.260879	1.04352	215380	826473	826476	4	9	0.00303148	0.94	0.00603019	0.98	46785006	46785006	SLC1A5
chr1	225866237	225866614	-0.26011	1.04044	38414	77267	77270	4	5	0.00305603	0.94	0.00608779	0.98	225866315	225866315
chr7	149692578	149692850	0.260045	1.04018	405662	387557	387560	4	5	0.0030583	0.94	0.0060929	0.98	149692850	149692850
chr5	123098849	123099386	-0.258885	1.03554	347419	269491	269494	4	15	0.00309406	0.94	0.0061796	0.98	123099386	123099386
chr6	17289762	17289915	0.258742	1.03497	361956	297255	297258	4	6	0.0030986	0.94	0.0061891	0.98	17289858	17289858
chr10	22253216	22253797	-0.258624	1.0345	47058	475234	475237	4	6	0.00310228	0.94	0.00619861	0.98	22253797	22253797	LOC100130992
chr8	19682699	19682761	0.258287	1.03315	411449	399556	399559	4	12	0.00311293	0.94	0.00622401	0.98	19682743	19682743	CSGALNACT1;CSGALNACT1
chr4	154492466	154492765	-0.257928	1.03171	329520	237420	237423	4	10	0.00312357	0.94	0.00625352	0.98	154492566	154492566	DCHS2;DCHS2
chr1	63621779	63621956	0.257524	1.0301	16979	35880	35883	4	4	0.00313648	0.94	0.00628303	0.98	63621779	63621779	PGM1
chr6	30451714	30451774	0.257382	1.02953	364274	303610	303613	4	20	0.00314045	0.94	0.00629283	0.98	30451716	30451716
chr6	170403620	170404105	-0.257347	1.02939	383932	345447	345450	4	6	0.00314173	0.94	0.00629467	0.98	170403996	170403996
chr4	52076831	52077031	-0.256272	1.02509	319482	219726	219729	4	6	0.00317621	0.94	0.00638307	0.98	52076831	52076831	SPATA18;SPATA18;SPATA18;SPATA18;SPATA18;SPATA18
chr17	81285483	81285899	-0.256208	1.02483	191784	775897	775900	4	6	0.00317791	0.94	0.00638789	0.98	81285483	81285483
chr4	150579479	150580146	0.254184	1.01674	328848	236189	236192	4	10	0.00324474	0.94	0.00654979	0.98	150579479	150579479
chr8	142464117	142464588	0.252651	1.0106	429292	430978	430981	4	8	0.00329483	0.94	0.00668359	0.98	142464588	142464588	ADGRB1;ADGRB1;ADGRB1
chr17	42783980	42784552	0.252563	1.01025	181816	754274	754277	4	13	0.00329823	0.94	0.00669253	0.98	42784060	42784060	WNK4;WNK4;WNK4
chr6	69866276	69866429	0.252055	1.00822	370503	320978	320981	4	20	0.00331328	0.94	0.00673566	0.98	69866282	69866282	COL19A1
chr5	170389751	170389956	0.251451	1.0058	355208	284388	284391	4	10	0.00333399	0.94	0.00678816	0.98	170389872	170389872	KCNMB1
chr18	23155012	23155573	0.251067	1.00427	195388	783757	783760	4	9	0.00334634	0.94	0.00681725	0.98	23155041	23155041	CABLES1
chr3	128493430	128493801	0.249046	0.996182	301867	186303	186306	4	23	0.00341189	0.94	0.0069966	0.98	128493653	128493653	GATA2
chr1	3939707	3940213	0.248509	0.994038	1570	4859	4862	4	9	0.00342792	0.94	0.00704073	0.98	3939707	3939707	LINC01346
chr10	12606033	12606527	0.248401	0.993605	45643	472585	472588	4	4	0.00343062	0.94	0.00704981	0.98	12606527	12606527
chr16	1989104	1989611	0.247344	0.989375	156356	697288	697291	4	29	0.00346836	0.94	0.00714246	0.98	1989104	1989104	SYNGR3
chr19	2525292	2525636	0.247042	0.988166	203992	799472	799475	4	5	0.00347744	0.94	0.00717183	0.98	2525461	2525461
chr10	80413779	80413866	-0.246692	0.986767	55661	490568	490571	4	4	0.00348979	0.94	0.00720575	0.98	80413866	80413866	PRXL2A;PRXL2A;PRXL2A;PRXL2A
chr18	69402723	69403088	0.244632	0.978529	200847	792879	792882	4	5	0.00356102	0.94	0.00739318	0.98	69402934	69402934
chr1	228103967	228104361	0.244469	0.977874	38997	78456	78459	4	12	0.00356797	0.94	0.00740851	0.98	228104361	228104361	C1orf35;C1orf35
chr8	33604420	33604760	-0.243663	0.974652	414116	404873	404876	4	4	0.00359663	0.94	0.0074864	0.98	33604420	33604420
chr18	62329872	62330251	-0.243298	0.97319	200096	791707	791710	4	5	0.00360855	0.94	0.00752216	0.98	62329942	62329942
chr12	114676010	114676591	-0.242916	0.971664	108228	599498	599501	4	4	0.00362075	0.94	0.00755792	0.98	114676010	114676010
chr7	151868510	151868646	0.242149	0.968598	406399	389298	389301	4	6	0.00364714	0.94	0.00763425	0.98	151868646	151868646
chr19	6744463	6745706	0.241977	0.967907	205875	803783	803786	4	8	0.0036548	0.94	0.00765128	0.98	6745706	6745706
chr11	10456017	10456300	-0.241726	0.966906	68686	518847	518850	4	13	0.00366332	0.94	0.00767654	0.98	10456300	10456300	AMPD3;AMPD3
chr12	126742069	126742596	0.2415	0.966002	111310	606132	606135	4	7	0.00367282	0.94	0.00769881	0.98	126742570	126742570
chr2	120710505	120710655	-0.241442	0.96577	237753	120840	120843	4	5	0.00367424	0.94	0.00770463	0.98	120710567	120710567
chr5	1973660	1974017	0.240692	0.962766	334134	246583	246586	4	4	0.00369865	0.94	0.00777671	0.98	1974017	1974017
chr11	72014252	72014544	0.240437	0.961749	79297	542319	542322	4	5	0.00370589	0.94	0.00780523	0.98	72014252	72014252	NUMA1;NUMA1;LOC100128494
chr8	59120186	59120424	-0.239966	0.959864	417345	410865	410868	4	17	0.00372078	0.94	0.00784837	0.98	59120235	59120235	TOX
chr1	2247804	2247919	0.281357	0.84407	744	2438	2440	3	5	0.00646919	0.94	0.0116873	0.98	2247913	2247913
chr1	53062940	53063319	0.281278	0.843835	15031	32415	32417	3	12	0.00647629	0.94	0.0116993	0.98	53063319	53063319
chr3	190322831	190323185	-0.281275	0.843825	310792	202490	202492	3	11	0.00647657	0.94	0.0117	0.98	190322833	190322833	CLDN1
chr5	142326163	142326648	-0.281096	0.843287	351074	277153	277155	3	16	0.0064919	0.94	0.0117244	0.98	142326163	142326163	SPRY4;SPRY4
chr11	5690439	5690879	0.281031	0.843092	67613	516579	516581	3	3	0.00649658	0.94	0.0117335	0.98	5690439	5690439
chr15	92011861	92012158	0.281028	0.843085	153395	690054	690056	3	3	0.00649672	0.94	0.0117337	0.98	92012013	92012013
chr18	35355340	35355771	0.280779	0.842336	196605	785970	785972	3	3	0.00651999	0.94	0.0117684	0.98	35355340	35355340
chr16	4937910	4937926	0.280569	0.841706	157642	700960	700962	3	14	0.00653801	0.94	0.0117969	0.98	4937910	4937910	PPL
chr13	113051403	113051419	0.280515	0.841544	124224	630710	630712	3	10	0.00654284	0.94	0.0118044	0.98	113051403	113051403
chr17	68955470	68955762	0.280496	0.841487	187799	766769	766771	3	3	0.00654411	0.94	0.0118067	0.98	68955470	68955470	ABCA8;ABCA8;ABCA8;ABCA8;ABCA8
chr7	27241846	27241950	0.280459	0.841378	389097	357117	357119	3	36	0.0065461	0.94	0.0118104	0.98	27241942	27241942	EVX1-AS;EVX1;EVX1;EVX1
chr11	42253802	42254172	0.280344	0.841031	72802	526551	526553	3	3	0.00655773	0.94	0.0118253	0.98	42253813	42253813	LINC02740
chr8	6052358	6052539	0.280299	0.840898	409344	395701	395703	3	3	0.00656242	0.94	0.0118309	0.98	6052539	6052539
chr17	55422386	55422593	0.280208	0.840623	184891	761333	761335	3	9	0.00656965	0.94	0.011842	0.98	55422386	55422386	MMD
chr14	91352153	91352324	0.280096	0.840288	135611	653940	653942	3	3	0.00657958	0.94	0.0118586	0.98	91352153	91352153
chr10	30060013	30060800	0.280096	0.840288	48333	477534	477536	3	8	0.00657958	0.94	0.0118586	0.98	30060800	30060800	JCAD;JCAD
chr7	157530366	157530750	0.280036	0.840109	407599	391761	391763	3	8	0.00658583	0.94	0.0118677	0.98	157530750	157530750
chr7	97026486	97026669	0.279968	0.839904	397824	372710	372712	3	49	0.00659094	0.94	0.0118742	0.98	97026577	97026577
chr9	131421275	131421313	0.279936	0.839809	445513	460901	460903	3	3	0.00659335	0.94	0.0118776	0.98	131421313	131421313
chr6	33324170	33324252	-0.279637	0.838911	365217	310787	310789	3	208	0.00661775	0.94	0.0119141	0.98	33324170	33324170	DAXX;DAXX;DAXX;DAXX
chr8	140589818	140590217	-0.279616	0.838847	428539	429464	429466	3	9	0.00661903	0.94	0.0119162	0.98	140589818	140589818
chr6	32081545	32081736	-0.279509	0.838526	364861	307727	307729	3	20	0.00662669	0.94	0.0119288	0.98	32081736	32081736
chr9	69324433	69324586	0.279385	0.838155	434933	442162	442164	3	5	0.00663506	0.94	0.0119437	0.98	69324586	69324586	FAM189A2;FAM189A2;FAM189A2;FAM189A2
chr1	2207003	2207514	0.27932	0.837959	716	2344	2346	3	14	0.00664003	0.94	0.0119508	0.98	2207003	2207003
chr12	39807000	39807351	0.279168	0.837505	96253	574791	574793	3	4	0.00665181	0.94	0.0119724	0.98	39807204	39807204
chr14	68937720	68937945	0.278524	0.835573	131832	646744	646746	3	3	0.00670317	0.94	0.012056	0.98	68937731	68937731
chr1	152204797	152205206	0.278495	0.835486	25132	51852	51854	3	3	0.00670544	0.94	0.0120592	0.98	152205206	152205206
chr12	54027053	54027551	0.278347	0.835041	99155	581554	581556	3	3	0.0067158	0.94	0.0120781	0.98	54027327	54027327	HOXC6
chr6	30915217	30915297	0.278246	0.834739	364451	304827	304829	3	51	0.00672516	0.94	0.0120924	0.98	30915217	30915217	VARS2;VARS2;VARS2;VARS2
chr7	38000062	38000398	0.278118	0.834354	390973	360370	360372	3	3	0.00673637	0.94	0.012111	0.98	38000062	38000062
chr2	226796497	226796575	0.277846	0.833539	251391	145160	145162	3	14	0.00675993	0.94	0.0121512	0.98	226796575	226796575	IRS1
chr1	7491791	7491791	-0.277844	0.833532	2555	6842	6844	3	5	0.00676007	0.94	0.0121516	0.98	7491791	7491791
chr11	121426848	121427028	0.277795	0.833385	87171	557129	557131	3	5	0.00676489	0.94	0.0121591	0.98	121426848	121426848
chr15	37015184	37015312	-0.277681	0.833042	142047	667505	667507	3	4	0.00677397	0.94	0.0121735	0.98	37015289	37015289
chr6	31971070	31971084	0.277641	0.832924	364839	307446	307448	3	109	0.00677908	0.94	0.0121801	0.98	31971084	31971084	DXO;DXO;DXO;DXO;DXO;STK19;STK19;STK19
chr2	212427431	212427817	-0.277542	0.832627	248940	140572	140574	3	3	0.00678788	0.94	0.0121947	0.98	212427431	212427431	MIR548F2
chr22	32846863	32847363	0.277467	0.8324	278556	880407	880409	3	3	0.00679483	0.94	0.0122047	0.98	32846863	32846863
chr10	33211187	33211303	-0.277334	0.832002	48903	478511	478513	3	6	0.00680349	0.94	0.0122238	0.98	33211303	33211303
chr9	8501055	8501352	0.277159	0.831477	431565	436176	436178	3	3	0.00681569	0.94	0.0122436	0.98	8501055	8501055	PTPRD;PTPRD;PTPRD
chr7	867089	867162	0.276948	0.830844	384394	346722	346724	3	7	0.006833	0.94	0.012268	0.98	867162	867162
chr4	985234	985395	-0.276682	0.830047	312823	206697	206699	3	7	0.00685897	0.94	0.0123058	0.98	985395	985395
chr11	62505500	62505946	-0.276634	0.829903	75786	532997	532999	3	6	0.00686351	0.94	0.0123134	0.98	62505500	62505500
chr6	143961168	143961894	-0.276531	0.829594	378841	335773	335775	3	6	0.00687372	0.94	0.0123277	0.98	143961168	143961168	PLAGL1;PLAGL1
chr15	36362796	36362971	0.27642	0.82926	141939	667294	667296	3	3	0.00688139	0.94	0.0123415	0.98	36362971	36362971
chr8	11061740	11062345	0.276203	0.82861	410231	397330	397332	3	3	0.00690153	0.94	0.0123721	0.98	11061740	11061740
chr2	218880225	218880298	-0.276178	0.828534	250160	142707	142709	3	15	0.0069038	0.94	0.0123759	0.98	218880225	218880225	WNT10A
chr1	151944258	151945067	0.276169	0.828508	25057	51689	51691	3	3	0.00690451	0.94	0.0123772	0.98	151944258	151944258
chr1	217138651	217139136	0.275981	0.827944	37015	74838	74840	3	27	0.00692055	0.94	0.0124026	0.98	217139136	217139136	ESRRG;ESRRG;ESRRG;ESRRG
chr4	3370479	3370548	-0.275442	0.826326	313783	209271	209273	3	17	0.00696978	0.94	0.0124789	0.98	3370545	3370545
chr1	203154016	203154247	-0.275423	0.826269	33942	69107	69109	3	4	0.00697177	0.94	0.0124815	0.98	203154120	203154120
chr16	66549141	66549178	0.275379	0.826137	165800	717459	717461	3	19	0.0069756	0.94	0.0124875	0.98	66549141	66549141	TK2
chr22	45517102	45517383	0.275161	0.825483	282400	888188	888190	3	3	0.00699376	0.94	0.0125178	0.98	45517383	45517383
chr11	637885	638404	-0.275093	0.82528	66024	512133	512135	3	7	0.00699873	0.94	0.0125252	0.98	637885	637885
chr1	13661668	13662005	0.27497	0.824909	4492	10812	10814	3	3	0.00700994	0.94	0.0125435	0.98	13662005	13662005
chr6	108668274	108668311	-0.27466	0.823981	374061	327504	327506	3	3	0.00703307	0.94	0.0125818	0.98	108668274	108668274
chr18	23134521	23134563	-0.274543	0.823628	195378	783728	783730	3	11	0.007042	0.94	0.0125952	0.98	23134563	23134563	CABLES1;CABLES1;CABLES1
chr5	132181144	132181184	0.274512	0.823535	348468	271262	271264	3	6	0.00704427	0.94	0.0126	0.98	132181184	132181184
chr13	110456094	110456296	0.2745	0.823499	123364	628430	628432	3	5	0.00704569	0.94	0.0126021	0.98	110456154	110456154
chr8	38139537	38139537	0.274499	0.823497	414625	405768	405770	3	4	0.00704584	0.94	0.0126023	0.98	38139537	38139537	ASH2L;ASH2L;ASH2L;ASH2L;ASH2L;ASH2L;ASH2L;ASH2L
chr5	1555676	1555772	-0.274374	0.823122	333969	246092	246094	3	4	0.00705548	0.94	0.0126183	0.98	1555676	1555676
chr17	10469655	10470064	0.274152	0.822456	175633	741008	741010	3	6	0.00707478	0.94	0.0126485	0.98	10470064	10470064	MYH4
chr14	81323830	81323992	-0.274041	0.822124	134514	651884	651886	3	4	0.0070867	0.94	0.0126657	0.98	81323830	81323830
chr1	228555663	228555678	0.274041	0.822122	39176	78973	78975	3	6	0.0070867	0.94	0.0126657	0.98	228555663	228555663
chr3	186746298	186746364	0.273702	0.821106	309995	201189	201191	3	4	0.00711167	0.94	0.0127107	0.98	186746364	186746364
chr7	1940481	1940637	-0.273686	0.821059	384984	348513	348515	3	5	0.00711281	0.94	0.0127124	0.98	1940637	1940637	MAD1L1
chr2	38075499	38075749	-0.273543	0.820629	225850	98814	98816	3	40	0.00712558	0.94	0.0127302	0.98	38075499	38075499
chr8	27324069	27324296	0.273524	0.820573	412932	402694	402696	3	5	0.007127	0.94	0.0127319	0.98	27324069	27324069	PTK2B;PTK2B
chr1	78490074	78490583	0.273355	0.820064	18634	38795	38797	3	17	0.0071426	0.94	0.0127588	0.98	78490074	78490074	PTGFR;PTGFR
chr12	104219884	104220224	-0.272891	0.818674	105738	594362	594364	3	4	0.00717935	0.94	0.0128263	0.98	104219884	104219884
chr4	165378087	165378634	0.272839	0.818518	330441	239042	239044	3	17	0.00718404	0.94	0.0128328	0.98	165378087	165378087	CPE
chr20	46979049	46979526	-0.272591	0.817774	263916	851764	851766	3	6	0.00720901	0.94	0.0128737	0.98	46979049	46979049
chr12	16610213	16610831	-0.272544	0.817633	93876	570699	570701	3	8	0.00721199	0.94	0.0128815	0.98	16610546	16610546
chr17	62705768	62705839	-0.272205	0.816615	186424	764283	764285	3	3	0.00724548	0.94	0.0129307	0.98	62705768	62705768	LOC105371855
chr11	58576318	58576861	0.272062	0.816186	74780	530723	530725	3	8	0.00725654	0.94	0.0129496	0.98	58576861	58576861	LPXN
chr18	36153239	36153905	0.272043	0.81613	196730	786220	786222	3	5	0.0072581	0.94	0.0129519	0.98	36153239	36153239
chr15	90596583	90597016	0.272042	0.816125	153077	689370	689372	3	3	0.00725839	0.94	0.0129526	0.98	90596583	90596583
chr8	98949785	98950119	-0.272039	0.816118	421980	418969	418971	3	18	0.00725853	0.94	0.0129529	0.98	98950119	98950119
chr4	94451045	94451298	0.271607	0.814821	323736	227380	227382	3	16	0.00729542	0.94	0.0130171	0.98	94451072	94451072	PDLIM5;PDLIM5;PDLIM5;PDLIM5;PDLIM5;PDLIM5;PDLIM5;PDLIM5;PDLIM5;PDLIM5
chr17	2796395	2796424	0.271513	0.81454	173288	734816	734818	3	13	0.00730422	0.94	0.0130322	0.98	2796395	2796395	RAP1GAP2;RAP1GAP2
chr2	241845091	241845564	0.271206	0.813617	255540	153496	153498	3	4	0.00733217	0.94	0.0130764	0.98	241845564	241845564
chr2	64990394	64990489	0.271174	0.813523	230077	106194	106196	3	5	0.007336	0.94	0.0130817	0.98	64990394	64990394
chr18	67232502	67232638	0.271057	0.813171	200695	792674	792676	3	4	0.00734806	0.94	0.0131017	0.98	67232502	67232502
chr10	26858521	26858947	0.271011	0.813032	47750	476485	476487	3	4	0.00735232	0.94	0.0131074	0.98	26858947	26858947
chr7	1276089	1276230	0.270351	0.811053	384638	347546	347548	3	8	0.00740822	0.94	0.0132036	0.98	1276230	1276230
chr6	100229192	100229269	-0.270343	0.81103	373041	325714	325716	3	6	0.00740851	0.94	0.0132044	0.98	100229221	100229221
chr7	95324747	95324890	0.270081	0.810242	397591	372170	372172	3	10	0.00743447	0.94	0.0132484	0.98	95324890	95324890	PON1
chr9	109318568	109319166	-0.270079	0.810237	440494	451407	451409	3	3	0.00743461	0.94	0.0132486	0.98	109319166	109319166
chr7	668091	668091	0.270049	0.810146	384304	346403	346405	3	4	0.00743731	0.94	0.0132532	0.98	668091	668091
chr1	24294916	24295183	0.269916	0.809747	7850	17177	17179	3	4	0.0074498	0.94	0.0132748	0.98	24295035	24295035
chr2	205686488	205686640	-0.269877	0.80963	248096	139071	139073	3	10	0.00745363	0.94	0.0132805	0.98	205686488	205686488
chr1	21538162	21538403	-0.2697	0.809099	6868	15345	15347	3	6	0.00746796	0.94	0.0133094	0.98	21538162	21538162
chr22	31488633	31488776	0.26968	0.809039	278203	879698	879700	3	14	0.00746924	0.94	0.0133117	0.98	31488776	31488776
chr4	4385018	4385382	-0.269304	0.807912	314077	209947	209949	3	16	0.00750499	0.94	0.0133713	0.98	4385179	4385179	NSG1;NSG1;NSG1
chr17	10064100	10064182	-0.269169	0.807506	175545	740877	740879	3	4	0.00751578	0.94	0.0133923	0.98	10064100	10064100
chr9	121700747	121701316	-0.269041	0.807123	442460	454858	454860	3	9	0.00752713	0.94	0.013413	0.98	121701316	121701316
chr3	107674378	107674609	0.268941	0.806822	298379	180045	180047	3	3	0.00753663	0.94	0.0134295	0.98	107674463	107674463
chr14	103519890	103519995	0.268904	0.806713	138896	660920	660922	3	4	0.00753933	0.94	0.0134356	0.98	103519944	103519944	CKB;CKB
chr17	79025512	79025634	0.268883	0.806648	190770	773134	773136	3	3	0.00754004	0.94	0.0134378	0.98	79025512	79025512	C1QTNF1
chr3	115071396	115072132	0.26812	0.80436	299406	181890	181892	3	5	0.00760857	0.94	0.0135558	0.98	115072132	115072132	ZBTB20
chr6	28383151	28383574	0.26802	0.804061	363748	300958	300960	3	4	0.00761751	0.94	0.0135732	0.98	28383151	28383151
chr5	3393758	3393995	-0.267978	0.803935	334450	247250	247252	3	6	0.00762163	0.94	0.0135792	0.98	3393936	3393936
chr5	50441773	50441939	0.267938	0.803813	339242	255260	255262	3	5	0.00762446	0.94	0.0135841	0.98	50441773	50441773	EMB
chr16	21279551	21280037	0.267924	0.803771	160320	705991	705993	3	12	0.00762602	0.94	0.0135864	0.98	21280004	21280004
chr1	214838360	214838391	-0.267862	0.803587	36793	74474	74476	3	3	0.00763269	0.94	0.013597	0.98	214838360	214838360
chr2	96147205	96147369	-0.267861	0.803583	233772	113399	113401	3	17	0.00763284	0.94	0.0135973	0.98	96147205	96147205
chr17	3891279	3891534	0.267593	0.802779	173606	735522	735524	3	4	0.0076561	0.94	0.0136362	0.98	3891363	3891363	CAMKK1
chr22	47161808	47162241	-0.267588	0.802763	283098	889615	889617	3	5	0.00765667	0.94	0.0136373	0.98	47161808	47161808
chr6	32058833	32058879	0.267582	0.802747	364849	307590	307592	3	15	0.00765724	0.94	0.0136383	0.98	32058879	32058879
chr7	55245319	55245749	0.267476	0.802428	393633	365088	365090	3	3	0.00766604	0.94	0.0136556	0.98	55245749	55245749
chr16	61917990	61918272	0.267391	0.802173	165416	716844	716846	3	4	0.00767441	0.94	0.0136684	0.98	61917990	61917990
chr5	3602158	3602444	-0.267356	0.802068	334487	247341	247343	3	3	0.0076771	0.94	0.0136731	0.98	3602444	3602444
chr4	105897977	105898190	0.266916	0.800747	324764	229207	229209	3	5	0.0077157	0.94	0.0137374	0.98	105897977	105897977	NPNT;NPNT;NPNT;NPNT;NPNT
chr11	62985600	62986089	0.26674	0.800219	75970	533681	533683	3	5	0.00773088	0.94	0.013764	0.98	62985615	62985615	SLC22A6;SLC22A6;SLC22A6;SLC22A6
chr12	86257358	86257781	-0.266633	0.799898	103236	589887	589889	3	3	0.0077401	0.94	0.0137799	0.98	86257358	86257358	MGAT4C;MGAT4C;MGAT4C;MGAT4C;MGAT4C;MGAT4C;MGAT4C;MGAT4C
chr19	827576	827739	0.266581	0.799742	203020	796802	796804	3	9	0.00774535	0.94	0.0137892	0.98	827576	827576	AZU1
chr2	216793600	216793775	-0.266567	0.799701	249552	141616	141618	3	3	0.00774691	0.94	0.0137916	0.98	216793775	216793775
chr11	41858570	41859166	0.266181	0.798544	72786	526525	526527	3	3	0.00778168	0.94	0.0138465	0.98	41859166	41859166
chr14	103905930	103905985	-0.266029	0.798088	139053	661318	661320	3	3	0.00779544	0.94	0.0138696	0.98	103905930	103905930
chr10	92242962	92243296	0.266008	0.798025	57276	493368	493370	3	8	0.00779828	0.94	0.0138733	0.98	92242962	92242962
chr2	241901849	241902450	0.26579	0.797371	255572	153601	153603	3	16	0.00781743	0.94	0.0139068	0.98	241901849	241901849	FAM240C
chr10	131982844	131982990	0.265687	0.797062	64977	508829	508831	3	12	0.00782666	0.94	0.0139242	0.98	131982844	131982844	BNIP3
chr10	102436449	102436486	-0.265654	0.796961	59552	498329	498331	3	8	0.00782964	0.94	0.0139286	0.98	102436449	102436449	MIR146B
chr18	74534430	74534430	0.265557	0.796672	201335	793633	793635	3	14	0.00783843	0.94	0.0139431	0.98	74534430	74534430	CNDP1
chr14	105475685	105475906	0.265465	0.796394	139758	663136	663138	3	24	0.0078478	0.94	0.0139584	0.98	105475708	105475708	CRIP2
chr19	49388013	49388346	0.265304	0.795911	216335	828733	828735	3	4	0.00786142	0.94	0.0139854	0.98	49388346	49388346	LOC101928295
chr11	29518242	29518787	-0.265262	0.795787	71317	523761	523763	3	5	0.00786582	0.94	0.0139929	0.98	29518589	29518589
chr19	40802689	40802849	0.26526	0.79578	213597	822038	822040	3	3	0.00786596	0.94	0.0139932	0.98	40802689	40802689
chr1	66995963	66996750	0.26522	0.795659	17588	36895	36897	3	3	0.00786866	0.94	0.0139996	0.98	66996750	66996750
chr13	36430464	36430483	-0.265109	0.795327	115854	615516	615518	3	24	0.00787816	0.94	0.0140163	0.98	36430483	36430483	CCNA1;CCNA1
chr2	133568633	133568702	0.264969	0.794906	239406	123767	123769	3	13	0.00789178	0.94	0.014038	0.98	133568633	133568633	NCKAP5;NCKAP5
chr3	50276262	50276565	-0.26487	0.79461	292372	169499	169501	3	19	0.00790143	0.94	0.0140561	0.98	50276565	50276565	SEMA3B;SEMA3B;SEMA3B;SEMA3B;SEMA3B;SEMA3B;SEMA3B
chr13	113726585	113726723	-0.264446	0.793339	124517	631614	631616	3	7	0.00794059	0.94	0.0141227	0.98	113726628	113726628
chr8	10547745	10547905	-0.264391	0.793174	410063	396988	396990	3	8	0.00794542	0.94	0.0141313	0.98	10547745	10547745
chr11	315102	315262	0.264333	0.792998	65857	511495	511497	3	9	0.00795024	0.94	0.0141408	0.98	315118	315118	IFITM1;IFITM1
chr22	46086140	46086361	0.264246	0.792738	282629	888671	888673	3	16	0.00795649	0.94	0.0141528	0.98	46086361	46086361
chr8	19603424	19603557	0.264086	0.792258	411426	399522	399524	3	11	0.00797365	0.94	0.0141833	0.98	19603522	19603522	CSGALNACT1;CSGALNACT1;CSGALNACT1;CSGALNACT1;CSGALNACT1;CSGALNACT1;CSGALNACT1;CSGALNACT1;CSGALNACT1;CSGALNACT1;CSGALNACT1
chr16	2968261	2968469	-0.263934	0.791801	156793	698759	698761	3	6	0.00798742	0.94	0.0142069	0.98	2968261	2968261	KREMEN2;KREMEN2;KREMEN2;KREMEN2;KREMEN2;KREMEN2;KREMEN2;KREMEN2;PAQR4;PAQR4;PAQR4;PAQR4;PAQR4
chr11	44304860	44305465	-0.263913	0.791738	73050	527056	527058	3	18	0.00798926	0.94	0.0142103	0.98	44305465	44305465
chr3	184317720	184317739	0.26387	0.79161	309357	199943	199945	3	6	0.00799295	0.94	0.014217	0.98	184317720	184317720	EIF4G1;EIF4G1;EIF4G1;EIF4G1;EIF4G1;EIF4G1;EIF4G1;EIF4G1
chr8	37479491	37480010	-0.263858	0.791574	414379	405247	405249	3	4	0.00799409	0.94	0.0142185	0.98	37480010	37480010
chr5	171446091	171446151	0.263785	0.791354	355377	284733	284735	3	3	0.00800132	0.94	0.0142314	0.98	171446091	171446091
chr1	75796688	75797026	-0.200392	1.40275	18307	38229	38235	7	11	0.000586148	0.95	0.0023375	0.96	75796820	75796820	MSH4
chr7	149855389	149856205	-0.232976	1.39785	405737	387696	387701	6	7	0.000882131	0.95	0.00236545	0.96	149856205	149856205
chr3	25428423	25428622	0.225162	1.35097	288012	160594	160599	6	16	0.000917319	0.95	0.00264185	0.96	25428594	25428594	RARB;RARB;RARB;RARB;RARB;RARB;RARB;RARB
chr14	60658204	60658732	-0.223675	1.34205	130052	643630	643635	6	15	0.000923704	0.95	0.00269946	0.96	60658384	60658384
chr16	28984595	28984900	0.222982	1.33789	161781	708826	708831	6	17	0.000926968	0.95	0.00272401	0.96	28984900	28984900	LAT;LAT;LAT;LAT
chr2	64606972	64607296	0.221965	1.33179	229944	105973	105978	6	6	0.000930089	0.95	0.00276388	0.96	64607080	64607080	LINC02579
chr2	176116336	176116674	0.186804	1.30763	244480	132480	132486	7	18	0.000599769	0.95	0.00293528	0.97	176116674	176116674	HOXD10
chr7	155450216	155450722	0.171395	1.19977	406963	390317	390323	7	13	0.000604736	0.95	0.00386736	0.97	155450556	155450556
chr19	44757244	44757747	-0.238987	1.19494	214602	824458	824462	5	7	0.00161556	0.95	0.00391375	0.97	44757678	44757678	BCL3;MIR8085
chr17	42784749	42785235	0.238375	1.19188	181816	754279	754283	5	13	0.00162308	0.95	0.00394752	0.97	42784749	42784749
chr8	649963	650488	0.237795	1.18898	408451	393723	393727	5	8	0.00163088	0.95	0.00397987	0.97	650429	650429
chr7	28412447	28412512	0.237517	1.18758	389322	357513	357517	5	6	0.00163415	0.95	0.00399548	0.97	28412512	28412512	CREB5
chr7	73978367	73978845	0.237016	1.18508	395094	367640	367644	5	5	0.00163911	0.95	0.00402414	0.97	73978845	73978845
chr11	47524516	47524662	0.236554	1.18277	74051	529249	529253	5	9	0.0016455	0.95	0.00405394	0.97	47524585	47524585	CELF1;CELF1;CELF1;CELF1;CELF1;CELF1;CELF1;CELF1;CELF1;CELF1;CELF1;CELF1;CELF1;CELF1;CELF1;CELF1;CELF1;CELF1;CELF1;CELF1;CELF1;CELF1;CELF1;CELF1;CELF1;CELF1;CELF1;CELF1;CELF1;CELF1;CELF1;CELF1;CELF1;CELF1;CELF1
chr8	142742391	142742583	0.236373	1.18186	429408	431239	431243	5	11	0.00164791	0.95	0.00406614	0.97	142742468	142742468	SLURP1
chr11	2443724	2443873	0.235866	1.17933	66847	514707	514711	5	25	0.00165217	0.95	0.00409353	0.97	2443798	2443798	KCNQ1
chr11	50298085	50298581	0.235822	1.17911	74322	529754	529758	5	6	0.0016533	0.95	0.00409622	0.97	50298085	50298085
chr11	47409493	47410042	0.235165	1.17582	74006	529143	529147	5	8	0.00166253	0.95	0.00413297	0.97	47409493	47409493
chr19	38395470	38396149	-0.234861	1.17431	212738	819941	819945	5	5	0.00166622	0.95	0.0041517	0.97	38395470	38395470
chr10	44293179	44294141	-0.233632	1.16816	50029	480475	480479	5	12	0.00168424	0.95	0.00422336	0.97	44293867	44293867
chr3	188212419	188212742	0.233165	1.16583	310336	201840	201844	5	7	0.00169019	0.95	0.00424847	0.97	188212419	188212419	LPP;LPP;LPP
chr4	79050023	79050308	-0.232519	1.1626	322144	224480	224484	5	5	0.001698	0.95	0.0042865	0.97	79050081	79050081
chr5	171667779	171668093	0.231157	1.15579	355424	284805	284809	5	5	0.00171588	0.95	0.00437036	0.97	171668020	171668020
chr4	15374222	15374495	0.230915	1.15457	316130	213905	213909	5	9	0.00171886	0.95	0.00438369	0.97	15374242	15374242	C1QTNF7
chr2	24174918	24175002	-0.230561	1.15281	223303	93946	93950	5	15	0.0017234	0.95	0.0044054	0.97	24174918	24174918	FAM228A
chr7	48090200	48090395	-0.230036	1.15018	392808	363637	363641	5	8	0.0017295	0.95	0.0044379	0.97	48090200	48090200	UPP1;UPP1;UPP1;UPP1;UPP1;UPP1;UPP1;UPP1
chr12	114669533	114670477	-0.229405	1.14702	108222	599480	599484	5	9	0.00173588	0.95	0.00447848	0.97	114669998	114669998
chr11	3232539	3232608	0.228396	1.14198	67184	515694	515698	5	15	0.00174596	0.95	0.00454219	0.97	3232548	3232548	MRGPRE
chr8	72005115	72005610	-0.228172	1.14086	418967	413737	413741	5	6	0.00174865	0.95	0.0045551	0.97	72005197	72005197
chr12	84913137	84913524	-0.227397	1.13699	103161	589741	589745	5	24	0.00175589	0.95	0.00460008	0.97	84913524	84913524	SLC6A15;SLC6A15;SLC6A15
chr3	14401928	14402194	0.222406	1.11203	286596	158246	158250	5	13	0.00181165	0.95	0.00493409	0.98	14402188	14402188	SLC6A6;SLC6A6;SLC6A6;SLC6A6
chr6	72215068	72215719	0.221855	1.10927	370728	321418	321422	5	5	0.0018169	0.95	0.00497495	0.98	72215503	72215503	RIMS1;RIMS1;RIMS1;RIMS1;RIMS1;RIMS1;RIMS1;RIMS1;RIMS1;RIMS1;RIMS1;RIMS1;RIMS1;RIMS1;RIMS1;RIMS1
chr17	41315688	41315985	-0.220856	1.10428	181269	752829	752833	5	10	0.00182655	0.95	0.00504575	0.98	41315688	41315688	KRTAP17-1;KRTAP17-1
chr10	129966588	129967514	0.220739	1.1037	64557	507995	507999	5	10	0.00182754	0.95	0.00505271	0.98	129966668	129966668
chr7	73830506	73831127	-0.239052	0.956208	395034	367527	367530	4	10	0.00374973	0.95	0.00794201	0.98	73830950	73830950	CLDN4
chr13	113449162	113449742	0.238825	0.955298	124410	631255	631258	4	6	0.0037581	0.95	0.00796784	0.98	113449162	113449162	ADPRHL1
chr10	129467830	129467830	-0.237986	0.951942	64400	507567	507570	4	85	0.00378492	0.95	0.00805496	0.98	129467830	129467830
chr6	33433703	33433759	-0.237945	0.951782	365255	311081	311084	4	5	0.00378619	0.95	0.00806063	0.98	33433759	33433759
chr2	239945229	239945508	-0.23765	0.950599	254736	151601	151604	4	4	0.00379599	0.95	0.00808773	0.98	239945312	239945312
chr7	2517518	2517724	-0.237515	0.950058	385300	349397	349400	4	18	0.00379982	0.95	0.00809994	0.98	2517685	2517685	LFNG
chr13	41019249	41019446	-0.236536	0.946142	116446	616558	616561	4	4	0.00383117	0.95	0.00820125	0.98	41019383	41019383	ELF1;ELF1
chr7	100641127	100641565	0.236153	0.944611	398668	374746	374749	4	12	0.00384238	0.95	0.00824651	0.98	100641565	100641565	TFR2
chr19	36113686	36113862	0.2358	0.9432	212266	818667	818670	4	21	0.00385444	0.95	0.0082851	0.98	36113862	36113862	TBCB
chr3	193980147	193980597	-0.23571	0.942841	311313	203311	203314	4	5	0.00385771	0.95	0.00829575	0.98	193980442	193980442
chr1	156661443	156661714	-0.235475	0.9419	26475	55337	55340	4	4	0.00386665	0.95	0.00832114	0.98	156661443	156661443
chr10	62819380	62819886	-0.234968	0.939873	52145	484257	484260	4	31	0.00388382	0.95	0.00837776	0.98	62819516	62819516	EGR2
chr20	56412020	56412098	-0.234371	0.937486	266076	855418	855421	4	11	0.00390382	0.95	0.00844558	0.98	56412084	56412084	CASS4;CASS4;CASS4;CASS4;CASS4
chr17	83084496	83085181	0.234157	0.936629	192729	778997	779000	4	10	0.00391134	0.95	0.00846871	0.98	83084496	83084496
chr16	10940579	10941192	0.233537	0.934149	158431	702431	702434	4	9	0.00393376	0.95	0.00854122	0.98	10940579	10940579
chr3	147422337	147423060	-0.233498	0.933991	304608	191586	191589	4	18	0.00393575	0.95	0.00854448	0.98	147422510	147422510
chr1	171257086	171257215	0.232571	0.930283	29305	60977	60980	4	9	0.00396838	0.95	0.00865302	0.98	171257086	171257086	FMO1
chr10	132329985	132330031	-0.232168	0.928672	65134	509243	509246	4	4	0.00398002	0.95	0.00869914	0.98	132329985	132329985	STK32C
chr12	109718440	109718637	0.231837	0.927346	106946	596780	596783	4	6	0.00399108	0.95	0.00873433	0.98	109718440	109718440
chr21	41401917	41402498	-0.231509	0.926038	272484	867878	867881	4	5	0.00400215	0.95	0.00877321	0.98	41402498	41402498
chr7	27152568	27152861	-0.231166	0.924662	389047	356791	356794	4	20	0.00401464	0.95	0.00881748	0.98	27152720	27152720	HOXA-AS3;HOXA-AS3;HOXA3;HOXA3
chr7	128408254	128408571	-0.230792	0.923166	402215	381234	381237	4	4	0.00402769	0.95	0.00886089	0.98	128408571	128408571
chr14	22842469	22842531	0.230767	0.92307	125504	634308	634311	4	4	0.00402812	0.95	0.00886402	0.98	22842531	22842531	MMP14
chr6	18052925	18053595	0.230491	0.921964	362090	297483	297486	4	4	0.00403819	0.95	0.00890162	0.98	18053144	18053144
chr6	170221439	170221475	0.230052	0.920206	383868	345201	345204	4	10	0.00405252	0.95	0.00895454	0.98	170221475	170221475
chr1	155197546	155197989	0.229951	0.919805	25976	53985	53988	4	15	0.00405564	0.95	0.0089676	0.98	155197546	155197546	THBS3;THBS3;THBS3;THBS3
chr1	90726253	90726468	-0.229883	0.91953	19935	41057	41060	4	31	0.00405848	0.95	0.00897625	0.98	90726433	90726433
chr12	24704290	24704518	-0.228963	0.915853	94621	571913	571916	4	4	0.00408643	0.95	0.00908749	0.98	24704518	24704518
chr12	56020658	56020749	-0.228897	0.915587	99623	582761	582764	4	8	0.004088	0.95	0.00909501	0.98	56020658	56020658	IKZF4;IKZF4;IKZF4
chr5	170388289	170389374	0.228605	0.914419	355208	284383	284386	4	10	0.0040975	0.95	0.00913247	0.98	170388289	170388289	KCNIP1-OT1
chr10	50990455	50990808	-0.228553	0.91421	51035	482388	482391	4	15	0.00409892	0.95	0.00913829	0.98	50990455	50990455	PRKG1
chr1	203860353	203861072	0.228548	0.914191	34180	69562	69565	4	13	0.00409906	0.95	0.009139	0.98	203860762	203860762	SNRPE;SNRPE;SNRPE;SNRPE;SNRPE
chr8	40898345	40898715	0.228146	0.912585	415122	406752	406755	4	12	0.00411197	0.95	0.00918653	0.98	40898715	40898715	ZMAT4;ZMAT4
chr16	807211	807863	-0.228096	0.912383	155688	695075	695078	4	9	0.00411354	0.95	0.00919377	0.98	807211	807211
chr20	21827072	21827213	-0.227141	0.908564	259130	842172	842175	4	8	0.00414433	0.95	0.00931735	0.98	21827072	21827072
chr3	50450589	50450855	0.227064	0.908257	292446	169817	169820	4	5	0.00414731	0.95	0.009328	0.98	50450855	50450855
chr19	11673431	11673699	-0.226727	0.906908	207463	807752	807755	4	13	0.00415866	0.95	0.00936687	0.98	11673431	11673431	ZNF833P
chr3	147397199	147398143	-0.226224	0.904895	304599	191490	191493	4	7	0.00417313	0.95	0.0094276	0.98	147397199	147397199
chr10	79113846	79114040	0.22618	0.904721	55363	489977	489980	4	4	0.00417455	0.95	0.00943342	0.98	79113846	79113846
chr17	80834260	80834770	-0.226158	0.904633	191528	774996	774999	4	4	0.00417497	0.95	0.00943626	0.98	80834260	80834260
chr1	20174753	20175264	-0.225427	0.901708	6480	14547	14550	4	6	0.00419881	0.95	0.00952806	0.98	20174753	20174753
chr17	9791302	9791483	-0.224547	0.898187	175469	740712	740715	4	10	0.00422974	0.95	0.00964696	0.98	9791472	9791472	DHRS7C;DHRS7C;DHRS7C;DHRS7C
chr8	47763350	47763531	0.224241	0.896965	415929	408305	408308	4	7	0.00423797	0.95	0.00968712	0.98	47763350	47763350
chr12	8663028	8663432	0.224108	0.896433	92408	567830	567833	4	7	0.00424124	0.95	0.00970656	0.98	8663432	8663432	MFAP5;MFAP5;MFAP5;MFAP5;MFAP5;MFAP5;MFAP5
chr12	107774294	107774345	-0.224097	0.896386	106421	595665	595668	4	17	0.00424138	0.95	0.00970826	0.98	107774302	107774302	ASCL4
chr8	144012075	144012132	-0.223981	0.895926	430017	433013	433016	4	9	0.00424535	0.95	0.00972444	0.98	144012132	144012132	SPATC1;SPATC1
chr4	87529167	87529672	-0.223317	0.893266	323164	226368	226371	4	8	0.00426593	0.95	0.00980829	0.98	87529261	87529261	SPARCL1;SPARCL1;SPARCL1;SPARCL1;SPARCL1;SPARCL1;SPARCL1;SPARCL1
chr3	133783779	133783841	-0.263685	0.791056	302790	188110	188112	3	14	0.00801083	0.95	0.0142459	0.98	133783779	133783779	SRPRB;TF;TF;TF;TF;TF;TF
chr17	9959764	9959976	-0.263683	0.791049	175509	740811	740813	3	15	0.00801097	0.95	0.0142463	0.98	9959976	9959976	GAS7
chr16	89994364	89994431	-0.26347	0.79041	172203	732007	732009	3	4	0.00802814	0.95	0.0142802	0.98	89994364	89994364
chr11	67647712	67647723	-0.263397	0.79019	77757	538946	538948	3	3	0.00803382	0.95	0.0142923	0.98	67647712	67647712
chr12	52790302	52790493	0.263346	0.790038	98724	580208	580210	3	8	0.00803935	0.95	0.0143017	0.98	52790493	52790493
chr6	28616378	28616395	-0.263215	0.789645	363813	301230	301232	3	17	0.00805169	0.95	0.0143221	0.98	28616378	28616378	ZBED9
chr9	81588198	81588601	0.263108	0.789323	436195	444155	444157	3	4	0.00806078	0.95	0.0143403	0.98	81588198	81588198
chr7	22444879	22445667	-0.263102	0.789307	388187	354998	355000	3	6	0.00806148	0.95	0.0143413	0.98	22445263	22445263
chr22	37983211	37983211	-0.262694	0.788082	279806	882884	882886	3	5	0.00809582	0.95	0.0144014	0.98	37983211	37983211
chr10	125162096	125162593	-0.262682	0.788046	63687	506176	506178	3	13	0.00809767	0.95	0.014404	0.98	125162593	125162593
chr7	94413555	94414245	0.262512	0.787537	397496	371913	371915	3	3	0.00811484	0.95	0.0144331	0.98	94414013	94414013
chr17	37299735	37299971	0.262331	0.786992	180032	749865	749867	3	6	0.008132	0.95	0.0144647	0.98	37299935	37299935	ACACA;ACACA
chr15	40279936	40280349	0.262239	0.786718	142627	668596	668598	3	5	0.00813782	0.95	0.014478	0.98	40280349	40280349	ANKRD63;ANKRD63
chr2	125471917	125472152	0.262149	0.786446	238250	121645	121647	3	3	0.00814634	0.95	0.0144944	0.98	125472124	125472124
chr2	31138891	31138919	0.261982	0.785947	224974	97332	97334	3	19	0.00816251	0.95	0.0145223	0.98	31138919	31138919	GALNT14;GALNT14;GALNT14;GALNT14;GALNT14
chr6	31797418	31797790	0.261968	0.785905	364753	306737	306739	3	42	0.00816336	0.95	0.014525	0.98	31797423	31797423	LSM2;LSM2
chr10	90921157	90921748	-0.261954	0.785863	57037	492967	492969	3	11	0.00816478	0.95	0.0145267	0.98	90921748	90921748	ANKRD1
chr6	63776378	63776914	-0.26186	0.785579	370282	320650	320652	3	3	0.00817344	0.95	0.0145432	0.98	63776440	63776440
chr1	2527067	2527785	0.261821	0.785462	910	2988	2990	3	19	0.00817869	0.95	0.0145491	0.98	2527437	2527437	PANK4
chr22	39214103	39214839	-0.261814	0.785443	280253	883884	883886	3	3	0.00817954	0.95	0.0145503	0.98	39214393	39214393
chr5	65122064	65122147	-0.261701	0.785103	341080	258337	258339	3	3	0.0081906	0.95	0.01457	0.98	65122091	65122091
chr11	130050516	130050546	-0.26145	0.784349	89054	560713	560715	3	3	0.00821288	0.95	0.0146114	0.98	130050516	130050516
chr2	70128265	70128265	-0.261291	0.783872	231036	107904	107906	3	3	0.00822821	0.95	0.0146372	0.98	70128265	70128265
chr6	170439805	170440198	-0.261233	0.783699	383951	345476	345478	3	3	0.00823346	0.95	0.0146473	0.98	170440198	170440198
chr3	45029627	45030076	0.261219	0.783658	290853	165937	165939	3	4	0.00823487	0.95	0.0146493	0.98	45029914	45029914	CLEC3B
chr7	5495671	5495951	0.261067	0.7832	386148	351520	351522	3	16	0.00824835	0.95	0.0146747	0.98	5495832	5495832	MIR589
chr11	111441606	111441728	0.261061	0.783182	84625	552054	552056	3	3	0.00824892	0.95	0.0146758	0.98	111441636	111441636
chr7	96219880	96220266	-0.260903	0.78271	397710	372407	372409	3	3	0.00826354	0.95	0.0147017	0.98	96220256	96220256	MIR591
chr3	179261061	179261197	0.260897	0.78269	308492	198188	198190	3	4	0.00826453	0.95	0.0147031	0.98	179261134	179261134	KCNMB3;KCNMB3
chr6	30642998	30643004	0.260536	0.781608	364339	304042	304044	3	7	0.00829844	0.95	0.0147688	0.98	30643004	30643004	ATAT1;ATAT1;ATAT1;ATAT1;ATAT1;ATAT1
chr10	122979986	122980037	-0.260183	0.780549	63038	504894	504896	3	13	0.00833235	0.95	0.0148309	0.98	122979986	122979986	PSTK;PSTK
chr11	111939809	111940273	-0.260085	0.780254	84774	552393	552395	3	3	0.00834143	0.95	0.0148467	0.98	111940223	111940223
chr17	81398454	81398728	0.259979	0.779936	191852	776094	776096	3	16	0.00835321	0.95	0.0148672	0.98	81398715	81398715
chr3	52454888	52455023	0.259851	0.779554	292897	170916	170918	3	11	0.00836797	0.95	0.0148911	0.98	52455023	52455023	NISCH;NISCH;NISCH;TNNC1
chr10	78408889	78409115	0.259766	0.779297	55126	489641	489643	3	3	0.00837634	0.95	0.014907	0.98	78408937	78408937
chr16	88195057	88195174	0.259704	0.779113	171237	729303	729305	3	5	0.00838145	0.95	0.0149159	0.98	88195174	88195174	LINC02182
chr10	102405020	102405676	0.259566	0.778698	59537	498251	498253	3	4	0.00839393	0.95	0.0149406	0.98	102405676	102405676
chr1	75128119	75128316	0.259491	0.778473	18245	38053	38055	3	15	0.00840074	0.95	0.014952	0.98	75128316	75128316	LHX8
chr6	29649543	29649772	0.25938	0.77814	364040	302263	302265	3	19	0.00841124	0.95	0.0149721	0.98	29649543	29649543
chr1	152326234	152326602	0.259271	0.777814	25147	51879	51881	3	3	0.00842174	0.95	0.0149915	0.98	152326234	152326234	FLG
chr1	40983070	40983527	0.259172	0.777517	12475	26919	26921	3	3	0.00843182	0.95	0.0150093	0.98	40983070	40983070
chr10	29082290	29082410	0.259122	0.777367	48114	477170	477172	3	3	0.00843622	0.95	0.0150192	0.98	29082290	29082290
chr5	141421019	141421119	-0.259035	0.777106	350790	276495	276497	3	13	0.00844445	0.95	0.0150348	0.98	141421119	141421119	PCDHGA11;PCDHGA11;PCDHGA11;PCDHGA11;PCDHGA11;PCDHGA11
chr15	47412024	47412313	0.258946	0.776838	144047	671869	671871	3	5	0.00845495	0.95	0.0150511	0.98	47412313	47412313
chr14	96054309	96054369	0.258752	0.776256	136842	656395	656397	3	7	0.00847424	0.95	0.0150842	0.98	96054309	96054309
chr14	61108751	61109262	0.258515	0.775545	130116	643761	643763	3	4	0.00849311	0.95	0.0151246	0.98	61108971	61108971
chr5	110727024	110727079	0.258497	0.77549	346050	267010	267012	3	12	0.00849482	0.95	0.015128	0.98	110727024	110727024	TMEM232
chr19	45940543	45940759	0.25849	0.77547	215100	825821	825823	3	5	0.00849553	0.95	0.0151286	0.98	45940759	45940759	NOVA2
chr22	42432405	42432412	-0.258281	0.774843	281342	886127	886129	3	10	0.00851596	0.95	0.0151669	0.98	42432405	42432405	NFAM1;NFAM1
chr1	170668459	170668655	0.258207	0.77462	29226	60845	60847	3	3	0.00852334	0.95	0.0151791	0.98	170668582	170668582
chr2	170814970	170815138	-0.258079	0.774236	243541	130546	130548	3	6	0.00853611	0.95	0.0152014	0.98	170815098	170815098
chr10	129626363	129626934	0.25804	0.774119	64450	507666	507668	3	5	0.00853994	0.95	0.0152083	0.98	129626667	129626667
chr8	23304649	23304870	-0.258028	0.774083	412277	401371	401373	3	4	0.00854079	0.95	0.0152092	0.98	23304782	23304782
chr5	127031592	127031765	-0.257993	0.773979	347970	270362	270364	3	3	0.00854391	0.95	0.0152163	0.98	127031765	127031765	MARCHF3
chr11	46360935	46361012	0.257988	0.773963	73678	528408	528410	3	10	0.00854462	0.95	0.015218	0.98	46360935	46360935	DGKZ
chr2	168912561	168913106	0.257745	0.773236	243244	129956	129958	3	6	0.00856746	0.95	0.0152604	0.98	168912561	168912561
chr16	86455720	86456184	-0.257644	0.772931	170506	727668	727670	3	4	0.00857669	0.95	0.015276	0.98	86455720	86455720
chr10	133446356	133446717	0.257629	0.772886	65746	511177	511179	3	8	0.00857754	0.95	0.0152779	0.98	133446717	133446717
chr4	170273751	170273863	0.257533	0.772598	330959	239918	239920	3	3	0.00858846	0.95	0.0152967	0.98	170273808	170273808
chr12	115423715	115423715	-0.257477	0.772432	108365	599789	599791	3	3	0.008594	0.95	0.0153082	0.98	115423715	115423715
chr13	65516739	65517317	0.257194	0.771582	119103	621229	621231	3	3	0.00862124	0.95	0.0153599	0.98	65516739	65516739
chr3	14540270	14540452	0.25717	0.77151	286673	158373	158375	3	4	0.0086238	0.95	0.0153641	0.98	14540270	14540270	GRIP2
chr6	29966138	29966194	0.257143	0.771428	364120	302591	302593	3	6	0.00862734	0.95	0.0153692	0.98	29966148	29966148
chr12	122197167	122197545	0.257021	0.771062	110042	603357	603359	3	3	0.00863898	0.95	0.0153902	0.98	122197167	122197167
chr19	1271058	1271308	0.256786	0.770358	203293	797629	797631	3	5	0.00866381	0.95	0.015433	0.98	1271058	1271058	CIRBP-AS1
chr18	22346790	22347461	-0.25672	0.770161	195267	783550	783552	3	3	0.00866948	0.95	0.0154442	0.98	22346790	22346790
chr18	48930202	48930661	0.256652	0.769957	198145	788433	788435	3	3	0.008678	0.95	0.0154565	0.98	48930202	48930202
chr20	64219263	64219573	0.256549	0.769647	268844	861156	861158	3	3	0.00868864	0.95	0.0154761	0.98	64219573	64219573
chr14	100030892	100031296	0.256514	0.769542	137613	657844	657846	3	5	0.00869219	0.95	0.0154829	0.98	100030992	100030992
chr1	44031865	44032022	-0.256459	0.769377	13380	28802	28804	3	11	0.00869658	0.95	0.0154931	0.98	44031865	44031865	SLC6A9;SLC6A9;SLC6A9;SLC6A9
chr11	65642289	65642557	-0.256251	0.768752	76923	536481	536483	3	6	0.0087146	0.95	0.0155319	0.98	65642557	65642557	SIPA1;SIPA1
chr6	168440577	168440775	0.25603	0.768091	383346	344056	344058	3	8	0.00873901	0.95	0.015572	0.98	168440577	168440577	SMOC2;SMOC2
chr10	13890842	13891229	-0.255929	0.767787	45948	473182	473184	3	10	0.00874837	0.95	0.0155885	0.98	13891229	13891229
chr15	69044941	69045345	-0.255882	0.767646	148270	679758	679760	3	5	0.0087532	0.95	0.015596	0.98	69045224	69045224
chr8	19678377	19678733	-0.255855	0.767566	411448	399551	399553	3	4	0.00875618	0.95	0.0156011	0.98	19678377	19678377
chr10	2657099	2657165	0.255686	0.767057	43653	468789	468791	3	3	0.00877193	0.95	0.01563	0.98	2657165	2657165
chr17	63475757	63475809	-0.255581	0.766742	186581	764545	764547	3	3	0.00878144	0.95	0.0156485	0.98	63475809	63475809	ACE;ACE;ACE
chr6	28864760	28864794	-0.255569	0.766706	363869	301478	301480	3	56	0.00878229	0.95	0.0156501	0.98	28864794	28864794	LINC01623
chr11	68955269	68955507	-0.255399	0.766198	78186	539889	539891	3	3	0.00880045	0.95	0.0156864	0.98	68955269	68955269
chr9	1946636	1946775	0.255362	0.766085	430659	434670	434672	3	4	0.008804	0.95	0.0156939	0.98	1946636	1946636
chr2	88625064	88625580	0.255353	0.76606	233441	112765	112767	3	3	0.00880485	0.95	0.0156955	0.98	88625081	88625081	EIF2AK3
chr1	207911698	207912544	0.255241	0.765722	35418	72065	72067	3	20	0.00881748	0.95	0.0157174	0.98	207912544	207912544	CD34;CD34
chr8	103020585	103020632	0.255135	0.765406	422881	420539	420541	3	20	0.00882868	0.95	0.0157375	0.98	103020585	103020585	ATP6V1C1
chr6	164827598	164827721	0.255092	0.765275	382359	341964	341966	3	6	0.00883195	0.95	0.0157458	0.98	164827721	164827721
chr18	55124940	55125261	-0.254897	0.764692	198877	789777	789779	3	3	0.00885238	0.95	0.015783	0.98	55124940	55124940	LINC01929
chr2	230326947	230327165	0.254893	0.764679	251864	146010	146012	3	7	0.00885238	0.95	0.015783	0.98	230327165	230327165	SP140L;SP140L;SP140L;SP140L;SP140L;SP140L;SP140L
chr3	20038726	20038776	0.254883	0.764649	287523	159810	159812	3	3	0.00885352	0.95	0.0157851	0.98	20038767	20038767
chr17	44916892	44916901	0.254612	0.763835	182543	756036	756038	3	6	0.0088809	0.95	0.0158355	0.98	44916901	44916901	GFAP;GFAP;GFAP;GFAP
chr10	98038638	98038673	-0.254482	0.763445	58536	495827	495829	3	3	0.00889452	0.95	0.0158613	0.98	98038638	98038638
chr5	173236728	173236790	-0.253986	0.761959	355926	285774	285776	3	5	0.00894702	0.95	0.015958	0.98	173236790	173236790
chr17	76527367	76527597	-0.253831	0.761492	189706	770782	770784	3	5	0.00896135	0.95	0.015986	0.98	76527533	76527533	CYGB;CYGB;PRCD
chr3	31165465	31165788	-0.253767	0.7613	288589	161551	161553	3	3	0.00896802	0.95	0.0159981	0.98	31165788	31165788
chr11	133362559	133362762	0.253619	0.760857	89599	561681	561683	3	7	0.0089842	0.95	0.016029	0.98	133362559	133362559
chr17	56153444	56153635	0.253597	0.760791	185003	761525	761527	3	11	0.00898675	0.95	0.0160327	0.98	56153444	56153444	ANKFN1;ANKFN1;ANKFN1
chr7	158390217	158390401	0.253474	0.760422	408018	392830	392832	3	3	0.00900151	0.95	0.0160574	0.98	158390217	158390217
chr5	4773242	4773384	0.253452	0.760357	334604	247556	247558	3	4	0.00900321	0.95	0.0160622	0.98	4773242	4773242	LINC02114
chr2	63056997	63057346	0.253412	0.760237	229686	105513	105515	3	36	0.00900619	0.95	0.0160689	0.98	63056997	63056997	OTX1;OTX1;OTX1;OTX1;OTX1
chr19	43828075	43828159	0.253362	0.760087	214409	823934	823936	3	12	0.00901172	0.95	0.0160796	0.98	43828159	43828159
chr11	130979597	130979657	0.253282	0.759845	89281	561161	561163	3	3	0.0090191	0.95	0.0160942	0.98	130979597	130979597
chr20	57664534	57664650	0.25313	0.759391	266506	856203	856205	3	7	0.00903599	0.95	0.0161213	0.98	57664650	57664650
chr20	17614710	17614827	-0.253095	0.759284	258360	840666	840668	3	3	0.00903982	0.95	0.0161285	0.98	17614827	17614827	RRBP1;RRBP1;RRBP1
chr9	36036454	36036517	0.253069	0.759208	434021	440652	440654	3	11	0.00904209	0.95	0.0161322	0.98	36036512	36036512	RECK;RECK;RECK;RECK;RECK
chr6	132735515	132735820	-0.253033	0.759099	376984	332574	332576	3	8	0.00904578	0.95	0.0161376	0.98	132735515	132735515	VNN3P;VNN3P;VNN3P;VNN3P;VNN3P;VNN3P
chr2	6947936	6948546	-0.252648	0.757944	220261	88556	88558	3	3	0.00907756	0.95	0.0162104	0.98	6948329	6948329
chr11	117877474	117877771	-0.252596	0.757788	86033	554712	554714	3	22	0.0090838	0.95	0.0162204	0.98	117877521	117877521	FXYD6;FXYD6;FXYD6;FXYD6;FXYD6;FXYD6-FXYD2;FXYD6-FXYD2
chr14	68359972	68360382	0.25231	0.756931	131588	646348	646350	3	3	0.00911147	0.95	0.0162744	0.98	68360155	68360155
chr16	67980435	67980525	0.252112	0.756335	166311	719057	719059	3	11	0.00913077	0.95	0.016314	0.98	67980471	67980471	DPEP3;DPEP3;DPEP3;DPEP3
chr17	7558598	7558711	0.252074	0.756223	174756	738573	738575	3	15	0.00913432	0.95	0.0163193	0.98	7558615	7558615	TNFSF13;TNFSF13;TNFSF13;TNFSF13;TNFSF13;TNFSF13
chr6	31968377	31968415	0.251868	0.755603	364839	307404	307406	3	109	0.00915333	0.95	0.0163594	0.98	31968415	31968415	SKIV2L
chr16	89442204	89442601	0.251756	0.755268	171900	731146	731148	3	3	0.00916213	0.95	0.0163808	0.98	89442204	89442204
chr20	17888922	17889323	0.251657	0.754972	258455	840829	840831	3	3	0.00917319	0.95	0.0164008	0.98	17889323	17889323
chr3	170040501	170040856	-0.251505	0.754515	307211	196192	196194	3	4	0.00918894	0.95	0.0164327	0.98	170040685	170040685
chr22	27124392	27125175	0.251471	0.754412	277053	877327	877329	3	3	0.00919136	0.95	0.016436	0.98	27125175	27125175
chr17	53822671	53822754	0.218282	1.30969	184765	761102	761107	6	12	0.000943285	0.96	0.00292081	0.97	53822735	53822735	KIF2B
chr7	156605450	156606306	0.218042	1.30825	407298	391036	391041	6	12	0.000944137	0.96	0.00293017	0.97	156605613	156605613
chr9	8485122	8485833	0.216863	1.30118	431558	436163	436168	6	6	0.000950522	0.96	0.00298253	0.97	8485122	8485122
chr1	89631937	89632422	0.214568	1.28741	19764	40735	40740	6	18	0.000956623	0.96	0.00309122	0.97	89632289	89632289	LRRC8C
chr10	485629	486469	0.21381	1.28286	43049	467440	467445	6	20	0.000959461	0.96	0.00312641	0.97	486469	486469	DIP2C
chr13	109869609	109870225	0.211513	1.26908	123192	628107	628112	6	6	0.000970102	0.96	0.00323992	0.97	109869609	109869609
chr4	26490531	26490866	-0.20897	1.25382	317371	215960	215965	6	8	0.000978758	0.96	0.00336677	0.97	26490866	26490866	CCKAR
chr2	39243584	39244041	0.219482	1.09741	226157	99388	99392	5	6	0.00183719	0.96	0.00514791	0.98	39243602	39243602
chr11	28901657	28902249	0.219055	1.09527	71272	523701	523705	5	5	0.00184074	0.96	0.00518083	0.98	28902115	28902115
chr6	101398903	101398996	0.218915	1.09458	373135	325928	325932	5	22	0.00184244	0.96	0.00519091	0.98	101398915	101398915	GRIK2;GRIK2
chr4	173518465	173518952	-0.21554	1.0777	331184	240321	240325	5	11	0.00187834	0.96	0.00545553	0.98	173518465	173518465
chr14	24171985	24172497	-0.213775	1.06888	125899	635455	635459	5	12	0.00189381	0.96	0.00559728	0.98	24172224	24172224	REC8;REC8;REC8;REC8
chr4	73982041	73982112	-0.212576	1.06288	321336	223001	223005	5	8	0.00190558	0.96	0.00569618	0.98	73982112	73982112	PF4;PF4;PF4
chr1	2911233	2911633	0.211724	1.05862	1041	3311	3315	5	10	0.00191523	0.96	0.00576953	0.98	2911570	2911570
chr1	2189539	2190082	0.211536	1.05768	702	2294	2298	5	5	0.00191651	0.96	0.00578571	0.98	2189539	2189539	LOC112268219
chr12	114699904	114700640	0.211199	1.056	108245	599618	599622	5	9	0.00191864	0.96	0.00581423	0.98	114700188	114700188
chr4	146243626	146244012	-0.210696	1.05348	328401	235508	235512	5	5	0.00192304	0.96	0.00585566	0.98	146243737	146243737
chr9	136882441	136883183	0.209404	1.04702	447781	465462	465466	5	8	0.00193481	0.96	0.00596648	0.98	136882661	136882661
chr12	120761680	120762107	-0.208439	1.0422	109520	602200	602204	5	6	0.00194276	0.96	0.00605275	0.98	120762107	120762107
chr3	11704709	11705017	-0.223155	0.892619	285780	156776	156779	4	5	0.00427118	0.96	0.00983071	0.98	11705005	11705005
chr22	44729515	44730160	-0.223094	0.892375	282137	887663	887666	4	9	0.00427259	0.96	0.00983809	0.98	44729600	44729600
chr3	133745807	133745998	-0.222898	0.891591	302782	188082	188085	4	17	0.0042777	0.96	0.00986505	0.98	133745998	133745998	TF;TF
chr2	10289752	10290132	-0.222516	0.890064	221130	90092	90095	4	4	0.00428934	0.96	0.00991528	0.98	10290132	10290132
chr3	32819417	32819826	0.222452	0.88981	288915	162109	162112	4	20	0.00429175	0.96	0.00992521	0.98	32819623	32819623
chr14	106845058	106845213	0.222109	0.888437	139997	663601	663604	4	6	0.00430239	0.96	0.00997388	0.98	106845211	106845211
chr12	94264855	94265328	0.222048	0.888193	104308	591658	591661	4	4	0.00430424	0.96	0.00998183	0.98	94265328	94265328
chr4	69758919	69760063	-0.22197	0.887881	320822	222130	222133	4	6	0.00430537	0.96	0.00999062	0.98	69760063	69760063
chr21	46184138	46184377	0.251158	0.753475	274279	871686	871688	3	3	0.00922413	0.96	0.0165022	0.98	46184377	46184377	SPATC1L;SPATC1L;SPATC1L;SPATC1L
chr2	176099600	176099728	0.251114	0.753343	244471	132419	132421	3	10	0.00922952	0.96	0.0165117	0.98	176099676	176099676	HOXD12
chr8	105686290	105686972	-0.250942	0.752826	423210	421122	421124	3	4	0.0092474	0.96	0.0165474	0.98	105686731	105686731
chr13	75760571	75760677	0.250868	0.752604	119827	622359	622361	3	4	0.0092535	0.96	0.016559	0.98	75760677	75760677	LMO7;LMO7
chr5	1343477	1344024	0.250604	0.751811	333856	245765	245767	3	3	0.00928046	0.96	0.0166156	0.98	1344024	1344024
chr16	62826289	62826606	0.250392	0.751175	165449	716914	716916	3	3	0.00930019	0.96	0.0166597	0.98	62826295	62826295
chr3	195851337	195851388	0.250322	0.750966	311945	204503	204505	3	8	0.00930841	0.96	0.0166745	0.98	195851337	195851337
chr12	10392484	10392872	0.250162	0.750485	92768	568520	568522	3	4	0.00932473	0.96	0.0167073	0.98	10392484	10392484
chr1	3213921	3213986	0.250107	0.750321	1182	3765	3767	3	3	0.00933126	0.96	0.0167192	0.98	3213971	3213971
chr10	59283717	59283828	-0.250105	0.750316	51531	483191	483193	3	4	0.00933126	0.96	0.0167193	0.98	59283769	59283769
chr11	42240401	42241062	0.249827	0.74948	72800	526547	526549	3	3	0.00936077	0.96	0.0167768	0.98	42241062	42241062	LINC02740
chr17	80826774	80826974	0.249792	0.749376	191523	774975	774977	3	11	0.00936404	0.96	0.0167835	0.98	80826774	80826774
chr13	77325048	77325437	0.249703	0.749109	120007	622627	622629	3	3	0.00937312	0.96	0.0168026	0.98	77325437	77325437
chr10	114526210	114526652	0.249685	0.749055	61499	501881	501883	3	13	0.00937439	0.96	0.0168056	0.98	114526210	114526210
chr11	64500075	64500426	0.249635	0.748905	76392	534885	534887	3	6	0.00938021	0.96	0.0168168	0.98	64500405	64500405
chr9	116355540	116355808	0.249482	0.748445	441834	453793	453795	3	3	0.00939894	0.96	0.01685	0.98	116355540	116355540
chr16	35492481	35492559	0.249473	0.74842	162663	711395	711397	3	6	0.00939951	0.96	0.016851	0.98	35492559	35492559
chr5	174410970	174411618	0.249231	0.747694	356259	286371	286373	3	3	0.00941866	0.96	0.016896	0.98	174411266	174411266
chr1	41423794	41424156	0.249195	0.747584	12591	27136	27138	3	5	0.00942306	0.96	0.0169045	0.98	41423953	41423953
chr12	65122638	65123220	-0.249176	0.747529	100956	585959	585961	3	15	0.00942448	0.96	0.0169076	0.98	65123220	65123220
chr6	7051070	7051271	-0.249094	0.747282	359858	293708	293710	3	5	0.00943285	0.96	0.0169259	0.98	7051271	7051271
chr9	137278895	137279504	-0.248974	0.746923	448010	466253	466255	3	9	0.0094452	0.96	0.0169547	0.98	137279504	137279504	TOR4A
chr5	135028893	135029278	0.248934	0.746801	349212	272836	272838	3	12	0.00944945	0.96	0.0169635	0.98	135028893	135028893	PITX1
chr19	40398784	40399067	-0.248768	0.746304	213433	821586	821588	3	3	0.0094652	0.96	0.0169946	0.98	40398944	40398944
chr1	55988057	55988057	0.248664	0.745993	15869	34006	34008	3	3	0.0094767	0.96	0.0170159	0.98	55988057	55988057
chr3	10958115	10958219	-0.248658	0.745974	285576	156374	156376	3	3	0.00947755	0.96	0.0170173	0.98	10958115	10958115
chr5	56298327	56298791	0.248575	0.745726	340036	256628	256630	3	3	0.0094872	0.96	0.0170323	0.98	56298639	56298639
chr4	82799476	82799476	-0.248482	0.745446	322541	225198	225200	3	17	0.00949571	0.96	0.0170505	0.98	82799476	82799476	SCD5;SCD5
chr10	52706834	52706892	-0.248399	0.745196	51192	482636	482638	3	3	0.00950408	0.96	0.0170655	0.98	52706834	52706834
chr2	72759622	72759731	0.248144	0.744433	231576	108962	108964	3	3	0.00953331	0.96	0.0171175	0.98	72759731	72759731
chr9	88387388	88387489	0.24797	0.743911	437005	445482	445484	3	9	0.00955147	0.96	0.0171524	0.98	88387388	88387388	SPIN1
chr19	6502729	6502752	0.247556	0.742667	205792	803585	803587	3	19	0.00959262	0.96	0.0172343	0.98	6502750	6502750	TUBB4A;TUBB4A;TUBB4A;TUBB4A;TUBB4A;TUBB4A;TUBB4A;TUBB4A;TUBB4A
chr12	3318393	3318563	0.247508	0.742525	91058	564640	564642	3	7	0.00959631	0.96	0.0172418	0.98	3318563	3318563
chr19	38617889	38618032	-0.247476	0.742427	212831	820121	820123	3	17	0.0095983	0.96	0.0172482	0.98	38617889	38617889	MAP4K1;MAP4K1;EIF3K;EIF3K;EIF3K
chr8	144270594	144270655	-0.247397	0.742192	430122	433278	433280	3	7	0.00960709	0.96	0.017265	0.98	144270594	144270594
chr1	226100707	226101081	-0.247157	0.741472	38491	77451	77453	3	3	0.00963136	0.96	0.0173141	0.98	226101081	226101081
chr12	124259334	124259715	0.247083	0.741248	110663	604823	604825	3	4	0.00963916	0.96	0.0173302	0.98	124259334	124259334
chr16	86578084	86578225	0.246982	0.740946	170560	727854	727856	3	8	0.00964994	0.96	0.017353	0.98	86578225	86578225	FOXL1
chr8	71356970	71357508	-0.246677	0.740032	418883	413560	413562	3	7	0.00968485	0.96	0.0174193	0.98	71356970	71356970	EYA1
chr10	86967584	86967975	0.246645	0.739936	56372	491755	491757	3	19	0.00968783	0.96	0.017425	0.98	86967892	86967892	ADIRF
chr8	1764839	1764846	0.246621	0.739863	408923	394834	394836	3	11	0.00969138	0.96	0.0174316	0.98	1764841	1764841	CLN8-AS1
chr21	32813705	32813812	0.246593	0.739779	270709	864379	864381	3	6	0.00969521	0.96	0.017437	0.98	32813732	32813732	C21orf62;C21orf62;C21orf62
chr12	53173523	53173589	-0.246447	0.739341	98863	580586	580588	3	7	0.00971181	0.96	0.0174671	0.98	53173523	53173523
chr6	35689263	35689425	-0.246405	0.739214	366007	312630	312632	3	9	0.00971763	0.96	0.0174765	0.98	35689263	35689263	FKBP5;FKBP5;FKBP5
chr3	184381123	184381471	0.246246	0.738738	309391	200086	200088	3	9	0.00973409	0.96	0.0175097	0.98	184381123	184381123	CHRD;CHRD;THPO;THPO;THPO;THPO;THPO;THPO
chr1	244272631	244272924	0.246232	0.738696	41995	83875	83877	3	5	0.00973579	0.96	0.0175131	0.98	244272924	244272924
chr14	83915709	83916382	0.246219	0.738658	134654	652112	652114	3	3	0.00973692	0.96	0.0175162	0.98	83915709	83915709
chr9	97499894	97500620	0.246215	0.738646	438987	448883	448885	3	17	0.00973692	0.96	0.0175169	0.98	97500620	97500620	TMOD1;TMOD1
chr6	901256	901289	0.246205	0.738615	358348	291006	291008	3	7	0.00973834	0.96	0.0175195	0.98	901289	901289
chr10	125063381	125063468	-0.246198	0.738593	63630	506055	506057	3	3	0.00973905	0.96	0.017521	0.98	125063468	125063468
chr1	231929445	231929529	-0.246092	0.738276	39999	80478	80480	3	5	0.00975054	0.96	0.017542	0.98	231929445	231929445
chr6	169288849	169289216	0.246006	0.738017	383617	344633	344635	3	11	0.00975835	0.96	0.0175592	0.98	169288849	169288849
chr17	41787162	41787293	-0.245995	0.737985	181456	753268	753270	3	13	0.00975934	0.96	0.017562	0.98	41787162	41787162	JUP;JUP;JUP;JUP;JUP;JUP;JUP
chr8	42542560	42542621	0.245872	0.737617	415578	407661	407663	3	27	0.00977367	0.96	0.0175898	0.98	42542597	42542597	SLC20A2;SLC20A2
chr7	53035594	53035619	0.245803	0.737409	393348	364550	364552	3	10	0.00978162	0.96	0.0176047	0.98	53035619	53035619	POM121L12
chr17	42535578	42535812	0.24562	0.736859	181731	753973	753975	3	17	0.00980333	0.96	0.0176473	0.98	42535804	42535804	NAGLU
chr8	133076274	133076455	-0.245397	0.73619	427378	427584	427586	3	3	0.00982844	0.96	0.0176992	0.98	133076274	133076274
chr6	17282628	17282882	0.245382	0.736146	361954	297249	297251	3	26	0.00983043	0.96	0.0177026	0.98	17282632	17282632	RBM24
chr13	26987662	26987933	-0.245346	0.736039	114246	612600	612602	3	3	0.0098344	0.96	0.0177099	0.98	26987933	26987933
chr4	76688559	76688688	-0.245267	0.735802	321776	223851	223853	3	3	0.00984334	0.96	0.017729	0.98	76688688	76688688
chr17	41309078	41309430	-0.245204	0.735611	181267	752821	752823	3	5	0.00984916	0.96	0.0177391	0.98	41309430	41309430	KRTAP16-1
chr5	178350554	178350793	-0.244729	0.734187	357199	288489	288491	3	5	0.00989683	0.96	0.0178467	0.98	178350554	178350554
chr18	32471601	32471772	0.24467	0.734009	196367	785486	785488	3	28	0.0099045	0.96	0.0178594	0.98	32471601	32471601	GAREM1;GAREM1
chr14	24171686	24171812	-0.244591	0.733774	125899	635448	635450	3	12	0.00991329	0.96	0.017875	0.98	24171686	24171686	REC8;REC8
chr3	72289059	72289432	-0.244503	0.73351	295978	176271	176273	3	3	0.00992436	0.96	0.017896	0.98	72289059	72289059
chr2	163348405	163348678	-0.244459	0.733376	242617	128970	128972	3	8	0.00993046	0.96	0.0179072	0.98	163348405	163348405
chr1	18890695	18890978	-0.24444	0.73332	6029	13707	13709	3	6	0.00993231	0.96	0.0179111	0.98	18890758	18890758	ALDH4A1;ALDH4A1
chr5	181120193	181120979	-0.244346	0.733039	358050	290332	290334	3	3	0.0099421	0.96	0.0179318	0.98	181120979	181120979
chr19	43535323	43535603	0.244283	0.73285	214278	823613	823615	3	6	0.00994876	0.96	0.0179453	0.98	43535323	43535323	ZNF575;ZNF575
chr11	45907347	45907575	0.244242	0.732727	73543	528094	528096	3	14	0.00995373	0.96	0.0179529	0.98	45907347	45907347	C11orf94
chr7	27187918	27188493	0.24402	0.73206	389063	356999	357001	3	7	0.00997658	0.96	0.0180017	0.98	27187918	27187918
chr17	1492077	1492570	-0.244011	0.732033	172800	733505	733507	3	13	0.00997785	0.96	0.0180034	0.98	1492077	1492077	MYO1C
chr10	58869001	58869090	-0.243845	0.731534	51478	483100	483102	3	4	0.00999758	0.96	0.0180403	0.98	58869042	58869042
chr11	55343051	55343086	0.24382	0.731461	74331	529774	529776	3	5	0.0100003	0.96	0.018046	0.98	55343051	55343051	OR4A16
chr1	21260338	21260681	-0.243719	0.731156	6780	15173	15175	3	4	0.0100094	0.96	0.0180659	0.98	21260516	21260516
chr19	14440185	14440267	-0.243595	0.730785	208285	810002	810004	3	6	0.0100203	0.96	0.0180933	0.98	14440185	14440185	PKN1
chr22	32412502	32412799	0.243514	0.730542	278412	880156	880158	3	12	0.0100295	0.96	0.0181117	0.98	32412799	32412799	RTCB
chr19	49433623	49433919	0.243465	0.730396	216356	828784	828786	3	3	0.0100328	0.96	0.0181223	0.98	49433830	49433830	SLC17A7
chr15	60479839	60480098	0.24343	0.730289	146138	675732	675734	3	14	0.0100374	0.96	0.0181297	0.98	60480098	60480098	ICE2;ICE2;ICE2;ICE2
chr7	27157140	27157206	-0.243338	0.730013	389050	356815	356817	3	41	0.0100474	0.96	0.0181517	0.98	27157206	27157206	HOXA7
chr3	124281946	124282111	0.243229	0.729687	300701	184173	184175	3	3	0.0100596	0.96	0.0181785	0.98	124282111	124282111
chr2	161427695	161428133	0.243027	0.729081	242434	128668	128670	3	11	0.010079	0.96	0.0182256	0.98	161428127	161428127
chr14	105092229	105092828	-0.243015	0.729045	139557	662555	662557	3	14	0.01008	0.96	0.0182283	0.98	105092705	105092705	LINC02298
chr2	176163434	176163878	0.242894	0.728683	244501	132677	132679	3	34	0.0100938	0.96	0.0182564	0.98	176163434	176163434
chr3	46407798	46408145	0.242712	0.728136	291225	166606	166608	3	18	0.0101121	0.96	0.0182959	0.98	46407798	46407798	CCR5AS
chr11	66119342	66119632	-0.24271	0.72813	77124	537071	537073	3	3	0.0101121	0.96	0.0182966	0.98	66119342	66119342
chr3	4467584	4467606	-0.242708	0.728124	284508	154265	154267	3	10	0.0101122	0.96	0.0182969	0.98	4467586	4467586	SUMF1;SUMF1;SUMF1
chr20	37383596	37383613	0.242707	0.72812	261711	847365	847367	3	9	0.0101122	0.96	0.0182972	0.98	37383605	37383605
chr8	3571860	3571958	0.242384	0.727152	409226	395524	395526	3	3	0.0101473	0.96	0.018379	0.98	3571906	3571906
chr18	46946373	46946467	-0.242343	0.727029	197713	787747	787749	3	11	0.0101515	0.96	0.0183887	0.98	46946467	46946467	KATNAL2;KATNAL2;KATNAL2;KATNAL2;KATNAL2;KATNAL2;KATNAL2;KATNAL2;KATNAL2;KATNAL2;KATNAL2;KATNAL2
chr3	66483626	66483894	0.242278	0.726834	295188	174930	174932	3	4	0.0101595	0.96	0.0184033	0.98	66483837	66483837
chr14	104378989	104379064	0.242142	0.726425	139237	661740	661742	3	5	0.0101732	0.96	0.0184315	0.98	104378989	104378989
chr19	40804612	40805177	0.242016	0.726048	213599	822042	822044	3	3	0.0101886	0.96	0.0184573	0.98	40805022	40805022
chr6	54111100	54111396	0.241995	0.725985	369759	319824	319826	3	5	0.0101911	0.96	0.018462	0.98	54111327	54111327	MLIP
chr21	35135515	35135626	-0.241854	0.725563	271277	865573	865575	3	3	0.0102069	0.96	0.0184949	0.98	35135618	35135618
chr10	618779	619054	0.241824	0.725472	43121	467618	467620	3	7	0.0102117	0.96	0.0185032	0.98	619054	619054
chr6	29927297	29927398	-0.241794	0.725381	364115	302575	302577	3	12	0.0102144	0.96	0.0185114	0.98	29927398	29927398	HCG4B
chr12	57521830	57521853	-0.24178	0.725341	100103	584185	584187	3	5	0.0102154	0.96	0.0185131	0.98	57521853	57521853	MBD6;DDIT3;DDIT3;DDIT3;DDIT3;DDIT3;DDIT3
chr6	40599578	40599814	0.241621	0.724862	367187	314785	314787	3	6	0.010235	0.96	0.0185504	0.98	40599637	40599637
chr15	50181966	50182035	-0.241562	0.724687	144486	672662	672664	3	13	0.0102402	0.96	0.0185639	0.98	50182035	50182035	SLC27A2;SLC27A2
chr19	6710647	6711081	-0.241476	0.724428	205855	803705	803707	3	3	0.0102497	0.96	0.0185848	0.98	6710816	6710816	C3
chr10	122385875	122386016	0.241369	0.724106	62914	504646	504648	3	7	0.0102633	0.96	0.018613	0.98	122386016	122386016	PLEKHA1
chr8	71845592	71845860	-0.241284	0.723853	418941	413701	413703	3	37	0.0102748	0.96	0.0186351	0.98	71845592	71845592	MSC
chr6	106509529	106509622	-0.241172	0.723515	373599	326669	326671	3	14	0.0102889	0.96	0.0186617	0.98	106509559	106509559
chr16	27066732	27067196	0.241134	0.723401	161256	707747	707749	3	6	0.010293	0.96	0.0186699	0.98	27067196	27067196	C16orf82
chr3	172596291	172596457	0.241084	0.723253	307790	197131	197133	3	3	0.0102978	0.96	0.018681	0.98	172596291	172596291	LINC02068
chr6	31766033	31766117	0.241081	0.723242	364738	306575	306577	3	19	0.0102981	0.96	0.018682	0.98	31766112	31766112	SAPCD1-AS1
chr10	113160774	113161320	-0.241055	0.723164	61202	501330	501332	3	4	0.0103011	0.96	0.0186875	0.98	113161094	113161094
chr10	110206271	110206336	-0.240972	0.722915	60596	500251	500253	3	4	0.0103109	0.96	0.0187066	0.98	110206336	110206336	MXI1
chr19	18869294	18869634	0.240856	0.722568	209849	813701	813703	3	4	0.0103219	0.96	0.0187302	0.98	18869634	18869634	CERS1;CERS1
chr14	77316956	77317104	0.24081	0.72243	134037	651041	651043	3	3	0.0103275	0.96	0.018741	0.98	77317104	77317104
chr5	93572145	93572345	0.240605	0.721815	344520	264510	264512	3	8	0.0103489	0.96	0.0187882	0.98	93572145	93572145	NR2F1-AS1
chr2	222297981	222298081	-0.240589	0.721767	250736	144081	144083	3	24	0.0103514	0.96	0.0187928	0.98	222298081	222298081	CCDC140
chr6	29463431	29463633	0.240544	0.721633	363977	301988	301990	3	8	0.0103556	0.96	0.0188021	0.98	29463633	29463633	OR2H1;OR2H1;OR2H1;OR2H1;OR2H1;OR2H1
chr14	64549799	64549877	-0.2405	0.721501	130798	644969	644971	3	8	0.0103594	0.96	0.0188101	0.98	64549799	64549799	PPP1R36
chr12	571154	571323	0.240395	0.721184	90208	562935	562937	3	9	0.0103698	0.96	0.0188343	0.98	571323	571323
chr1	47190465	47190751	0.240369	0.721106	14154	30591	30593	3	6	0.0103722	0.96	0.0188396	0.98	47190465	47190465	PDZK1IP1
chr11	72245711	72245722	-0.240022	0.720067	79374	542539	542541	3	6	0.010411	0.96	0.0189199	0.98	72245711	72245711
chr17	79178038	79178543	0.239983	0.719948	190839	773304	773306	3	6	0.0104153	0.96	0.0189307	0.98	79178543	79178543
chr15	65529975	65530018	-0.239972	0.719916	147333	677988	677990	3	14	0.0104163	0.96	0.0189327	0.98	65529975	65529975	HACD3
chr16	27268057	27268196	0.239894	0.719682	161317	707877	707879	3	20	0.0104257	0.96	0.018952	0.98	27268057	27268057	NSMCE1-DT
chr4	99085759	99086274	0.239817	0.719452	324094	227964	227966	3	5	0.0104328	0.96	0.0189684	0.98	99086274	99086274
chr19	1065851	1066350	-0.239577	0.718732	203164	797195	797197	3	15	0.0104579	0.96	0.0190285	0.98	1065861	1065861	ARHGAP45;ARHGAP45
chr10	71575540	71575720	0.239517	0.718551	53558	486807	486809	3	3	0.0104643	0.96	0.0190441	0.98	71575714	71575714
chr7	157861117	157861478	0.239402	0.718205	407790	392331	392333	3	5	0.0104759	0.96	0.0190689	0.98	157861478	157861478
chr12	2269636	2269708	0.239319	0.717956	90697	563932	563934	3	6	0.0104838	0.96	0.0190885	0.98	2269708	2269708	CACNA1C-IT3
chr6	168384844	168385290	-0.20686	1.24116	383324	344004	344009	6	7	0.000983582	0.97	0.00348227	0.97	168385290	168385290
chr6	100466604	100467315	0.196553	1.17932	373082	325827	325832	6	19	0.00101097	0.97	0.00409353	0.97	100466604	100466604
chr8	18684019	18684564	0.192212	1.15327	411239	399232	399237	6	8	0.00102005	0.97	0.00439959	0.97	18684275	18684275
chr13	108269802	108270027	0.205748	1.02874	122952	627707	627711	5	9	0.00196617	0.97	0.00630829	0.98	108270027	108270027	TNFSF13B;TNFSF13B
chr8	93739226	93739991	0.205055	1.02528	421093	417340	417344	5	22	0.00197043	0.97	0.00637909	0.98	93739642	93739642	RBM12B-AS1
chr6	31728325	31728452	0.203402	1.01701	364719	306403	306407	5	64	0.00198447	0.97	0.00654354	0.98	31728325	31728325
chr7	27102928	27103180	0.203275	1.01638	389024	356555	356559	5	31	0.0019849	0.97	0.00655631	0.98	27103180	27103180	HOXA2
chr5	69414986	69415201	0.203098	1.01549	341685	259469	259473	5	10	0.00198604	0.97	0.0065749	0.98	69414986	69414986	MARVELD2;MARVELD2
chr4	1842997	1843272	-0.200687	1.00343	313213	207954	207958	5	7	0.00200193	0.97	0.00683641	0.98	1843202	1843202
chr10	665616	666225	-0.189414	0.947072	43148	467708	467712	5	8	0.00206805	0.97	0.00817656	0.98	666092	666092
chr19	47331938	47332059	0.221807	0.887229	215587	826906	826909	4	11	0.00431019	0.97	0.0100109	0.98	47332030	47332030	C5AR2
chr17	43020075	43020395	0.221333	0.885331	181903	754509	754512	4	4	0.00432424	0.97	0.0100796	0.98	43020309	43020309
chr17	1730157	1730724	0.221279	0.885118	172911	733847	733850	4	6	0.00432538	0.97	0.0100858	0.98	1730157	1730157
chr1	229410790	229411061	0.220883	0.883533	39390	79318	79321	4	6	0.00433772	0.97	0.010142	0.98	229410790	229410790
chr22	50308462	50308940	-0.220199	0.880796	284046	891377	891380	4	7	0.00435773	0.97	0.0102439	0.98	50308462	50308462	PLXNB2;PLXNB2;PLXNB2;PLXNB2;PLXNB2;PLXNB2;PLXNB2;PLXNB2
chr9	133979275	133979646	0.220067	0.880268	446470	462681	462684	4	4	0.00436057	0.97	0.0102633	0.98	133979370	133979370
chr1	170665718	170665981	0.219637	0.878548	29224	60837	60840	4	4	0.00437319	0.97	0.0103231	0.98	170665825	170665825
chr16	46885163	46885282	0.219478	0.877911	162802	711700	711703	4	18	0.00437703	0.97	0.0103462	0.98	46885282	46885282	GPT2;GPT2
chr20	46901476	46901874	-0.219139	0.876554	263894	851729	851732	4	4	0.00438795	0.97	0.0103946	0.98	46901487	46901487
chr1	110391195	110391657	-0.219019	0.876076	22298	45667	45670	4	9	0.00439178	0.97	0.0104119	0.98	110391374	110391374	SLC16A4;SLC16A4;SLC16A4;SLC16A4;SLC16A4;SLC16A4
chr8	64577865	64578344	-0.218756	0.875023	417962	411910	411913	4	26	0.00439916	0.97	0.0104481	0.98	64577865	64577865	LOC401463
chr7	27205469	27206128	0.218546	0.874183	389077	357053	357056	4	5	0.00440583	0.97	0.010479	0.98	27205469	27205469	HOTTIP
chr1	1361291	1361807	0.218345	0.873379	310	1103	1106	4	14	0.0044142	0.97	0.0105112	0.98	1361652	1361652	MXRA8;MXRA8
chr17	502897	503261	0.217901	0.871603	172381	732477	732480	4	4	0.0044325	0.97	0.0105837	0.98	502900	502900
chr22	30472169	30472180	-0.217228	0.868911	277895	878982	878985	4	9	0.00445606	0.97	0.0106855	0.98	30472169	30472169	SEC14L3;SEC14L3;SEC14L3;SEC14L3;SEC14L3
chr16	2039865	2040330	-0.216575	0.8663	156385	697425	697428	4	6	0.00447606	0.97	0.0107852	0.98	2040312	2040312
chr8	41647474	41647892	0.216354	0.865416	415290	407045	407048	4	18	0.00448245	0.97	0.0108218	0.98	41647667	41647667	NKX6-3
chr3	170419845	170420083	0.216172	0.864689	307295	196363	196366	4	21	0.00448671	0.97	0.0108475	0.98	170419885	170419885	CLDN11
chr11	31804421	31805026	0.215202	0.86081	71500	524126	524129	4	7	0.00451452	0.97	0.0109958	0.98	31804724	31804724	PAX6;PAX6;PAX6;PAX6;PAX6;PAX6;PAX6;PAX6;PAX6
chr5	43020250	43020464	-0.215102	0.860409	339002	254766	254769	4	12	0.00451778	0.97	0.0110118	0.98	43020264	43020264	LOC648987;LOC648987;LOC648987;LOC648987
chr15	47399615	47400215	0.21508	0.860319	144042	671859	671862	4	4	0.00451877	0.97	0.0110152	0.98	47399738	47399738
chr16	85124156	85124441	-0.214798	0.859191	169887	726302	726305	4	4	0.004527	0.97	0.0110585	0.98	85124441	85124441
chr9	137163605	137163830	-0.214746	0.858985	447938	465967	465970	4	6	0.00452771	0.97	0.0110673	0.98	137163605	137163605	GRIN1;GRIN1;GRIN1;GRIN1;GRIN1
chr11	111298559	111298702	0.213495	0.85398	84581	551952	551955	4	31	0.00456588	0.97	0.011274	0.98	111298658	111298658	COLCA2;COLCA2;COLCA2;COLCA1;COLCA1;COLCA1;COLCA1;COLCA1;COLCA1
chr3	45167695	45167760	0.2119	0.8476	290902	166029	166032	4	8	0.00461171	0.97	0.0115422	0.98	45167757	45167757
chr5	176416922	176417367	0.20988	0.839522	356595	287023	287026	4	9	0.00466535	0.97	0.0118898	0.98	176417061	176417061	CLTB;CLTB;CLTB;CLTB;CLTB
chr3	137509389	137509794	0.209649	0.838594	303326	189039	189042	4	4	0.00467258	0.97	0.0119261	0.98	137509389	137509389
chr1	165352504	165353369	0.20963	0.838521	28289	59029	59032	4	31	0.00467343	0.97	0.011929	0.98	165353369	165353369
chr6	27762515	27762784	0.20915	0.836602	363611	300522	300525	4	5	0.00468762	0.97	0.0120106	0.98	27762772	27762772	LOC100131289
chr3	149377496	149377786	-0.208431	0.833725	304839	191994	191997	4	11	0.00470607	0.97	0.012143	0.98	149377775	149377775	TM4SF1-AS1;TM4SF1-AS1;TM4SF1-AS1;TM4SF1
chr1	235136299	235136625	0.208368	0.833474	40703	81663	81666	4	4	0.00470749	0.97	0.0121554	0.98	235136625	235136625
chr17	78645498	78646013	-0.208199	0.832798	190595	772694	772697	4	11	0.00471146	0.97	0.0121871	0.98	78645498	78645498
chr6	6320091	6320656	-0.20797	0.831879	359683	293422	293425	4	10	0.00471955	0.97	0.0122278	0.98	6320381	6320381
chr15	32672007	32672299	-0.239009	0.717026	141400	666379	666381	3	12	0.0105149	0.97	0.019159	0.98	32672007	32672007
chr15	78339842	78340230	0.238894	0.716681	150652	684614	684616	3	25	0.0105284	0.97	0.0191896	0.98	78339842	78339842	CRABP1
chr3	139540097	139540106	-0.238767	0.716301	303683	189829	189831	3	21	0.0105444	0.97	0.0192221	0.98	139540097	139540097	RBP1;RBP1;RBP1;RBP1
chr2	152617955	152618321	-0.238728	0.716185	241431	126973	126975	3	3	0.0105483	0.97	0.0192318	0.98	152617955	152617955
chr10	69327878	69328223	0.238606	0.715817	52790	485458	485460	3	6	0.0105616	0.97	0.019263	0.98	69328000	69328000
chr4	11468998	11469197	0.238476	0.715427	315784	213337	213339	3	3	0.0105738	0.97	0.0192939	0.98	11468998	11468998
chr17	8912524	8912598	-0.238418	0.715253	175258	740287	740289	3	5	0.0105785	0.97	0.0193074	0.98	8912524	8912524	PIK3R5
chr1	76312834	76312977	0.237916	0.713747	18362	38314	38316	3	3	0.0106325	0.97	0.019426	0.98	76312866	76312866
chr6	32047438	32047520	0.23783	0.713489	364846	307533	307535	3	41	0.010641	0.97	0.0194449	0.98	32047520	32047520	TNXB
chr13	114200085	114200839	0.2377	0.713101	124745	632430	632432	3	4	0.0106545	0.97	0.0194799	0.98	114200364	114200364	CFAP97D2;CFAP97D2
chr15	25864102	25864114	0.237696	0.713088	140539	664761	664763	3	34	0.010655	0.97	0.0194805	0.98	25864105	25864105	ATP10A
chr14	100993202	100993254	0.237675	0.713025	138056	658912	658914	3	4	0.0106564	0.97	0.0194845	0.98	100993202	100993202	SNORD114-31
chr10	117136852	117136852	0.23766	0.71298	61850	502567	502569	3	14	0.0106584	0.97	0.019487	0.98	117136852	117136852
chr2	26850305	26850385	0.237562	0.712687	223992	95341	95343	3	3	0.0106703	0.97	0.0195116	0.98	26850305	26850305
chr16	31473013	31473096	0.237489	0.712467	162519	711103	711105	3	22	0.0106782	0.97	0.0195307	0.98	31473096	31473096	TGFB1I1
chr19	15049368	15049474	0.237227	0.711681	208424	810342	810344	3	6	0.0107072	0.97	0.0195949	0.98	15049474	15049474	CASP14
chr11	2149182	2149549	0.237059	0.711178	66703	514184	514186	3	14	0.0107258	0.97	0.0196376	0.98	2149549	2149549	IGF2;IGF2
chr9	128733527	128733625	-0.237001	0.711002	444486	458873	458875	3	19	0.010732	0.97	0.0196528	0.98	128733527	128733527	ZER1;ZER1;ZER1;ZER1;ZER1;ZER1;ZER1
chr16	22189658	22189774	-0.236991	0.710973	160471	706295	706297	3	11	0.0107333	0.97	0.0196549	0.98	22189658	22189658
chr11	135075940	135075959	0.23689	0.71067	90004	562507	562509	3	4	0.0107428	0.97	0.0196796	0.98	135075940	135075940
chr22	50301414	50301869	-0.236877	0.710631	284041	891355	891357	3	6	0.0107442	0.97	0.0196829	0.98	50301414	50301414	PLXNB2;PLXNB2;PLXNB2;PLXNB2;PLXNB2;PLXNB2;PLXNB2;PLXNB2;PLXNB2;PLXNB2;PLXNB2;PLXNB2;PLXNB2;PLXNB2;PLXNB2
chr16	27779729	27779863	0.236863	0.710588	161484	708201	708203	3	5	0.0107462	0.97	0.0196867	0.98	27779863	27779863	KATNIP;KATNIP
chr12	100198118	100198118	0.236833	0.7105	105150	593196	593198	3	3	0.0107496	0.97	0.0196932	0.98	100198118	100198118
chr19	46626086	46626380	-0.236686	0.710059	215309	826287	826289	3	5	0.0107672	0.97	0.0197317	0.98	46626380	46626380	PTGIR
chr19	10544946	10545010	0.236631	0.709892	206994	806551	806553	3	3	0.0107739	0.97	0.0197461	0.98	10544968	10544968	ATG4D;ATG4D;ATG4D;ATG4D
chr13	42039471	42039566	-0.236512	0.709537	116615	616858	616860	3	10	0.0107876	0.97	0.0197752	0.98	42039566	42039566	DGKH
chr7	96119758	96119758	-0.236471	0.709412	397693	372388	372390	3	3	0.010792	0.97	0.0197849	0.98	96119758	96119758
chr4	1578466	1578650	-0.23647	0.709411	313084	207607	207609	3	8	0.010792	0.97	0.019785	0.98	1578580	1578580
chr5	54986504	54986631	-0.236454	0.709363	339759	256101	256103	3	3	0.0107947	0.97	0.0197893	0.98	54986631	54986631	ESM1;ESM1
chr13	40668581	40668681	0.236445	0.709336	116397	616467	616469	3	3	0.0107953	0.97	0.019791	0.98	40668581	40668581
chr7	385539	385916	0.236282	0.708847	384161	346053	346055	3	4	0.0108098	0.97	0.0198335	0.98	385539	385539
chr7	151380815	151381560	0.235996	0.707989	406173	388854	388856	3	10	0.0108422	0.97	0.0199104	0.98	151381172	151381172	WDR86;WDR86;WDR86;WDR86;WDR86;WDR86;WDR86;WDR86
chr17	82309008	82309154	-0.235971	0.707914	192314	777677	777679	3	4	0.0108452	0.97	0.0199168	0.98	82309008	82309008
chr2	38074000	38074613	-0.235949	0.707846	225850	98807	98809	3	40	0.0108471	0.97	0.0199222	0.98	38074000	38074000
chr6	31630647	31630687	0.235732	0.707196	364667	305859	305861	3	61	0.0108713	0.97	0.0199763	0.98	31630687	31630687	PRRC2A;PRRC2A
chr6	6759451	6759598	-0.235713	0.707139	359776	293590	293592	3	7	0.0108733	0.97	0.0199797	0.98	6759451	6759451
chr6	166478728	166479274	-0.235607	0.706822	382656	342605	342607	3	8	0.0108847	0.97	0.0200052	0.98	166478874	166478874
chr6	28259127	28259290	0.2355	0.706501	363716	300871	300873	3	14	0.010896	0.97	0.0200322	0.98	28259163	28259163	NKAPL
chr7	50794230	50794338	-0.235278	0.705834	393135	364235	364237	3	26	0.0109203	0.97	0.0200838	0.98	50794270	50794270	GRB10;GRB10;GRB10;GRB10
chr10	21508201	21508262	-0.235151	0.705452	46943	475003	475005	3	12	0.0109365	0.97	0.0201162	0.98	21508255	21508255
chr19	11578911	11579040	-0.234837	0.704512	207437	807695	807697	3	12	0.0109726	0.97	0.020199	0.98	11578998	11578998	ACP5;ACP5;ACP5;ACP5;ACP5
chr7	27120901	27121055	0.234746	0.704239	389032	356621	356623	3	7	0.010985	0.97	0.0202229	0.98	27120967	27120967	HOXA-AS2;HOXA3
chr18	58257443	58257656	-0.234587	0.703762	199446	790707	790709	3	3	0.0110046	0.97	0.0202656	0.98	58257656	58257656
chr19	4671090	4671748	0.234406	0.703217	205018	801954	801956	3	15	0.0110226	0.97	0.0203092	0.98	4671090	4671090	MYDGF
chr7	780265	780701	-0.234391	0.703172	384352	346583	346585	3	8	0.0110239	0.97	0.0203127	0.98	780701	780701
chr19	16067281	16067289	-0.234172	0.702517	208712	811010	811012	3	13	0.0110483	0.97	0.0203716	0.98	16067281	16067281	TPM4;TPM4
chr8	22867705	22868391	-0.234129	0.702388	412132	401061	401063	3	4	0.0110537	0.97	0.0203841	0.98	22867705	22867705
chr3	108223902	108224245	0.234021	0.702064	298489	180231	180233	3	3	0.0110657	0.97	0.0204102	0.98	108224188	108224188
chr14	103712206	103712333	0.233948	0.701844	138978	661140	661142	3	8	0.0110745	0.97	0.0204292	0.98	103712206	103712206
chr17	49992990	49993424	-0.233812	0.701437	184039	759551	759553	3	29	0.0110901	0.97	0.0204637	0.98	49993424	49993424	DLX3
chr1	47178628	47179053	0.233803	0.70141	14148	30569	30571	3	13	0.0110908	0.97	0.0204658	0.98	47178628	47178628	LINC00853
chr9	77016821	77016881	0.23367	0.701009	435778	443516	443518	3	5	0.0111067	0.97	0.0205014	0.98	77016881	77016881
chr11	41713763	41714481	0.233608	0.700825	72775	526510	526512	3	5	0.0111148	0.97	0.0205163	0.98	41713763	41713763	LINC01499
chr10	3636626	3636870	-0.233537	0.70061	43903	469358	469360	3	4	0.0111235	0.97	0.0205367	0.98	3636626	3636626
chr1	9540374	9540662	-0.233242	0.699726	3299	8249	8251	3	5	0.011154	0.97	0.0206111	0.98	9540374	9540374
chr8	134837988	134838033	-0.233175	0.699524	427803	428265	428267	3	4	0.0111632	0.97	0.0206281	0.98	134838033	134838033	NCRNA00250
chr5	141966559	141967012	-0.233142	0.699426	350989	276979	276981	3	6	0.0111663	0.97	0.0206385	0.98	141966559	141966559	RNF14;RNF14
chr4	184017163	184017317	-0.232905	0.698715	332203	242109	242111	3	5	0.0111985	0.97	0.0207055	0.98	184017317	184017317	STOX2;STOX2;STOX2
chr17	81299618	81299618	-0.232591	0.697773	191792	775924	775926	3	7	0.0112295	0.97	0.0207926	0.98	81299618	81299618
chr19	51647381	51647447	0.232474	0.697421	217176	830879	830881	3	7	0.011242	0.97	0.0208296	0.98	51647428	51647428	SIGLEC14
chr2	176096824	176097025	0.232445	0.697336	244470	132403	132405	3	13	0.0112455	0.97	0.0208358	0.98	176097025	176097025
chr3	184400318	184401182	0.232418	0.697253	309400	200109	200111	3	6	0.0112488	0.97	0.0208429	0.98	184400817	184400817	LINC02054;LINC02054
chr12	123151933	123152001	-0.232405	0.697214	110345	604126	604128	3	8	0.0112503	0.97	0.0208465	0.98	123151958	123151958	PITPNM2;PITPNM2;PITPNM2;PITPNM2;PITPNM2;PITPNM2;PITPNM2;PITPNM2
chr12	3752401	3752450	0.232085	0.696254	91168	564831	564833	3	3	0.011282	0.97	0.0209302	0.98	3752401	3752401
chr17	41402244	41402304	0.231849	0.695546	181296	752886	752888	3	3	0.0113111	0.97	0.0209983	0.98	41402247	41402247	LOC100505782
chr17	7549609	7550060	0.231845	0.695535	174750	738554	738556	3	15	0.0113116	0.97	0.0209992	0.98	7549648	7549648
chr11	2886442	2886524	-0.231808	0.695423	67022	515175	515177	3	31	0.0113157	0.97	0.0210098	0.98	2886524	2886524	CDKN1C;CDKN1C;CDKN1C;CDKN1C;CDKN1C
chr16	782841	782963	0.231788	0.695363	155672	694991	694993	3	11	0.0113174	0.97	0.0210165	0.98	782841	782841
chr16	74741147	74741321	0.231722	0.695166	167808	722324	722326	3	4	0.0113244	0.97	0.0210358	0.98	74741147	74741147
chr6	32197312	32197423	0.231716	0.695147	364905	308463	308465	3	84	0.0113251	0.97	0.0210382	0.98	32197406	32197406	NOTCH4;NOTCH4;NOTCH4
chr11	30012849	30012943	-0.231563	0.694689	71334	523792	523794	3	4	0.011341	0.97	0.0210769	0.98	30012849	30012849	KCNA4;KCNA4
chr21	46054506	46054650	0.231459	0.694378	274218	871540	871542	3	3	0.0113525	0.97	0.021107	0.98	46054580	46054580
chr17	349161	349498	0.231381	0.694144	172336	732351	732353	3	5	0.0113618	0.97	0.0211303	0.98	349161	349161
chr6	38177456	38177688	-0.231211	0.693634	366753	314067	314069	3	4	0.0113816	0.97	0.0211772	0.98	38177456	38177456
chr11	13964364	13964801	-0.231029	0.693086	69492	520280	520282	3	3	0.011398	0.97	0.0212229	0.98	13964364	13964364
chr9	137269383	137269492	-0.230936	0.692809	448005	466227	466229	3	4	0.0114087	0.97	0.02125	0.98	137269383	137269383
chr7	27144354	27144411	0.230888	0.692663	389044	356729	356731	3	54	0.0114142	0.97	0.0212622	0.98	27144371	27144371	HOXA5
chr3	172523218	172523426	0.230795	0.692384	307772	197097	197099	3	6	0.0114243	0.97	0.0212869	0.98	172523218	172523218
chr2	21044014	21044081	0.23076	0.69228	222952	93285	93287	3	12	0.0114268	0.97	0.021297	0.98	21044081	21044081	APOB
chr17	50173144	50173284	0.230691	0.692073	184129	759808	759810	3	3	0.0114349	0.97	0.0213177	0.98	50173171	50173171	H1-9P;H1-9P
chr17	78268131	78268459	0.230672	0.692016	190407	772303	772305	3	5	0.0114373	0.97	0.021324	0.98	78268131	78268131
chr10	103153683	103153969	-0.230643	0.69193	59753	498765	498767	3	3	0.0114403	0.97	0.0213319	0.98	103153683	103153683	NT5C2;NT5C2;NT5C2;NT5C2;NT5C2;NT5C2;NT5C2;NT5C2
chr7	151082303	151082623	0.230578	0.691734	406043	388502	388504	3	43	0.0114463	0.97	0.0213516	0.98	151082455	151082455	TMUB1;TMUB1
chr18	23663458	23663595	0.230527	0.69158	195529	784014	784016	3	13	0.0114537	0.97	0.0213679	0.98	23663595	23663595	ANKRD29;ANKRD29
chr1	47445777	47446268	0.230498	0.691494	14218	30781	30783	3	15	0.0114568	0.97	0.0213757	0.98	47446268	47446268
chr17	48550122	48550862	-0.230486	0.691459	183540	758095	758097	3	16	0.0114579	0.97	0.0213789	0.98	48550122	48550122	HOXB3;HOXB3;HOXB3;HOXB3;HOXB3;HOXB3;HOXB3;HOXB3;HOXB3;HOXB3;HOXB3;HOXB3
chr2	85648815	85649574	-0.230393	0.691179	232980	111868	111870	3	4	0.011469	0.97	0.0214065	0.98	85648815	85648815	USP39;USP39;USP39;USP39;USP39;USP39;USP39;USP39;USP39;USP39;USP39
chr3	184319671	184319735	0.229905	0.689714	309358	199948	199950	3	13	0.0115212	0.97	0.0215425	0.98	184319735	184319735	EIF4G1;EIF4G1;EIF4G1;EIF4G1;EIF4G1;EIF4G1;EIF4G1;EIF4G1;EIF4G1
chr21	26964578	26964849	-0.229884	0.689652	269936	862919	862921	3	5	0.0115235	0.97	0.0215479	0.98	26964849	26964849
chr7	30912094	30912186	0.229831	0.689493	389907	358553	358555	3	15	0.0115283	0.97	0.0215615	0.98	30912186	30912186	AQP1;AQP1
chr1	2239517	2239814	0.229821	0.689464	739	2420	2422	3	3	0.0115294	0.97	0.0215652	0.98	2239517	2239517
chr11	67442721	67442811	0.229737	0.68921	77656	538637	538639	3	5	0.0115381	0.97	0.0215893	0.98	67442754	67442754
chr14	101076713	101076785	0.229316	0.687947	138089	659162	659164	3	4	0.0115815	0.97	0.0217036	0.98	101076785	101076785
chr6	112362865	112363031	0.229294	0.687883	374827	328929	328931	3	5	0.011584	0.97	0.0217099	0.98	112362865	112362865
chr11	70136810	70136890	-0.22929	0.687869	78703	541079	541081	3	3	0.0115843	0.97	0.0217109	0.98	70136810	70136810
chr10	59894413	59894446	0.229233	0.687699	51620	483336	483338	3	3	0.0115911	0.97	0.0217292	0.98	59894413	59894413
chr19	45781725	45781749	0.229231	0.687694	215036	825649	825651	3	9	0.0115913	0.97	0.0217299	0.98	45781749	45781749	DMPK
chr12	132724964	132725426	-0.229183	0.68755	112755	609538	609540	3	8	0.0115945	0.97	0.0217435	0.98	132724964	132724964
chr20	40683794	40683853	0.229077	0.687232	262398	848666	848668	3	8	0.0116063	0.97	0.0217739	0.98	40683822	40683822
chr17	64315040	64315177	0.229055	0.687166	186843	765124	765126	3	3	0.0116079	0.97	0.0217798	0.98	64315170	64315170
chr2	11398919	11398965	0.229036	0.687109	221482	90785	90787	3	7	0.0116107	0.97	0.0217852	0.98	11398922	11398922
chr5	167375313	167375865	0.228872	0.686616	354638	283455	283457	3	4	0.0116272	0.97	0.0218343	0.98	167375313	167375313	TENM2;TENM2
chr8	102383038	102383397	0.228803	0.686409	422679	420187	420189	3	3	0.0116354	0.97	0.0218526	0.98	102383216	102383216
chr17	16981560	16982398	0.228802	0.686405	176572	742693	742695	3	6	0.0116358	0.97	0.0218533	0.98	16982398	16982398	LOC284191
chr1	175599241	175599574	0.22866	0.685981	30004	62218	62220	3	4	0.011651	0.97	0.0218929	0.98	175599241	175599241
chr6	138499703	138500217	0.228592	0.685776	378094	334531	334533	3	9	0.0116584	0.97	0.0219142	0.98	138499870	138499870	NHSL1
chr15	83733078	83733324	-0.228563	0.685689	151739	686740	686742	3	3	0.0116627	0.97	0.0219241	0.98	83733324	83733324
chr12	31119178	31119185	-0.228523	0.685569	95631	573735	573737	3	3	0.0116666	0.97	0.0219349	0.98	31119178	31119178
chr2	240879908	240879964	-0.228515	0.685544	255094	152371	152373	3	3	0.0116673	0.97	0.0219369	0.98	240879964	240879964	AGXT;AGXT
chr22	46674514	46674595	-0.228443	0.685329	282905	889304	889306	3	7	0.0116754	0.97	0.0219547	0.98	46674595	46674595
chr9	137786658	137786754	-0.228393	0.68518	448275	466835	466837	3	4	0.0116814	0.97	0.0219696	0.98	137786658	137786658	LOC651337
chr3	194369918	194370463	0.228025	0.684076	311460	203641	203643	3	10	0.0117198	0.97	0.0220733	0.98	194369918	194369918	LRRC15;LRRC15
chr20	34523378	34523513	0.227911	0.683734	260871	845580	845582	3	3	0.0117323	0.97	0.022107	0.98	34523378	34523378
chr1	7853021	7853607	-0.227768	0.683303	2680	7088	7090	3	9	0.0117484	0.97	0.0221495	0.98	7853519	7853519	UTS2;UTS2
chr10	72089065	72089157	-0.227467	0.6824	53790	487227	487229	3	16	0.0117838	0.97	0.0222421	0.98	72089157	72089157	SPOCK2;SPOCK2;SPOCK2
chr10	58650806	58651367	-0.227375	0.682125	51443	483053	483055	3	3	0.0117945	0.97	0.0222701	0.98	58650806	58650806
chr19	50601143	50601698	0.227355	0.682064	216800	829985	829987	3	4	0.0117966	0.97	0.022276	0.98	50601643	50601643
chr5	1099981	1100270	-0.227353	0.682058	333708	245318	245320	3	4	0.0117967	0.97	0.0222766	0.98	1099981	1099981
chr21	39346706	39347162	-0.227258	0.681775	272209	867270	867272	3	4	0.0118081	0.97	0.0223038	0.98	39347162	39347162
chr9	137303346	137303438	0.227229	0.681686	448025	466294	466296	3	7	0.0118109	0.97	0.0223122	0.98	137303348	137303348	NRARP
chr2	106270081	106270273	-0.227147	0.681441	235731	117172	117174	3	5	0.011824	0.97	0.0223396	0.98	106270137	106270137
chr17	79777184	79777290	-0.227091	0.681272	191032	773643	773645	3	14	0.0118302	0.97	0.0223549	0.98	79777290	79777290	CBX2;CBX2
chr1	16156262	16156278	-0.227052	0.681156	5218	12258	12260	3	19	0.0118349	0.97	0.0223687	0.98	16156278	16156278	EPHA2;EPHA2
chr1	50977000	50977189	0.226991	0.680972	14636	31600	31602	3	13	0.0118409	0.97	0.0223886	0.98	50977189	50977189
chr6	30886332	30886409	-0.226513	0.679538	364433	304685	304687	3	51	0.0118917	0.97	0.0225314	0.98	30886409	30886409
chr6	27738483	27738561	-0.226497	0.67949	363604	300509	300511	3	3	0.0118932	0.97	0.022536	0.98	27738483	27738483
chr17	54898864	54899407	0.226201	0.678604	184797	761147	761149	3	24	0.011925	0.97	0.0226306	0.98	54899407	54899407	TOM1L1;TOM1L1;TOM1L1;TOM1L1;TOM1L1
chr17	7355018	7355182	-0.226102	0.678306	174676	738233	738235	3	7	0.0119378	0.97	0.0226642	0.98	7355179	7355179	TMEM95;TMEM95;TMEM95;TMEM95;TMEM95;TMEM95
chr10	103678250	103678310	-0.225846	0.677538	59941	499153	499155	3	3	0.0119686	0.97	0.0227478	0.98	103678288	103678288	SH3PXD2A
chr1	54273096	54273503	-0.225761	0.677282	15410	33224	33226	3	3	0.0119762	0.97	0.0227715	0.98	54273096	54273096
chr6	30883091	30883136	0.225684	0.677051	364433	304647	304649	3	51	0.0119838	0.97	0.0227925	0.98	30883091	30883091	DDR1;DDR1;DDR1;DDR1;DDR1;DDR1;DDR1;DDR1;DDR1;DDR1;DDR1;DDR1;DDR1;DDR1;DDR1;DDR1;DDR1;DDR1;DDR1;DDR1;DDR1;DDR1;DDR1;DDR1
chr11	8684062	8684243	0.225324	0.675971	68223	517945	517947	3	4	0.0120256	0.97	0.0229053	0.98	8684062	8684062	RPL27A;SNORA3B;SNORA3A;TRIM66;TRIM66;TRIM66
chr15	85771884	85771980	0.225272	0.675816	152129	687426	687428	3	3	0.0120326	0.97	0.0229205	0.98	85771980	85771980	MIR1276
chr6	33632907	33633400	0.225259	0.675776	365314	311281	311283	3	8	0.0120337	0.97	0.0229262	0.98	33632907	33632907	LOC101929188
chr20	32586919	32587721	0.225156	0.675467	260315	844531	844533	3	6	0.0120472	0.97	0.0229607	0.98	32587721	32587721
chr9	136758165	136758422	-0.225117	0.675352	447710	465239	465241	3	8	0.0120507	0.97	0.0229712	0.98	136758165	136758165	LCN8;LCN8
chr1	2237790	2237968	0.224816	0.674449	737	2416	2418	3	3	0.0120905	0.97	0.0230737	0.98	2237790	2237790
chr9	99825148	99825318	-0.224648	0.673943	439503	449792	449794	3	11	0.0121082	0.97	0.0231284	0.98	99825318	99825318
chr17	80942767	80942912	-0.224605	0.673816	191595	775236	775238	3	3	0.0121141	0.97	0.0231403	0.98	80942912	80942912
chr6	21741404	21741404	-0.224573	0.673718	362594	298274	298276	3	3	0.0121183	0.97	0.0231502	0.98	21741404	21741404
chr19	46784521	46784809	0.224537	0.673611	215380	826468	826470	3	9	0.012122	0.97	0.0231621	0.98	46784521	46784521	SLC1A5;SLC1A5;SLC1A5
chr11	111918769	111918891	0.22452	0.67356	84762	552355	552357	3	10	0.0121245	0.97	0.0231687	0.98	111918889	111918889	HSPB2-C11orf52;C11orf52
chr18	77078251	77078739	-0.22444	0.673319	201863	794487	794489	3	3	0.0121336	0.97	0.0231955	0.98	77078739	77078739
chr14	22845819	22846040	0.224425	0.673276	125506	634315	634317	3	4	0.0121354	0.97	0.0232007	0.98	22845980	22845980	MMP14
chr2	28750282	28750711	0.224345	0.673034	224531	96605	96607	3	3	0.0121435	0.97	0.0232275	0.98	28750282	28750282	PPP1CB
chr9	136901841	136902047	0.224307	0.67292	447790	465495	465497	3	3	0.0121468	0.97	0.0232385	0.98	136901841	136901841
chr12	100859568	100860210	0.224227	0.672681	105250	593400	593402	3	3	0.0121554	0.97	0.0232588	0.98	100859568	100859568
chr16	75421154	75421154	-0.224121	0.672364	167996	722756	722758	3	3	0.0121678	0.97	0.0232938	0.98	75421154	75421154
chr1	161177918	161178031	0.224018	0.672055	27539	57668	57670	3	17	0.0121784	0.97	0.0233306	0.98	161178031	161178031	B4GALT3;B4GALT3;B4GALT3
chr2	190179755	190180189	0.223906	0.671718	246018	135300	135302	3	14	0.0121916	0.97	0.0233657	0.98	190179856	190179856	C2orf88;C2orf88
chr1	14923878	14923892	-0.22385	0.671551	4738	11207	11209	3	5	0.0121974	0.97	0.0233841	0.98	14923885	14923885	KAZN;KAZN
chr1	31181927	31182162	-0.223768	0.671305	9894	21491	21493	3	9	0.0122079	0.97	0.0234107	0.98	31182162	31182162
chr7	64889179	64889743	-0.223699	0.671098	394053	365876	365878	3	7	0.0122152	0.97	0.0234319	0.98	64889743	64889743
chr1	16043703	16043748	0.223627	0.67088	5167	12148	12150	3	4	0.0122223	0.97	0.0234533	0.98	16043703	16043703	CLCNKB
chr22	37581418	37581642	0.223537	0.67061	279631	882432	882434	3	4	0.0122339	0.97	0.0234837	0.98	37581642	37581642
chr3	62318436	62318490	-0.223462	0.670387	294535	173773	173775	3	23	0.0122421	0.97	0.0235108	0.98	62318436	62318436	C3orf14;C3orf14;C3orf14;C3orf14
chr1	54018133	54018223	0.223439	0.670317	15323	33024	33026	3	9	0.0122448	0.97	0.0235186	0.98	54018163	54018163	LDLRAD1;LDLRAD1;LDLRAD1;LDLRAD1;LDLRAD1;LDLRAD1;LDLRAD1;LDLRAD1;LDLRAD1
chr3	170418475	170418539	-0.223385	0.670154	307295	196350	196352	3	21	0.0122516	0.97	0.023535	0.98	170418475	170418475	CLDN11
chr2	25078165	25078544	-0.223231	0.669694	223495	94319	94321	3	3	0.0122685	0.97	0.0235853	0.98	25078165	25078165
chr22	24593970	24594384	0.223202	0.669605	276476	876342	876344	3	4	0.0122722	0.97	0.0235943	0.98	24593970	24593970	LRRC75B
chr14	102949121	102949545	-0.223147	0.66944	138683	660457	660459	3	5	0.012278	0.97	0.0236135	0.98	102949121	102949121
chr7	37848955	37849068	0.223127	0.66938	390949	360315	360317	3	10	0.0122797	0.97	0.0236194	0.98	37849068	37849068
chr5	149154148	149154312	0.223094	0.669283	352109	278866	278868	3	3	0.012283	0.97	0.0236297	0.98	149154312	149154312
chr13	114151724	114151748	0.223015	0.669044	124727	632385	632387	3	8	0.0122902	0.97	0.0236527	0.98	114151724	114151724
chr6	89567075	89567114	-0.223014	0.669042	372317	324368	324370	3	12	0.0122905	0.97	0.0236532	0.98	89567075	89567075	ANKRD6;ANKRD6;ANKRD6;ANKRD6;ANKRD6
chr8	69671484	69671975	0.222934	0.668801	418645	413143	413145	3	3	0.0122995	0.97	0.0236792	0.98	69671975	69671975	SLCO5A1;SLCO5A1;SLCO5A1;SLCO5A1
chr15	83284992	83285023	-0.222844	0.668532	151685	686623	686625	3	19	0.0123083	0.97	0.0237073	0.98	83285023	83285023	BNC1
chr12	55646312	55646424	0.222808	0.668424	99486	582330	582332	3	6	0.0123122	0.97	0.0237188	0.98	55646322	55646322
chr5	154493337	154493461	-0.222693	0.66808	353241	281033	281035	3	6	0.0123264	0.97	0.0237567	0.98	154493337	154493337
chr7	27240966	27241305	0.222681	0.668042	389097	357108	357110	3	36	0.0123273	0.97	0.0237588	0.98	27241295	27241295
chr10	28844644	28844846	0.222637	0.667912	48064	477089	477091	3	8	0.0123324	0.97	0.0237733	0.98	28844810	28844810
chr1	116754332	116754398	-0.222637	0.667911	23525	48213	48215	3	8	0.0123324	0.97	0.0237733	0.98	116754334	116754334	CD2;CD2
chr10	82232674	82233082	0.222513	0.667538	55809	490818	490820	3	4	0.012347	0.97	0.0238137	0.98	82233082	82233082	NRG3-AS1
chr17	81416926	81417271	0.22251	0.667531	191863	776141	776143	3	5	0.0123471	0.97	0.0238143	0.98	81416926	81416926
chr18	57147030	57147058	0.222458	0.667373	199191	790263	790265	3	6	0.0123541	0.97	0.0238334	0.98	57147030	57147030	BOD1L2
chr14	100132403	100132422	0.222454	0.667361	137655	657915	657917	3	3	0.0123542	0.97	0.0238348	0.98	100132403	100132403
chr2	169100646	169101052	0.222204	0.666613	243284	130024	130026	3	3	0.0123805	0.97	0.0239127	0.98	169101052	169101052
chr21	29748844	29748925	0.222167	0.666501	270230	863439	863441	3	3	0.012384	0.97	0.0239237	0.98	29748899	29748899	GRIK1-AS1
chr5	139298685	139299079	0.221956	0.665868	350133	274615	274617	3	3	0.0124069	0.97	0.023995	0.98	139299079	139299079
chr17	30921586	30921664	-0.221814	0.665442	178756	747344	747346	3	7	0.012423	0.97	0.024042	0.98	30921664	30921664	ADAP2;ADAP2;ADAP2;ADAP2;ADAP2
chr1	205357073	205357271	-0.221713	0.665139	34739	70622	70624	3	13	0.0124344	0.97	0.0240736	0.98	205357271	205357271	KLHDC8A;KLHDC8A;KLHDC8A;KLHDC8A
chr6	41371508	41371748	0.22166	0.66498	367343	315096	315098	3	18	0.0124418	0.97	0.0240936	0.98	41371748	41371748
chr11	132860112	132860850	0.221612	0.664836	89534	561562	561564	3	4	0.0124469	0.97	0.024111	0.98	132860112	132860112
chr6	28863012	28863332	0.221489	0.664467	363869	301446	301448	3	56	0.0124572	0.97	0.0241501	0.98	28863332	28863332	LINC01623
chr12	5430786	5431054	0.221475	0.664426	91538	565567	565569	3	9	0.0124589	0.97	0.0241542	0.98	5431054	5431054	NTF3
chr4	7773000	7773223	-0.221381	0.664144	315060	211952	211954	3	5	0.0124677	0.97	0.0241837	0.98	7773041	7773041	AFAP1-AS1
chr18	46657056	46657188	-0.221359	0.664078	197669	787668	787670	3	12	0.0124709	0.97	0.0241903	0.98	46657060	46657060	LOXHD1;LOXHD1;LOXHD1;LOXHD1
chr11	17351198	17351561	0.221334	0.664003	69991	521229	521231	3	10	0.0124738	0.97	0.0241994	0.98	17351556	17351556	NCR3LG1
chr2	164955294	164955472	-0.221219	0.663656	242775	129208	129210	3	13	0.0124875	0.97	0.0242381	0.98	164955306	164955306	SLC38A11;SLC38A11;SLC38A11;SLC38A11;SLC38A11;SLC38A11;SLC38A11;SLC38A11;SLC38A11;SLC38A11;SLC38A11;SLC38A11
chr2	131039865	131040129	-0.221199	0.663598	239139	123317	123319	3	7	0.0124896	0.97	0.0242439	0.98	131040129	131040129	ARHGEF4;ARHGEF4;ARHGEF4;ARHGEF4;ARHGEF4;ARHGEF4;ARHGEF4;ARHGEF4;SMIM39;SMIM39
chr10	47299909	47299931	0.221197	0.66359	50419	481211	481213	3	9	0.0124897	0.97	0.024245	0.98	47299909	47299909	GDF10
chr7	157829340	157829529	0.220825	0.662474	407769	392269	392271	3	4	0.0125317	0.97	0.0243686	0.98	157829529	157829529
chr15	77028329	77028446	-0.22072	0.66216	150239	683850	683852	3	9	0.0125448	0.97	0.024404	0.98	77028331	77028331
chr19	19528785	19529161	-0.220661	0.661983	210119	814328	814330	3	12	0.012551	0.97	0.0244242	0.98	19529161	19529161
chr13	110412840	110413251	-0.220521	0.661564	123342	628386	628388	3	4	0.0125676	0.97	0.0244706	0.98	110412840	110412840
chr9	138075494	138075705	0.220405	0.661214	448385	467028	467030	3	6	0.01258	0.97	0.0245134	0.98	138075494	138075494
chr6	31681846	31681951	0.220374	0.661121	364689	306221	306223	3	34	0.0125834	0.97	0.0245236	0.98	31681861	31681861	LY6G5C
chr12	16359961	16360075	0.220319	0.660956	93846	570612	570614	3	3	0.0125889	0.97	0.0245427	0.98	16359961	16359961
chr9	135086414	135086677	0.220301	0.660902	446943	463500	463502	3	15	0.0125915	0.97	0.0245498	0.98	135086677	135086677	OLFM1;OLFM1
chr5	178154602	178154770	0.220096	0.660287	357114	288334	288336	3	15	0.0126146	0.97	0.0246161	0.98	178154602	178154602	NHP2;NHP2;NHP2
chr1	26862779	26862858	-0.220065	0.660195	8741	19090	19092	3	16	0.0126176	0.97	0.0246257	0.98	26862858	26862858	SFN
chr3	4752336	4752398	-0.219866	0.659597	284584	154386	154388	3	4	0.0126397	0.97	0.0246936	0.98	4752398	4752398	EGOT
chr7	2702691	2702799	-0.219762	0.659286	385402	349756	349758	3	15	0.0126521	0.97	0.0247303	0.98	2702799	2702799	AMZ1;AMZ1;AMZ1;AMZ1;AMZ1;AMZ1;AMZ1;AMZ1
chr6	31683243	31683282	0.219505	0.658516	364690	306229	306231	3	17	0.0126817	0.97	0.024814	0.98	31683243	31683243
chr18	11146821	11147386	0.219473	0.658418	194394	781954	781956	3	4	0.012684	0.97	0.024823	0.98	11146821	11146821
chr19	10936489	10936497	0.219453	0.658359	207161	806960	806962	3	15	0.0126861	0.97	0.0248285	0.98	10936489	10936489
chr2	10405602	10405716	0.219348	0.658045	221181	90206	90208	3	3	0.0126982	0.97	0.0248648	0.98	10405716	10405716
chr7	27225540	27225903	0.219313	0.657939	389087	357089	357091	3	5	0.0127034	0.97	0.0248776	0.98	27225540	27225540
chr11	126414249	126414268	0.219141	0.657423	88361	559512	559514	3	3	0.0127223	0.97	0.0249373	0.98	126414258	126414258	ST3GAL4;ST3GAL4;ST3GAL4;ST3GAL4;ST3GAL4;ST3GAL4;ST3GAL4;ST3GAL4;ST3GAL4;ST3GAL4;ST3GAL4;ST3GAL4;ST3GAL4;ST3GAL4;ST3GAL4;ST3GAL4;ST3GAL4;ST3GAL4;ST3GAL4
chr6	32797545	32797625	-0.218546	0.655638	365047	308902	308904	3	16	0.0127869	0.97	0.0251527	0.98	32797625	32797625
chr2	60557314	60557657	-0.218235	0.654706	229262	104690	104692	3	6	0.0128242	0.97	0.0252605	0.98	60557581	60557581
chr8	8461409	8461456	0.217972	0.653916	409640	396224	396226	3	3	0.0128541	0.97	0.0253545	0.98	8461456	8461456
chr13	99997819	99997919	-0.217735	0.653206	122069	626189	626191	3	11	0.0128816	0.97	0.0254354	0.98	99997819	99997819	LINC00554
chr17	42337566	42337767	0.217514	0.652543	181669	753829	753831	3	5	0.0129099	0.97	0.025516	0.98	42337566	42337566	STAT3;STAT3;STAT3;STAT3;STAT3;STAT3;STAT3;STAT3;STAT3;STAT3;STAT3;STAT3;STAT3;STAT3;STAT3;STAT3;STAT3;STAT3;STAT3;STAT3;STAT3
chr7	37355052	37355102	0.217378	0.652133	390876	360193	360195	3	4	0.012927	0.97	0.0255652	0.98	37355060	37355060	ELMO1
chr17	83087625	83087905	0.217211	0.651634	192730	779006	779008	3	6	0.0129456	0.97	0.0256239	0.98	83087625	83087625
chr12	14961769	14961798	-0.21702	0.651061	93651	570258	570260	3	13	0.0129671	0.97	0.025696	0.98	14961798	14961798	ARHGDIB;ARHGDIB;ARHGDIB
chr16	86343379	86343603	-0.21693	0.65079	170465	727594	727596	3	3	0.0129774	0.97	0.0257254	0.98	86343379	86343379
chr12	561354	561546	-0.216927	0.650782	90206	562924	562926	3	5	0.0129776	0.97	0.0257261	0.98	561546	561546	B4GALNT3;B4GALNT3
chr9	121295253	121296098	0.216922	0.650766	442335	454634	454636	3	3	0.0129788	0.97	0.0257284	0.98	121295253	121295253
chr19	55461867	55461971	0.216779	0.650336	218154	833380	833382	3	12	0.0129959	0.97	0.0257777	0.98	55461867	55461867	ISOC2;ISOC2;ISOC2
chr11	43269408	43269493	-0.216706	0.650118	72831	526584	526586	3	5	0.0130045	0.97	0.0258074	0.98	43269493	43269493	HNRNPKP3
chr20	2535856	2535946	0.216424	0.649271	256280	836888	836890	3	11	0.013035	0.97	0.0259111	0.98	2535885	2535885	TMC2
chr12	123034610	123034813	0.21625	0.648751	110292	604025	604027	3	8	0.013052	0.97	0.0259747	0.98	123034813	123034813
chr6	75350010	75350057	0.216162	0.648486	371097	322124	322126	3	7	0.0130598	0.97	0.026007	0.98	75350010	75350010
chr7	158958294	158958900	0.216139	0.648417	408258	393333	393335	3	14	0.0130618	0.97	0.0260161	0.98	158958900	158958900
chr1	222454773	222454872	0.216035	0.648104	37739	76063	76065	3	7	0.0130756	0.97	0.0260524	0.98	222454773	222454773
chr11	62925567	62925924	0.215881	0.647644	75952	533647	533649	3	7	0.013095	0.97	0.0261143	0.98	62925698	62925698
chr8	56121543	56121830	0.215821	0.647462	416958	410196	410198	3	5	0.0131006	0.97	0.0261353	0.98	56121543	56121543
chr3	112294232	112294315	-0.215752	0.647256	298896	180942	180944	3	9	0.0131088	0.97	0.026162	0.98	112294315	112294315	SLC9C1;SLC9C1;SLC9C1
chr19	1593913	1594171	0.215737	0.647211	203481	798188	798190	3	4	0.0131112	0.97	0.0261685	0.98	1593913	1593913	MBD3;MBD3
chr17	8391939	8392496	0.215686	0.647059	175103	739986	739988	3	9	0.0131167	0.97	0.0261878	0.98	8392419	8392419	RNF222;RNF222
chr11	85854132	85854516	0.215361	0.646083	81806	547098	547100	3	15	0.0131534	0.97	0.0263117	0.98	85854132	85854132	SYTL2;SYTL2;SYTL2;SYTL2;CCDC83;CCDC83
chr15	65045172	65045376	-0.215324	0.645972	147167	677630	677632	3	7	0.0131575	0.97	0.0263246	0.98	65045376	65045376	SLC51B
chr8	132776588	132776949	-0.215273	0.645818	427296	427457	427459	3	3	0.0131633	0.97	0.0263436	0.98	132776588	132776588	TMEM71
chr17	48607991	48608484	0.215221	0.645663	183578	758312	758314	3	7	0.0131683	0.97	0.026362	0.98	48608086	48608086	HOXB7
chr7	27192928	27193218	0.215219	0.645656	389066	357012	357014	3	14	0.0131687	0.97	0.0263633	0.98	27192928	27192928
chr2	100821343	100821742	0.21503	0.645089	234739	115341	115343	3	16	0.0131902	0.97	0.0264307	0.98	100821742	100821742
chr16	10949436	10950099	-0.214998	0.644995	158436	702456	702458	3	4	0.0131941	0.97	0.026445	0.98	10950099	10950099
chr16	88994919	88995610	0.214983	0.644948	171661	730450	730452	3	3	0.0131955	0.97	0.0264499	0.98	88995610	88995610
chr21	17917042	17917357	-0.21496	0.64488	269400	862056	862058	3	3	0.0131979	0.97	0.026457	0.98	17917357	17917357	CHODL;CHODL;CHODL;CHODL;CHODL;CHODL;CHODL;CHODL
chr12	132170379	132170851	0.214805	0.644416	112442	608561	608563	3	8	0.0132141	0.97	0.0265156	0.98	132170439	132170439
chr2	176159566	176160219	0.214685	0.644056	244500	132653	132655	3	29	0.0132276	0.97	0.0265596	0.98	176159774	176159774
chr19	50358747	50359032	0.21464	0.64392	216705	829763	829765	3	6	0.0132328	0.97	0.0265764	0.98	50359032	50359032	NAPSA
chr10	75024874	75025040	-0.214638	0.643915	54414	488465	488467	3	5	0.0132328	0.97	0.0265771	0.98	75024994	75024994	KAT6B;KAT6B;KAT6B;KAT6B;KAT6B;KAT6B;KAT6B;KAT6B;KAT6B;KAT6B;KAT6B;KAT6B;KAT6B;KAT6B;KAT6B;KAT6B
chr13	46168521	46168632	-0.21456	0.643679	117374	618246	618248	3	4	0.0132403	0.97	0.0266057	0.98	46168521	46168521
chr17	64177760	64177874	0.214465	0.643394	186808	765055	765057	3	5	0.0132507	0.97	0.0266424	0.98	64177874	64177874
chr4	1359246	1359601	-0.214457	0.64337	313004	207345	207347	3	16	0.0132514	0.97	0.0266454	0.98	1359317	1359317
chr20	53583055	53583239	0.214257	0.64277	265706	854820	854822	3	5	0.0132764	0.97	0.0267199	0.98	53583055	53583055	ZNF217;ZNF217;ZNF217;ZNF217
chr9	136662801	136662843	0.214239	0.642716	447653	465065	465067	3	7	0.0132788	0.97	0.026728	0.98	136662821	136662821	EGFL7;EGFL7;EGFL7
chr1	156496937	156497396	0.214196	0.642587	26405	55126	55128	3	3	0.0132835	0.97	0.0267424	0.98	156496937	156496937
chr4	183987198	183987388	0.213789	0.641366	332195	242065	242067	3	12	0.0133321	0.97	0.0269026	0.98	183987357	183987357
chr1	248627362	248627792	0.213515	0.640546	42840	85514	85516	3	10	0.0133624	0.97	0.0270069	0.98	248627792	248627792
chr3	12555737	12556221	0.213432	0.640295	285950	157099	157101	3	16	0.0133704	0.97	0.0270376	0.98	12556221	12556221	MKRN2;MKRN2
chr2	1413476	1413713	0.213286	0.639857	219262	86510	86512	3	11	0.0133875	0.97	0.0270959	0.98	1413713	1413713	TPO;TPO
chr4	154741286	154741643	-0.213285	0.639855	329576	237523	237525	3	20	0.0133875	0.97	0.0270963	0.98	154741363	154741363
chr18	76351900	76352352	0.213193	0.639578	201615	794062	794064	3	3	0.0133984	0.97	0.0271307	0.98	76352352	76352352
chr2	127664539	127664605	0.213184	0.639551	238592	122303	122305	3	12	0.0133997	0.97	0.0271349	0.98	127664539	127664539	LIMS2;LIMS2
chr5	150759304	150759586	0.21305	0.639149	352696	279998	280000	3	19	0.0134163	0.97	0.0271874	0.98	150759333	150759333	DCTN4;DCTN4;DCTN4
chr3	72100173	72100363	-0.212928	0.638785	295930	176180	176182	3	10	0.0134302	0.97	0.0272331	0.98	72100271	72100271	LINC00877
chr13	28056689	28057573	0.212843	0.638529	114507	613193	613195	3	4	0.0134412	0.97	0.0272659	0.98	28056689	28056689
chr5	141941036	141941396	0.212729	0.638188	350979	276953	276955	3	3	0.013453	0.97	0.0273119	0.98	141941396	141941396	DELE1;DELE1;DELE1;DELE1
chr17	76697803	76698081	0.212618	0.637853	189785	770962	770964	3	4	0.0134649	0.97	0.0273578	0.98	76697803	76697803
chr13	99989063	99989392	0.212478	0.637435	122067	626159	626161	3	27	0.0134798	0.97	0.0274137	0.98	99989063	99989063
chr19	10561273	10561705	0.212182	0.636546	207005	806579	806581	3	3	0.0135113	0.97	0.0275289	0.98	10561544	10561544
chr14	95047057	95047517	-0.212031	0.636094	136550	655822	655824	3	7	0.0135275	0.97	0.0275868	0.98	95047206	95047206
chr9	104618306	104618851	-0.211842	0.635525	439817	450326	450328	3	3	0.0135465	0.97	0.0276643	0.98	104618306	104618306	OR13C9
chr1	170660929	170661316	-0.211798	0.635395	29221	60817	60819	3	5	0.0135511	0.97	0.0276809	0.98	170661316	170661316
chr8	22995768	22995838	-0.211563	0.634688	412175	401134	401136	3	6	0.0135758	0.97	0.0277754	0.98	22995768	22995768	RHOBTB2;RHOBTB2
chr7	130153173	130153314	-0.211559	0.634677	402648	382177	382179	3	4	0.0135762	0.97	0.0277768	0.98	130153240	130153240
chr19	6772359	6772467	-0.211414	0.634242	205887	803819	803821	3	9	0.0135898	0.97	0.0278313	0.98	6772464	6772464	VAV1;VAV1;VAV1
chr1	234272534	234272940	0.211414	0.634242	40411	81103	81105	3	5	0.0135898	0.97	0.0278313	0.98	234272561	234272561
chr11	50170285	50170285	0.211381	0.634143	74312	529734	529736	3	3	0.0135932	0.97	0.0278449	0.98	50170285	50170285
chr16	85932221	85932425	0.211348	0.634044	170321	727321	727323	3	6	0.0135973	0.97	0.0278561	0.98	85932352	85932352
chr10	102451562	102451631	0.211318	0.633955	59554	498340	498342	3	13	0.0135999	0.97	0.0278682	0.98	102451631	102451631	C10orf95
chr17	4901079	4901543	0.211254	0.633763	174006	736465	736467	3	23	0.0136046	0.97	0.0278906	0.98	4901379	4901379	C17orf107;C17orf107
chr12	16608365	16608485	-0.210912	0.632735	93875	570687	570689	3	10	0.013643	0.97	0.028027	0.98	16608365	16608365	LMO3;LMO3;LMO3;LMO3;LMO3;LMO3
chr3	128507228	128507722	0.210604	0.631813	301877	186320	186322	3	6	0.0136771	0.97	0.0281473	0.98	128507656	128507656	LOC90246
chr20	58692472	58692624	0.210528	0.631585	266879	856860	856862	3	7	0.0136852	0.97	0.0281806	0.98	58692472	58692472	NPEPL1
chr10	131260076	131260594	0.210378	0.631134	64792	508446	508448	3	7	0.013703	0.97	0.0282488	0.98	131260076	131260076
chr10	82799558	82799864	0.210301	0.630904	55839	490858	490860	3	3	0.0137128	0.97	0.0282832	0.98	82799864	82799864
chr17	57518451	57518848	-0.210016	0.630047	185321	762081	762083	3	8	0.013747	0.97	0.0284051	0.98	57518848	57518848
chr17	48571163	48571220	-0.209947	0.629841	183555	758147	758149	3	3	0.0137533	0.97	0.0284312	0.98	48571220	48571220
chr13	72454493	72455062	0.209939	0.629817	119410	621670	621672	3	3	0.0137534	0.97	0.0284342	0.98	72454613	72454613
chr4	84584151	84584421	-0.209824	0.629471	322786	225735	225737	3	17	0.0137682	0.97	0.0284806	0.98	84584421	84584421
chr12	56520369	56520982	0.20973	0.62919	99789	583371	583373	3	3	0.0137792	0.97	0.0285159	0.98	56520982	56520982	RBMS2
chr17	38872042	38872489	0.20963	0.628891	180385	750672	750674	3	6	0.0137916	0.97	0.0285589	0.98	38872397	38872397
chr3	13480955	13481182	-0.209437	0.62831	286305	157757	157759	3	35	0.0138136	0.97	0.0286408	0.98	13480955	13480955	HDAC11-AS1
chr10	129883987	129884188	0.209408	0.628223	64527	507890	507892	3	5	0.0138174	0.97	0.0286546	0.98	129883987	129883987
chr16	31135856	31136312	-0.209362	0.628086	162410	710789	710791	3	12	0.0138215	0.97	0.028671	0.98	31136312	31136312	PRSS8
chr2	27716811	27717205	-0.20932	0.627961	224278	96161	96163	3	3	0.013828	0.97	0.0286903	0.98	27717205	27717205	LINC01460
chr2	568198	568406	-0.20909	0.62727	219048	86061	86063	3	3	0.0138551	0.97	0.0287851	0.98	568321	568321
chr1	74463841	74464107	0.209054	0.627162	18179	37928	37930	3	4	0.0138604	0.97	0.0288013	0.98	74464107	74464107
chr1	75130651	75131073	0.209048	0.627143	18247	38068	38070	3	9	0.0138615	0.97	0.0288044	0.98	75130651	75130651	LHX8;LHX8
chr5	29069812	29070474	0.20903	0.627091	337016	251392	251394	3	3	0.0138642	0.97	0.0288123	0.98	29070474	29070474
chr16	30762957	30763091	0.208946	0.626838	162260	710285	710287	3	34	0.0138722	0.97	0.0288464	0.98	30763091	30763091	CFAP119;CFAP119
chr12	100900876	100901581	0.208914	0.626742	105253	593406	593408	3	5	0.0138764	0.97	0.0288621	0.98	100901581	100901581	ANO4
chr11	109422063	109422083	0.208732	0.626196	84363	551566	551568	3	18	0.0138937	0.97	0.0289375	0.98	109422083	109422083	C11orf87
chr17	55263737	55263882	-0.208648	0.625944	184842	761238	761240	3	6	0.0139027	0.97	0.0289741	0.98	55263882	55263882	HLF
chr17	13306569	13306873	0.208623	0.62587	175969	741608	741610	3	7	0.0139058	0.97	0.0289842	0.98	13306851	13306851	LINC02093
chr8	978459	978725	0.208428	0.625283	408603	394085	394087	3	6	0.0139295	0.97	0.0290699	0.98	978725	978725
chr9	130834010	130834423	-0.208384	0.625152	445282	460450	460452	3	10	0.0139337	0.97	0.029088	0.98	130834168	130834168	ABL1
chr22	20551056	20551359	0.20838	0.625141	275403	874203	874205	3	5	0.0139346	0.97	0.0290902	0.98	20551359	20551359
chr9	70601179	70601562	-0.208278	0.624834	435131	442504	442506	3	3	0.0139457	0.97	0.0291384	0.98	70601254	70601254
chr22	29697943	29698104	0.208186	0.624559	277645	878450	878452	3	4	0.0139573	0.97	0.0291787	0.98	29697943	29697943	NF2;NF2;NF2;NF2;NF2;NF2;NF2;NF2;NF2;NF2;NF2;NF2;NF2;NF2;NF2
chr21	45923350	45923802	0.208163	0.62449	274155	871406	871408	3	3	0.0139594	0.97	0.0291878	0.98	45923350	45923350
chr11	45982713	45983461	0.208115	0.624346	73571	528177	528179	3	5	0.0139641	0.97	0.0292064	0.98	45982713	45982713
chr1	247518137	247518279	0.208022	0.624065	42720	85223	85225	3	11	0.013976	0.97	0.0292481	0.98	247518251	247518251	GCSAML
chr7	116222606	116222972	0.173209	1.03925	400850	378813	378818	6	8	0.00104062	0.98	0.00611135	0.98	116222837	116222837	TES
chr8	129983744	129984060	0.185008	0.925042	426884	426806	426810	5	6	0.00208465	0.98	0.00880513	0.98	129984060	129984060
chr12	108768669	108768972	-0.207653	0.83061	106667	596133	596136	4	6	0.00472664	0.98	0.0122792	0.98	108768779	108768779
chr17	50165382	50165926	0.207638	0.830551	184123	759794	759797	4	11	0.00472693	0.98	0.0122829	0.98	50165865	50165865	SGCA;SGCA;SGCA
chr7	156471133	156471467	0.2076	0.830399	407269	390977	390980	4	4	0.00472863	0.98	0.0122894	0.98	156471467	156471467
chr1	157043174	157043554	0.207295	0.829181	26648	55789	55792	4	4	0.00473643	0.98	0.0123454	0.98	157043174	157043174
chr3	49413080	49413472	0.206407	0.825628	292085	168740	168743	4	21	0.00476084	0.98	0.0125124	0.98	49413131	49413131	RHOA;RHOA;RHOA;RHOA;RHOA;RHOA;RHOA
chr13	50132527	50132776	0.20619	0.82476	118044	619490	619493	4	13	0.00476637	0.98	0.0125492	0.98	50132674	50132674
chr2	141810420	141811111	-0.204959	0.819838	240192	125008	125011	4	4	0.00479489	0.98	0.0127694	0.98	141810420	141810420
chr15	65049906	65050296	-0.204541	0.818163	147168	677640	677643	4	9	0.00480482	0.98	0.0128517	0.98	65049906	65049906	SLC51B;SLC51B
chr6	33161240	33161283	-0.204156	0.816624	365160	309716	309719	4	25	0.00481419	0.98	0.0129306	0.98	33161283	33161283
chr18	75205208	75205435	-0.200896	0.803583	201480	793852	793855	4	8	0.0048901	0.98	0.0135973	0.98	75205435	75205435	ZADH2;ZADH2
chr8	144274948	144275028	0.200169	0.800676	430125	433289	433292	4	6	0.00490982	0.98	0.0137408	0.98	144274948	144274948
chr1	17618004	17618165	0.199535	0.79814	5652	13107	13110	4	7	0.00492415	0.98	0.0138678	0.98	17618165	17618165	ARHGEF10L;ARHGEF10L
chr1	63324373	63324563	0.197912	0.791648	16932	35756	35759	4	8	0.00496204	0.98	0.0142148	0.98	63324531	63324531	FOXD3;FOXD3-AS1;FOXD3;FOXD3-AS1
chr19	54947362	54947713	0.196774	0.787096	217953	832794	832797	4	7	0.00498829	0.98	0.0144589	0.98	54947551	54947551	NLRP7;NLRP7;NLRP7
chr12	131035453	131035550	-0.196706	0.786823	112022	607577	607580	4	9	0.00498928	0.98	0.0144742	0.98	131035487	131035487
chr6	127475538	127476063	-0.195587	0.782347	376314	331433	331436	4	9	0.00501042	0.98	0.0147245	0.98	127476063	127476063	SOGA3;SOGA3;SOGA3;SOGA3;SOGA3;SOGA3;SOGA3
chr11	6497083	6497117	-0.195175	0.780699	67770	516976	516979	4	12	0.00501709	0.98	0.0148223	0.98	6497083	6497083	DNHD1;DNHD1
chr1	152907110	152907848	0.194578	0.778311	25259	52095	52098	4	5	0.00502901	0.98	0.0149606	0.98	152907583	152907583	IVL
chr7	95396761	95396794	-0.194167	0.776666	397602	372200	372203	4	22	0.00503809	0.98	0.0150604	0.98	95396794	95396794	PON3
chr15	74173143	74173558	0.193758	0.775033	149544	682169	682172	4	18	0.00504788	0.98	0.0151539	0.98	74173143	74173143	ISLR;ISLR
chr2	231483623	231484083	-0.192851	0.771406	252191	146644	146647	4	8	0.00506349	0.98	0.0153705	0.98	231483623	231483623
chr11	46674608	46675049	-0.192522	0.770087	73783	528619	528622	4	4	0.00507016	0.98	0.0154504	0.98	46674825	46674825
chr7	156074600	156075545	0.191409	0.765635	407185	390844	390847	4	5	0.00509187	0.98	0.0157223	0.98	156074936	156074936
chr17	48579502	48579984	-0.190598	0.762393	183559	758191	758194	4	32	0.00510818	0.98	0.0159316	0.98	48579502	48579502	HOXB4
chr11	68812439	68812573	0.190235	0.76094	78122	539745	539748	4	4	0.0051157	0.98	0.0160238	0.98	68812439	68812439	CPT1A;CPT1A
chr15	36878180	36878253	-0.18944	0.757761	142014	667428	667431	4	9	0.00512663	0.98	0.016221	0.98	36878253	36878253
chr21	46161128	46162135	-0.1893	0.757201	274271	871667	871670	4	7	0.00512833	0.98	0.0162569	0.98	46161128	46161128
chr16	8297937	8298325	0.189002	0.75601	157929	701433	701436	4	6	0.00513231	0.98	0.0163327	0.98	8298325	8298325
chr11	5938693	5938851	-0.188486	0.753945	67646	516642	516645	4	7	0.00514068	0.98	0.0164675	0.98	5938851	5938851
chr2	176114165	176114914	0.182441	0.729766	244479	132471	132474	4	7	0.00522397	0.98	0.0181716	0.98	176114914	176114914
chr10	52771503	52771893	0.181512	0.726048	51202	482651	482654	4	8	0.00523248	0.98	0.0184573	0.98	52771503	52771503	MBL2;MBL2;MBL2
chr17	35432493	35432938	0.176408	0.70563	179639	748977	748980	4	16	0.00528526	0.98	0.0201017	0.98	35432629	35432629	SLFN12
chr16	1078689	1078740	0.175163	0.700653	155844	695596	695599	4	11	0.00529576	0.98	0.0205331	0.98	1078721	1078721	SSTR5-AS1;SSTR5
chr2	208406426	208406509	-0.174892	0.699569	248667	140138	140141	4	12	0.00529718	0.98	0.0206244	0.98	208406505	208406505	PTH2R
chr7	73303669	73303669	0.170727	0.682908	394872	367129	367132	4	5	0.00532641	0.98	0.0221909	0.98	73303669	73303669	NSUN5;NSUN5;NSUN5;NSUN5
chr7	1842393	1842393	0.164979	0.659914	384921	348332	348335	4	6	0.00534954	0.98	0.0246562	0.98	1842393	1842393
chr7	41882493	41882666	0.207813	0.623438	391494	361192	361194	3	4	0.0139996	0.98	0.0293355	0.98	41882493	41882493
chr16	21215190	21215549	-0.207713	0.623139	160306	705953	705955	3	4	0.0140109	0.98	0.0293791	0.98	21215549	21215549	ZP2
chr15	62066931	62067076	-0.207575	0.622725	146388	676117	676119	3	12	0.0140268	0.98	0.0294425	0.98	62067076	62067076	C2CD4A;C2CD4A
chr17	5115761	5116157	0.207548	0.622645	174091	736733	736735	3	10	0.0140304	0.98	0.029454	0.98	5116015	5116015	USP6
chr2	8583863	8583873	-0.207546	0.622639	220560	89027	89029	3	8	0.0140307	0.98	0.0294548	0.98	8583863	8583863	LINC01814
chr1	39625197	39625677	0.207497	0.622492	12066	26027	26029	3	3	0.0140369	0.98	0.0294775	0.98	39625197	39625197	HEYL;HEYL
chr12	89863452	89863452	-0.20747	0.622409	103576	590483	590485	3	5	0.0140397	0.98	0.0294902	0.98	89863452	89863452
chr1	36398337	36399024	0.207021	0.621063	11224	24412	24414	3	14	0.0140856	0.98	0.0296902	0.98	36399024	36399024	LSM10
chr12	6333707	6333800	-0.206984	0.620951	91775	566057	566059	3	13	0.0140901	0.98	0.0297081	0.98	6333800	6333800	TNFRSF1A;TNFRSF1A;TNFRSF1A;TNFRSF1A;TNFRSF1A;TNFRSF1A
chr18	79681177	79681381	0.20692	0.620759	202479	795589	795591	3	8	0.0140973	0.98	0.0297362	0.98	79681381	79681381	CTDP1
chr12	117278061	117278169	-0.206818	0.620453	108817	600637	600639	3	3	0.0141093	0.98	0.0297824	0.98	117278169	117278169
chr18	59267602	59267967	0.20673	0.620191	199733	791157	791159	3	8	0.0141188	0.98	0.0298227	0.98	59267781	59267781	RAX;RAX
chr2	78067084	78067233	0.206595	0.619784	232388	110747	110749	3	3	0.014133	0.98	0.0298777	0.98	78067084	78067084
chr11	640446	641042	-0.206551	0.619654	66025	512141	512143	3	4	0.0141375	0.98	0.0298958	0.98	641042	641042
chr6	32070970	32071110	0.20637	0.61911	364856	307670	307672	3	38	0.0141572	0.98	0.0299773	0.98	32071110	32071110
chr6	169162332	169162445	0.206249	0.618747	383561	344495	344497	3	9	0.0141697	0.98	0.0300286	0.98	169162438	169162438	LINC01615
chr9	14691291	14691291	0.206209	0.618627	431951	436721	436723	3	3	0.014174	0.98	0.0300474	0.98	14691291	14691291
chr1	241557176	241557476	-0.206035	0.618104	41583	83185	83187	3	3	0.0141913	0.98	0.0301262	0.98	241557176	241557176
chr19	50827009	50827197	0.205877	0.617632	216897	830251	830253	3	3	0.0142073	0.98	0.0301925	0.98	50827043	50827043	KLK15;KLK15;KLK15;KLK15
chr1	65524881	65525119	0.205851	0.617554	17368	36520	36522	3	9	0.0142092	0.98	0.0302041	0.98	65525000	65525000	LEPR;LEPR;LEPR
chr10	29254574	29254803	0.205829	0.617488	48144	477211	477213	3	3	0.0142116	0.98	0.0302146	0.98	29254714	29254714
chr2	105438601	105438993	-0.205814	0.617441	235529	116812	116814	3	9	0.0142131	0.98	0.0302199	0.98	105438601	105438601	FHL2;FHL2;FHL2
chr15	89243265	89243530	0.205795	0.617384	152627	688305	688307	3	15	0.0142154	0.98	0.0302277	0.98	89243530	89243530	FANCI;FANCI;FANCI;FANCI
chr9	8711763	8711966	0.205774	0.617322	431591	436210	436212	3	3	0.0142177	0.98	0.0302364	0.98	8711856	8711856
chr6	166556764	166557239	0.205513	0.616539	382689	342686	342688	3	3	0.0142431	0.98	0.0303612	0.98	166557239	166557239
chr8	105189589	105189665	-0.205043	0.615129	423166	421055	421057	3	3	0.01429	0.98	0.0305765	0.98	105189658	105189658
chr2	67215427	67215452	0.205033	0.615098	230448	106851	106853	3	6	0.0142912	0.98	0.0305823	0.98	67215452	67215452	LINC01829
chr1	220878416	220878681	-0.204977	0.61493	37505	75688	75690	3	42	0.0142978	0.98	0.0306094	0.98	220878416	220878416	HLX
chr19	18932522	18932979	-0.204965	0.614894	209881	813777	813779	3	7	0.0142994	0.98	0.0306143	0.98	18932522	18932522
chr10	76111886	76111886	0.204955	0.614865	54631	488892	488894	3	11	0.014301	0.98	0.0306187	0.98	76111886	76111886
chr15	74300225	74300445	0.204946	0.614837	149593	682281	682283	3	3	0.0143017	0.98	0.0306241	0.98	74300324	74300324
chr20	44401012	44401092	-0.204852	0.614556	263088	849928	849930	3	9	0.0143092	0.98	0.0306683	0.98	44401055	44401055	HNF4A;HNF4A;HNF4A;HNF4A
chr14	24576419	24576884	0.204788	0.614364	126039	635977	635979	3	5	0.0143161	0.98	0.0306954	0.98	24576419	24576419	CTSG
chr5	140875260	140875484	0.204664	0.613991	350641	275857	275859	3	13	0.0143305	0.98	0.0307507	0.98	140875324	140875324	LOC112267934;PCDHA12;PCDHA12;PCDHA12;PCDHA12
chr5	140799908	140800670	0.204624	0.613873	350605	275715	275717	3	12	0.014334	0.98	0.030771	0.98	140799908	140799908	PCDHA3;PCDHA3
chr17	42015959	42016313	0.204595	0.613785	181535	753480	753482	3	3	0.0143376	0.98	0.0307832	0.98	42016313	42016313	NKIRAS2
chr20	31588251	31588532	-0.204429	0.613286	259976	843799	843801	3	5	0.0143537	0.98	0.0308585	0.98	31588303	31588303
chr19	17821560	17821703	0.204421	0.613262	209369	812489	812491	3	9	0.0143546	0.98	0.0308621	0.98	17821703	17821703	INSL3;INSL3
chr2	224997806	224997945	0.204371	0.613112	251200	144901	144903	3	3	0.0143611	0.98	0.0308866	0.98	224997818	224997818
chr7	155592201	155592578	0.204341	0.613023	407020	390507	390509	3	5	0.0143647	0.98	0.030899	0.98	155592201	155592201
chr13	48533995	48533995	0.204305	0.612916	117752	618894	618896	3	21	0.0143676	0.98	0.0309149	0.98	48533995	48533995	RCBTB2;RCBTB2;RCBTB2;RCBTB2;RCBTB2;RCBTB2;RCBTB2;RCBTB2;RCBTB2;RCBTB2;RCBTB2;RCBTB2
chr14	70080715	70081109	0.204197	0.612591	132178	647431	647433	3	8	0.0143797	0.98	0.0309678	0.98	70080748	70080748	SLC8A3;SLC8A3
chr7	90709621	90709822	0.204107	0.612322	396972	370977	370979	3	4	0.0143895	0.98	0.0310058	0.98	90709822	90709822	CDK14;CDK14;CDK14;CDK14
chr17	7115943	7116070	0.204092	0.612276	174561	737777	737779	3	3	0.0143906	0.98	0.0310128	0.98	7115965	7115965	ASGR2;ASGR2;ASGR2;ASGR2
chr14	103137927	103138363	0.204073	0.612218	138767	660682	660684	3	6	0.0143935	0.98	0.0310226	0.98	103137927	103137927
chr11	89177250	89177745	-0.203957	0.61187	82230	547829	547831	3	3	0.0144031	0.98	0.0310729	0.98	89177278	89177278	TYR
chr3	111858896	111859121	0.203776	0.611328	298810	180771	180773	3	17	0.0144253	0.98	0.0311564	0.98	111858896	111858896	PHLDB2;PHLDB2;PHLDB2
chr15	24878344	24878584	0.203723	0.611168	140285	664167	664169	3	6	0.0144304	0.98	0.0311829	0.98	24878584	24878584
chr22	49826098	49826108	-0.203663	0.610989	283810	890698	890700	3	7	0.014437	0.98	0.0312109	0.98	49826106	49826106	BRD1;BRD1
chr7	47582579	47582681	0.203371	0.610112	392662	363377	363379	3	15	0.0144657	0.98	0.0313428	0.98	47582584	47582584	TNS3
chr1	37752408	37752522	0.203344	0.610032	11573	25033	25035	3	4	0.014468	0.98	0.0313527	0.98	37752522	37752522
chr6	31681692	31681725	0.203342	0.610027	364689	306217	306219	3	34	0.0144682	0.98	0.0313539	0.98	31681692	31681692	LY6G5C
chr8	11862652	11862854	0.203241	0.609723	410506	397939	397941	3	3	0.0144795	0.98	0.0314024	0.98	11862769	11862769
chr8	73370630	73371075	-0.203196	0.609587	419133	414036	414038	3	4	0.0144837	0.98	0.0314235	0.98	73371075	73371075
chr14	26204543	26204840	-0.203162	0.609485	126169	636178	636180	3	11	0.0144864	0.98	0.0314411	0.98	26204840	26204840
chr19	47107556	47108057	0.203131	0.609392	215509	826720	826722	3	4	0.0144908	0.98	0.031459	0.98	47108057	47108057
chr9	114931390	114931975	-0.20308	0.60924	441634	453507	453509	3	3	0.0144951	0.98	0.0314826	0.98	114931572	114931572	TNFSF8;TNFSF8
chr15	24261234	24261241	0.202842	0.608525	140234	664077	664079	3	3	0.0145182	0.98	0.0315923	0.98	24261234	24261234
chr11	58968527	58968631	0.202639	0.607918	74846	530854	530856	3	3	0.01454	0.98	0.031697	0.98	58968527	58968527
chr1	154547370	154547711	-0.202622	0.607866	25711	53260	53262	3	3	0.0145415	0.98	0.0317032	0.98	154547370	154547370
chr1	206798785	206798917	-0.202621	0.607864	35159	71497	71499	3	9	0.0145415	0.98	0.0317034	0.98	206798785	206798785
chr11	31802714	31803096	0.202535	0.607604	71499	524116	524118	3	7	0.01455	0.98	0.0317455	0.98	31803096	31803096	PAX6;PAX6;PAX6;PAX6;PAX6;PAX6;PAX6;PAX6;PAX6;PAX6
chr10	116627696	116628007	0.202329	0.606987	61740	502345	502347	3	4	0.0145697	0.98	0.0318481	0.98	116627816	116627816	PNLIPRP2
chr1	65264103	65264417	-0.202239	0.606718	17314	36410	36412	3	9	0.0145792	0.98	0.0318885	0.98	65264103	65264103	DNAJC6;DNAJC6
chr1	3111774	3111921	-0.202207	0.606622	1132	3562	3564	3	10	0.0145822	0.98	0.0319041	0.98	3111921	3111921
chr8	48398153	48398153	-0.201896	0.605688	416069	408569	408571	3	3	0.0146147	0.98	0.0320561	0.98	48398153	48398153
chr10	77110419	77110463	0.201831	0.605494	54745	489050	489052	3	3	0.0146213	0.98	0.0320836	0.98	77110428	77110428
chr11	2533934	2534267	-0.201671	0.605014	66880	514811	514813	3	10	0.0146385	0.98	0.0321597	0.98	2534267	2534267
chr11	73647885	73648617	-0.20164	0.60492	79812	543386	543388	3	9	0.0146419	0.98	0.0321747	0.98	73647885	73647885	PLEKHB1
chr10	100621536	100622124	-0.201569	0.604708	59011	496809	496811	3	3	0.0146492	0.98	0.0322096	0.98	100622124	100622124
chr20	25751203	25751527	0.201277	0.603832	259850	843519	843521	3	5	0.0146782	0.98	0.0323514	0.98	25751361	25751361
chr12	124617800	124618069	-0.201124	0.603371	110869	605316	605318	3	4	0.0146913	0.98	0.0324249	0.98	124618069	124618069
chr22	17558445	17558735	0.20094	0.60282	274667	872517	872519	3	5	0.0147093	0.98	0.0325145	0.98	17558567	17558567
chr19	2041956	2041986	-0.200917	0.602752	203725	798767	798769	3	7	0.0147109	0.98	0.0325245	0.98	2041956	2041956	MKNK2;MKNK2
chr19	17468530	17468750	0.200876	0.602629	209228	812162	812164	3	3	0.0147146	0.98	0.0325438	0.98	17468695	17468695
chr11	2141248	2141280	0.200863	0.60259	66699	514160	514162	3	59	0.0147156	0.98	0.0325504	0.98	2141248	2141248	IGF2;IGF2
chr19	45641522	45641623	-0.200481	0.601444	214977	825442	825444	3	11	0.0147526	0.98	0.0327369	0.98	45641522	45641522	EML2-AS1;EML2-AS1
chr16	2787902	2788121	0.200248	0.600745	156706	698528	698530	3	5	0.014778	0.98	0.0328531	0.98	2787902	2787902	PRSS33;PRSS33;PRSS33;PRSS33;PRSS33;PRSS33
chr1	110675457	110675660	0.199791	0.599374	22384	45849	45851	3	17	0.0148248	0.98	0.0330834	0.98	110675457	110675457	KCNA3
chr3	122230236	122230461	0.199641	0.598923	300204	183290	183292	3	3	0.0148376	0.98	0.0331577	0.98	122230262	122230262
chr6	466893	466935	0.199572	0.598715	358235	290796	290798	3	6	0.0148451	0.98	0.0331973	0.98	466935	466935
chr15	78455930	78455930	0.199453	0.59836	150682	684676	684678	3	3	0.0148563	0.98	0.0332546	0.98	78455930	78455930
chr1	191150890	191151090	0.199387	0.59816	32145	65859	65861	3	3	0.0148623	0.98	0.0332893	0.98	191151090	191151090
chr12	120720089	120720878	0.199368	0.598105	109502	602154	602156	3	4	0.0148634	0.98	0.0332964	0.98	120720878	120720878	UNC119B;UNC119B
chr7	131555681	131555772	-0.199276	0.597829	402972	382816	382818	3	4	0.0148736	0.98	0.0333436	0.98	131555772	131555772
chr14	68199839	68200071	0.1991	0.597301	131533	646286	646288	3	3	0.0148907	0.98	0.0334358	0.98	68199839	68199839
chr11	5596582	5596626	0.199049	0.597147	67586	516514	516516	3	10	0.0148955	0.98	0.0334587	0.98	5596621	5596621	TRIM6-TRIM34;TRIM6;TRIM6;TRIM6
chr9	6565550	6565777	-0.199033	0.5971	431363	435876	435878	3	4	0.0148969	0.98	0.0334662	0.98	6565550	6565550
chr8	133191029	133191096	0.19901	0.597029	427418	427657	427659	3	8	0.0148992	0.98	0.0334767	0.98	133191061	133191061	CCN4;CCN4;CCN4;CCN4;CCN4;CCN4;CCN4;CCN4;CCN4
chr16	85275484	85275723	0.199003	0.597009	169975	726489	726491	3	4	0.0148999	0.98	0.0334794	0.98	85275721	85275721
chr1	111228096	111228766	-0.198513	0.595539	22465	46047	46049	3	13	0.0149532	0.98	0.0337365	0.98	111228766	111228766	CHI3L2
chr5	149141190	149141291	0.19843	0.595289	352105	278844	278846	3	17	0.0149622	0.98	0.0337781	0.98	149141254	149141254	ABLIM3;ABLIM3;ABLIM3;ABLIM3;ABLIM3;ABLIM3;ABLIM3;ABLIM3;ABLIM3;ABLIM3
chr6	10420671	10420836	0.198344	0.595032	360336	294586	294588	3	28	0.0149703	0.98	0.0338185	0.98	10420768	10420768	TFAP2A
chr2	60535794	60536222	0.197849	0.593548	229253	104634	104636	3	8	0.0150203	0.98	0.0340779	0.98	60535794	60535794
chr7	100605259	100605727	-0.197815	0.593446	398650	374675	374677	3	8	0.0150233	0.98	0.0340958	0.98	100605259	100605259	PCOLCE-AS1
chr16	86946485	86946485	-0.197552	0.592657	170696	728104	728106	3	3	0.015048	0.98	0.0342306	0.98	86946485	86946485
chr12	57547526	57547608	-0.197506	0.592519	100119	584228	584230	3	14	0.015053	0.98	0.0342561	0.98	57547608	57547608	DCTN2;DCTN2;DCTN2;DCTN2;DCTN2;DCTN2;DCTN2;DCTN2
chr19	48490556	48490786	0.197377	0.59213	215990	827805	827807	3	4	0.0150657	0.98	0.0343278	0.98	48490649	48490649
chr7	36094691	36095091	0.197251	0.591753	390606	359742	359744	3	4	0.0150782	0.98	0.0343916	0.98	36095091	36095091	LOC101928618
chr3	119173466	119173614	0.197234	0.591702	299735	182380	182382	3	9	0.0150798	0.98	0.0344004	0.98	119173614	119173614	UPK1B;UPK1B
chr20	36540977	36541191	-0.197179	0.591537	261467	846847	846849	3	9	0.0150849	0.98	0.0344278	0.98	36541191	36541191	MYL9;MYL9
chr21	42651294	42651593	0.19717	0.591511	273020	869014	869016	3	5	0.0150858	0.98	0.0344322	0.98	42651593	42651593
chr15	100725227	100725693	-0.197156	0.591467	154892	692886	692888	3	3	0.015087	0.98	0.0344393	0.98	100725227	100725227
chr6	29427960	29428173	0.196884	0.590652	363961	301929	301931	3	16	0.0151157	0.98	0.0345812	0.98	29427960	29427960
chr2	27307961	27308256	0.196492	0.589476	224160	95790	95792	3	22	0.0151544	0.98	0.0347947	0.98	27308256	27308256	UCN;UCN
chr17	28721690	28722119	0.196373	0.589118	178258	746206	746208	3	12	0.0151663	0.98	0.0348597	0.98	28722119	28722119	SNORD42A;SNORD4A
chr2	16105840	16106021	0.196371	0.589113	222109	91894	91896	3	5	0.0151671	0.98	0.0348614	0.98	16106012	16106012
chr2	20593405	20593706	-0.196135	0.588406	222864	93124	93126	3	3	0.0151862	0.98	0.034997	0.98	20593417	20593417	HS1BP3-IT1
chr21	14273648	14273991	0.195753	0.58726	268984	861386	861388	3	6	0.0152211	0.98	0.0351984	0.98	14273667	14273667	ABCC13;ABCC13
chr6	123822129	123822323	-0.195701	0.587102	375942	330775	330777	3	3	0.0152259	0.98	0.0352266	0.98	123822195	123822195
chr11	63290006	63290120	0.195635	0.586905	76007	533745	533747	3	8	0.0152328	0.98	0.0352637	0.98	63290029	63290029	SLC22A10;SLC22A10
chr14	45714965	45715726	0.195539	0.586617	127869	639468	639470	3	5	0.0152423	0.98	0.0353159	0.98	45715435	45715435	LINC02303;LINC02303
chr19	39336037	39336181	0.195512	0.586535	213116	820798	820800	3	9	0.0152445	0.98	0.035332	0.98	39336181	39336181	GMFG;GMFG
chr16	19700481	19700724	0.195502	0.586505	160043	705371	705373	3	3	0.0152455	0.98	0.0353362	0.98	19700481	19700481	VPS35L;VPS35L;VPS35L;VPS35L;VPS35L;VPS35L;VPS35L;VPS35L;VPS35L;VPS35L;VPS35L;VPS35L
chr15	80159863	80159963	0.19536	0.586081	151046	685410	685412	3	5	0.0152586	0.98	0.0354094	0.98	80159870	80159870	FAH;FAH;FAH
chr2	219030290	219030695	0.195337	0.586011	250214	142894	142896	3	5	0.0152608	0.98	0.0354223	0.98	219030666	219030666
chr8	11067123	11067248	-0.195172	0.585515	410234	397336	397338	3	6	0.0152756	0.98	0.0355161	0.98	11067131	11067131	LOC101929269
chr19	49489751	49489900	0.195135	0.585405	216383	828894	828896	3	23	0.0152799	0.98	0.0355344	0.98	49489751	49489751	SNORD35A;SNORD34;SNORD33;SNORD32A
chr1	183186231	183186509	0.195125	0.585376	31292	64520	64522	3	12	0.0152813	0.98	0.0355406	0.98	183186438	183186438
chr11	68437867	68438372	-0.195027	0.58508	77981	539490	539492	3	7	0.0152896	0.98	0.035595	0.98	68438093	68438093
chr5	135028133	135028283	0.195004	0.585013	349212	272832	272834	3	12	0.0152915	0.98	0.0356063	0.98	135028187	135028187	PITX1;PITX1
chr2	218290655	218291067	0.194977	0.584932	249959	142246	142248	3	5	0.0152943	0.98	0.0356212	0.98	218291067	218291067	TMBIM1;TMBIM1
chr14	94768689	94768790	0.194963	0.584889	136509	655724	655726	3	21	0.0152955	0.98	0.0356286	0.98	94768790	94768790
chr14	23986699	23987169	0.194918	0.584754	125833	635205	635207	3	3	0.0152997	0.98	0.0356541	0.98	23986699	23986699
chr22	45201088	45201099	0.19491	0.58473	282288	887937	887939	3	7	0.0153007	0.98	0.035659	0.98	45201099	45201099	MIR1249
chr4	150583096	150583768	-0.194655	0.583965	328850	236210	236212	3	18	0.0153238	0.98	0.0358033	0.98	150583096	150583096	MAB21L2
chr12	102480871	102481174	-0.194568	0.583704	105473	593843	593845	3	8	0.0153319	0.98	0.0358515	0.98	102481174	102481174	IGF1;IGF1;IGF1
chr17	49022645	49022645	-0.194494	0.583483	183721	758801	758803	3	4	0.01534	0.98	0.0358921	0.98	49022645	49022645
chr1	31410420	31410596	-0.194441	0.583324	9954	21608	21610	3	3	0.0153444	0.98	0.0359217	0.98	31410596	31410596
chr19	55069670	55070146	-0.194412	0.583237	217987	832877	832879	3	8	0.0153465	0.98	0.0359391	0.98	55070146	55070146	RDH13
chr2	17815828	17815871	-0.194314	0.582942	222359	92282	92284	3	4	0.0153568	0.98	0.0359944	0.98	17815828	17815828	MSGN1
chr7	4143966	4144344	0.194273	0.582819	385742	350470	350472	3	7	0.0153607	0.98	0.0360177	0.98	4144175	4144175
chr2	1413075	1413117	0.193804	0.581413	219262	86504	86506	3	11	0.0154069	0.98	0.0362779	0.98	1413083	1413083	TPO;TPO;TPO;TPO;TPO;TPO
chr2	25951354	25951956	0.193803	0.581409	223731	94783	94785	3	3	0.015407	0.98	0.0362785	0.98	25951354	25951354
chr4	157219687	157219894	0.193696	0.581087	329815	237962	237964	3	11	0.0154165	0.98	0.0363398	0.98	157219894	157219894	GRIA2;GRIA2;GRIA2;GRIA2;GRIA2
chr17	29140948	29141316	0.193638	0.580913	178424	746633	746635	3	6	0.0154215	0.98	0.0363727	0.98	29141025	29141025	MYO18A
chr17	74584823	74584875	0.193487	0.580462	188870	768612	768614	3	7	0.0154337	0.98	0.0364541	0.98	74584871	74584871	CD300LD-AS1;CD300LD-AS1
chr9	137417467	137417994	-0.193474	0.580422	448089	466421	466423	3	7	0.0154342	0.98	0.0364604	0.98	137417711	137417711
chr5	447631	447765	0.193428	0.580284	333438	244564	244566	3	7	0.0154384	0.98	0.0364869	0.98	447765	447765
chr3	122324952	122325196	0.193374	0.580123	300236	183334	183336	3	5	0.0154445	0.98	0.0365154	0.98	122325196	122325196	CSTA
chr17	39716553	39717445	0.193175	0.579524	180681	751413	751415	3	11	0.0154596	0.98	0.0366248	0.98	39716553	39716553	ERBB2;ERBB2;ERBB2;ERBB2;ERBB2;ERBB2;ERBB2;ERBB2;ERBB2;ERBB2;ERBB2;ERBB2;ERBB2;ERBB2;ERBB2;ERBB2;ERBB2;ERBB2;ERBB2;ERBB2;ERBB2;ERBB2;ERBB2;ERBB2;ERBB2;ERBB2;ERBB2;ERBB2;ERBB2;ERBB2
chr22	19892173	19892612	-0.193074	0.579223	275167	873595	873597	3	9	0.0154696	0.98	0.0366836	0.98	19892173	19892173
chr9	97502659	97502899	-0.192901	0.578703	438987	448897	448899	3	17	0.0154846	0.98	0.0367884	0.98	97502790	97502790
chr8	15236177	15236605	-0.192819	0.578457	410792	398436	398438	3	5	0.0154926	0.98	0.0368349	0.98	15236605	15236605
chr1	17149324	17149579	0.192768	0.578305	5486	12796	12798	3	6	0.0154968	0.98	0.0368655	0.98	17149579	17149579
chr2	82539303	82539726	0.192719	0.578157	232618	111111	111113	3	4	0.0155002	0.98	0.0368934	0.98	82539329	82539329
chr8	22275361	22275419	0.192622	0.577866	411936	400571	400573	3	13	0.0155094	0.98	0.03695	0.98	22275413	22275413	PIWIL2;PIWIL2-DT
chr13	42895328	42895328	-0.192135	0.576405	116760	617122	617124	3	3	0.0155574	0.98	0.0372436	0.98	42895328	42895328
chr12	114697186	114697198	0.192091	0.576273	108244	599583	599585	3	55	0.0155625	0.98	0.0372731	0.98	114697186	114697186
chr12	10803853	10804039	0.192029	0.576088	92834	568658	568660	3	3	0.0155682	0.98	0.037309	0.98	10803853	10803853	TAS2R7
chr18	47035347	47035648	-0.191792	0.575376	197721	787765	787767	3	11	0.0155869	0.98	0.0374464	0.98	47035347	47035347	ELOA2;ELOA2
chr13	22735791	22736064	0.191759	0.575278	113512	611223	611225	3	10	0.0155893	0.98	0.0374662	0.98	22736049	22736049
chr1	25566914	25567253	0.191702	0.575107	8256	17981	17983	3	3	0.0155936	0.98	0.0375018	0.98	25567253	25567253	LDLRAP1;LDLRAP1
chr7	158424310	158424564	0.191668	0.575003	408037	392857	392859	3	8	0.0155964	0.98	0.0375214	0.98	158424564	158424564
chr19	55657394	55657495	0.19163	0.574889	218251	833693	833695	3	3	0.015599	0.98	0.0375431	0.98	55657394	55657394
chr4	7226046	7226616	-0.191247	0.573741	314838	211562	211564	3	6	0.0156309	0.98	0.0377642	0.98	7226046	7226046
chr7	157851030	157851468	0.191229	0.573688	407785	392302	392304	3	7	0.0156329	0.98	0.0377741	0.98	157851468	157851468
chr8	60413923	60414284	-0.19113	0.573389	417448	411016	411018	3	10	0.0156418	0.98	0.037833	0.98	60413923	60413923	LINC01301
chr9	6704282	6704327	-0.190819	0.572458	431399	435936	435938	3	6	0.0156691	0.98	0.0380202	0.98	6704282	6704282
chr15	22952899	22953236	0.190686	0.572057	140149	663886	663888	3	3	0.0156796	0.98	0.0380969	0.98	22953007	22953007
chr4	11414334	11414493	0.190614	0.571841	315778	213308	213310	3	5	0.0156859	0.98	0.0381402	0.98	11414493	11414493
chr8	37940114	37940213	0.190575	0.571726	414573	405637	405639	3	9	0.0156889	0.98	0.0381626	0.98	37940213	37940213	GOT1L1
chr1	211532090	211532335	-0.190574	0.571721	36086	73199	73201	3	3	0.0156891	0.98	0.038163	0.98	211532335	211532335
chr3	63442190	63442558	-0.190233	0.5707	294661	174034	174036	3	8	0.0157201	0.98	0.0383554	0.98	63442464	63442464	SYNPR
chr1	75397443	75398048	0.19002	0.570061	18264	38120	38122	3	3	0.015734	0.98	0.0384816	0.98	75397443	75397443
chr4	8908770	8908863	-0.189956	0.569868	315517	212894	212896	3	3	0.0157407	0.98	0.0385203	0.98	8908770	8908770
chr22	50486684	50486803	-0.189742	0.569226	284121	891555	891557	3	11	0.0157613	0.98	0.0386467	0.98	50486803	50486803	MIOX
chr17	77389004	77389350	-0.189408	0.568225	190050	771567	771569	3	4	0.0157898	0.98	0.0388516	0.98	77389004	77389004
chr7	66208069	66208069	0.18906	0.56718	394184	366143	366145	3	3	0.0158189	0.98	0.0390693	0.98	66208069	66208069
chr14	104564715	104564906	0.188757	0.566271	139291	661832	661834	3	4	0.0158436	0.98	0.0392552	0.98	104564856	104564856
chr17	80104806	80105046	0.188583	0.565749	191196	774206	774208	3	5	0.0158575	0.98	0.039371	0.98	80105046	80105046	GAA;GAA;GAA
chr3	98733968	98734096	0.18857	0.56571	297376	178436	178438	3	4	0.0158582	0.98	0.0393779	0.98	98734035	98734035	ST3GAL6-AS1
chr18	4107003	4107379	0.188543	0.565629	193382	780234	780236	3	5	0.0158609	0.98	0.0393956	0.98	4107003	4107003
chr12	131076535	131076725	-0.188531	0.565594	112039	607612	607614	3	4	0.0158615	0.98	0.0394024	0.98	131076535	131076535
chr3	4825656	4826404	0.188506	0.565518	284609	154434	154436	3	3	0.015863	0.98	0.0394183	0.98	4826045	4826045
chr11	8811391	8811500	0.188469	0.565408	68288	518080	518082	3	14	0.0158663	0.98	0.0394409	0.98	8811500	8811500	DENND2B;DENND2B;DENND2B;DENND2B;DENND2B;DENND2B;DENND2B;DENND2B;DENND2B;DENND2B;DENND2B;DENND2B;DENND2B;DENND2B;DENND2B;DENND2B
[truncated: 146 more rows]

## Sheet: Table 4d
Blood Whole Cohort and Blood Sub Cohort Comparison of DMR Distribution
DMR_ID	Chr	Start	End	N_CpGs	N_Whole_Cases	N_Sub_Cases	P_Cases	Delta_Cases	N_Whole_Controls	N_Sub_Controls	P_Controls	Delta_Controls
DMR_1	chr21	44284903	44286830	16	9	4	0.485045	-0.277778	19	4	0.11337	-0.526316
DMR_2	chr7	27143514	27145893	49	9	4	0.587093	-0.222222	19	4	0.967618	-0.0263158
DMR_3	chr17	5499563	5500587	10	9	4	0.587093	-0.222222	19	4	0.776281	-0.105263
DMR_4	chr10	76111860	76112700	10	9	4	0.587093	-0.222222	19	4	0.273045	0.368421
DMR_5	chr9	136820871	136821763	8	9	4	0.485045	0.277778	19	4	0.903068	0.0526316
DMR_6	chr3	194369403	194370463	9	9	4	0.815965	0.111111	19	4	0.903068	-0.0526316
DMR_7	chr6	48068544	48069600	13	9	4	0.587093	0.222222	19	4	0.903068	-0.0526316
DMR_8	chr11	69471004	69471584	9	9	4	0.485045	0.277778	19	4	0.350461	-0.315789
DMR_9	chr16	31148237	31148599	5	9	4	0.587093	0.222222	19	4	0.0466815	-0.657895
DMR_10	chr8	37841713	37842405	5	9	4	0.815965	-0.111111	19	4	0.31016	0.342105
DMR_11	chr2	53859717	53860415	12	9	4	1	0	19	4	0.839153	-0.0789474
DMR_12	chr1	9824507	9824981	10	9	4	0.815965	0.111111	19	4	0.6552	-0.157895
DMR_13	chr17	42653488	42654175	6	9	4	0.587093	0.222222	19	4	0.967618	0.0263158
DMR_14	chr6	28259049	28259704	12	9	4	0.938163	0.0555556	19	4	0.839153	0.0789474
DMR_15	chr22	24494722	24494968	8	9	4	1	0	19	4	0.350461	-0.315789
DMR_16	chr16	49492505	49492689	6	9	4	1	0	19	4	0.440521	0.263158
DMR_17	chr12	109110959	109111292	7	9	4	0.815965	-0.111111	19	4	0.776281	-0.105263
