# Supplementary material for: Integrative epigenetic and transcriptomic profiling of whole blood and fibroblasts in Hao-Fountain syndrome
Source: Front Cell Dev Biol. 2026 Feb 20;14:1782599. doi: 10.3389/fcell.2026.1782599 (PMC12963275; doi:10.3389/fcell.2026.1782599)
Supplement: Supplementary file 6 [file Table11.xlsx]

## Sheet: Table_9a
Wilcox_ enrichment - Blood Cohort
mark	group	W	pvalue
H2A	hyper	218	0.00595888
BCOR	hyper	200	0.0290768
H3K	hyper	127	0.732381

## Sheet: Table_9b
Fraction of overlaps - Blood Cohort
mark	n_tiles_total	n_tiles_with_DMR	frac_tiles_with_DMR	n_DMRs_total	n_DMRs_with_tile	frac_DMRs_with_tile
BCOR	20291891	1049	5.16955e-05	17	14	0.823529
H2A	22983045	1390	6.04794e-05	17	13	0.764706
H3K	15590729	712	4.56682e-05	17	3	0.176471

## Sheet: Table_9c
BCOR1
DMR_id	DMR_chr	DMR_start	DMR_end	overlaps	nearest_chr	nearest_start	nearest_end	distance_bp	mark
1	21	45704786	45706713	TRUE	21	45705788	45705824	0	BCOR
2	7	27183133	27185512	TRUE	7	27185498	27185516	0	BCOR
3	17	5402883	5403907	TRUE	17	5403905	5403937	0	BCOR
4	10	77871618	77872458	TRUE	10	77872450	77872466	0	BCOR
5	9	139715323	139716215	FALSE	9	139715015	139715032	290	BCOR
6	3	194090132	194091192	TRUE	3	194091106	194091195	0	BCOR
7	6	48036280	48037336	TRUE	6	48037322	48037339	0	BCOR
8	11	69285772	69286352	TRUE	11	69286341	69286379	0	BCOR
9	16	31159558	31159920	TRUE	16	31159726	31159852	0	BCOR
10	8	37699231	37699923	FALSE	8	37700887	37700889	963	BCOR
11	2	54086854	54087552	FALSE	2	54088389	54088576	836	BCOR
12	1	9884565	9885039	TRUE	1	9885017	9885045	0	BCOR
13	17	40805506	40806193	TRUE	17	40806179	40806182	0	BCOR
14	6	28226827	28227482	TRUE	6	28227308	28227357	0	BCOR
15	22	24890690	24890936	TRUE	22	24890779	24890838	0	BCOR
16	16	49526416	49526600	TRUE	16	49526540	49526628	0	BCOR
17	12	109548764	109549097	TRUE	12	109549098	109549158	0	BCOR

## Sheet: Table_9d
H2AK119ub1
DMR_id	DMR_chr	DMR_start	DMR_end	overlaps	nearest_chr	nearest_start	nearest_end	distance_bp	mark
1	21	45704786	45706713	TRUE	21	45706670	45706670	0	H2AK119ub1
2	7	27183133	27185512	TRUE	7	27185513	27185525	0	H2AK119ub1
3	17	5402883	5403907	TRUE	17	5403884	5403915	0	H2AK119ub1
4	10	77871618	77872458	TRUE	10	77872434	77872460	0	H2AK119ub1
5	9	139715323	139716215	TRUE	9	139715287	139715371	0	H2AK119ub1
6	3	194090132	194091192	TRUE	3	194091183	194091203	0	H2AK119ub1
7	6	48036280	48037336	TRUE	6	48037254	48037264	0	H2AK119ub1
8	11	69285772	69286352	TRUE	11	69286349	69286477	0	H2AK119ub1
9	16	31159558	31159920	FALSE	16	31159377	31159390	167	H2AK119ub1
10	8	37699231	37699923	FALSE	8	37698856	37698962	268	H2AK119ub1
11	2	54086854	54087552	FALSE	2	54089034	54089034	1481	H2AK119ub1
12	1	9884565	9885039	TRUE	1	9885015	9885043	0	H2AK119ub1
13	17	40805506	40806193	TRUE	17	40805817	40805867	0	H2AK119ub1
14	6	28226827	28227482	TRUE	6	28227263	28227328	0	H2AK119ub1
15	22	24890690	24890936	TRUE	22	24890866	24890869	0	H2AK119ub1
16	16	49526416	49526600	TRUE	16	49526587	49526632	0	H2AK119ub1
17	12	109548764	109549097	FALSE	12	109549326	109549358	228	H2AK119ub1

## Sheet: Table_9e
H3K27me3
DMR_id	DMR_chr	DMR_start	DMR_end	overlaps	nearest_chr	nearest_start	nearest_end	distance_bp	mark
1	21	45704786	45706713	TRUE	21	45706593	45706598	0	H3K27me3
2	7	27183133	27185512	TRUE	7	27185510	27185515	0	H3K27me3
3	17	5402883	5403907	FALSE	17	5404117	5404125	209	H3K27me3
4	10	77871618	77872458	FALSE	10	77877903	77877908	5444	H3K27me3
5	9	139715323	139716215	FALSE	9	139674849	139674899	40423	H3K27me3
6	3	194090132	194091192	TRUE	3	194090297	194090310	0	H3K27me3
7	6	48036280	48037336	FALSE	6	48038240	48038279	903	H3K27me3
8	11	69285772	69286352	FALSE	11	69276472	69276525	9246	H3K27me3
9	16	31159558	31159920	FALSE	16	31161112	31161147	1191	H3K27me3
10	8	37699231	37699923	FALSE	8	37737555	37737587	37631	H3K27me3
11	2	54086854	54087552	FALSE	2	54092067	54092197	4514	H3K27me3
12	1	9884565	9885039	FALSE	1	9886747	9886790	1707	H3K27me3
13	17	40805506	40806193	FALSE	17	40796215	40796215	9290	H3K27me3
14	6	28226827	28227482	FALSE	6	28225053	28225098	1728	H3K27me3
15	22	24890690	24890936	FALSE	22	24889734	24889739	950	H3K27me3
16	16	49526416	49526600	FALSE	16	49521547	49521581	4834	H3K27me3
17	12	109548764	109549097	FALSE	12	109553286	109553328	4188	H3K27me3
