# Supplementary material for: Integrative epigenetic and transcriptomic profiling of whole blood and fibroblasts in Hao-Fountain syndrome
Source: Front Cell Dev Biol. 2026 Feb 20;14:1782599. doi: 10.3389/fcell.2026.1782599 (PMC12963275; doi:10.3389/fcell.2026.1782599)
Supplement: Supplementary file 7 [file Table4.xlsx]

## Sheet: Table 2a
Blood RNAseq QC
Duplication Rate (%) – average duplication across replicates.
GC Content (%) – mean GC%.
Average Read Length (bp) – 151 bp for NovaSeq PE runs.
Total Reads (Millions) – total sequencing depth per sample, summed across replicates.
Sample ID	Total Reads (Millions)	GC Content (%)	Average Read Length (bp)	Duplication Rate (%)	No. Of genes detected	Mapping percentage	RNA_Integrity
6	105	54.5	151	86.75	14505	86.5841	7.1
1	113.4	49.5	151	55.42	15678	66.5863	9
10	101.6	52.5	151	67.5	15451	73.4751	6.7
11	119.2	51.5	151	65.05	15522	66.5567	8
2	88.8	51	151	60.15	15331	60.8514	5.9
5	104.8	53	151	74.42	14666	62.3179	4.1
3	96.4	53.5	151	70.53	15180	69.6307	7.4
4	88.2	51	151	63.82	15407	71.5225	8.3
12	116.2	51.5	151	58.7	15874	70.0046	8.7
13	103.6	52	151	59.2	15687	69.3566	8.7

## Sheet: Table 2b
Fibroblast RNAseq QC
Duplication Rate (%) – average duplication across replicates.
GC Content (%) – mean GC%.
Average Read Length (bp) – 151 bp for NovaSeq PE runs.
Total Reads (Millions) – total sequencing depth per sample, summed across replicates.
Sample ID	Total Reads (Millions)	GC Content (%)	Average Read Length (bp)	Duplication Rate (%)	No. Of genes detected	Mapping percentage	RNA_Integrity
5	180.6	50	151	75.55	15303	84.7417	9.6
6	138.2	49	151	69.55	15328	81.4048	9.8
7	115.6	47.5	151	72.1	15078	83.7186	10
8	126	49	151	72.7	15219	86.7251	10
2	108	48.5	151	81.15	14717	80.622	9.6
3	120.2	49	151	76.9	14583	83.4404	9.9
4	90.6	50	151	70.85	14459	84.7417	10
1	125.6	46.5	151	73.6	15202	75.3728	9.6
