# Supplementary material for: Integrative epigenetic and transcriptomic profiling of whole blood and fibroblasts in Hao-Fountain syndrome
Source: Front Cell Dev Biol. 2026 Feb 20;14:1782599. doi: 10.3389/fcell.2026.1782599 (PMC12963275; doi:10.3389/fcell.2026.1782599)
Supplement: Supplementary file 8 [file Table1.xlsx]

## Sheet: Table_10a
Blood Cohort
eQTM Blood_cohort												eQTM Blood_Controls						eQTM Blood_samples				Directionality in comparison to whole_cohort
geneid	gene_name	dmr_seqnames	dmr_start	dmr_end	dmr_width	nCpGs	cor_coef	CI95_lower	CI95_upper	cor_pvalue		cor_coef	CI95_lower	CI95_upper	pvals		cor_coef	CI95_lower	CI95_upper	pvals		Same
ENSG00000197279	ZNF165	chr4	28259049	28259704	656	12	0.643918	-0.315932	0.971449	0.04		0.359646	-1	1	0.718		0.444983	-1	1	0.551		Same
ENSG00000187626	ZKSCAN4	chr4	28259049	28259704	656	12	-0.7412	-0.982293	0.272552	0.047		-0.309838	-1	1	0.769		-0.870979	-1	1	0.206		Same
ENSG00000078399	HOXA9	chr5	27143514	27145893	2380	49	0.758436	-0.173274	0.968751	0.003		0.851883	-1	0.887311	0.101		0.514341	-1	1	0.357		Same
ENSG00000213213	CCDC183	chr7	136820871	136821763	893	8	0.756607	-0.329135	0.986371	0.022		0.842593	-1	1	0.295		0.928248	0.866552	0.983378	0.079		Same
ENSG00000149716	LTO1	chr9	69471004	69471584	581	9	0.606359	-0.78275	0.825233	0.046		0.0789342	-1	1	0.917		0.49786	-1	1	0.372		Same
ENSG00000076248	UNG	chr10	109110959	109111292	334	7	-0.809223	-0.977912	-0.257516	0.02		-0.671279	-1	1	0.269		-0.871933	-1	1	0.126		Same
ENSG00000156886	ITGAD	chr11	31148237	31148599	363	5	0.841533	-0.901324	0.962589	0.006		0.664156	-1	1	0.332		0.982745	-1	1	0.012		Same
ENSG00000176563	CNTD1	chr12	42653488	42654175	688	6	0.689142	-0.375422	0.979148	0.031		0.184295	-1	1	0.761		0.633766	-1	1	0.356		Same
ENSG00000128271	ADORA2A	chr14	24494722	24494968	247	8	-0.821925	-0.933443	0.193684	0.007		-0.719786	-1	1	0.297		-0.970869	-0.999898	-0.963386	0.019		Same

## Sheet: Table_10b
Fibroblast_Whole_Cohort											Fibroblast_controls						Fibroblast_Cases
geneid	seqnames	start	end	width	ncps	cor_coef	CI95_lower	CI95_upper	cor_pvalue		cor_coef	CI95_lower	CI95_upper	pvals	Directionality in comparison to whole_cohort		cor_coef	CI95_lower	CI95_upper	nCpGs	pvals	Directionality in comparison to whole_cohort
ENSG00000001617	chr3	50276262	50276565	304	3	-0.948312	-0.999844	-0.37164	0.006		-0.429304	-1	1	0.568	same		-0.962191	-1	1	3	0.024	same
ENSG00000001617	chr3	50278454	50279131	678	3	0.882335	0.362209	0.949263	0.013		0.539469	-1	1	0.436	same		0.845651	-1	1	3	0.129	same
ENSG00000005073	chr7	27241846	27241950	105	3	0.837521	-0.0401604	0.985864	0.04		0.971717	-1	1	0.098	same		0.23484	-1	1	3	0.741	same
ENSG00000005073	chr7	27097808	27098819	1012	6	0.852244	-0.222467	0.972366	0.01		0.989469	-1	1	0.048	same		-0.421846	-1	1	6	0.547	opposite
ENSG00000005073	chr7	27102928	27103180	253	5	0.882325	0.511409	0.963472	0.013		0.733715	-1	1	0.528	same		0.694546	-1	1	5	0.268	same
ENSG00000005073	chr7	27143018	27144075	1058	15	0.78861	0.165909	0.964127	0.047		0.710619	-1	1	0.519	same		0.128284	-1	1	15	0.861	same
ENSG00000005073	chr7	27240966	27241305	340	3	0.908974	0.507447	0.98707	0.007		0.975524	-1	1	0.085	same		0.219861	-1	1	3	0.756	same
ENSG00000006062	chr17	45405369	45405885	517	3	-0.800973	-0.938965	0.266951	0.018		-0.921842	-1	1	0.157	same		0.212099	-1	1	3	0.759	opposite
ENSG00000006327	chr16	2787902	2788121	220	3	-0.79172	-0.920411	0.47815	0.011		-0.908492	-1	1	0.181	same		-0.896541	-1	1	3	0.085	same
ENSG00000007372	chr11	31804421	31805026	606	4	0.785236	-0.115636	0.930906	0.011		0.832252	-1	1	0.091	same		0.912019	-1	1	4	0.07	same
ENSG00000007372	chr11	31819977	31820221	245	5	0.645769	-0.265269	0.922945	0.045		0.741327	-1	1	0.183	same		0.988286	0.978111	0.988588	5	0.016	same
ENSG00000007372	chr11	31802714	31803096	383	3	0.747215	0.0470682	0.963551	0.017		0.535449	-1	1	0.362	same		0.879933	-1	1	3	0.106	same
ENSG00000007541	chr16	782841	782963	123	3	0.808066	-0.413408	0.966374	0.032		0.881857	0.702102	1	0.136	same		0.721749	-1	1	3	0.283	same
ENSG00000007933	chr1	171257086	171257215	130	4	0.830448	-0.179075	0.994136	0.019		0.543463	-1	1	0.628	same		0.923457	0.545242	1	4	0.079	same
ENSG00000010932	chr1	171257086	171257215	130	4	0.835457	-0.677828	0.977689	0.03		-0.950368	-1	-0.683122	0.044	opposite		0.992845	0.74706	1	4	0.014	same
ENSG00000012171	chr3	50278454	50279131	678	3	0.801545	-0.35284	0.961357	0.028		0.911596	0.776139	1	0.056	same		0.932046	0.858573	0.998122	3	0.064	same
ENSG00000012232	chr8	28415119	28415577	459	3	0.743572	-0.132445	0.962914	0.034		0.959646	-1	1	0.015	same		0.84979	-1	0.979355	3	0.154	same
ENSG00000012983	chr14	50395791	50395922	132	3	0.698808	-0.660619	0.999888	0.044		0.190894	-1	1	0.898	same		0.946049	-1	1	3	0.058	same
ENSG00000019995	chr10	125162096	125162593	498	3	-0.819963	-0.964391	0.156792	0.011		-0.869972	-1	1	0.076	same		-0.936441	-1	-0.860896	3	0.076	same
ENSG00000021355	chr6	3075774	3076120	347	4	0.711962	-0.329658	0.980622	0.049		0.239155	-1	1	0.663	same		0.96291	-1	1	4	0.041	same
ENSG00000022567	chr8	141254670	141254717	48	4	-0.794365	-0.971887	-0.0854265	0.047		-0.84228	-1	1	0.266	same		-0.795868	-0.930065	1	4	0.227	same
ENSG00000035862	chr17	79025512	79025634	123	3	0.883704	0.648514	0.990616	0.01		0.881862	-1	1	0.076	same		0.840137	-1	1	3	0.139	same
ENSG00000037965	chr12	54030136	54030419	284	3	-0.721978	-0.894575	0.11908	0.04		-0.537385	-1	1	0.667	same		-0.80686	-1	1	3	0.151	same
ENSG00000037965	chr12	54052235	54052316	82	3	-0.804456	-0.898745	0.951691	0.016		-0.961076	-1	1	0.092	same		-0.891025	-1	1	3	0.089	same
ENSG00000037965	chr12	54027053	54027551	499	3	-0.781324	-0.923725	-0.0450731	0.02		-0.593537	-1	1	0.622	same		-0.929377	-1	1	3	0.052	same
ENSG00000041982	chr9	114931390	114931975	586	3	0.759047	-0.246241	0.964216	0.041		-0.08023	-1	1	0.899	opposite		0.670056	-1	0.999968	3	0.343	same
ENSG00000053371	chr1	19446120	19446336	217	3	0.825086	0.122757	0.996306	0.027		0.353167	-1	1	0.592	same		0.821486	-1	1	3	0.183	same
ENSG00000058799	chr1	53734152	53734914	763	6	-0.710021	-0.957239	0.249978	0.047		-0.860517	-0.98804	-0.767799	0.096	same		0.166028	-1	1	6	0.789	opposite
ENSG00000060140	chr12	10392484	10392872	389	3	0.908326	0.518199	0.996049	0.002		0.887395	-1	1	0.09	same		0.905155	-1	0.947603	3	0.077	same
ENSG00000060237	chr12	571154	571323	170	3	0.772194	-0.495104	0.999627	0.032		-0.356215	-1	1	0.799	opposite		0.999486	0.99929	0.999757	3	0.002	same
ENSG00000061918	chr4	155758797	155758861	65	3	0.771836	0.275326	0.986999	0.041		0.389656	-1	1	0.626	same		0.177842	-1	1	3	0.824	same
ENSG00000063127	chr19	49388013	49388346	334	3	0.838161	0.269306	0.974711	0.02		0.662785	-1	1	0.401	same		0.699004	-1	0.952845	3	0.27	same
ENSG00000063244	chr19	55461867	55461971	105	3	-0.7817	-0.99585	-0.137748	0.029		-0.660537	-1	1	0.236	same		-0.936712	-1	1	3	0.07	same
ENSG00000063245	chr19	55461867	55461971	105	3	-0.727158	-0.964504	0.286192	0.044		-0.422195	-1	1	0.529	same		-0.982702	-1	1	3	0.019	same
ENSG00000063854	chr16	2033150	2033177	28	3	-0.791387	-0.980359	0.162491	0.045		-0.764168	-1	1	0.168	same		0.180829	-1	1	3	0.838	opposite
ENSG00000065054	chr16	2033150	2033177	28	3	-0.89681	-0.984939	0.300584	0.009		-0.655434	-1	1	0.222	same		0.433412	-1	1	3	0.593	opposite
ENSG00000065054	chr16	2039865	2040330	466	4	-0.838655	-0.952777	0.946773	0.025		-0.457713	-1	1	0.426	same		-0.169382	-1	1	4	0.841	same
ENSG00000066084	chr12	50923592	50924084	493	3	0.64397	-0.760811	0.96269	0.048		-0.669577	-1	1	0.233	opposite		0.75356	-1	1	3	0.237	same
ENSG00000066379	chr6	29966138	29966194	57	3	0.883684	-0.196438	0.978419	0.004		0.917208	-1	1	0.072	same		0.897244	-1	1	3	0.111	same
ENSG00000067606	chr1	2189539	2190082	544	5	0.870561	-0.342007	0.98699	0.011		-0.814588	-1	1	0.109	opposite		0.935795	-1	1	5	0.07	same
ENSG00000068383	chr10	132329985	132330031	47	4	-0.864103	-0.967073	-0.334007	0.009		-0.846698	-1	1	0.106	same		-0.590096	-1	1	4	0.359	same
ENSG00000069431	chr12	21757832	21758246	415	3	0.823182	0.182437	0.9357	0.047		0.1447	-1	1	0.918	same		0.895531	-1	1	3	0.141	same
ENSG00000072958	chr19	16067281	16067289	9	3	-0.741583	-0.918319	0.207944	0.046		-0.61754	-1	1	0.408	same		-0.860766	-1	1	3	0.139	same
ENSG00000073605	chr17	39664108	39664262	155	3	-0.828808	-0.953165	-0.237782	0.013		-0.787088	-1	1	0.181	same		-0.865353	-1	-0.670244	3	0.121	same
ENSG00000074582	chr2	218880225	218880298	74	3	0.775057	-0.846351	0.986559	0.036		-0.401747	-1	1	0.772	opposite		0.913373	-1	1	3	0.097	same
ENSG00000075151	chr1	21260338	21260681	344	3	-0.754688	-0.984508	0.881637	0.038		-0.898441	-1	-0.757008	0.088	same		-0.880641	-1	1	3	0.132	same
ENSG00000075413	chr14	103137927	103138363	437	3	-0.946554	-0.981892	-0.784034	0.003		-0.890488	-1	1	0.173	same		-0.660266	-1	1	3	0.364	same
ENSG00000076258	chr1	171257086	171257215	130	4	0.853556	-0.728189	0.995086	0.025		-0.159536	-1	1	0.864	opposite		0.972372	0.543602	1	4	0.034	same
ENSG00000076685	chr10	103153683	103153969	287	3	-0.795727	-0.919344	-0.108354	0.026		0.764464	-1	1	0.187	opposite		-0.911349	-1	1	3	0.097	same
ENSG00000078070	chr3	183265130	183265598	469	4	-0.746838	-0.979511	0.0262465	0.039		-0.85008	-1	-0.561275	0.176	same		-0.976264	-1	-0.912175	4	0.022	same
ENSG00000078269	chr6	157954369	157954426	58	3	-0.806134	-0.985648	0.289872	0.027		-0.876969	-1	1	0.21	same		-0.971274	-1	-0.786761	3	0.028	same
ENSG00000078399	chr7	27103427	27104098	672	8	-0.914201	-0.992139	0.317691	0.003		-0.996427	-0.998955	-0.994011	0.002	same		0.275888	-1	1	8	0.754	opposite
ENSG00000078399	chr7	27143018	27144075	1058	15	-0.865129	-0.989737	0.594126	0.019		-0.820976	-1	1	0.137	same		0.00538173	-1	1	15	0.997	opposite
ENSG00000078399	chr7	27152568	27152861	294	4	0.884942	-0.501057	0.975472	0.011		0.918158	-1	1	0.053	same		-0.351137	-1	1	4	0.659	opposite
ENSG00000078549	chr7	30912094	30912186	93	3	-0.653152	-0.986653	0.405191	0.036		-0.920237	-1	1	0.051	same		-0.0633451	-1	1	3	0.93	same
ENSG00000080031	chr19	55069670	55070146	477	3	-0.875822	-0.977169	-0.398391	0.018		-0.838727	-1	1	0.264	same		-0.962417	-1	1	3	0.031	same
ENSG00000081041	chr4	73982041	73982112	72	5	-0.719546	-0.949944	-0.356997	0.028		-0.751963	-1	1	0.325	same		-0.75509	-1	1	5	0.193	same
ENSG00000081791	chr5	141966559	141967012	454	3	-0.789359	-0.978127	0.311699	0.033		-0.807314	-1	1	0.13	same		-0.914648	-1	1	3	0.099	same
ENSG00000084693	chr2	27307961	27308256	296	3	0.744564	0.0138807	0.898738	0.049		0.738242	-1	1	0.174	same		0.58781	-1	1	3	0.392	same
ENSG00000084733	chr2	25951354	25951956	603	3	-0.738576	-0.963076	-0.161016	0.044		-0.545669	-1	1	0.506	same		-0.674554	-1	1	3	0.324	same
ENSG00000085514	chr7	100605259	100605727	469	3	-0.764461	-0.978546	0.437204	0.023		0.0272495	-1	1	0.963	opposite		-0.913803	-1	-0.796504	3	0.077	same
ENSG00000086289	chr7	38000062	38000398	337	3	0.796548	-0.539134	0.95419	0.026		-0.626936	-1	1	0.237	opposite		0.815702	-1	1	3	0.15	same
ENSG00000087589	chr20	56628148	56628793	646	5	0.908019	-0.329914	0.977204	0.007		-0.657799	-1	1	0.492	opposite		0.96061	0.944695	0.96061	5	0.033	same
ENSG00000088035	chr1	63324373	63324563	191	4	-0.733644	-0.982915	0.00411761	0.042		-0.551711	-0.84389	1	0.298	same		-0.880556	-0.983422	-0.856101	4	0.109	same
ENSG00000089505	chr16	66502357	66503199	843	5	-0.830867	-0.921046	0.569925	0.049		-0.459306	-1	1	0.494	same		0.301811	-1	1	5	0.722	opposite
ENSG00000089505	chr16	66549141	66549178	38	3	-0.824661	-0.983316	-0.527917	0.032		0.163522	-1	1	0.807	opposite		-0.233343	-1	1	3	0.788	same
ENSG00000090534	chr3	184400318	184401182	865	3	0.776631	-0.440025	0.993173	0.026		0.53644	-1	0.950218	0.683	same		0.915559	-1	1	3	0.095	same
ENSG00000090534	chr3	184381123	184381471	349	3	0.744707	-0.620787	0.995995	0.041		-0.16958	-1	1	0.912	opposite		0.935593	-1	1	3	0.069	same
ENSG00000090534	chr3	184316157	184316344	188	4	0.76473	-0.632815	0.99619	0.034		-0.564293	-1	1	0.653	opposite		0.986841	-1	1	4	0.008	same
ENSG00000090539	chr3	184400318	184401182	865	3	0.908376	-0.260029	0.993576	0.004		0.511263	-1	1	0.613	same		0.957479	-1	1	3	0.055	same
ENSG00000090539	chr3	184319671	184319735	65	3	0.824422	-0.809921	0.99677	0.018		-0.784583	-1	1	0.306	opposite		0.919518	-1	1	3	0.089	same
ENSG00000090539	chr3	184373515	184373837	323	3	0.808573	-0.752948	0.996666	0.026		-0.718091	-1	1	0.399	opposite		0.985743	-1	1	3	0.022	same
ENSG00000090539	chr3	184316157	184316344	188	4	0.878745	-0.87677	0.999479	0.005		-0.933584	-1	1	0.077	opposite		0.99961	0.964947	1	4	0.002	same
ENSG00000090539	chr3	184381123	184381471	349	3	0.919084	-0.3883	0.999019	0.004		0.200343	-1	1	0.868	same		0.977125	-1	1	3	0.035	same
ENSG00000090554	chr19	49432636	49433017	382	3	0.69438	-0.306704	0.965059	0.046		0.537935	-1	1	0.324	same		0.759362	-1	1	3	0.239	same
ENSG00000091831	chr6	151806677	151806889	213	5	-0.894535	-0.996289	-0.369151	0.018		-0.993611	-1	-0.978755	0.006	same		0.514983	-1	1	5	0.541	opposite
ENSG00000091831	chr6	151689968	151690264	297	4	-0.877817	-0.961666	-0.608241	0.018		0.657854	-1	1	0.26	opposite		-0.47488	-1	1	4	0.586	same
ENSG00000091831	chr6	151804726	151805306	581	7	-0.859371	-0.962869	-0.0908451	0.027		-0.845402	-1	1	0.119	same		0.230368	-1	1	7	0.796	opposite
ENSG00000091831	chr6	151616062	151616518	457	3	0.841515	-0.316669	0.958192	0.042		0.268177	-1	1	0.686	same		-0.415705	-1	1	3	0.625	opposite
ENSG00000094963	chr1	171257086	171257215	130	4	0.865635	0.140903	0.962269	0.021		0.795324	0.514389	0.998295	0.118	same		0.99936	0.996706	1	4	0.002	same
ENSG00000095752	chr19	55486413	55486714	302	3	-0.816017	-0.949568	0.240502	0.043		-0.893657	-1	1	0.132	same		-0.667974	-1	1	3	0.29	same
ENSG00000099250	chr10	33211187	33211303	117	3	0.809582	-0.115124	0.956016	0.016		0.367747	-1	1	0.49	same		0.829451	-1	1	3	0.184	same
ENSG00000099260	chr1	99645319	99645459	141	3	0.81168	-0.258001	0.955506	0.012		0.622681	-1	1	0.386	same		0.710935	-1	1	3	0.354	same
ENSG00000099622	chr19	1271058	1271308	251	3	-0.786745	-0.985759	-0.25298	0.014		-0.778112	-1	-0.589698	0.199	same		-0.57094	-1	1	3	0.36	same
ENSG00000099822	chr19	859065	859499	435	3	-0.635527	-0.967817	0.0522338	0.049		-0.398426	-1	1	0.579	same		-0.871926	-1	1	3	0.132	same
ENSG00000100321	chr22	39214103	39214839	737	3	-0.861688	-0.990429	-0.181989	0.013		-0.607968	-1	1	0.425	same		-0.995235	-0.999688	-0.995179	3	0.004	same
ENSG00000100341	chr22	44026126	44026319	194	7	0.87233	-0.589429	0.991493	0.006		-0.79756	-1	1	0.143	opposite		0.888064	0.795438	0.921594	7	0.122	same
ENSG00000100416	chr22	46086140	46086361	222	3	-0.777962	-0.990173	0.0202487	0.018		-0.401435	-1	1	0.487	same		-0.938174	-1	-0.670988	3	0.059	same
ENSG00000100577	chr14	77316956	77317104	149	3	-0.773917	-0.976389	0.0300217	0.023		-0.591074	-1	1	0.327	same		-0.906779	-1	1	3	0.077	same
ENSG00000100591	chr14	77316956	77317104	149	3	-0.793567	-0.909612	-0.351307	0.027		-0.872184	-0.952862	-0.836973	0.12	same		-0.683479	-1	1	3	0.365	same
ENSG00000100711	chr14	103905930	103905985	56	3	-0.809768	-0.991958	-0.0190007	0.021		-0.84146	-1	1	0.297	same		-0.835002	-1	1	3	0.191	same
ENSG00000100897	chr14	23986699	23987169	471	3	0.804781	-0.698635	0.934044	0.032		0.668472	-1	1	0.221	same		0.995187	0.982569	1	3	0.002	same
ENSG00000101335	chr20	36540977	36541191	215	3	-0.804101	-0.950352	0.972608	0.021		0.894979	-1	1	0.085	opposite		-0.850842	-1	1	3	0.155	same
ENSG00000102743	chr13	40668581	40668681	101	3	-0.833913	-0.984448	-0.411087	0.008		-0.729835	-1	1	0.226	same		-0.903895	-1	1	3	0.098	same
ENSG00000102802	chr13	30905798	30906088	291	5	-0.761452	-0.945413	0.703507	0.044		0.260116	-1	1	0.842	opposite		-0.969458	-1	1	5	0.039	same
ENSG00000102908	chr16	69482210	69482349	140	3	0.805274	0.155455	0.987987	0.019		0.922135	-1	1	0.169	same		0.815789	-1	1	3	0.185	same
ENSG00000103175	chr16	84527281	84527511	231	5	0.772649	-0.331513	0.997201	0.039		0.915116	-1	1	0.085	same		0.70277	-1	1	5	0.311	same
ENSG00000103199	chr16	4937910	4937926	17	3	0.816785	-0.196557	0.992638	0.013		0.880565	-1	1	0.07	same		0.778029	-1	1	3	0.242	same
ENSG00000103227	chr16	782841	782963	123	3	0.828167	0.290912	0.939156	0.018		0.982864	-1	0.997037	0.031	same		0.717699	-1	1	3	0.289	same
ENSG00000103245	chr16	782841	782963	123	3	0.781582	-0.254384	0.975426	0.028		0.991479	0.990213	0.991479	0.015	same		0.848236	-1	1	3	0.163	same
ENSG00000103257	chr16	88087253	88088036	784	8	0.886497	-0.337728	0.990328	0.004		0.183767	-1	1	0.822	same		0.958231	-1	1	8	0.043	same
ENSG00000103544	chr16	19700481	19700724	244	3	-0.760478	-0.976183	0.102889	0.021		-0.215054	-1	1	0.747	same		-0.915298	-1	1	3	0.091	same
ENSG00000104177	chr15	48400325	48400624	300	3	0.904335	0.209268	0.995646	0.006		0.961341	-1	0.999138	0.014	same		0.77463	-1	1	3	0.252	same
ENSG00000104313	chr8	71356970	71357508	539	3	0.821232	0.449426	0.985513	0.016		0.586204	-1	1	0.567	same		0.815998	-1	1	3	0.201	same
ENSG00000104388	chr8	60413923	60414284	362	3	0.765821	-0.725427	0.987346	0.044		0.937061	-1	1	0.165	same		0.707046	-1	1	3	0.277	same
ENSG00000104415	chr8	133294862	133295485	624	4	-0.70201	-0.869453	0.921997	0.042		-0.322099	-1	1	0.55	same		-0.545948	-1	1	4	0.411	same
ENSG00000105497	chr19	51647381	51647447	67	3	-0.908177	-0.990662	-0.180582	0.007		-0.917016	-1	-0.843828	0.113	same		-0.31986	-1	1	3	0.626	same
ENSG00000105497	chr19	51763042	51763293	252	3	0.823466	0.376373	0.95216	0.021		0.903427	0.729298	1	0.134	same		0.881351	-1	1	3	0.104	same
ENSG00000105612	chr19	13012006	13012589	584	4	0.763146	0.0627369	0.962571	0.049		0.444359	-1	1	0.431	same		0.563924	-1	1	4	0.455	same
ENSG00000105717	chr19	19528785	19529161	377	3	-0.773562	-0.943394	0.00386086	0.031		-0.801282	-1	1	0.122	same		-0.549196	-1	1	3	0.476	same
ENSG00000105991	chr7	27120901	27121055	155	3	0.748246	-0.388198	0.989292	0.045		0.696539	-1	1	0.282	same		0.804702	-1	1	3	0.185	same
ENSG00000105997	chr7	27240966	27241305	340	3	0.912072	0.568499	0.985969	0.015		0.976213	-1	1	0.079	same		0.814422	-1	0.999995	3	0.246	same
ENSG00000105997	chr7	27144354	27144411	58	3	0.894509	0.301013	0.994209	0.022		0.914689	-1	1	0.224	same		0.846397	-1	1	3	0.201	same
ENSG00000105997	chr7	27097808	27098819	1012	6	0.846455	-0.0168255	0.987498	0.036		0.98417	-1	1	0.061	same		-0.642403	-1	1	6	0.453	opposite
ENSG00000105997	chr7	27241846	27241950	105	3	0.960062	0.746114	0.99386	0.002		0.9645	-1	1	0.113	same		0.913544	0.780573	0.991834	3	0.126	same
ENSG00000105997	chr7	27225540	27225903	364	3	0.903108	-0.0969527	0.971316	0.017		0.953838	0.92988	0.965594	0.139	same		0.991618	0.941604	1	3	0.013	same
ENSG00000106003	chr7	2517518	2517724	207	4	-0.763485	-0.996723	0.475942	0.034		-0.0738309	-1	1	0.924	same		-0.707556	-1	1	4	0.329	same
ENSG00000106003	chr7	2523977	2524275	299	4	-0.82565	-0.919944	0.294598	0.017		-0.416058	-1	1	0.551	same		-0.839856	-1	1	4	0.186	same
ENSG00000106006	chr7	27152568	27152861	294	4	-0.813741	-0.962592	-0.355286	0.022		-0.865322	-1	1	0.201	same		-0.335504	-1	1	4	0.675	same
ENSG00000106006	chr7	27143018	27144075	1058	15	0.80931	0.433147	0.970739	0.02		0.851245	-1	1	0.22	same		0.447744	-1	1	15	0.502	same
ENSG00000106006	chr7	27103427	27104098	672	8	0.820346	0.338669	0.940873	0.024		0.859923	0.800767	0.890908	0.22	same		0.433145	-1	1	8	0.575	same
ENSG00000106006	chr7	27102928	27103180	253	5	0.889325	0.516452	0.989922	0.01		0.896666	-1	1	0.145	same		0.762618	-1	1	5	0.224	same
ENSG00000106031	chr7	27205469	27206128	660	4	0.7543	-0.00605722	0.943962	0.039		0.920882	-1	1	0.082	same		0.0273455	-1	1	4	0.958	same
ENSG00000106031	chr7	27097808	27098819	1012	6	0.772702	-0.22696	0.97432	0.024		0.870512	0.829155	0.870512	0.15	same		-0.0260871	-1	1	6	0.962	opposite
ENSG00000106031	chr7	27240966	27241305	340	3	0.813903	-0.0782616	0.988076	0.024		0.862145	0.644264	0.993885	0.17	same		0.575353	-1	1	3	0.384	same
ENSG00000106031	chr7	27241846	27241950	105	3	0.832719	-0.0674109	0.961029	0.018		0.909661	0.887459	0.909661	0.121	same		0.462334	-1	1	3	0.482	same
ENSG00000107518	chr10	115301873	115301960	88	3	0.867522	0.255603	0.98898	0.015		0.443176	-1	1	0.451	same		0.923122	-1	1	3	0.078	same
ENSG00000107929	chr10	665616	666225	610	5	-0.751587	-0.980115	0.535704	0.023		0.504652	-1	1	0.654	opposite		-0.887063	-1	1	5	0.099	same
ENSG00000108468	chr17	48054221	48054656	436	4	-0.764962	-0.931435	-0.0561305	0.038		-0.839912	-1	-0.569296	0.092	same		-0.0396909	-1	1	4	0.957	same
ENSG00000108511	chr17	48607991	48608484	494	3	0.884971	0.529335	0.983303	0.006		0.672563	-1	1	0.359	same		0.976662	-1	1	3	0.029	same
ENSG00000108511	chr17	48582577	48582735	159	4	-0.85516	-0.998418	-0.424945	0.01		-0.391974	-1	1	0.681	same		-0.99995	-1	-0.99646	4	0.001	same
ENSG00000108511	chr17	48571163	48571220	58	3	-0.803698	-0.966875	0.112836	0.02		-0.269351	-1	1	0.772	same		-0.949074	-1	1	3	0.057	same
ENSG00000108511	chr17	48592123	48592667	545	5	-0.759196	-0.962637	0.130822	0.048		-0.0277632	-1	1	0.978	same		-0.92083	-1	1	5	0.087	same
ENSG00000108771	chr17	42015959	42016313	355	3	0.857204	0.429612	0.990339	0.022		0.904968	-1	1	0.076	same		0.811182	-1	1	3	0.208	same
ENSG00000108799	chr17	42784749	42785235	487	5	0.786592	-0.0630587	0.94444	0.032		0.241952	-1	1	0.69	same		0.669245	-1	1	5	0.324	same
ENSG00000108829	chr17	50165382	50165926	545	4	-0.79311	-0.973887	-0.339516	0.026		-0.935754	-1	-0.866194	0.163	same		-0.850636	-1	1	4	0.151	same
ENSG00000108852	chr17	43758893	43759195	303	4	0.712288	-0.278366	0.980409	0.041		0.310009	-1	1	0.725	same		0.953121	-1	1	4	0.047	same
ENSG00000109079	chr17	28384098	28384784	687	5	0.799972	-0.0132576	0.972213	0.035		0.741795	-1	1	0.368	same		0.292795	-1	1	5	0.701	same
ENSG00000110042	chr11	58968527	58968631	105	3	0.722317	0.083829	0.908182	0.036		0.594892	-1	1	0.381	same		0.901194	0.834664	0.914187	3	0.107	same
ENSG00000110075	chr11	68812439	68812573	135	4	0.734963	-0.41989	0.935978	0.041		0.663058	-1	1	0.505	same		0.890314	-1	1	4	0.118	same
ENSG00000110619	chr11	3221535	3221553	19	3	-0.700209	-0.977955	0.301372	0.038		0.0383437	-1	1	0.952	opposite		-0.969868	-1	-0.925281	3	0.021	same
ENSG00000110906	chr12	109712157	109712456	300	5	0.809499	-0.88203	0.964685	0.04		-0.955184	-1	-0.744176	0.049	opposite		0.871352	-1	1	5	0.122	same
ENSG00000111846	chr6	10382505	10382914	410	5	0.709267	-0.105786	0.983573	0.016		0.953047	0.923939	0.973515	0.025	same		0.458042	-1	1	5	0.456	same
ENSG00000112303	chr6	132735515	132735820	306	3	0.880554	0.457356	0.99364	0.005		0.921477	-1	1	0.16	same		0.575259	0.346802	0.589021	3	0.352	same
ENSG00000112473	chr6	33161240	33161283	44	4	0.809916	-0.26781	0.996198	0.045		0.974104	-1	1	0.073	same		0.435415	-1	1	4	0.562	same
ENSG00000112759	chr6	44298526	44298735	210	3	0.821218	0.447649	0.929548	0.027		0.867807	-1	0.961458	0.136	same		0.649895	-1	1	3	0.354	same
ENSG00000113070	chr5	140108787	140109146	360	4	0.827748	0.0934988	0.979124	0.02		0.10231	-1	1	0.903	same		0.988003	0.948857	1	4	0.008	same
ENSG00000113456	chr5	34686770	34687460	691	7	0.778166	-0.525248	0.936053	0.007		0.750084	-1	1	0.149	same		0.83442	0.740475	0.861065	7	0.164	same
ENSG00000113460	chr5	34686770	34687460	691	7	0.792795	-0.115006	0.985503	0.021		0.364458	-1	1	0.592	same		0.978013	-1	1	7	0.021	same
ENSG00000114405	chr3	62318436	62318490	55	3	0.80728	-0.0312053	0.987318	0.016		0.467496	-1	1	0.434	same		0.897422	-1	0.99651	3	0.077	same
ENSG00000114491	chr3	124837212	124837874	663	3	-0.782699	-0.993548	-0.075024	0.026		0.0267558	-1	1	0.987	opposite		-0.980437	-1	-0.949199	3	0.02	same
ENSG00000114541	chr3	69083509	69083808	300	3	0.831604	0.559483	0.991699	0.019		0.776479	-1	1	0.41	same		0.736968	-1	1	3	0.241	same
ENSG00000114854	chr3	52454888	52455023	136	3	0.875899	0.260012	0.989487	0.007		0.703548	-1	1	0.303	same		0.893733	-1	1	3	0.105	same
ENSG00000115234	chr2	27307961	27308256	296	3	0.833345	-0.468112	0.90952	0.012		0.988812	0.90574	1	0.013	same		0.766333	0.738327	0.766333	3	0.221	same
ENSG00000115806	chr2	170821692	170823827	2136	10	0.782405	-0.402533	0.976998	0.04		0.985617	-1	1	0.042	same		0.513717	-1	1	10	0.487	same
ENSG00000116001	chr2	70128265	70128265	1	3	0.873545	0.308225	0.975655	0.007		0.282985	-1	1	0.638	same		0.89911	-1	1	3	0.101	same
ENSG00000116035	chr2	70907564	70907806	243	3	0.827605	-0.371266	0.94087	0.014		0.89361	-1	1	0.162	same		0.977916	0.974068	0.977916	3	0.012	same
ENSG00000116922	chr1	37752408	37752522	115	3	-0.718212	-0.905657	-0.0943054	0.035		-0.814189	-0.933822	-0.757691	0.153	same		-0.600598	-1	1	3	0.371	same
ENSG00000117115	chr1	17149324	17149579	256	3	0.89215	-0.551775	0.970389	0.012		-0.352223	-1	1	0.56	opposite		0.907305	0.84505	0.912575	3	0.11	same
ENSG00000117791	chr1	220878416	220878681	266	3	-0.803373	-0.963005	0.388566	0.03		-0.821666	-1	1	0.154	same		-0.831352	-1	1	3	0.179	same
ENSG00000118705	chr20	37382216	37382301	86	4	-0.789671	-0.974147	-0.172368	0.031		-0.991523	-0.999302	-0.989843	0.015	same		-0.472611	-1	1	4	0.512	same
ENSG00000119714	chr14	91258105	91258475	371	5	-0.686766	-0.903517	-0.293281	0.035		-0.855472	-1	-0.744395	0.088	same		-0.984227	-1	-0.803193	5	0.033	same
ENSG00000119737	chr2	53859929	53860206	278	7	-0.781253	-0.941396	0.0793466	0.037		-0.961786	-1	-0.91615	0.07	same		-0.772099	-1	1	7	0.215	same
ENSG00000119760	chr2	27716811	27717205	395	3	-0.883488	-0.975502	-0.18502	0.007		-0.653436	-0.989807	-0.520236	0.571	same		-0.996565	-0.998716	-0.995849	3	0.005	same
ENSG00000120068	chr17	48571163	48571220	58	3	-0.782042	-0.983821	0.54038	0.026								-0.523158	-1	1	3	0.475	same
ENSG00000120068	chr17	48582577	48582735	159	4	-0.798316	-0.910185	0.397001	0.021								-0.646852	-1	1	4	0.338	same
ENSG00000120068	chr17	48607991	48608484	494	3	0.841842	-0.561976	0.935248	0.013								0.786077	-1	1	3	0.176	same
ENSG00000120068	chr17	48550122	48550862	741	3	-0.80393	-0.939725	-0.470447	0.021								-0.606375	-1	1	3	0.39	same
ENSG00000120075	chr17	48607991	48608484	494	3	0.903809	0.340364	0.958184	0.003		0.528647	-1	1	0.449	same		0.945357	-1	1	3	0.056	same
ENSG00000120075	chr17	48571163	48571220	58	3	-0.883757	-0.979035	0.227276	0.005		-0.158425	-1	1	0.837	same		-0.934425	-1	1	3	0.069	same
ENSG00000120075	chr17	48582577	48582735	159	4	-0.902573	-0.98548	-0.0877091	0.004		-0.220602	-1	1	0.791	same		-0.989516	-1	-0.849089	4	0.013	same
ENSG00000120075	chr17	48592123	48592667	545	5	-0.849953	-0.967258	0.165603	0.016		0.04503	-1	1	0.957	opposite		-0.945561	-1	1	5	0.057	same
ENSG00000120093	chr17	48607991	48608484	494	3	0.833855	0.183336	0.951345	0.015		0.401091	-1	1	0.598	same		0.82233	-1	1	3	0.212	same
ENSG00000120093	chr17	48573824	48574360	537	5	-0.763619	-0.964214	0.854072	0.046		0.725479	-1	1	0.25	opposite		-0.674372	-1	1	5	0.331	same
ENSG00000120093	chr17	48574583	48575576	994	9	-0.78534	-0.971071	0.81832	0.035		0.570704	-1	1	0.379	opposite		-0.747257	-1	1	9	0.331	same
ENSG00000120093	chr17	48550122	48550862	741	3	-0.871982	-0.993275	0.473211	0.006		-0.623641	-1	1	0.329	same		-0.877732	-1	1	3	0.141	same
ENSG00000120093	chr17	48582577	48582735	159	4	-0.81927	-0.967346	-0.0888184	0.02		-0.0901063	-1	1	0.921	same		-0.783482	-1	1	4	0.212	same
ENSG00000120093	chr17	48571163	48571220	58	3	-0.859778	-0.990756	-0.57197	0.008		0.342108	-1	1	0.669	opposite		-0.841498	-1	1	3	0.19	same
ENSG00000120262	chr6	151806677	151806889	213	5	-0.745201	-0.971647	-0.0278784	0.034		-0.993761	-1	-0.973632	0.005	same		-0.967554	-1	-0.922419	5	0.033	same
ENSG00000120370	chr1	170666819	170667428	610	4	0.727869	0.127846	0.946097	0.034		0.236013	-1	1	0.712	same		0.949164	-1	0.999638	4	0.057	same
ENSG00000120458	chr11	124759684	124760029	346	3	0.784792	0.0626495	0.976243	0.044		0.943701	-1	1	0.126	same		0.40156	-1	1	3	0.58	same
ENSG00000120669	chr13	36430464	36430483	20	3	-0.71046	-0.947311	0.127251	0.046		-0.912247	-0.990882	1	0.078	same		-0.545265	-1	1	3	0.515	same
ENSG00000120738	chr5	138623089	138623334	246	3	0.857938	-0.382756	0.99129	0.022		-0.553014	-0.787526	-0.494941	0.369	opposite		0.900956	-1	1	3	0.108	same
ENSG00000120889	chr8	22995768	22995838	71	3	-0.869393	-0.936118	-0.362493	0.023		-0.624179	-1	1	0.459	same		-0.952068	-0.996555	-0.925041	3	0.052	same
ENSG00000120889	chr8	22867705	22868391	687	3	-0.85027	-0.944802	-0.422594	0.031		-0.807476	-1	1	0.241	same		-0.603116	-1	1	3	0.379	same
ENSG00000121361	chr12	21757832	21758246	415	3	0.917747	0.536193	0.976817	0.008		0.175487	-1	1	0.869	same		0.933494	-1	1	3	0.095	same
ENSG00000121797	chr3	46407798	46408145	348	3	-0.68415	-0.945878	-0.181378	0.024		-0.639472	-1	1	0.269	same		-0.696325	-1	1	3	0.283	same
ENSG00000122778	chr7	138919494	138919592	99	3	-0.758146	-0.967	-0.157545	0.046		-0.890802	-1	-0.787343	0.098	same		-0.575949	-1	1	3	0.423	same
ENSG00000122863	chr10	72089065	72089157	93	3	-0.780436	-0.917011	-0.144607	0.042		0.250405	-1	1	0.662	opposite		-0.651301	-1	1	3	0.373	same
ENSG00000122958	chr10	69327878	69328223	346	3	0.787555	0.274841	0.929527	0.038		0.843162	0.592112	0.997713	0.198	same		0.75327	-1	0.883862	3	0.288	same
ENSG00000123358	chr12	52249146	52249334	189	3	-0.767475	-0.897163	-0.346422	0.038		-0.291765	-1	1	0.583	same		-0.685336	-1	1	3	0.286	same
ENSG00000123500	chr6	116060446	116060813	368	5	0.77262	-0.657833	0.997219	0.029		-0.455078	-1	1	0.415	opposite		0.993401	-1	1	5	0.013	same
ENSG00000123505	chr6	111091390	111091591	202	4	-0.644884	-0.950767	0.693198	0.047		-0.289883	-1	1	0.606	same		-0.949931	-1	1	4	0.044	same
ENSG00000123836	chr1	206798785	206798917	133	3	-0.846245	-0.984773	-0.353583	0.009		-0.860754	-1	1	0.254	same		-0.909974	-1	1	3	0.089	same
ENSG00000124217	chr20	50931978	50932124	147	3	0.752018	-0.0477838	0.962796	0.023		0.72854	-1	1	0.291	same		0.809567	-1	1	3	0.158	same
ENSG00000124813	chr6	45577440	45577841	402	3	0.952572	0.466459	0.996025	0.006		0.994131	0.767395	1	0.017	same		-0.35413	-1	1	3	0.676	opposite
ENSG00000125149	chr16	67165432	67166278	847	9	0.725688	-0.345803	0.970554	0.042		0.405502	-1	1	0.488	same		0.946711	-1	1	9	0.065	same
ENSG00000125398	chr17	72119467	72119727	261	4	0.693712	-0.175755	0.838528	0.045		0.818868	-1	1	0.322	same		0.753597	-1	1	4	0.223	same
ENSG00000125430	chr17	14298004	14298427	424	4	-0.89105	-0.977202	-0.60034	0.01		-0.767095	-1	1	0.31	same		-0.485914	-1	1	4	0.469	same
ENSG00000125618	chr2	113275783	113276253	471	4	0.899788	-0.0319413	0.99354	0.019		0.918333	-1	1	0.191	same		0.85709	-1	0.906822	4	0.153	same
ENSG00000125618	chr2	113235117	113235736	620	8	-0.877653	-0.99449	0.722706	0.026		-0.869456	-1	1	0.291	same		-0.690718	-1	1	8	0.312	same
ENSG00000125657	chr19	6710647	6711081	435	3	-0.813212	-0.983103	-0.309586	0.028		-0.139551	-1	1	0.872	same		-0.63755	-1	1	3	0.304	same
ENSG00000125733	chr19	6744463	6745706	1244	4	-0.821346	-0.996241	-0.382525	0.015		-0.93797	-1	1	0.042	same		-0.993712	-1	-0.988757	4	0.005	same
ENSG00000126218	chr13	113178041	113178392	352	5	-0.886301	-0.969101	-0.642549	0.022		0.7897	0.73272	0.7897	0.444	opposite		-0.841882	-1	-0.470526	5	0.169	same
ENSG00000127481	chr1	19446120	19446336	217	3	0.798926	0.025824	0.969652	0.048		0.555263	-1	1	0.655	same		0.867649	-1	0.998425	3	0.155	same
ENSG00000128016	chr19	39336037	39336181	145	3	0.71402	-0.419502	0.963832	0.029		0.678751	-1	1	0.264	same		0.990289	-1	1	3	0.005	same
ENSG00000128159	chr22	50486684	50486803	120	3	-0.830695	-0.991587	0.0601402	0.02		-0.978813	-1	1	0.039	same		-0.442999	-1	1	3	0.537	same
ENSG00000128342	chr22	30246991	30247029	39	3	0.939412	0.412658	0.998669	0.008		0.487751	-1	1	0.464	same		0.92691	-1	1	3	0.081	same
ENSG00000128645	chr2	176114165	176114914	750	4	-0.877104	-0.976811	-0.348619	0.008		-0.860819	-1	1	0.203	same		-0.953239	-1	1	4	0.041	same
ENSG00000128652	chr2	176099600	176099728	129	3	-0.788806	-0.972027	-0.206105	0.027		-0.944209	-0.974896	-0.934913	0.031	same		-0.705248	-1	1	3	0.261	same
ENSG00000128652	chr2	176104884	176105981	1098	4	0.862899	0.430131	0.983424	0.01		0.955029	0.942987	0.955029	0.024	same		0.820801	-1	1	4	0.164	same
ENSG00000128652	chr2	176091668	176091950	283	3	-0.79199	-0.950354	-0.352538	0.027		-0.842177	-1	1	0.089	same		-0.725988	-1	1	3	0.244	same
ENSG00000128652	chr2	176116336	176116674	339	7	-0.755905	-0.957222	-0.315472	0.047		-0.770827	-1	1	0.152	same		-0.990292	-1	-0.978211	7	0.009	same
ENSG00000128709	chr2	176114165	176114914	750	4	-0.711593	-0.939645	-0.0969662	0.042		-0.749643	-1	1	0.406	same		-0.834575	-1	1	4	0.136	same
ENSG00000128710	chr2	176114165	176114914	750	4	-0.73603	-0.940789	-0.0189352	0.04		-0.635015	-1	1	0.499	same		-0.898344	-1	1	4	0.089	same
ENSG00000128944	chr15	40279936	40280349	414	3	-0.818206	-0.948255	0.0351186	0.014		-0.746995	-1	1	0.157	same		-0.954158	-1	1	3	0.078	same
ENSG00000129214	chr17	7549609	7550060	452	3	0.829594	0.51958	0.9418	0.014		0.849075	0.41581	0.995164	0.101	same		0.632761	-1	0.866892	3	0.323	same
ENSG00000129214	chr17	7383952	7384603	652	6	-0.84524	-0.959339	0.0105308	0.013		-0.701672	-1	1	0.272	same		-0.958383	-1	-0.933381	6	0.039	same
ENSG00000129535	chr14	23986699	23987169	471	3	0.726753	-0.93024	0.938838	0.038		0.758995	-1	1	0.159	same		0.955557	0.661749	1	3	0.044	same
ENSG00000129990	chr19	55069670	55070146	477	3	-0.784686	-0.935916	0.602378	0.041		0.47369	-1	1	0.502	opposite		-0.921188	-1	-0.886488	3	0.101	same
ENSG00000130038	chr12	3752401	3752450	50	3	-0.841867	-0.914299	-0.436493	0.007		-0.700986	-1	1	0.21	same		-0.916584	-1	1	3	0.076	same
ENSG00000130045	chr9	88387388	88387489	102	3	0.924732	-0.497382	0.985964	0.001		-0.714189	-1	1	0.259	opposite		0.975761	0.943876	1	3	0.023	same
ENSG00000130159	chr19	11673431	11673699	269	4	-0.757413	-0.962178	0.0189383	0.03		-0.70417	-1	1	0.181	same		-0.819253	-1	1	4	0.17	same
ENSG00000130203	chr19	44757244	44757747	504	5	-0.88248	-0.993753	0.364071	0.005		-0.716194	-1	1	0.495	same		-0.958519	-1	1	5	0.052	same
ENSG00000130311	chr19	17079449	17079587	139	3	0.859336	-0.654647	0.954832	0.012		0.334603	-1	1	0.6	same		-0.631109	-1	1	3	0.344	opposite
ENSG00000131374	chr3	17961490	17962069	580	4	0.833787	-0.00426638	0.935424	0.009		0.114866	-1	1	0.837	same		0.918099	0.877616	0.918099	4	0.093	same
ENSG00000131473	chr17	41787162	41787293	132	3	0.699169	-0.875348	0.974439	0.047		0.128573	-1	1	0.813	same		0.975979	0.940342	1	3	0.031	same
ENSG00000132004	chr19	12766032	12766374	343	4	0.747473	-0.198282	0.944535	0.033		0.913352	-1	1	0.049	same		0.612704	-1	1	4	0.38	same
ENSG00000132256	chr11	5690439	5690879	441	3	0.739809	0.285098	0.936772	0.037		0.43432	-1	1	0.673	same		0.939311	0.850899	0.999069	3	0.051	same
ENSG00000132470	chr17	75909682	75910007	326	4	0.736292	-0.245238	0.954566	0.041		0.699099	-1	1	0.242	same		0.757365	-1	1	4	0.225	same
ENSG00000132535	chr17	7383952	7384603	652	6	-0.698619	-0.968935	0.128749	0.042		-0.928762	-1	1	0.045	same		-0.0995364	-1	1	6	0.902	same
ENSG00000132549	chr8	100003953	100004053	101	3	0.79966	-0.370758	0.975453	0.023		0.865999	0.64916	1	0.084	same		0.949069	-1	1	3	0.052	same
ENSG00000132842	chr5	78540994	78541510	517	4	-0.794347	-0.996444	-0.331979	0.036		-0.968476	-1	1	0.053	same		-0.761054	-1	1	4	0.236	same
ENSG00000133619	chr7	149692578	149692850	273	4	0.876115	0.428751	0.991962	0.007		0.762826	-1	1	0.155	same		0.799161	-1	0.963297	4	0.235	same
ENSG00000133657	chr3	194369918	194370463	546	3	0.747897	-0.262773	0.991543	0.045		0.0201321	-1	1	0.979	same		0.863721	0.785024	0.877997	3	0.139	same
ENSG00000134184	chr1	109687686	109687807	122	3	-0.695296	-0.940808	0.279248	0.029		-0.515392	-1	1	0.495	same		-0.92074	-1	1	3	0.05	same
ENSG00000134333	chr11	18455752	18456133	382	4	0.726809	0.122394	0.946624	0.03		0.645421	-1	0.982026	0.332	same		0.891563	-1	1	4	0.128	same
ENSG00000134551	chr12	10803853	10804039	187	3	0.771405	0.313458	0.972856	0.043		0.933544	-1	1	0.118	same		0.641288	-1	1	3	0.346	same
ENSG00000134697	chr1	37752408	37752522	115	3	-0.847173	-0.979914	0.481462	0.007		-0.9016	-1	1	0.075	same		-0.83242	-1	1	3	0.219	same
ENSG00000134853	chr4	54099662	54099737	76	3	0.872354	0.574152	0.973346	0.017		0.970927	-1	1	0.071	same		0.511636	-1	1	3	0.556	same
ENSG00000135093	chr12	109102250	109102773	524	3	0.845179	0.239219	0.940805	0.018		0.141326	-1	1	0.919	same		0.40295	-1	1	3	0.558	same
ENSG00000135111	chr12	114439258	114440089	832	4	-0.631006	-0.908164	0.491484	0.044		-0.765322	-1	1	0.143	same		-0.845805	-1	1	4	0.143	same
ENSG00000135111	chr12	114669533	114670477	945	5	0.693131	0.155464	0.939067	0.025		0.76341	-1	1	0.174	same		0.706995	-1	1	5	0.276	same
ENSG00000135111	chr12	114697186	114697198	13	3	-0.654358	-0.960623	0.226368	0.029		-0.556702	-1	1	0.35	same		-0.86833	-1	1	3	0.145	same
ENSG00000135111	chr12	114699904	114700640	737	5	-0.651964	-0.969082	0.166555	0.039		-0.637102	-1	1	0.274	same		-0.555331	-1	1	5	0.444	same
ENSG00000135111	chr12	114697240	114697801	562	12	-0.758306	-0.987081	-0.0765137	0.007		-0.739648	-1	1	0.191	same		-0.782794	-1	1	12	0.192	same
ENSG00000135392	chr12	55646312	55646424	113	3	0.703691	-0.596317	0.976545	0.048		-0.0967424	-1	1	0.882	opposite		0.863202	-1	1	3	0.117	same
ENSG00000135437	chr12	55646312	55646424	113	3	0.861642	-0.029715	0.995543	0.006		0.24769	-1	1	0.804	same		0.88549	-1	1	3	0.102	same
ENSG00000135905	chr2	224997806	224997945	140	3	-0.803062	-0.972889	0.0216106	0.037		-0.684066	-1	1	0.457	same		-0.852291	-1	1	3	0.196	same
ENSG00000135931	chr2	231483623	231484083	461	4	0.808292	0.505823	0.937729	0.009		0.892063	-1	1	0.104	same		0.827205	0.824003	0.827205	4	0.171	same
ENSG00000136295	chr7	2523977	2524275	299	4	0.699586	-0.143393	0.969505	0.047		0.551081	-1	1	0.415	same		0.771885	-1	1	4	0.256	same
ENSG00000136425	chr15	78265949	78266117	169	3	-0.83794	-0.935819	0.937965	0.046		-0.101144	-1	1	0.896	same		-0.306742	-1	1	3	0.684	same
ENSG00000136436	chr17	48582577	48582735	159	4	0.868716	0.570696	0.987926	0.018		0.731964	-1	1	0.459	same		0.917047	0.864709	0.987622	4	0.089	same
ENSG00000136436	chr17	48607991	48608484	494	3	-0.912185	-0.989189	-0.715361	0.007		-0.91839	-1	1	0.153	same		-0.893681	-1	1	3	0.101	same
ENSG00000136436	chr17	49022645	49022645	1	3	0.910635	0.38191	0.988779	0.008		0.992302	0.988805	0.992302	0.016	same		0.250314	-1	1	3	0.723	same
ENSG00000136811	chr9	128733527	128733625	99	3	0.793279	0.237201	0.993456	0.036		0.919817	0.708773	1	0.113	same		0.587505	-1	1	3	0.463	same
ENSG00000136937	chr9	97502659	97502899	241	3	0.787944	0.0844655	0.956389	0.033		0.30946	-1	1	0.698	same		0.919864	-1	1	3	0.092	same
ENSG00000137707	chr11	111298559	111298702	144	4	0.699523	-0.721579	0.992766	0.046		-0.333352	-1	1	0.618	opposite		0.852036	-1	1	4	0.158	same
ENSG00000138002	chr2	27307961	27308256	296	3	0.702496	-0.362636	0.985546	0.049		0.329891	-1	1	0.623	same		0.793201	-1	1	3	0.176	same
ENSG00000138073	chr2	27307961	27308256	296	3	0.685863	0.0517711	0.923999	0.04		0.886552	-1	1	0.068	same		0.697961	-1	1	3	0.346	same
ENSG00000138413	chr2	208406426	208406509	84	4	0.698037	-0.295421	0.948675	0.037		0.649326	-1	1	0.313	same		0.388966	-1	1	4	0.672	same
ENSG00000139719	chr12	122395017	122395409	393	3	0.776369	-0.221601	0.986388	0.043		0.866943	-1	1	0.158	same		0.524035	-1	1	3	0.488	same
ENSG00000140285	chr15	49428593	49428968	376	3	0.729709	-0.816802	0.994437	0.047		-0.60636	-0.93921	1	0.352	opposite		0.95891	-1	1	3	0.039	same
ENSG00000141084	chr16	67980435	67980525	91	3	0.89287	0.503664	0.988425	0.008		0.771676	-1	1	0.356	same		0.790303	-1	1	3	0.256	same
ENSG00000141458	chr18	23663458	23663595	138	3	0.834229	-0.291118	0.978908	0.022		0.9699	0.914355	1	0.035	same		0.893749	-1	1	3	0.124	same
ENSG00000141527	chr17	79978059	79978664	606	6	-0.744087	-0.958091	-0.205915	0.033		-0.789999	-0.985688	-0.688798	0.192	same		-0.370166	-1	1	6	0.707	same
ENSG00000141756	chr17	41787162	41787293	132	3	0.842707	0.33109	0.979947	0.044		0.98849	0.687374	1	0.033	same		0.68144	-1	0.912745	3	0.328	same
ENSG00000142235	chr19	48490556	48490786	231	3	0.794665	-0.690614	0.920738	0.039		-0.334086	-1	1	0.716	opposite		0.77323	-1	1	3	0.252	same
ENSG00000142303	chr19	8698707	8698830	124	3	-0.661592	-0.911075	0.715261	0.044		-0.904884	-1	-0.73153	0.044	same		-0.718547	-1	1	3	0.271	same
ENSG00000142623	chr1	17149324	17149579	256	3	0.972166	-0.48429	0.993979	0.001		-0.405455	-1	1	0.527	opposite		0.983042	0.952513	0.999878	3	0.016	same
ENSG00000142632	chr1	16156262	16156278	17	3	0.753983	-0.306499	0.939516	0.023		0.0207374	-1	1	0.978	same		0.976908	0.941891	1	3	0.022	same
ENSG00000143013	chr1	87336014	87336544	531	3	-0.800173	-0.9399	0.50736	0.029		0.249105	-1	1	0.769	opposite		-0.734531	-1	1	3	0.197	same
ENSG00000143612	chr1	153968509	153968710	202	3	-0.786037	-0.966953	0.315221	0.012		-0.952275	-1	1	0.037	same		-0.348198	-1	1	3	0.645	same
ENSG00000143674	chr1	233629371	233629604	234	4	0.74158	0.276386	0.917546	0.03		0.0394071	-1	1	0.958	same		0.306017	-1	1	4	0.62	same
ENSG00000144040	chr2	72759622	72759731	110	3	-0.687489	-0.982382	0.601911	0.046		-0.517838	-1	1	0.487	same		-0.858146	-1	1	3	0.136	same
ENSG00000144320	chr2	176162712	176162893	182	4	-0.797362	-0.906618	0.864797	0.028		-0.879265	-0.999971	-0.801264	0.166	same		-0.967222	-1	1	4	0.035	same
ENSG00000144320	chr2	176116336	176116674	339	7	-0.774964	-0.960314	-0.0900575	0.043		-0.767804	-1	1	0.328	same		-0.782544	-1	1	7	0.238	same
ENSG00000144320	chr2	176114165	176114914	750	4	-0.798841	-0.976755	-0.129185	0.028		-0.659278	-1	1	0.455	same		-0.907587	-1	-0.729064	4	0.085	same
ENSG00000144320	chr2	176159566	176160219	654	3	-0.757977	-0.965531	-0.00931083	0.049		-0.791115	-1	1	0.317	same		-0.5413	-1	1	3	0.462	same
ENSG00000144635	chr3	32819417	32819826	410	4	0.669597	-0.365291	0.916157	0.042		0.379966	-1	1	0.539	same		0.847516	-1	1	4	0.159	same
ENSG00000144867	chr3	133745807	133745998	192	4	0.823084	0.188721	0.955492	0.021		0.861233	0.830816	0.861233	0.153	same		0.9471	0.86085	0.999624	4	0.057	same
ENSG00000145494	chr5	1973660	1974017	358	4	-0.816107	-0.905552	0.663674	0.023		-0.995124	-1	-0.967	0.011	same		-0.963515	-1	1	4	0.038	same
ENSG00000145495	chr5	10649269	10650239	971	3	-0.824446	-0.988389	0.850465	0.012		-0.126986	-1	1	0.865	same		-0.977781	-1	1	3	0.024	same
ENSG00000145912	chr5	178350554	178350793	240	3	0.782484	-0.164977	0.961581	0.02		-0.171154	-1	1	0.866	opposite		0.870983	0.515466	1	3	0.118	same
ENSG00000146729	chr7	55964133	55964259	127	3	-0.803381	-0.992961	0.203636	0.026		-0.965382	-1	-0.678642	0.083	same		-0.693648	-1	1	3	0.254	same
ENSG00000146731	chr7	55964133	55964259	127	3	-0.883878	-0.97369	-0.671997	0.011		-0.640058	-1	1	0.352	same		-0.741893	-1	1	3	0.229	same
ENSG00000147454	chr8	23304649	23304870	222	3	0.812015	0.122816	0.958805	0.033		0.789539	-1	1	0.24	same		0.627941	-1	1	3	0.384	same
ENSG00000147535	chr8	38139537	38139537	1	3	-0.775924	-0.954323	-0.161621	0.027		-0.943431	-1	-0.714789	0.096	same		-0.846469	-0.954079	-0.757655	3	0.134	same
ENSG00000147535	chr8	38400607	38400940	334	4	-0.878794	-0.983608	-0.536055	0.007		-0.956408	-1	1	0.071	same		-0.796285	-1	1	4	0.188	same
ENSG00000148700	chr10	109977364	109977655	292	4	-0.776347	-0.974045	0.267997	0.027		-0.0327838	-1	1	0.975	same		-0.923176	-1	1	4	0.097	same
ENSG00000148842	chr10	102853856	102854030	175	5	-0.73834	-0.969583	0.53648	0.047		0.424056	-1	1	0.515	opposite		-0.927873	-1	-0.77461	5	0.088	same
ENSG00000148842	chr10	103153683	103153969	287	3	-0.854437	-0.963558	0.0146067	0.011		0.0224094	-1	1	0.961	opposite		-0.960852	-1	-0.763347	3	0.059	same
ENSG00000149600	chr20	32858377	32858557	181	4	-0.764307	-0.980336	-0.474251	0.048		-0.575891	-1	1	0.289	same		-0.438777	-1	1	4	0.551	same
ENSG00000149636	chr20	36540977	36541191	215	3	0.775514	-0.0539178	0.968117	0.039		-0.463212	-1	1	0.711	opposite		0.867404	-1	1	3	0.139	same
ENSG00000151136	chr12	107774294	107774345	52	4	0.691257	-0.120418	0.877257	0.026		0.513356	-1	1	0.352	same		0.797697	-1	1	4	0.145	same
ENSG00000151240	chr10	665616	666225	610	5	-0.820694	-0.979459	0.449588	0.013		0.00403845	-1	1	0.995	opposite		-0.980213	-1	-0.964121	5	0.023	same
ENSG00000151474	chr10	13707193	13707953	761	9	-0.758337	-0.960754	-0.109924	0.032		-0.50519	-1	1	0.355	same		-0.831278	-1	1	9	0.164	same
ENSG00000151690	chr2	190534030	190534080	51	3	0.769739	-0.018209	0.969602	0.041		0.600825	-1	1	0.389	same		0.858317	-1	1	3	0.126	same
ENSG00000151718	chr4	182885928	182885928	1	3	0.890899	0.0577244	0.993143	0.005		0.0291484	-1	1	0.968	same		0.973936	-1	1	3	0.031	same
ENSG00000153774	chr16	75421154	75421154	1	3	0.928462	0.585418	0.99156	0.003		0.926457	-1	1	0.14	same		0.768681	-1	1	3	0.248	same
ENSG00000154328	chr8	11862652	11862854	203	3	-0.700483	-0.958026	0.27788	0.043		-0.942145	-1	1	0.041	same		-0.778734	-1	1	3	0.244	same
ENSG00000154473	chr10	122979986	122980037	52	3	-0.739276	-0.883602	-0.0265838	0.027		-0.993124	-0.996382	-0.992657	0.012	same		-0.971681	-1	-0.846768	3	0.022	same
ENSG00000155975	chr8	17002415	17002612	198	3	-0.745605	-0.941845	0.0832102	0.032		-0.259151	-1	1	0.873	same		-0.756984	-1	1	3	0.216	same
ENSG00000156273	chr21	29748844	29748925	82	3	0.898303	0.0536354	0.993276	0.001		0.940959	-1	1	0.186	same		0.884413	-1	1	3	0.098	same
ENSG00000156976	chr3	186746298	186746364	67	3	0.771172	0.36079	0.949792	0.027		0.514527	-1	0.856181	0.408	same		0.930215	-1	0.988826	3	0.06	same
ENSG00000157654	chr9	110408793	110408901	109	3	0.72923	-0.00736578	0.959157	0.026		0.600657	-1	1	0.265	same		0.755537	-1	0.977124	3	0.25	same
ENSG00000157916	chr1	2247804	2247919	116	3	-0.830876	-0.984329	-0.334634	0.009		-0.851954	-1	1	0.093	same		-0.932974	-1	1	3	0.075	same
ENSG00000157933	chr1	2247804	2247919	116	3	-0.833037	-0.983217	0.114486	0.015		-0.679382	-1	1	0.456	same		-0.98599	-1	1	3	0.013	same
ENSG00000158023	chr12	122197167	122197545	379	3	-0.757787	-0.963775	0.284568	0.046		-0.910683	-1	1	0.132	same		0.213974	-1	1	3	0.809	opposite
ENSG00000158246	chr1	26862779	26862858	80	3	-0.8264	-0.991556	-0.22582	0.029		-0.181068	-1	1	0.759	same		-0.87702	-1	-0.72515	3	0.145	same
ENSG00000158793	chr1	161098462	161098925	464	3	0.770143	-0.173424	0.960143	0.041		0.598277	-1	1	0.348	same		0.648882	-1	1	3	0.372	same
ENSG00000158863	chr8	22275361	22275419	59	3	0.717196	0.193194	0.980597	0.047		0.579591	-1	1	0.438	same		0.91097	-1	1	3	0.096	same
ENSG00000159289	chr15	74173143	74173558	416	4	0.97708	-0.110916	0.986468	0.001		0.506793	0.392585	0.506793	0.393	same		0.981104	-1	0.998683	4	0.028	same
ENSG00000159388	chr1	203154016	203154247	232	3	-0.813744	-0.951727	0.831494	0.029		-0.346673	-1	1	0.56	same		0.805044	-1	1	3	0.198	opposite
ENSG00000159708	chr16	67165432	67166278	847	9	-0.713162	-0.976151	-0.157475	0.034		-0.82047	-1	-0.692706	0.159	same		-0.92613	-1	-0.839723	9	0.073	same
ENSG00000159885	chr19	43828075	43828159	85	3	0.747194	-0.0472061	0.950009	0.042		0.853959	-1	1	0.254	same		0.849604	-1	1	3	0.149	same
ENSG00000160124	chr3	122230236	122230461	226	3	-0.800169	-0.943045	0.699791	0.044		-0.869971	-1	1	0.286	same		-0.795015	-1	1	3	0.203	same
ENSG00000160298	chr21	46184138	46184377	240	3	-0.701521	-0.985016	0.394211	0.038		0.278866	-1	1	0.756	opposite		-0.988494	-1	-0.97675	3	0.011	same
ENSG00000160299	chr21	46184138	46184377	240	3	-0.72058	-0.93666	0.0847004	0.049		0.322793	-1	1	0.737	opposite		-0.933206	-1	1	3	0.072	same
ENSG00000160973	chr8	144270594	144270655	62	3	0.809754	-0.290972	0.984017	0.035		0.991061	0.983519	0.993664	0.019	same		0.402673	-1	1	3	0.642	same
ENSG00000161203	chr3	184316157	184316344	188	4	-0.659281	-0.83855	0.424383	0.04		-0.841218	-1	1	0.091	same		-0.770241	-0.967706	-0.720355	4	0.193	same
ENSG00000161328	chr11	637885	638404	520	3	-0.772923	-0.982663	0.569448	0.047		-0.946146	-1	-0.841152	0.062	same		0.834149	-1	1	3	0.182	opposite
ENSG00000161618	chr19	49433623	49433919	297	3	0.698581	-0.166057	0.897644	0.045		0.932899	-1	1	0.092	same		0.628019	-1	1	3	0.334	same
ENSG00000161618	chr19	49432636	49433017	382	3	0.692327	0.18788	0.867091	0.047		0.886907	-1	1	0.174	same		0.60837	-1	0.813452	3	0.363	same
ENSG00000162426	chr1	8424610	8424643	34	3	0.753259	0.174568	0.94589	0.044		0.508054	-1	0.869973	0.399	same		0.465037	-1	1	3	0.512	same
ENSG00000162551	chr1	21260338	21260681	344	3	-0.90726	-0.993884	0.439602	0.005		-0.231224	-1	1	0.839	same		-0.992985	-1	-0.571496	3	0.01	same
ENSG00000162585	chr1	2247804	2247919	116	3	-0.784685	-0.982373	0.453781	0.029		-0.776391	-0.999484	1	0.164	same		-0.985663	-1	1	3	0.015	same
ENSG00000162777	chr1	111228096	111228766	671	3	-0.704183	-0.89168	-0.17901	0.039		-0.637818	-1	1	0.337	same		-0.802944	-1	1	3	0.245	same
ENSG00000163026	chr2	24174918	24175002	85	5	-0.803021	-0.95623	-0.177829	0.012		-0.832305	-1	1	0.094	same		-0.9911	-1	-0.974826	5	0.011	same
ENSG00000163291	chr4	79050023	79050308	286	5	0.702115	0.129314	0.928515	0.044		-0.138044	-1	1	0.85	opposite		0.5821	-1	1	5	0.376	same
ENSG00000163431	chr1	201739708	201740547	840	8	0.80189	0.0615371	0.984678	0.027		-0.981336	-1	-0.963897	0.015	opposite		0.646026	-1	1	8	0.339	same
ENSG00000163815	chr3	45167695	45167760	66	4	0.834062	-0.393709	0.992333	0.022		0.938838	-1	1	0.055	same		0.991235	-1	1	4	0.011	same
ENSG00000163909	chr1	39625197	39625677	481	3	0.776846	0.0445289	0.991506	0.047								0.885184	-1	1	3	0.121	same
ENSG00000164294	chr5	54986504	54986631	128	3	0.82605	0.244755	0.969432	0.037		0.969463	-1	1	0.058	same		-0.198088	-1	1	3	0.817	opposite
ENSG00000164406	chr5	132830971	132831033	63	3	0.942131	0.633322	0.980618	0.004		0.923793	-1	0.99996	0.129	same		0.692579	0.577556	0.727729	3	0.338	same
ENSG00000164610	chr7	33040884	33040888	5	5	-0.867194	-0.982309	-0.306304	0.014		-0.96069	-1	1	0.096	same		-0.741167	-1	1	5	0.264	same
ENSG00000164746	chr7	48090200	48090395	196	5	0.719803	0.13461	0.928241	0.03		0.705555	-1	1	0.192	same		0.797711	-1	1	5	0.177	same
ENSG00000164877	chr7	1243619	1244345	727	5	0.871154	-0.838726	0.975064	0.008		0.963633	-1	1	0.086	same		0.896127	-1	1	5	0.099	same
ENSG00000165029	chr9	104618306	104618851	546	3	0.795279	-0.439708	0.947986	0.014		0.944218	0.862992	0.993849	0.028	same		0.489541	-1	1	3	0.536	same
ENSG00000165650	chr10	117550777	117550893	117	3	-0.673078	-0.912249	-0.0334554	0.045		-0.269995	-1	1	0.621	same		-0.664584	-1	1	3	0.326	same
ENSG00000166228	chr10	70929555	70929792	238	3	-0.812594	-0.981126	-0.302986	0.036		-0.114751	-1	1	0.84	same		-0.772505	-1	1	3	0.268	same
ENSG00000166275	chr10	102853856	102854030	175	5	-0.877249	-0.985092	-0.300164	0.015		-0.317358	-1	1	0.752	same		-0.949255	-1	-0.83742	5	0.06	same
ENSG00000166436	chr11	8811391	8811500	110	3	0.876499	-0.323584	0.985666	0.016		-0.18523	-1	1	0.731	opposite		0.963827	-1	1	3	0.032	same
ENSG00000166452	chr11	8684062	8684243	182	3	0.82946	0.0834763	0.981028	0.018		0.702894	-1	0.920563	0.229	same		0.870371	-1	1	3	0.149	same
ENSG00000166839	chr15	65049906	65050296	391	4	-0.769261	-0.912269	0.928267	0.029		-0.671163	-1	1	0.241	same		-0.879986	-1	1	4	0.125	same
ENSG00000166840	chr11	58968527	58968631	105	3	-0.78252	-0.941736	0.0217388	0.018		-0.749966	-1	1	0.203	same		-0.728643	-1	1	3	0.221	same
ENSG00000167107	chr17	50185812	50185843	32	3	0.748019	-0.309186	0.979224	0.039		-0.339007	-1	1	0.534	opposite		0.764841	-1	1	3	0.233	same
ENSG00000167193	chr17	1650208	1650297	90	3	-0.792156	-0.940512	-0.0930605	0.04		0.0987835	-1	1	0.936	opposite		-0.513226	-1	1	3	0.552	same
ENSG00000167468	chr19	1065851	1066350	500	3	-0.888548	-0.996202	-0.386188	0.01		-0.795475	-1	1	0.366	same		-0.994036	-0.999879	-0.989565	3	0.002	same
ENSG00000167972	chr16	2033150	2033177	28	3	-0.838571	-0.954095	-0.533796	0.023		-0.737739	-0.876135	-0.71658	0.178	same		-0.700886	-0.966463	1	3	0.341	same
ENSG00000168268	chr3	52454888	52455023	136	3	-0.76214	-0.926828	0.986538	0.042		-0.864962	-1	1	0.26	same		-0.924943	-0.988151	1	3	0.077	same
ENSG00000168394	chr6	32797545	32797625	81	3	-0.809059	-0.96429	0.613896	0.034		-0.992662	-1	1	0.025	same		-0.63774	-1	1	3	0.365	same
ENSG00000168397	chr2	241901849	241902450	602	3	0.704439	-0.675183	0.83525	0.049		0.381997	-1	1	0.752	same		0.728759	-1	1	3	0.265	same
ENSG00000168505	chr2	236176983	236177165	183	3	0.777886	0.0587691	0.978586	0.036		0.593849	0.457815	0.593849	0.357	same		0.911085	-1	1	3	0.085	same
ENSG00000168702	chr2	141810420	141811111	692	4	0.777183	0.0669942	0.965938	0.046		0.0640572	-1	1	0.953	same		0.985792	0.979777	0.993188	4	0.019	same
ENSG00000168702	chr2	142131815	142131945	131	4	-0.802423	-0.954296	0.076553	0.032		-0.881359	-1	-0.709382	0.124	same		0.25745	-1	1	4	0.732	opposite
ENSG00000168734	chr20	44401012	44401092	81	3	-0.777399	-0.954117	-0.293626	0.036		-0.764234	-0.944642	-0.673314	0.27	same		-0.613553	-1	1	3	0.32	same
ENSG00000169635	chr22	21652865	21652865	1	5	0.779261	0.250326	0.954667	0.036		0.0183871	-1	1	0.993	same		0.420016	-1	1	5	0.583	same
ENSG00000169955	chr16	30762957	30763091	135	3	0.730912	-0.243031	0.97964	0.027		0.983278	0.860405	1	0.01	same		0.724446	-1	1	3	0.265	same
ENSG00000169991	chr1	18890695	18890978	284	3	-0.897264	-0.962899	-0.380014	0.004		-0.922155	-1	-0.815941	0.072	same		-0.700238	-1	1	3	0.283	same
ENSG00000170054	chr14	94581543	94581765	223	3	0.897266	0.490235	0.993398	0.01		0.973366	0.969109	0.973366	0.091	same		0.987392	0.982906	0.991185	3	0.005	same
ENSG00000170113	chr15	22952899	22953236	338	3	0.741357	-0.421404	0.989621	0.029		0.708557	-1	1	0.169	same		0.69094	-1	1	3	0.326	same
ENSG00000170175	chr17	7383952	7384603	652	6	-0.874542	-0.986803	-0.242782	0.004		-0.967461	-1	1	0.022	same		-0.636832	-1	1	6	0.326	same
ENSG00000170430	chr10	129467830	129467830	1	4	-0.779352	-0.971891	0.41755	0.036		-0.528882	-1	1	0.372	same		-0.776455	-1	1	4	0.255	same
ENSG00000170458	chr5	140799908	140800670	763	3	0.853561	0.0364357	0.998742	0.019		0.192134	-1	1	0.868	same		0.926304	-1	1	3	0.069	same
ENSG00000170571	chr5	50441773	50441939	167	3	0.857154	-0.309883	0.994358	0.016		0.0674802	-1	1	0.91	same		0.929635	-1	1	3	0.078	same
ENSG00000171206	chr10	102853856	102854030	175	5	-0.837719	-0.977558	-0.203359	0.015		-0.438495	-1	1	0.506	same		-0.873825	-1	1	5	0.146	same
ENSG00000171310	chr12	104459322	104459496	175	5	-0.859609	-0.971068	-0.485372	0.01		-0.570488	-1	1	0.311	same		-0.954268	-1	-0.820456	5	0.027	same
ENSG00000171813	chr10	132329985	132330031	47	4	-0.772067	-0.969183	-0.375304	0.041		-0.891116	-1	1	0.092	same		-0.743387	-1	1	4	0.299	same
ENSG00000171861	chr17	869783	870043	261	3	-0.763515	-0.99105	0.309925	0.026		-0.85806	-1	1	0.205	same		-0.978434	-1	1	3	0.026	same
ENSG00000171940	chr20	53609921	53610043	123	3	0.784397	0.277818	0.945323	0.016		0.954986	-1	0.97169	0.037	same		0.600716	-1	1	3	0.379	same
ENSG00000172366	chr16	782841	782963	123	3	0.853633	0.175924	0.96956	0.023		0.545248	-1	1	0.497	same		0.948251	-1	1	3	0.055	same
ENSG00000172638	chr11	65642289	65642557	269	3	0.645419	-0.0306779	0.926793	0.036		0.870462	-1	1	0.073	same		0.904594	-1	0.961302	3	0.113	same
ENSG00000173120	chr11	67071614	67071720	107	3	-0.821048	-0.975108	-0.0146793	0.019		-0.398425	-1	1	0.499	same		-0.921444	-1	1	3	0.072	same
ENSG00000173402	chr3	49413080	49413472	393	4	0.830195	-0.456242	0.95122	0.03		-0.328685	-1	1	0.576	opposite		0.869705	0.815513	0.895266	4	0.115	same
ENSG00000173662	chr1	6459863	6460329	467	4	-0.718627	-0.931327	-0.0704119	0.045		-0.534359	-1	1	0.346	same		-0.566606	-1	1	4	0.447	same
ENSG00000173852	chr7	35038594	35038752	159	3	-0.796271	-0.975125	-0.388975	0.024		-0.916799	-0.997889	-0.859616	0.154	same		-0.0599102	-1	1	3	0.943	same
ENSG00000173889	chr3	170419845	170420083	239	4	0.693013	-0.694026	0.926579	0.037		-0.212655	-1	1	0.772	opposite		0.9098	-1	1	4	0.092	same
ENSG00000173917	chr17	48571163	48571220	58	3	-0.672236	-0.889025	0.622213	0.049		0.13957	-1	1	0.817	opposite		-0.520971	-1	1	3	0.402	same
ENSG00000173917	chr17	48582577	48582735	159	4	-0.712425	-0.872637	0.527709	0.04		0.415815	-1	1	0.439	opposite		-0.731426	-1	1	4	0.223	same
ENSG00000173917	chr17	48607991	48608484	494	3	0.772323	-0.0790691	0.915581	0.018		-0.116527	-1	1	0.844	opposite		0.848634	0.8098	0.848634	3	0.121	same
ENSG00000173926	chr5	127031592	127031765	174	3	-0.840538	-0.969885	-0.183386	0.016		-0.874784	-1	1	0.288	same		-0.758071	-1	1	3	0.207	same
ENSG00000175166	chr3	184381123	184381471	349	3	-0.630037	-0.91612	0.187539	0.041		-0.57143	-1	1	0.319	same		-0.957284	-0.989481	-0.934322	3	0.035	same
ENSG00000175294	chr11	66119342	66119632	291	3	-0.756583	-0.934945	-0.135509	0.044		0.135926	-1	1	0.897	opposite		-0.429108	-1	1	3	0.577	same
ENSG00000175309	chr5	178154602	178154770	169	3	0.791096	0.138514	0.998028	0.049		0.868375	-1	1	0.266	same		0.662374	-1	1	3	0.403	same
ENSG00000175309	chr5	178337236	178337407	172	3	0.915039	0.602135	0.98314	0.003		0.969187	-1	1	0.063	same		0.976748	0.948579	1	3	0.047	same
ENSG00000175315	chr11	66119342	66119632	291	3	-0.776658	-0.976138	-0.278024	0.034		-0.0119798	-1	1	0.991	same		-0.718873	-1	1	3	0.313	same
ENSG00000175324	chr8	38400607	38400940	334	4	-0.782743	-0.984079	-0.0901568	0.026		-0.861167	-1	1	0.286	same		-0.747667	-1	1	4	0.235	same
ENSG00000175581	chr11	73647885	73648617	733	3	0.84983	0.211847	0.975063	0.014		0.949748	0.752565	1	0.081	same		0.902872	-1	0.930391	3	0.069	same
ENSG00000175582	chr11	73647885	73648617	733	3	0.837191	0.428904	0.977191	0.016		0.984105	0.92239	1	0.012	same		0.653612	-1	1	3	0.356	same
ENSG00000175879	chr2	176163434	176163878	445	3	-0.830163	-0.975337	-0.204232	0.028		-0.93692	-0.985119	-0.910483	0.115	same		0.0184157	-1	1	3	0.983	opposite
ENSG00000175938	chr16	30762957	30763091	135	3	0.856558	-0.623844	0.987453	0.029		0.32336	-1	1	0.76	same		0.964171	-1	1	3	0.042	same
ENSG00000176383	chr12	122197167	122197545	379	3	-0.908973	-0.995536	0.147793	0.021		-0.983317	-1	-0.627464	0.058	same		0.131374	-1	1	3	0.886	opposite
ENSG00000176407	chr2	85067395	85067568	174	3	-0.789535	-0.926148	0.356177	0.03		-0.808317	-0.917415	-0.804935	0.222	same		-0.664971	-1	1	3	0.269	same
ENSG00000176563	chr17	42783980	42784552	573	4	-0.824144	-0.961798	-0.50683	0.039		-0.719821	-1	1	0.246	same		-0.631926	-1	1	4	0.444	same
ENSG00000176563	chr17	43020075	43020395	321	4	-0.845005	-0.981353	-0.517566	0.025		-0.851025	-1	1	0.127	same		-0.0970639	-1	1	4	0.929	same
ENSG00000176563	chr17	42784749	42785235	487	5	-0.897676	-0.965893	-0.688285	0.008		-0.814488	-1	1	0.151	same		-0.268354	-1	1	5	0.76	same
ENSG00000176692	chr16	86565186	86565583	398	4	0.977423	0.851178	0.990944	0.001		0.877135	0.864784	0.877135	0.12	same		0.960787	-1	1	4	0.048	same
ENSG00000176715	chr16	88940032	88940047	16	3	-0.784756	-0.958514	0.443668	0.013		0.266152	-1	1	0.727	opposite		-0.925444	-1	-0.613451	3	0.073	same
ENSG00000176903	chr14	73830232	73830266	35	3	-0.742576	-0.961626	0.449651	0.045		-0.885536	-0.942589	-0.85242	0.134	same		-0.706978	-1	1	3	0.306	same
ENSG00000176915	chr12	132724964	132725426	463	3	0.824378	0.413443	0.971601	0.025		0.564147	-1	1	0.564	same		0.347027	-1	1	3	0.676	same
ENSG00000177301	chr1	110675457	110675660	204	3	-0.787639	-0.956662	-0.250076	0.01		-0.835744	-1	1	0.111	same		-0.921241	-1	1	3	0.067	same
ENSG00000177688	chr6	149481951	149482411	461	6	0.836419	0.438063	0.957595	0.02		0.741207	-1	1	0.328	same		0.655603	-1	1	6	0.345	same
ENSG00000177963	chr11	315102	315262	161	3	-0.727106	-0.95727	-0.111859	0.047		-0.703799	-1	1	0.345	same		-0.891276	-1	1	3	0.124	same
ENSG00000178222	chr4	1035696	1035866	171	3	0.856335	-0.0241075	0.922206	0.018		0.72574	-1	1	0.212	same		0.87281	0.847331	0.87281	3	0.072	same
ENSG00000178882	chr12	124233855	124234393	539	3	-0.799939	-0.878427	0.233529	0.043		-0.229172	-1	1	0.821	same		-0.836288	-0.989864	-0.726598	3	0.195	same
ENSG00000178882	chr12	124549257	124549885	629	4	0.785388	0.390399	0.929692	0.041		0.25565	-1	1	0.798	same		0.971447	-1	1	4	0.03	same
ENSG00000178927	chr17	82309008	82309154	147	3	-0.735352	-0.889061	0.182318	0.027		-0.804951	-1	1	0.141	same		-0.711986	-1	1	3	0.329	same
ENSG00000179008	chr14	60658204	60658732	529	6	0.920684	0.514908	0.995362	0.006		0.993888	0.98293	1	0.013	same		0.536748	0.388487	0.663126	6	0.387	same
ENSG00000179299	chr4	40857232	40857263	32	3	0.888197	0.139324	0.989994	0.016		-0.259127	-1	1	0.85	opposite		0.994879	0.985547	1	3	0.005	same
ENSG00000180806	chr12	54030136	54030419	284	3	-0.681592	-0.869436	-0.0613265	0.047		-0.666158	-1	1	0.513	same		-0.745486	-1	1	3	0.201	same
ENSG00000180806	chr12	54052235	54052316	82	3	-0.716756	-0.898894	0.803428	0.037		-0.932772	-1	1	0.127	same		-0.915546	-1	1	3	0.058	same
ENSG00000180806	chr12	54027053	54027551	499	3	-0.773602	-0.92575	-0.0568385	0.018		-0.725651	-1	1	0.449	same		-0.89689	-1	1	3	0.075	same
ENSG00000180818	chr12	54027053	54027551	499	3	-0.638223	-0.798699	0.642922	0.048		-0.618897	-1	1	0.309	same		-0.872194	-1	1	3	0.105	same
ENSG00000181027	chr19	46784521	46784809	289	3	-0.814122	-0.976836	-0.232631	0.004		-0.960077	-1	1	0.015	same		-0.740727	-1	1	3	0.261	same
ENSG00000181027	chr19	46784987	46785006	20	4	-0.811153	-0.963525	-0.282014	0.007		-0.931436	-1	1	0.041	same		-0.749112	-1	1	4	0.234	same
ENSG00000181472	chr6	151616062	151616518	457	3	0.814636	0.379188	0.981121	0.019		-0.857745	-1	1	0.153	opposite		0.647015	-1	1	3	0.285	same
ENSG00000181885	chr17	7383952	7384603	652	6	-0.841147	-0.979303	0.146997	0.006		-0.951615	-0.978536	-0.922281	0.031	same		-0.31269	-1	1	6	0.667	same
ENSG00000182107	chr14	61281525	61281856	332	7	-0.774332	-0.923024	-0.234986	0.044		-0.834225	-1	1	0.36	same		-0.656048	-1	1	7	0.382	same
ENSG00000182362	chr21	46184138	46184377	240	3	-0.805386	-0.97199	0.0925589	0.034		-0.742104	-1	1	0.476	same		-0.994012	-1	-0.987021	3	0.008	same
ENSG00000182362	chr21	46161128	46162135	1008	4	0.861979	-0.350416	0.971639	0.014		0.792971	-1	1	0.421	same		0.972076	-1	1	4	0.027	same
ENSG00000182472	chr19	38617889	38618032	144	3	0.828033	-0.627757	0.991751	0.042		0.859359	-1	1	0.272	same		0.540767	-1	1	3	0.547	same
ENSG00000182612	chr17	81398454	81398728	275	3	0.91565	0.49542	0.984197	0.006		0.0157992	-1	1	0.978	same		0.979173	-1	1	3	0.029	same
ENSG00000182685	chr16	1989104	1989611	508	4	-0.826293	-0.975054	-0.134821	0.028		-0.936261	-1	1	0.109	same		-0.909735	-0.969768	-0.883889	4	0.118	same
ENSG00000182934	chr11	126414249	126414268	20	3	-0.830681	-0.955295	-0.261714	0.013		-0.739221	-1	1	0.356	same		-0.936084	-1	1	3	0.047	same
ENSG00000183087	chr13	113820313	113820485	173	3	0.874099	0.451939	0.976557	0.006		0.660869	-1	1	0.286	same		0.864903	-1	1	3	0.116	same
ENSG00000183160	chr12	108768669	108768972	304	4	0.848581	0.470245	0.956717	0.011		0.758696	-1	1	0.277	same		0.863617	-1	1	4	0.146	same
ENSG00000183570	chr21	45923350	45923802	453	3	0.753054	0.129516	0.998844	0.041		0.329532	-1	1	0.593	same		0.77639	-1	1	3	0.282	same
ENSG00000183688	chr17	502897	503261	365	4	-0.967909	-0.997653	-0.787877	0.001		-0.96544	-1	-0.729	0.082	same		-0.916604	-1	1	4	0.063	same
ENSG00000183779	chr8	37940114	37940213	100	3	-0.943308	-0.990371	-0.435982	0.002		-0.980652	-1	-0.819262	0.048	same		-0.991145	-1	-0.969488	3	0.007	same
ENSG00000183779	chr8	37897642	37898037	396	3	-0.88589	-0.985132	-0.494351	0.011		-0.947819	-1	1	0.128	same		-0.532943	-1	1	3	0.47	same
ENSG00000184047	chr12	122096880	122097358	479	5	-0.82649	-0.962814	-0.426049	0.014		-0.807414	-1	1	0.295	same		-0.934742	-1	1	5	0.062	same
ENSG00000184374	chr8	119207663	119207855	193	5	-0.772308	-0.953997	-0.348403	0.021		-0.806203	-1	1	0.11	same		-0.852805	-1	1	5	0.11	same
ENSG00000184702	chr22	19766602	19766925	324	3	0.859591	-0.27438	0.978946	0.02		-0.017441	-1	1	0.978	opposite		0.793509	-1	1	3	0.197	same
ENSG00000184719	chr10	88042420	88042802	383	3	-0.82297	-0.974288	-0.0556343	0.007		-0.85312	-1	1	0.092	same		-0.904693	-1	1	3	0.106	same
ENSG00000184887	chr14	105475685	105475906	222	3	-0.802976	-0.988439	0.00461812	0.017		0.536057	-1	1	0.622	opposite		-0.987415	-1	1	3	0.016	same
ENSG00000185000	chr8	144270594	144270655	62	3	-0.817476	-0.973997	-0.416739	0.028		-0.78852	-1	1	0.245	same		-0.713641	-1	1	3	0.284	same
ENSG00000185055	chr7	105678990	105679372	383	8	0.791114	-0.294794	0.998618	0.027		0.303704	-1	1	0.726	same		0.798243	-1	1	8	0.204	same
ENSG00000185201	chr11	400295	400744	450	3	-0.728938	-0.988479	0.268935	0.043		0.848975	-1	1	0.09	opposite		-0.97659	-1	-0.952599	3	0.024	same
ENSG00000185298	chr17	81416926	81417271	346	3	-0.740989	-0.996289	0.807175	0.04		0.439801	-1	1	0.7	opposite		-0.988889	-1	-0.493579	3	0.014	same
ENSG00000185386	chr22	50190549	50190795	247	5	0.736661	-0.674985	0.913709	0.035		0.666179	-1	1	0.184	same		0.863273	-1	1	5	0.12	same
ENSG00000185507	chr11	637885	638404	520	3	-0.786617	-0.970565	0.148636	0.019		-0.997255	-1	1	0.005	same		-0.846621	-1	1	3	0.167	same
ENSG00000185619	chr4	985234	985395	162	3	0.849035	0.121431	0.988834	0.011		0.908274	-1	1	0.135	same		0.063055	-1	1	3	0.939	same
ENSG00000185803	chr8	144274948	144275028	81	4	-0.728388	-0.948949	-0.0865262	0.033		-0.152043	-1	1	0.834	same		-0.998679	-1	1	4	0.001	same
ENSG00000185955	chr7	100641127	100641565	439	4	0.777792	-0.417663	0.993998	0.038		0.937165	-1	0.992865	0.134	same		0.636822	-1	1	4	0.375	same
ENSG00000186073	chr15	37015184	37015312	129	3	0.735884	0.207586	0.842222	0.039		0.678185	-1	0.757202	0.252	same		0.711365	-1	1	3	0.321	same
ENSG00000186150	chr1	109909511	109909994	484	3	0.788141	-0.379484	0.995818	0.042		0.60742	-1	1	0.328	same		0.816479	-1	1	3	0.188	same
ENSG00000186480	chr7	155483958	155484185	228	4	0.813907	0.0836812	0.988775	0.04		0.845512	-1	1	0.341	same		0.578176	-1	1	4	0.452	same
ENSG00000186564	chr1	47433239	47433995	757	5	0.758921	0.0547476	0.945722	0.017		0.890355	-1	0.973623	0.074	same		0.803255	-1	1	5	0.2	same
ENSG00000187713	chr9	137277738	137277813	76	3	-0.752384	-0.920086	0.0924247	0.043		-0.9086	-1	1	0.158	same		-0.886468	-1	1	3	0.115	same
ENSG00000187987	chr6	28259127	28259290	164	3	-0.784891	-0.949831	-0.134523	0.031		-0.966982	-1	-0.857971	0.045	same		-0.596297	-1	1	3	0.407	same
ENSG00000188163	chr9	137163605	137163830	226	4	0.825993	0.39067	0.979427	0.018		0.909065	0.856115	0.925648	0.182	same		0.808556	-1	1	4	0.179	same
ENSG00000188672	chr1	25566914	25567253	340	3	-0.753599	-0.945706	0.240778	0.02		-0.540207	-1	1	0.336	same		-0.991984	-1	-0.974504	3	0.002	same
ENSG00000188986	chr9	137277738	137277813	76	3	-0.736965	-0.944572	0.27774	0.046		-0.928503	-1	1	0.167	same		-0.879595	-1	1	3	0.124	same
ENSG00000189001	chr19	35755501	35755915	415	4	0.876132	-0.486725	0.983517	0.023		0.949887	-1	1	0.117	same		0.910435	0.794179	1	4	0.116	same
ENSG00000196136	chr14	94581543	94581765	223	3	0.850745	-0.0188702	0.980828	0.008		0.835456	-1	1	0.243	same		0.945017	-1	1	3	0.034	same
ENSG00000196218	chr19	38278436	38278516	81	3	0.839231	0.138176	0.984018	0.022		0.883764	-1	1	0.192	same		0.730634	-1	1	3	0.225	same
ENSG00000196498	chr12	124617800	124618069	270	3	0.854812	-0.0917969	0.978637	0.008		0.377812	-1	1	0.669	same		0.967899	0.536206	1	3	0.038	same
ENSG00000196730	chr9	87567790	87567995	206	3	0.79892	-0.274811	0.989571	0.03		0.892151	-1	1	0.065	same		0.727129	-1	1	3	0.271	same
ENSG00000197191	chr9	137277738	137277813	76	3	-0.74326	-0.820739	0.471402	0.049		-0.798034	-1	1	0.397	same		-0.804678	-1	1	3	0.186	same
ENSG00000197576	chr7	27152568	27152861	294	4	0.8095	0.242721	0.97832	0.04		0.854595	-1	1	0.233	same		0.834515	-1	1	4	0.131	same
ENSG00000197576	chr7	27143018	27144075	1058	15	-0.796133	-0.981004	-0.305504	0.036		-0.848188	-1	1	0.239	same		-0.640513	-1	1	15	0.275	same
ENSG00000197576	chr7	27144354	27144411	58	3	-0.806247	-0.983618	-0.17487	0.035		-0.871617	-1	1	0.214	same		-0.230189	-1	1	3	0.73	same
ENSG00000197576	chr7	27157140	27157206	67	3	0.870748	0.285111	0.980564	0.014		0.884252	-1	0.954883	0.191	same		0.780448	-1	1	3	0.164	same
ENSG00000197576	chr7	27103427	27104098	672	8	-0.75826	-0.936763	-0.215992	0.044		-0.84061	-0.949944	-0.783182	0.26	same		-0.759503	-1	1	8	0.177	same
ENSG00000197576	chr7	27187918	27188493	576	3	-0.854536	-0.987061	-0.10221	0.019		-0.843547	-1	1	0.268	same		-0.929746	-0.999963	-0.884406	3	0.058	same
ENSG00000197971	chr18	77078251	77078739	489	3	-0.797246	-0.966149	0.238924	0.042		-0.110335	-1	1	0.932	same		-0.852272	-1	1	3	0.163	same
ENSG00000198113	chr9	137277738	137277813	76	3	-0.842652	-0.94682	0.456574	0.024		-0.627189	-1	1	0.475	same		-0.981212	-1	-0.849359	3	0.017	same
ENSG00000198736	chr16	1989104	1989611	508	4	0.851841	-0.102112	0.988032	0.014		0.87498	0.666602	0.999965	0.162	same		0.779359	-1	1	4	0.215	same
ENSG00000198807	chr14	36666693	36667186	494	4	0.91889	-0.82839	0.96272	0.005		0.946255	0.881074	0.995104	0.029	same		-0.306303	-1	1	4	0.687	opposite
ENSG00000198894	chr14	77316956	77317104	149	3	0.792081	-0.0188596	0.970091	0.018		0.679873	-1	1	0.297	same		0.99655	0.993967	0.996895	3	0.009	same
ENSG00000204264	chr6	32797545	32797625	81	3	-0.821751	-0.975451	0.344314	0.028		-0.833534	-1	1	0.293	same		-0.788985	-1	1	3	0.265	same
ENSG00000204304	chr6	32087670	32087852	183	6	-0.817524	-0.944735	0.613535	0.019		0.462198	-1	1	0.404	opposite		-0.965274	-1	1	6	0.033	same
ENSG00000204334	chr2	170821692	170823827	2136	10	0.704318	0.238308	0.930164	0.028		0.454414	-1	1	0.472	same		0.920988	0.354509	1	10	0.046	same
ENSG00000204334	chr2	170820043	170820415	373	3	0.918406	0.616982	0.988485	0.001		0.591728	-1	0.999832	0.341	same		0.993985	0.978506	0.999594	3	0.006	same
ENSG00000204351	chr6	31766033	31766117	85	3	0.714608	0.183587	0.909987	0.049		0.786686	-1	0.845112	0.213	same		0.664045	-1	0.996596	3	0.336	same
ENSG00000204351	chr6	32081545	32081736	192	3	-0.726893	-0.959392	0.0957888	0.042		-0.862046	-1	-0.456938	0.138	same		-0.634582	-1	1	3	0.365	same
ENSG00000204386	chr6	31728325	31728452	128	5	0.862268	-0.107616	0.962009	0.008		0.280024	-1	1	0.612	same		0.986308	0.984912	0.986308	5	0.013	same
ENSG00000204386	chr6	32070970	32071110	141	3	0.822595	-0.268604	0.988354	0.024		0.393714	-1	1	0.512	same		0.787905	-1	1	3	0.232	same
ENSG00000204386	chr6	31728556	31728732	177	5	0.808159	0.521945	0.990487	0.02		0.776472	-1	1	0.154	same		0.779818	-1	1	5	0.236	same
ENSG00000204386	chr6	31971070	31971084	15	3	0.762013	-0.316672	0.945425	0.048		0.525286	-1	1	0.377	same		0.941019	-1	1	3	0.048	same
ENSG00000204388	chr6	31766033	31766117	85	3	0.823385	0.439417	0.966005	0.028		0.910814	0.681789	0.999821	0.126	same		0.871758	0.656482	1	3	0.133	same
ENSG00000204388	chr6	31681692	31681725	34	3	0.767626	-0.285801	0.961903	0.044		0.945886	-1	1	0.085	same		0.817932	-1	1	3	0.181	same
ENSG00000204389	chr6	31681692	31681725	34	3	0.806046	0.463605	0.969894	0.025		0.387291	-1	1	0.57	same		0.531186	-1	1	3	0.518	same
ENSG00000204428	chr6	31681692	31681725	34	3	0.816632	-0.117118	0.985062	0.026		-0.779763	-1	1	0.17	opposite		0.788967	-1	1	3	0.216	same
ENSG00000204435	chr6	31681692	31681725	34	3	0.712262	-0.836029	0.960308	0.039		-0.62122	-1	1	0.316	opposite		0.940149	-1	1	3	0.068	same
ENSG00000204435	chr6	31681846	31681951	106	3	0.702893	-0.847733	0.970642	0.048		0.840851	-1	1	0.124	same		0.644676	-1	1	3	0.348	same
ENSG00000204438	chr6	31681846	31681951	106	3	0.812017	-0.610131	0.983417	0.02		0.665482	-1	1	0.455	same		0.838463	-1	1	3	0.179	same
ENSG00000204463	chr6	31681692	31681725	34	3	0.815957	-0.104075	0.969438	0.018		0.711304	-1	1	0.214	same		0.779546	-1	1	3	0.232	same
ENSG00000204531	chr6	30915217	30915297	81	3	-0.865067	-0.97868	-0.515508	0.011		-0.910388	-1	-0.771477	0.052	same		-0.747619	-1	1	3	0.217	same
ENSG00000204580	chr6	31126069	31126780	712	3	-0.831361	-0.934115	-0.00180582	0.012		-0.408487	-1	1	0.729	same		-0.96381	-0.98519	-0.948714	3	0.025	same
ENSG00000204592	chr6	30263862	30264238	377	3	-0.743225	-0.879025	0.975406	0.041		-0.362966	-1	1	0.537	same		-0.718844	-1	1	3	0.339	same
ENSG00000204592	chr6	30451714	30451774	61	4	0.76211	-0.214255	0.917671	0.025		0.208343	-1	1	0.697	same		0.916565	-1	1	4	0.092	same
ENSG00000204967	chr5	140799908	140800670	763	3	0.745858	-0.448491	0.99266	0.04		0.201473	-1	1	0.779	same		0.843472	-1	1	3	0.155	same
ENSG00000204969	chr5	140799908	140800670	763	3	0.838818	-0.796847	0.995767	0.019		0.728891	-1	1	0.201	same		0.851081	-1	1	3	0.149	same
ENSG00000204970	chr5	140799908	140800670	763	3	0.764254	-0.29816	0.994646	0.038		0.834311	-1	1	0.131	same		0.705307	-1	1	3	0.294	same
ENSG00000205213	chr11	27470831	27471533	703	4	-0.717749	-0.934	0.277791	0.048		-0.878124	-1	1	0.056	same		-0.551915	-1	1	4	0.449	same
ENSG00000205593	chr22	50190549	50190795	247	5	0.840764	0.101806	0.956644	0.014		0.778867	0.555021	1	0.221	same		0.88639	-1	0.971874	5	0.093	same
ENSG00000213714	chr20	56628148	56628793	646	5	0.784841	-0.427706	0.991447	0.031		-0.010108	-1	1	0.988	opposite		0.780197	-1	1	5	0.213	same
ENSG00000214435	chr10	102853856	102854030	175	5	-0.870123	-0.980412	-0.334133	0.016		-0.696389	-1	1	0.456	same		-0.915582	-1	1	5	0.097	same
ENSG00000221988	chr6	32179976	32180117	142	3	0.912056	0.535939	0.989652	0.005		0.983174	-1	1	0.05	same		0.709544	-1	1	3	0.305	same
ENSG00000231925	chr6	33251558	33251633	76	3	-0.716086	-0.887186	-0.099968	0.045		-0.744871	-1	1	0.163	same		-0.488323	-1	1	3	0.51	same
ENSG00000233757	chr2	95333634	95334158	525	3	0.723347	-0.173384	0.95621	0.04		0.0464657	-1	1	0.939	same		0.898905	-1	1	3	0.104	same
ENSG00000234409	chr22	20204848	20204970	123	3	-0.798439	-0.949588	-0.402923	0.029		-0.650453	-1	1	0.421	same		-0.886968	-1	1	3	0.084	same
ENSG00000242574	chr6	32761768	32761964	197	5	-0.813526	-0.947906	0.0607863	0.02		-0.958779	-1	1	0.032	same		-0.376832	-1	1	5	0.643	same
ENSG00000242802	chr7	4861706	4861892	187	3	0.692594	-0.169698	0.963831	0.038		0.994058	0.983763	1	0.007	same		0.340274	-1	1	3	0.647	same
ENSG00000243147	chr2	27716811	27717205	395	3	-0.88615	-0.99026	-0.536844	0.014		-0.548123	-1	1	0.655	same		-0.825731	-1	1	3	0.169	same
ENSG00000243649	chr6	32081545	32081736	192	3	-0.798777	-0.96236	1.86241e-05	0.028		-0.688117	-1	1	0.268	same		-0.961373	-1	1	3	0.054	same
ENSG00000244255	chr6	32070970	32071110	141	3	0.742627	-0.436152	0.983765	0.039		0.416384	-1	1	0.752	same		0.983759	0.976832	0.991074	3	0.023	same
ENSG00000249590	chr22	30246991	30247029	39	3	0.805437	0.0181205	0.994401	0.026		-0.906613	-0.991561	-0.882679	0.217	opposite		0.730308	-1	1	3	0.243	same
ENSG00000250722	chr5	43020250	43020464	215	4	-0.765148	-0.946464	-0.187967	0.039		-0.887483	-1	1	0.133	same		-0.76819	-1	1	4	0.229	same
ENSG00000253846	chr5	141421019	141421119	101	3	0.828841	-0.311407	0.993899	0.049		0.840913	-1	1	0.307	same		-0.0765546	-1	1	3	0.939	opposite
ENSG00000253958	chr8	8461409	8461456	48	3	-0.838849	-0.948176	0.685885	0.016		0.625139	-1	1	0.499	opposite		-0.938024	-1	-0.879796	3	0.06	same
ENSG00000256407	chr1	54273096	54273503	408	3	0.780249	0.121779	0.983238	0.023		0.816781	-1	1	0.254	same		0.726324	-1	0.950231	3	0.26	same
ENSG00000256566	chr20	2380785	2380900	116	4	-0.815641	-0.995551	-0.258985	0.028		-0.970029	-1	1	0.096	same		-0.334272	-1	1	4	0.663	same
ENSG00000257184	chr7	27120901	27121055	155	3	0.909108	-0.708933	0.981127	0.006		0.0549647	-1	1	0.961	same		0.930207	0.85176	0.9962	3	0.084	same
ENSG00000258311	chr12	55646312	55646424	113	3	0.879828	0.31522	0.989548	0.004		0.400799	-1	1	0.583	same		0.871205	-1	1	3	0.106	same
ENSG00000258429	chr16	69328726	69329333	608	7	-0.861128	-0.977832	-0.252588	0.032		-0.898548	-0.999988	-0.820007	0.261	same		-0.414574	-1	1	7	0.582	same
ENSG00000258529	chr11	111918769	111918891	123	3	-0.785075	-0.86601	0.967074	0.008		-0.816578	-1	1	0.109	same		-0.556519	-1	1	3	0.378	same
ENSG00000258890	chr17	64315040	64315177	138	3	0.734758	-0.583184	0.982303	0.029		0.190826	-1	1	0.849	same		0.961397	-1	1	3	0.043	same
ENSG00000260027	chr17	48571163	48571220	58	3	-0.977414	-0.995574	-0.608721	0.001		-0.438221	-1	1	0.727	same		-0.978524	-1	-0.96666	3	0.015	same
ENSG00000260027	chr17	48550122	48550862	741	3	-0.822983	-0.991968	-0.309476	0.035		-0.988297	-1	1	0.035	same		-0.513324	-1	1	3	0.485	same
ENSG00000260027	chr17	48607991	48608484	494	3	0.89797	0.529261	0.978239	0.008		0.961898	-1	1	0.102	same		0.784359	-1	1	3	0.208	same
ENSG00000260027	chr17	48592123	48592667	545	5	-0.939966	-0.983326	-0.0393059	0.002		-0.11315	-1	1	0.933	same		-0.972383	-1	1	5	0.028	same
ENSG00000260027	chr17	48582577	48582735	159	4	-0.935425	-0.983196	-0.670751	0.004		-0.812996	-1	1	0.39	same		-0.879297	-1	1	4	0.108	same
ENSG00000260027	chr17	48573824	48574360	537	5	-0.793474	-0.968361	0.054244	0.04		-0.0129628	-1	1	0.996	same		-0.531019	-1	1	5	0.478	same
ENSG00000260371	chr16	69482210	69482349	140	3	0.855876	0.49641	0.995977	0.012		0.972599	0.919204	0.993547	0.064	same		0.997279	0.994365	1	3	0.004	same
ENSG00000261236	chr8	144274948	144275028	81	4	-0.788391	-0.964275	-0.182322	0.016		-0.358999	-1	1	0.692	same		-0.987707	-1	1	4	0.008	same
ENSG00000263020	chr6	31766033	31766117	85	3	0.651444	-0.649103	0.839632	0.045		0.545696	-1	1	0.359	same		0.639032	-1	1	3	0.373	same
ENSG00000263020	chr6	31681846	31681951	106	3	0.71072	0.0282557	0.94351	0.032		0.901893	0.511351	1	0.065	same		0.545277	-1	0.772069	3	0.467	same
ENSG00000267221	chr17	42015959	42016313	355	3	-0.772774	-0.983308	0.0636724	0.038		-0.952354	-0.989828	-0.93436	0.036	same		-0.100302	-1	1	3	0.916	same
ENSG00000267261	chr17	42015959	42016313	355	3	0.73232	-0.245914	0.955982	0.049		0.677478	-1	1	0.285	same		0.901489	0.449687	0.997425	3	0.11	same
ENSG00000268193	chr19	18932522	18932979	458	3	-0.806115	-0.99468	0.0796817	0.038		-0.992977	-0.997438	-0.989758	0.008	same		-0.846171	-1	1	3	0.194	same
ENSG00000270106	chr1	231929445	231929529	85	3	-0.835201	-0.970225	-0.262609	0.038		-0.861401	-1	-0.660404	0.142	same		-0.647653	-1	1	3	0.353	same
ENSG00000274211	chr17	38563418	38564146	729	6	-0.705968	-0.963253	0.326322	0.042		-0.620767	-1	1	0.273	same		-0.770255	-1	1	6	0.211	same
ENSG00000274211	chr17	38561497	38562313	817	5	-0.704466	-0.941215	0.121651	0.03		-0.747739	-1	1	0.177	same		-0.678259	-1	1	5	0.317	same
ENSG00000274641	chr6	27738483	27738561	79	3	-0.934022	-0.987727	-0.205654	0.001		-0.940987	-1	1	0.127	same		-0.972854	-1	1	3	0.031	same
ENSG00000278828	chr6	27762515	27762784	270	4	0.751738	-0.613509	0.932985	0.027		0.921027	0.605822	0.996881	0.037	same		0.971614	-1	1	4	0.03	same
ENSG00000278845	chr17	38561497	38562313	817	5	-0.655021	-0.888002	0.00365555	0.037		-0.612873	-1	1	0.283	same		-0.861974	-1	-0.48009	5	0.102	same
ENSG00000282034	chr16	30762957	30763091	135	3	0.875104	0.14294	0.989831	0.01		0.799291	-1	0.851915	0.333	same		0.900911	-1	1	3	0.119	same
ENSG00000283189	chr3	49413080	49413472	393	4	0.810193	-0.250446	0.990589	0.047		0.929082	0.891942	0.938105	0.166	same		0.741705	-1	0.994148	4	0.271	same
ENSG00000285382	chr20	32858377	32858557	181	4	-0.745947	-0.987053	0.174305	0.04		0.319539	-1	1	0.815	opposite		-0.974767	-1	-0.499507	4	0.017	same
ENSG00000285589	chr19	12766032	12766374	343	4	0.806006	0.240046	0.982948	0.018		0.906654	-1	0.974957	0.06	same		0.787028	-1	1	4	0.24	same
ENSG00000286001	chr5	323205	323792	588	3	0.787514	0.0186758	0.963864	0.034		0.743079	-1	0.976855	0.271	same		0.576121	-1	1	3	0.408	same
ENSG00000290316	chr4	186500851	186500965	115	5	-0.89303	-0.967117	-0.204096	0.002		-0.633093	-1	1	0.265	same		-0.984036	-1	-0.978981	5	0.013	same
