# Supplementary material for: Integrative epigenetic and transcriptomic profiling of whole blood and fibroblasts in Hao-Fountain syndrome
Source: Front Cell Dev Biol. 2026 Feb 20;14:1782599. doi: 10.3389/fcell.2026.1782599 (PMC12963275; doi:10.3389/fcell.2026.1782599)
Supplement: Supplementary file 9 [file Table10.xlsx]

## Sheet: Table_8a
Wilcox Rank Sum test for Enrichment
mark	group	W	pvalue
H2AK119ub	hyper	1.27587e+06	3.5911e-100
BCOR	hyper	1046247	2.5554e-21
H3K27me3	hyper	960827	2.65086e-07
H2AK119ub	hypo	521745	6.55836e-75
BCOR	hypo	432786	2.89778e-20
H3K27me3	hypo	378845	0.000150665

## Sheet: Table_8b
Genome-wide quantification of overlapping regions
mark	n_tiles_total	n_tiles_with_DMR	frac_tiles_with_DMR	n_DMRs_total	n_DMRs_with_tile	frac_DMRs_with_tile
BCOR	27518703	18373	0.000667655	2143	1551	0.723752
H2AK119ub1	30223752	42818	0.0014167	2143	1649	0.769482
H3K27me3	22141740	18200	0.000821977	2143	563	0.262716

## Sheet: Table_8c
DMR_id	DMR_chr	DMR_start	DMR_end	overlaps	nearest_chr	nearest_start	nearest_end	distance_bp	mark
1	1	205818956	205819609	TRUE	1	205819599	205819645	0	BCOR
2	22	44422006	44422199	TRUE	22	44422162	44422191	0	BCOR
3	2	101541328	101541592	TRUE	2	101541453	101541483	0	BCOR
4	10	114877616	114877689	FALSE	10	114877851	114877860	161	BCOR
5	2	109622481	109622566	FALSE	2	109623132	109623319	565	BCOR
6	12	130821962	130822674	TRUE	12	130822616	130822678	0	BCOR
7	13	66951188	66951974	TRUE	13	66951974	66952060	0	BCOR
8	13	113436400	113437118	TRUE	13	113436855	113436862	0	BCOR
9	2	24398170	24398668	TRUE	2	24398633	24398693	0	BCOR
10	7	96649956	96652123	TRUE	7	96652107	96652167	0	BCOR
11	9	113171073	113171181	TRUE	9	113171181	113171236	0	BCOR
12	11	7110074	7110148	TRUE	11	7110033	7110083	0	BCOR
13	6	169301026	169301413	TRUE	6	169301061	169301086	0	BCOR
14	9	113505099	113505417	TRUE	9	113505384	113505418	0	BCOR
15	2	10223847	10224232	TRUE	2	10223856	10223859	0	BCOR
16	11	1320329	1320546	TRUE	11	1320542	1320631	0	BCOR
17	3	112358351	112358468	FALSE	3	112358967	112358985	498	BCOR
18	3	24729252	24729325	TRUE	3	24729308	24729399	0	BCOR
19	8	134307105	134307728	TRUE	8	134307712	134307722	0	BCOR
20	1	19110734	19111089	TRUE	1	19110679	19110835	0	BCOR
21	7	2518684	2518824	TRUE	7	2518736	2518834	0	BCOR
22	2	85637673	85638535	TRUE	2	85637734	85637798	0	BCOR
23	4	72119527	72120167	TRUE	4	72119652	72119764	0	BCOR
24	3	124556059	124556721	TRUE	3	124556695	124556785	0	BCOR
25	3	195489708	195490309	TRUE	3	195490208	195490282	0	BCOR
26	15	70994404	70994682	TRUE	15	70994657	70994699	0	BCOR
27	2	47072833	47072907	TRUE	2	47072860	47072878	0	BCOR
28	10	3542628	3542986	TRUE	10	3542788	3542853	0	BCOR
29	15	70387217	70387303	TRUE	15	70387293	70387304	0	BCOR
30	3	172312523	172312599	TRUE	3	172312582	172312688	0	BCOR
31	19	12876846	12877188	FALSE	19	12877255	12877286	66	BCOR
32	19	13123973	13125170	TRUE	19	13123996	13124017	0	BCOR
33	20	19194143	19194540	FALSE	20	19194879	19194896	338	BCOR
34	5	10567643	10567905	TRUE	5	10567885	10567915	0	BCOR
35	11	1890204	1891872	FALSE	11	1889688	1889756	447	BCOR
36	5	78281793	78281983	TRUE	5	78281941	78282039	0	BCOR
37	12	104853100	104853274	TRUE	12	104853269	104853338	0	BCOR
38	9	90182705	90182910	TRUE	9	90182812	90182902	0	BCOR
39	6	3076008	3076354	TRUE	6	3076341	3076363	0	BCOR
40	20	56286391	56286697	TRUE	20	56286639	56286718	0	BCOR
41	12	105479319	105479649	TRUE	12	105479583	105479587	0	BCOR
42	22	24979254	24979964	TRUE	22	24979834	24979891	0	BCOR
43	3	71633826	71634062	TRUE	3	71634037	71634109	0	BCOR
44	2	121670282	121670634	TRUE	2	121670468	121670469	0	BCOR
45	11	78272267	78272743	FALSE	11	78272093	78272123	143	BCOR
46	15	40268610	40269214	TRUE	15	40269088	40269234	0	BCOR
47	8	99180151	99180740	FALSE	8	99179745	99179785	365	BCOR
48	4	187621799	187622164	TRUE	4	187622034	187622060	0	BCOR
49	5	39506352	39506635	TRUE	5	39506410	39506421	0	BCOR
50	7	90895894	90896572	TRUE	7	90896337	90896341	0	BCOR
51	15	67430256	67430416	TRUE	15	67430321	67430372	0	BCOR
52	12	77719878	77720159	TRUE	12	77719868	77719995	0	BCOR
53	6	152125861	152126441	TRUE	6	152125994	152126142	0	BCOR
54	16	64769608	64769742	FALSE	16	64768992	64769144	463	BCOR
55	12	122848582	122848626	TRUE	12	122848604	122848636	0	BCOR
56	1	33799703	33800185	TRUE	1	33800130	33800212	0	BCOR
57	14	74296935	74296969	FALSE	14	74296851	74296922	12	BCOR
58	21	30503083	30503184	TRUE	21	30503100	30503156	0	BCOR
59	1	100110875	100111015	TRUE	1	100110980	100111049	0	BCOR
60	7	27182637	27183694	TRUE	7	27183692	27183712	0	BCOR
61	15	90643766	90643993	TRUE	15	90643780	90643821	0	BCOR
62	19	13112283	13112449	TRUE	19	13112279	13112338	0	BCOR
63	4	10131207	10131704	TRUE	4	10131528	10131561	0	BCOR
64	2	187463598	187464071	TRUE	2	187464032	187464092	0	BCOR
65	21	17961737	17962124	FALSE	21	17962271	17962400	146	BCOR
66	7	4652671	4652842	TRUE	7	4652786	4652801	0	BCOR
67	5	7827486	7827964	TRUE	5	7827962	7827977	0	BCOR
68	22	19754125	19754448	TRUE	22	19754433	19754457	0	BCOR
69	16	78539954	78540172	TRUE	16	78540132	78540176	0	BCOR
70	15	81409649	81409649	TRUE	15	81409647	81409673	0	BCOR
71	7	96647021	96648447	TRUE	7	96647716	96647732	0	BCOR
72	7	105319437	105319819	TRUE	7	105319638	105319754	0	BCOR
73	14	61748243	61748574	TRUE	14	61748349	61748360	0	BCOR
74	20	56247302	56247611	FALSE	20	56246989	56247030	271	BCOR
75	1	36615845	36616030	FALSE	1	36615799	36615835	9	BCOR
76	2	54900910	54901055	TRUE	2	54900970	54900989	0	BCOR
77	16	66536260	66537102	TRUE	16	66537041	66537230	0	BCOR
78	6	152127812	152128024	FALSE	6	152128115	152128192	90	BCOR
79	16	84560887	84561117	TRUE	16	84560987	84561013	0	BCOR
80	1	2254127	2254582	TRUE	1	2254265	2254298	0	BCOR
81	17	70536095	70536199	TRUE	17	70536195	70536226	0	BCOR
82	8	101348359	101348747	TRUE	8	101348706	101348772	0	BCOR
83	17	14206572	14207530	TRUE	17	14207520	14207533	0	BCOR
84	17	1028394	1029744	FALSE	17	1027921	1028014	379	BCOR
85	7	116654858	116654974	TRUE	7	116654923	116654979	0	BCOR
86	1	2191299	2191658	FALSE	1	2190998	2191001	297	BCOR
87	12	114877063	114877894	TRUE	12	114877770	114877773	0	BCOR
88	6	32847702	32847845	TRUE	6	32847744	32847816	0	BCOR
89	3	177159641	177159881	TRUE	3	177159762	177159823	0	BCOR
90	16	20623418	20623644	TRUE	16	20623516	20623557	0	BCOR
91	1	3473923	3474376	FALSE	1	3474385	3474462	8	BCOR
92	10	131761206	131761386	TRUE	10	131761386	131761392	0	BCOR
93	1	66799262	66799419	FALSE	1	66799151	66799164	97	BCOR
94	5	58571113	58572331	TRUE	5	58572055	58572137	0	BCOR
95	12	772529	773007	FALSE	12	772110	772113	415	BCOR
96	3	14342790	14343114	TRUE	3	14343046	14343123	0	BCOR
97	14	52066642	52067152	TRUE	14	52066688	52066698	0	BCOR
98	19	36265411	36265700	TRUE	19	36265628	36265707	0	BCOR
99	17	48263173	48263204	FALSE	17	48262819	48263009	163	BCOR
100	10	3276519	3276604	TRUE	10	3276601	3276609	0	BCOR
101	5	131762646	131763124	TRUE	5	131763118	131763253	0	BCOR
102	8	30244710	30245145	TRUE	8	30244953	30244965	0	BCOR
103	11	114168674	114168764	TRUE	11	114168727	114168766	0	BCOR
104	17	3461140	3461480	FALSE	17	3460909	3460921	218	BCOR
105	10	131756719	131758786	TRUE	10	131758749	131758800	0	BCOR
106	16	88120859	88121642	TRUE	16	88120768	88120922	0	BCOR
107	6	138200071	138200309	TRUE	6	138200145	138200187	0	BCOR
108	10	1767482	1767723	FALSE	10	1767907	1767947	183	BCOR
109	8	21961713	21961895	FALSE	8	21961234	21961353	359	BCOR
110	5	16508920	16509123	TRUE	5	16509074	16509141	0	BCOR
111	8	1786207	1786737	TRUE	8	1786736	1786773	0	BCOR
112	14	99729005	99729281	TRUE	14	99729259	99729274	0	BCOR
113	7	137618712	137618903	TRUE	7	137618771	137618794	0	BCOR
114	7	45243040	45243365	TRUE	7	45243128	45243254	0	BCOR
115	5	1551871	1551940	FALSE	5	1552713	1552742	772	BCOR
116	16	66551109	66551308	FALSE	16	66550465	66550585	523	BCOR
117	4	20885536	20885542	TRUE	4	20885458	20885549	0	BCOR
118	17	81062955	81063058	TRUE	17	81063030	81063034	0	BCOR
119	1	244213616	244213886	TRUE	1	244213756	244213840	0	BCOR
120	17	78716884	78717132	TRUE	17	78717117	78717181	0	BCOR
121	9	137145045	137145536	TRUE	9	137145489	137145594	0	BCOR
122	9	128819840	128819969	TRUE	9	128819969	128820006	0	BCOR
123	19	17190259	17190397	TRUE	19	17190302	17190405	0	BCOR
124	6	168627203	168627268	TRUE	6	168627191	168627204	0	BCOR
125	12	960259	960533	TRUE	12	960493	960539	0	BCOR
126	1	94079684	94080251	TRUE	1	94079917	94079971	0	BCOR
127	10	55071675	55072213	TRUE	10	55072111	55072200	0	BCOR
128	12	107974343	107974453	FALSE	12	107973793	107973894	448	BCOR
129	19	13207993	13208566	FALSE	19	13207549	13207616	376	BCOR
130	6	31409208	31409361	TRUE	6	31409288	31409377	0	BCOR
131	5	179779115	179779237	TRUE	5	179779222	179779253	0	BCOR
132	2	183903927	183904066	TRUE	2	183904017	183904040	0	BCOR
133	4	1029484	1029654	FALSE	4	1029320	1029352	131	BCOR
134	13	114808856	114809092	TRUE	13	114808861	114808958	0	BCOR
135	1	8484670	8484703	FALSE	1	8484617	8484644	25	BCOR
136	4	183807081	183807081	TRUE	4	183806982	183807112	0	BCOR
137	12	109540055	109540578	FALSE	12	109539897	109539991	63	BCOR
138	13	111226725	111226964	FALSE	13	111226697	111226719	5	BCOR
139	2	119600002	119601256	TRUE	2	119601253	119601268	0	BCOR
140	11	64081158	64081631	FALSE	11	64080967	64081029	128	BCOR
141	2	237640591	237640810	TRUE	2	237640696	237640696	0	BCOR
142	2	236674174	236674489	TRUE	2	236674444	236674539	0	BCOR
143	6	44266263	44266472	FALSE	6	44266217	44266237	25	BCOR
144	10	126106425	126106425	TRUE	10	126106377	126106430	0	BCOR
145	3	69132660	69132959	TRUE	3	69132865	69132902	0	BCOR
146	12	51317375	51317867	TRUE	12	51317503	51317556	0	BCOR
147	2	176956396	176956678	TRUE	2	176956675	176956689	0	BCOR
148	5	79331736	79331802	TRUE	5	79331790	79331878	0	BCOR
149	5	137958778	137959023	TRUE	5	137958889	137958896	0	BCOR
150	21	47604898	47605174	TRUE	21	47605151	47605188	0	BCOR
151	4	52918457	52918624	TRUE	4	52918530	52918562	0	BCOR
152	17	46131583	46132018	TRUE	17	46131778	46131846	0	BCOR
153	9	89875219	89875290	FALSE	9	89874247	89874308	910	BCOR
154	17	77893046	77893073	TRUE	17	77893072	77893094	0	BCOR
155	19	3336169	3336407	TRUE	19	3336223	3336394	0	BCOR
156	5	74319780	74319850	FALSE	5	74320085	74320341	234	BCOR
157	17	71772827	71772869	FALSE	17	71773157	71773176	287	BCOR
158	1	116917447	116917619	TRUE	1	116917600	116917644	0	BCOR
159	19	55997780	55998081	TRUE	19	55998074	55998090	0	BCOR
160	22	50628978	50629224	TRUE	22	50629212	50629239	0	BCOR
161	6	25137864	25138047	TRUE	6	25137832	25137907	0	BCOR
162	14	91724449	91724819	FALSE	14	91724044	91724121	327	BCOR
163	17	38249266	38249592	FALSE	17	38250145	38250166	552	BCOR
164	11	63753169	63753251	TRUE	11	63753233	63753253	0	BCOR
165	11	69517471	69518082	TRUE	11	69518078	69518110	0	BCOR
166	7	150778818	150778955	TRUE	7	150778953	150778973	0	BCOR
167	5	1645577	1645802	TRUE	5	1645712	1645809	0	BCOR
168	5	81460188	81460226	FALSE	5	81460021	81460061	126	BCOR
169	14	50862509	50862640	TRUE	14	50862598	50862779	0	BCOR
170	7	35078206	35078364	TRUE	7	35078362	35078371	0	BCOR
171	22	18314772	18314866	FALSE	22	18314433	18314604	167	BCOR
172	2	110092156	110092518	TRUE	2	110092335	110092357	0	BCOR
173	3	128210000	128212196	TRUE	3	128212186	128212197	0	BCOR
174	1	163038415	163038673	TRUE	1	163038666	163038715	0	BCOR
175	12	122356390	122356852	FALSE	12	122356287	122356372	17	BCOR
176	17	80450903	80451599	TRUE	17	80451412	80451492	0	BCOR
177	1	217309568	217310383	TRUE	1	217310322	217310356	0	BCOR
178	5	77805547	77806538	TRUE	5	77806536	77806609	0	BCOR
179	12	109094660	109095285	TRUE	12	109094919	109095025	0	BCOR
180	6	22055891	22056734	TRUE	6	22056727	22056764	0	BCOR
181	17	73905763	73906088	TRUE	17	73906060	73906090	0	BCOR
182	2	219696472	219696567	FALSE	2	219696575	219696718	7	BCOR
183	17	9264061	9264391	FALSE	17	9263837	9263863	197	BCOR
184	4	7047657	7048091	TRUE	4	7047609	7047756	0	BCOR
185	17	14201321	14201744	TRUE	17	14201715	14201749	0	BCOR
186	15	70767159	70767649	TRUE	15	70767638	70767656	0	BCOR
187	12	1609245	1609463	TRUE	12	1609105	1609270	0	BCOR
188	12	15039025	15039432	TRUE	12	15039376	15039436	0	BCOR
189	17	47571963	47572132	TRUE	17	47572118	47572134	0	BCOR
190	1	180993237	180993725	TRUE	1	180993719	180993769	0	BCOR
191	3	66468921	66469122	FALSE	3	66468876	66468909	11	BCOR
192	7	95865631	95865929	TRUE	7	95865909	95865930	0	BCOR
193	6	30647561	30647649	TRUE	6	30647588	30647608	0	BCOR
194	14	89925468	89925468	FALSE	14	89925409	89925411	56	BCOR
195	22	32599511	32599648	TRUE	22	32599639	32599667	0	BCOR
196	21	47404109	47404268	TRUE	21	47404149	47404185	0	BCOR
197	7	127314628	127314628	FALSE	7	127314676	127314684	47	BCOR
198	12	115135045	115135606	FALSE	12	115134508	115134552	492	BCOR
199	18	30352782	30353289	TRUE	18	30353158	30353218	0	BCOR
200	17	19619410	19620768	TRUE	17	19620420	19620454	0	BCOR
201	7	47694559	47694857	TRUE	7	47694736	47694736	0	BCOR
202	6	144904205	144904561	TRUE	6	144904478	144904491	0	BCOR
203	7	57483673	57484821	FALSE	7	57483476	57483503	169	BCOR
204	1	2437047	2437200	TRUE	1	2437179	2437256	0	BCOR
205	13	78270580	78271043	TRUE	13	78271034	78271044	0	BCOR
206	10	116061880	116061899	FALSE	10	116061524	116061526	353	BCOR
207	13	74864357	74864782	TRUE	13	74864648	74864652	0	BCOR
208	2	227833911	227833923	TRUE	2	227833910	227833932	0	BCOR
209	16	22219111	22219550	TRUE	16	22219467	22219534	0	BCOR
210	4	38805732	38806094	TRUE	4	38805814	38805842	0	BCOR
211	2	236585746	236586744	TRUE	2	236586564	236586571	0	BCOR
212	8	103750821	103751134	TRUE	8	103751126	103751165	0	BCOR
213	7	73507300	73507460	TRUE	7	73507443	73507549	0	BCOR
214	17	78161178	78161495	TRUE	17	78161482	78161494	0	BCOR
215	9	110249372	110249966	TRUE	9	110249959	110249993	0	BCOR
216	12	119772533	119772779	FALSE	12	119773082	119773089	302	BCOR
217	16	88379238	88379639	FALSE	16	88379149	88379207	30	BCOR
218	10	131760761	131761181	TRUE	10	131761177	131761188	0	BCOR
219	6	11279656	11279727	FALSE	6	11279765	11279860	37	BCOR
220	5	72713471	72714744	TRUE	5	72714198	72714333	0	BCOR
221	4	116035217	116035357	TRUE	4	116035217	116035253	0	BCOR
222	5	139056667	139056804	TRUE	5	139056799	139056820	0	BCOR
223	5	139488372	139488731	TRUE	5	139488552	139488624	0	BCOR
224	6	152011103	152011399	FALSE	6	152011046	152011074	28	BCOR
225	10	556548	556762	TRUE	10	556763	556833	0	BCOR
226	5	168419258	168419869	TRUE	5	168419757	168419818	0	BCOR
227	10	104542874	104543319	FALSE	10	104542346	104542355	518	BCOR
228	3	69058454	69058904	TRUE	3	69058904	69058917	0	BCOR
229	1	17750198	17750766	TRUE	1	17750550	17750551	0	BCOR
230	18	13219222	13219694	TRUE	18	13219350	13219378	0	BCOR
231	1	152572665	152572930	FALSE	1	152571722	152571814	850	BCOR
232	3	184091303	184091625	FALSE	3	184090994	184091134	168	BCOR
233	6	1594034	1594275	TRUE	6	1594214	1594283	0	BCOR
234	1	12609308	12609705	TRUE	1	12609676	12609723	0	BCOR
235	3	171964315	171964796	TRUE	3	171964399	171964483	0	BCOR
236	6	135579494	135579680	TRUE	6	135579513	135579527	0	BCOR
237	10	101493312	101493467	TRUE	10	101493388	101493473	0	BCOR
238	9	117112522	117112606	FALSE	9	117112955	117112971	348	BCOR
239	16	48589954	48589954	FALSE	16	48589843	48589870	83	BCOR
240	12	131438055	131438283	TRUE	12	131438094	131438134	0	BCOR
241	5	66771417	66771651	TRUE	5	66771520	66771525	0	BCOR
242	1	116918716	116919179	TRUE	1	116918742	116918760	0	BCOR
243	16	731596	731844	TRUE	16	731804	731888	0	BCOR
244	1	33648648	33648734	TRUE	1	33648707	33648783	0	BCOR
245	3	148939487	148939743	TRUE	3	148939728	148939758	0	BCOR
246	11	43903042	43903421	FALSE	11	43903663	43903746	241	BCOR
247	10	73776879	73777304	TRUE	10	73777285	73777335	0	BCOR
248	5	142780439	142780531	TRUE	5	142780521	142780609	0	BCOR
249	10	35736855	35737318	TRUE	10	35737287	35737329	0	BCOR
250	16	4103161	4103225	FALSE	16	4103487	4103760	261	BCOR
251	15	96881972	96882548	FALSE	15	96882826	96882859	277	BCOR
252	15	91305024	91305449	TRUE	15	91305344	91305477	0	BCOR
253	10	131005696	131005778	TRUE	10	131005754	131005793	0	BCOR
254	12	101433531	101434129	TRUE	12	101433836	101433841	0	BCOR
255	1	40420299	40420503	TRUE	1	40420504	40420504	0	BCOR
256	3	42132646	42132991	FALSE	3	42132644	42132645	0	BCOR
257	6	91004430	91004482	TRUE	6	91004477	91004570	0	BCOR
258	4	180386596	180386620	TRUE	4	180386594	180386621	0	BCOR
259	17	46919180	46919180	TRUE	17	46919149	46919182	0	BCOR
260	6	33048875	33049360	FALSE	6	33048779	33048805	69	BCOR
261	12	54423920	54424203	TRUE	12	54424187	54424218	0	BCOR
262	22	42734458	42734695	FALSE	22	42733556	42733574	883	BCOR
263	7	4729417	4729610	FALSE	7	4729221	4729377	39	BCOR
264	7	2802697	2803442	TRUE	7	2803258	2803270	0	BCOR
265	12	105626788	105627446	FALSE	12	105627956	105627980	509	BCOR
266	10	111737122	111737413	TRUE	10	111737175	111737185	0	BCOR
267	2	142889384	142889514	TRUE	2	142889503	142889525	0	BCOR
268	14	104690074	104690244	TRUE	14	104690234	104690249	0	BCOR
269	8	101016181	101016281	TRUE	8	101016220	101016259	0	BCOR
270	9	100744026	100744297	TRUE	9	100744287	100744305	0	BCOR
271	4	38806733	38807259	TRUE	4	38806997	38807012	0	BCOR
272	3	57094364	57094763	FALSE	3	57095242	57095252	478	BCOR
273	9	115984874	115985019	TRUE	9	115984996	115985035	0	BCOR
274	21	38937316	38938119	TRUE	21	38937397	38937472	0	BCOR
275	10	22603999	22603999	FALSE	10	22603533	22603764	234	BCOR
276	2	20865651	20865674	TRUE	2	20865646	20865677	0	BCOR
277	1	201708419	201708522	TRUE	1	201708489	201708599	0	BCOR
278	16	65105747	65106285	TRUE	16	65106018	65106042	0	BCOR
279	10	6424990	6425262	TRUE	10	6425229	6425273	0	BCOR
280	2	55360844	55361310	FALSE	2	55360500	55360562	281	BCOR
281	1	84629127	84629520	TRUE	1	84629519	84629554	0	BCOR
282	18	8707331	8707556	TRUE	18	8707510	8707546	0	BCOR
283	12	26274368	26274801	TRUE	12	26274788	26274806	0	BCOR
284	19	2095466	2095643	FALSE	19	2095649	2095693	5	BCOR
285	22	26875823	26876075	TRUE	22	26876068	26876084	0	BCOR
286	13	45768695	45768901	FALSE	13	45768397	45768464	230	BCOR
287	17	37784694	37784711	FALSE	17	37785010	37785020	298	BCOR
288	2	85553759	85553841	FALSE	2	85554021	85554022	179	BCOR
289	10	24544079	24544293	TRUE	10	24544236	24544299	0	BCOR
290	1	45272255	45272637	TRUE	1	45272628	45272662	0	BCOR
291	20	1878646	1879028	TRUE	20	1878961	1879042	0	BCOR
292	10	123781476	123781602	TRUE	10	123781540	123781668	0	BCOR
293	11	123396299	123396593	TRUE	11	123396409	123396456	0	BCOR
294	8	23398860	23399067	TRUE	8	23399065	23399106	0	BCOR
295	5	40478105	40478425	FALSE	5	40478725	40478748	299	BCOR
296	20	2361431	2361546	FALSE	20	2361650	2361705	103	BCOR
297	11	67291247	67291280	FALSE	11	67290762	67290822	424	BCOR
298	3	121612944	121612991	FALSE	3	121613500	121613524	508	BCOR
299	5	142781736	142781736	TRUE	5	142781637	142781736	0	BCOR
300	1	110452133	110452616	TRUE	1	110452609	110452644	0	BCOR
301	4	179117995	179118356	TRUE	4	179118260	179118352	0	BCOR
302	2	208636228	208636363	TRUE	2	208636326	208636433	0	BCOR
303	6	116382596	116382880	FALSE	6	116382063	116382246	349	BCOR
304	12	58146821	58147265	TRUE	12	58147241	58147299	0	BCOR
305	11	31833709	31834613	TRUE	11	31834613	31834632	0	BCOR
306	6	74104388	74104877	TRUE	6	74104816	74104909	0	BCOR
307	3	64546878	64547346	TRUE	3	64547107	64547163	0	BCOR
308	1	201708836	201709675	TRUE	1	201709641	201709660	0	BCOR
309	8	29210154	29210800	TRUE	8	29210789	29210833	0	BCOR
310	2	1657017	1658233	TRUE	2	1658217	1658309	0	BCOR
311	17	79099253	79099785	TRUE	17	79099704	79099704	0	BCOR
312	12	122581427	122581905	TRUE	12	122581683	122581690	0	BCOR
313	22	19117776	19118762	TRUE	22	19117859	19117880	0	BCOR
314	4	47840299	47840733	TRUE	4	47840607	47840790	0	BCOR
315	5	146831807	146832356	TRUE	5	146832331	146832369	0	BCOR
316	19	13122820	13123403	FALSE	19	13123718	13123760	314	BCOR
317	12	116997079	116997535	TRUE	12	116997494	116997552	0	BCOR
318	7	1782577	1782755	TRUE	7	1782668	1782684	0	BCOR
319	3	69061284	69061827	TRUE	3	69061633	69061741	0	BCOR
320	12	125033803	125034431	TRUE	12	125034173	125034192	0	BCOR
321	8	134419335	134419681	TRUE	8	134419610	134419762	0	BCOR
322	6	101846967	101847706	TRUE	6	101847690	101847726	0	BCOR
323	2	113992694	113993313	FALSE	2	113992451	113992516	177	BCOR
324	7	27143046	27143717	TRUE	7	27143711	27143723	0	BCOR
325	2	54087066	54087343	FALSE	2	54088389	54088576	1045	BCOR
326	5	34686875	34687565	TRUE	5	34686879	34686917	0	BCOR
327	1	248100427	248101009	TRUE	1	248100802	248100821	0	BCOR
328	7	27137427	27138438	TRUE	7	27138438	27138439	0	BCOR
329	12	110149962	110150261	FALSE	12	110150421	110150464	159	BCOR
330	6	32729545	32729741	FALSE	6	32729275	32729351	193	BCOR
331	12	120137354	120137571	FALSE	12	120137229	120137296	57	BCOR
332	15	49720790	49721165	TRUE	15	49720874	49720891	0	BCOR
333	17	15357028	15357106	TRUE	17	15357062	15357155	0	BCOR
334	15	89921156	89921182	TRUE	15	89921127	89921199	0	BCOR
335	19	17972376	17972675	TRUE	19	17972450	17972565	0	BCOR
336	22	38060716	38060868	FALSE	22	38060271	38060271	444	BCOR
337	16	69516113	69516252	TRUE	16	69516215	69516215	0	BCOR
338	3	138725153	138725199	FALSE	3	138725352	138725461	152	BCOR
339	12	50318603	50318666	FALSE	12	50318716	50318725	49	BCOR
340	9	87285693	87285747	TRUE	9	87285743	87285752	0	BCOR
341	3	58563591	58563618	TRUE	3	58563600	58563617	0	BCOR
342	16	68677969	68678010	FALSE	16	68678142	68678145	131	BCOR
343	10	128275008	128275034	FALSE	10	128274841	128274912	95	BCOR
344	11	69294420	69295575	TRUE	11	69294943	69294969	0	BCOR
345	3	48732762	48733129	TRUE	3	48733051	48733083	0	BCOR
346	4	76481053	76481299	TRUE	4	76481161	76481249	0	BCOR
347	5	77836817	77837333	TRUE	5	77837256	77837409	0	BCOR
348	3	112994868	112995690	FALSE	3	112995727	112995804	36	BCOR
349	5	1725285	1726145	TRUE	5	1725701	1725737	0	BCOR
350	9	129349635	129349960	FALSE	9	129350004	129350039	43	BCOR
351	19	5147855	5148130	FALSE	19	5148602	5148731	471	BCOR
352	12	69869974	69870156	TRUE	12	69870093	69870233	0	BCOR
353	1	218612968	218613306	TRUE	1	218613235	218613242	0	BCOR
354	16	57843964	57844248	TRUE	16	57844229	57844258	0	BCOR
355	2	64906976	64907708	TRUE	2	64907576	64907601	0	BCOR
356	2	237085626	237085808	TRUE	2	237085642	237085676	0	BCOR
357	4	109090812	109090978	TRUE	4	109090966	109090991	0	BCOR
358	1	25355471	25356041	FALSE	1	25357046	25357102	1004	BCOR
359	2	180137570	180137781	TRUE	2	180137777	180137846	0	BCOR
360	19	43969874	43970048	FALSE	19	43969155	43969228	645	BCOR
361	17	21300735	21300791	FALSE	17	21300255	21300286	448	BCOR
362	17	81147354	81148268	FALSE	17	81151043	81151190	2774	BCOR
363	16	69362629	69363236	TRUE	16	69362894	69363005	0	BCOR
364	10	94451518	94452236	TRUE	10	94452235	94452269	0	BCOR
365	6	166259938	166260572	TRUE	6	166260475	166260562	0	BCOR
366	6	32016214	32016368	FALSE	6	32016043	32016128	85	BCOR
367	17	54230419	54230787	TRUE	17	54230766	54230791	0	BCOR
368	1	108023249	108023486	TRUE	1	108023443	108023488	0	BCOR
369	14	104741448	104742172	TRUE	14	104742137	104742158	0	BCOR
370	6	31696333	31696509	FALSE	6	31696566	31696616	56	BCOR
371	16	66400320	66400411	TRUE	16	66400372	66400462	0	BCOR
372	14	76447327	76447643	TRUE	14	76447435	76447537	0	BCOR
373	7	1283255	1283981	TRUE	7	1283978	1283985	0	BCOR
374	4	187422005	187422119	TRUE	4	187421984	187422096	0	BCOR
375	21	46875218	46875433	TRUE	21	46875271	46875338	0	BCOR
376	6	116381609	116381976	TRUE	6	116381974	116381979	0	BCOR
377	11	133098424	133098457	FALSE	11	133098459	133098466	1	BCOR
378	1	170635960	170636569	TRUE	1	170636552	170636580	0	BCOR
379	10	97175272	97175547	FALSE	10	97174534	97174567	704	BCOR
380	10	43846376	43846705	TRUE	10	43846700	43846718	0	BCOR
381	5	2686561	2686987	FALSE	5	2685558	2685571	989	BCOR
382	12	26129604	26130180	TRUE	12	26129929	26129932	0	BCOR
383	20	36010619	36010704	FALSE	20	36010419	36010462	156	BCOR
384	17	81039406	81039990	TRUE	17	81039940	81040023	0	BCOR
385	6	31627653	31627714	FALSE	6	31627586	31627641	11	BCOR
386	7	922981	923365	TRUE	7	923346	923359	0	BCOR
387	11	82746094	82746732	FALSE	11	82745704	82745753	340	BCOR
388	3	184033945	184034132	FALSE	3	184034503	184034532	370	BCOR
389	16	49526072	49526416	TRUE	16	49526410	49526421	0	BCOR
390	1	174843523	174843909	TRUE	1	174843889	174843937	0	BCOR
391	17	77951858	77952463	TRUE	17	77952453	77952602	0	BCOR
392	17	78999347	79000206	TRUE	17	79000185	79000211	0	BCOR
393	6	159466054	159466427	FALSE	6	159465907	159466016	37	BCOR
394	13	31479935	31480225	TRUE	13	31480146	31480147	0	BCOR
395	6	44189984	44190729	TRUE	6	44190654	44190671	0	BCOR
396	16	89118838	89119371	TRUE	16	89119370	89119390	0	BCOR
397	1	42801726	42801965	TRUE	1	42801958	42802022	0	BCOR
398	8	38258125	38258458	TRUE	8	38258332	38258445	0	BCOR
399	2	176997277	176997707	TRUE	2	176997700	176997759	0	BCOR
400	16	86598792	86599189	TRUE	16	86599006	86599103	0	BCOR
401	2	128422224	128422433	FALSE	2	128423103	128423104	669	BCOR
402	16	1041053	1041333	TRUE	16	1041291	1041336	0	BCOR
403	2	2773427	2773984	TRUE	2	2773947	2773950	0	BCOR
404	20	37208754	37209193	TRUE	20	37209186	37209223	0	BCOR
405	1	152196106	152196674	TRUE	1	152196477	152196488	0	BCOR
406	6	111412593	111412794	TRUE	6	111412760	111412810	0	BCOR
407	1	23697258	23697364	TRUE	1	23697310	23697389	0	BCOR
408	17	1553502	1553591	TRUE	17	1553590	1553644	0	BCOR
409	6	98165073	98165447	TRUE	6	98165425	98165522	0	BCOR
410	8	145101764	145101833	TRUE	8	145101802	145101805	0	BCOR
411	7	32339054	32339095	TRUE	7	32339063	32339063	0	BCOR
412	15	48692522	48692821	FALSE	15	48692899	48692937	77	BCOR
413	3	185435472	185435797	TRUE	3	185435797	185435864	0	BCOR
414	3	111431367	111431502	FALSE	3	111431579	111431590	76	BCOR
415	20	3766262	3766353	TRUE	20	3766331	3766354	0	BCOR
416	10	4426170	4426261	TRUE	10	4426207	4426276	0	BCOR
417	5	79449806	79449851	FALSE	5	79449864	79449895	12	BCOR
418	1	54619229	54619564	TRUE	1	54619550	54619576	0	BCOR
419	1	19772614	19772830	TRUE	1	19772810	19772850	0	BCOR
420	10	116286911	116287249	FALSE	10	116286713	116286787	123	BCOR
421	6	158375401	158375458	TRUE	6	158375445	158375508	0	BCOR
422	4	189375500	189375995	TRUE	4	189375805	189375859	0	BCOR
423	4	157997064	157997086	TRUE	4	157997081	157997090	0	BCOR
424	5	95159127	95159423	TRUE	5	95159333	95159338	0	BCOR
425	17	17110180	17110295	FALSE	17	17110028	17110093	86	BCOR
426	17	77151165	77151243	FALSE	17	77151472	77151519	228	BCOR
427	7	76637473	76637493	FALSE	7	76619689	76619726	17746	BCOR
428	6	157297417	157297573	TRUE	6	157297488	157297520	0	BCOR
429	10	2541820	2542242	TRUE	10	2542233	2542283	0	BCOR
430	8	28272636	28273094	TRUE	8	28272862	28272866	0	BCOR
431	6	32049953	32050348	FALSE	6	32049162	32049208	744	BCOR
432	8	31929068	31929456	TRUE	8	31929301	31929417	0	BCOR
433	7	12725802	12726099	TRUE	7	12726090	12726112	0	BCOR
434	1	11708292	11708792	TRUE	1	11708387	11708433	0	BCOR
435	16	3210066	3210357	FALSE	16	3209916	3209991	74	BCOR
436	3	42557011	42557228	FALSE	3	42557584	42557590	355	BCOR
437	6	134570471	134570746	TRUE	6	134570717	134570768	0	BCOR
438	2	49515157	49515797	TRUE	2	49515665	49515687	0	BCOR
439	10	61926999	61927071	FALSE	10	61927323	61927392	251	BCOR
440	20	52196425	52196734	TRUE	20	52196706	52196733	0	BCOR
441	2	240212763	240213173	TRUE	2	240213155	240213174	0	BCOR
442	17	54207386	54207627	TRUE	17	54207617	54207693	0	BCOR
443	6	152011511	152011666	FALSE	6	152011716	152011761	49	BCOR
444	2	95999382	95999906	TRUE	2	95999523	95999596	0	BCOR
445	16	70680380	70680498	TRUE	16	70680467	70680521	0	BCOR
446	10	14578717	14578943	TRUE	10	14578722	14578798	0	BCOR
447	10	119310288	119310404	TRUE	10	119310363	119310458	0	BCOR
448	3	190418937	190419123	TRUE	3	190418917	190418990	0	BCOR
449	17	6924721	6925228	TRUE	17	6925209	6925262	0	BCOR
450	4	8396410	8396502	FALSE	4	8396189	8396268	141	BCOR
451	1	9129646	9129942	FALSE	1	9130266	9130289	323	BCOR
452	8	141588118	141588242	TRUE	8	141588201	141588370	0	BCOR
453	7	41741320	41741671	TRUE	7	41741651	41741687	0	BCOR
454	9	92221133	92221376	TRUE	9	92221377	92221382	0	BCOR
455	3	52737693	52738135	TRUE	3	52737627	52737749	0	BCOR
456	1	228658973	228659399	FALSE	1	228659426	228659428	26	BCOR
457	7	17336978	17337427	TRUE	7	17337278	17337320	0	BCOR
458	13	29252261	29252261	FALSE	13	29251976	29251978	282	BCOR
459	10	126712715	126712941	TRUE	10	126712907	126712987	0	BCOR
460	14	53256600	53256914	FALSE	14	53256543	53256598	1	BCOR
461	10	14372879	14372913	TRUE	10	14372852	14372917	0	BCOR
462	13	114523286	114523458	TRUE	13	114523436	114523482	0	BCOR
463	18	20817346	20817823	TRUE	18	20817648	20817662	0	BCOR
464	10	33363071	33363531	FALSE	10	33362878	33362922	148	BCOR
465	9	129862713	129862736	FALSE	9	129862587	129862671	41	BCOR
466	8	145024637	145024774	TRUE	8	145024733	145024780	0	BCOR
467	7	63386328	63386671	TRUE	7	63386583	63386614	0	BCOR
468	1	157670825	157670877	TRUE	1	157670719	157670837	0	BCOR
469	2	85294518	85294691	TRUE	2	85294618	85294701	0	BCOR
470	9	91613879	91614173	TRUE	9	91614112	91614187	0	BCOR
471	1	151824867	151825188	FALSE	1	151825248	151825300	59	BCOR
472	5	67088990	67089012	FALSE	5	67088518	67088564	425	BCOR
473	19	51505507	51506165	FALSE	19	51506200	51506235	34	BCOR
474	2	200334402	200335558	TRUE	2	200335543	200335561	0	BCOR
475	20	55203204	55203849	TRUE	20	55203760	55203866	0	BCOR
476	2	19553237	19553950	TRUE	2	19553678	19553791	0	BCOR
477	10	3149673	3149852	FALSE	10	3150756	3150766	903	BCOR
478	17	773023	773283	TRUE	17	773256	773272	0	BCOR
479	5	172982357	172982639	TRUE	5	172982628	172982642	0	BCOR
480	17	1134906	1134911	TRUE	17	1134843	1134928	0	BCOR
481	8	37755160	37755555	FALSE	8	37755612	37755633	56	BCOR
482	16	88773679	88774196	TRUE	16	88773649	88773721	0	BCOR
483	6	106546754	106547210	FALSE	6	106547223	106547229	12	BCOR
484	12	131439172	131439301	FALSE	12	131438913	131439002	169	BCOR
485	7	56031826	56031952	TRUE	7	56031945	56031957	0	BCOR
486	11	3242765	3242783	TRUE	11	3242749	3242823	0	BCOR
487	1	26012867	26012981	TRUE	1	26012903	26012961	0	BCOR
488	12	7597522	7597536	FALSE	12	7597447	7597494	27	BCOR
489	1	149890600	149891100	TRUE	1	149890776	149890989	0	BCOR
490	7	31832719	31833414	TRUE	7	31833144	31833343	0	BCOR
491	3	9291739	9291954	TRUE	3	9291945	9292126	0	BCOR
492	20	49548515	49548661	TRUE	20	49548615	49548668	0	BCOR
493	1	110230308	110230429	FALSE	1	110222825	110222828	7479	BCOR
494	14	75936582	75936668	FALSE	14	75937291	75937341	622	BCOR
495	16	86011615	86012085	FALSE	16	86011375	86011499	115	BCOR
496	15	99978986	99979346	FALSE	15	99978850	99978867	118	BCOR
497	1	87801697	87802227	TRUE	1	87802227	87802249	0	BCOR
498	8	49984830	49985021	TRUE	8	49984991	49985025	0	BCOR
499	7	1099012	1099076	TRUE	7	1099026	1099046	0	BCOR
500	6	32147753	32147894	FALSE	6	32147024	32147184	568	BCOR
501	11	32357825	32357869	FALSE	11	32357642	32357796	28	BCOR
502	3	5027175	5027616	TRUE	3	5027613	5027684	0	BCOR
503	17	53641714	53641714	TRUE	17	53641660	53641772	0	BCOR
504	13	99174312	99174395	FALSE	13	99174746	99174850	350	BCOR
505	6	33422868	33422910	FALSE	6	33421985	33422029	838	BCOR
506	16	891260	891302	TRUE	16	891302	891364	0	BCOR
507	16	24266325	24266762	TRUE	16	24266537	24266554	0	BCOR
508	16	67450810	67451191	TRUE	16	67450919	67450987	0	BCOR
509	2	231688289	231688923	TRUE	2	231688354	231688388	0	BCOR
510	11	2402391	2402407	FALSE	11	2403150	2403157	742	BCOR
511	7	32111914	32112306	TRUE	7	32112251	32112274	0	BCOR
512	9	129138146	129138600	FALSE	9	129137581	129137740	405	BCOR
513	3	3843342	3843887	TRUE	3	3843762	3843928	0	BCOR
514	8	27468684	27469186	TRUE	8	27468942	27469126	0	BCOR
515	9	101568592	101569103	TRUE	9	101568628	101568628	0	BCOR
516	1	224356831	224357281	FALSE	1	224357330	224357337	48	BCOR
517	19	4455915	4456134	TRUE	19	4456086	4456105	0	BCOR
518	10	126688687	126689212	TRUE	10	126689166	126689245	0	BCOR
519	11	62689557	62690043	TRUE	11	62690013	62690047	0	BCOR
520	8	1496751	1497307	FALSE	8	1496453	1496570	180	BCOR
521	10	82299606	82299737	TRUE	10	82299629	82299756	0	BCOR
522	12	132317128	132317390	TRUE	12	132317317	132317327	0	BCOR
523	11	47609357	47610098	TRUE	11	47609691	47609691	0	BCOR
524	16	1026877	1027604	TRUE	16	1027469	1027538	0	BCOR
525	10	49811797	49812258	TRUE	10	49812248	49812261	0	BCOR
526	11	93271083	93271284	FALSE	11	93270471	93270474	608	BCOR
527	3	155570275	155570809	TRUE	3	155570779	155570813	0	BCOR
528	4	54969688	54969963	FALSE	4	54970195	54970310	231	BCOR
529	2	182290860	182290923	FALSE	2	182290592	182290641	218	BCOR
530	8	23396373	23396887	FALSE	8	23396256	23396261	111	BCOR
531	10	50341989	50342114	FALSE	10	50341758	50341812	176	BCOR
532	19	38674532	38675222	TRUE	19	38674680	38674768	0	BCOR
533	10	130610237	130610431	TRUE	10	130610406	130610511	0	BCOR
534	5	35194696	35195437	TRUE	5	35194636	35194719	0	BCOR
535	12	122879564	122879956	TRUE	12	122879831	122879843	0	BCOR
536	3	195488493	195488922	TRUE	3	195488866	195488941	0	BCOR
537	4	40859249	40859280	TRUE	4	40859273	40859291	0	BCOR
538	13	24624510	24624906	FALSE	13	24625451	24625554	544	BCOR
539	17	78487119	78487453	TRUE	17	78487444	78487458	0	BCOR
540	10	1570317	1570418	FALSE	10	1569984	1570083	233	BCOR
541	14	95238635	95239570	TRUE	14	95239508	95239597	0	BCOR
542	10	119294891	119296182	TRUE	10	119296179	119296250	0	BCOR
543	14	72052894	72053361	FALSE	14	72052010	72052064	829	BCOR
544	17	77766335	77767485	TRUE	17	77767470	77767504	0	BCOR
545	11	503283	503807	FALSE	11	503845	503932	37	BCOR
546	3	138739722	138739922	FALSE	3	138740033	138740060	110	BCOR
547	8	49984477	49984746	TRUE	8	49984726	49984747	0	BCOR
548	21	40823722	40824457	TRUE	21	40824366	40824473	0	BCOR
549	9	130025587	130025776	TRUE	9	130025724	130025884	0	BCOR
550	11	31841524	31841768	TRUE	11	31841768	31841787	0	BCOR
551	1	208132004	208132787	TRUE	1	208132097	208132097	0	BCOR
552	2	123418722	123419093	TRUE	2	123419043	123419072	0	BCOR
553	1	47898911	47899667	TRUE	1	47899651	47899695	0	BCOR
554	1	11561489	11561956	FALSE	1	11560869	11561024	464	BCOR
555	7	47556811	47556928	FALSE	7	47556638	47556692	118	BCOR
556	17	26711117	26711803	TRUE	17	26711514	26711607	0	BCOR
557	6	31913770	31913995	TRUE	6	31913868	31914047	0	BCOR
558	3	71113124	71113603	TRUE	3	71113589	71113612	0	BCOR
559	3	128202036	128202731	TRUE	3	128202731	128202736	0	BCOR
560	22	28195524	28195815	TRUE	22	28195787	28195868	0	BCOR
561	1	223308238	223308937	TRUE	1	223308780	223308791	0	BCOR
562	17	77997760	77997950	FALSE	17	77997677	77997687	72	BCOR
563	11	27492378	27493080	TRUE	11	27493048	27493062	0	BCOR
564	4	159094277	159094964	TRUE	4	159094630	159094655	0	BCOR
565	6	30652376	30652399	TRUE	6	30652375	30652466	0	BCOR
566	19	47288244	47288263	TRUE	19	47288236	47288271	0	BCOR
567	7	149389669	149389941	TRUE	7	149389937	149389960	0	BCOR
568	6	17289993	17290146	TRUE	6	17290065	17290118	0	BCOR
569	8	19540210	19540272	TRUE	8	19540256	19540283	0	BCOR
570	1	64087450	64087627	FALSE	1	64087352	64087431	18	BCOR
571	6	30419491	30419551	TRUE	6	30419544	30419569	0	BCOR
572	4	151500631	151501298	TRUE	4	151501277	151501316	0	BCOR
573	8	143545478	143545949	FALSE	8	143545075	143545137	340	BCOR
574	17	40935998	40936570	TRUE	17	40936562	40936606	0	BCOR
575	6	70576168	70576321	TRUE	6	70576301	70576324	0	BCOR
576	5	169816755	169816960	FALSE	5	169816509	169816608	146	BCOR
577	18	20734976	20735537	TRUE	18	20735535	20735624	0	BCOR
578	3	128212273	128212644	TRUE	3	128212628	128212650	0	BCOR
579	1	3999767	4000273	FALSE	1	3999583	3999757	9	BCOR
580	10	12648032	12648526	FALSE	10	12647812	12647835	196	BCOR
581	16	2039105	2039612	TRUE	16	2039570	2039617	0	BCOR
582	19	2525290	2525634	FALSE	19	2524893	2524936	353	BCOR
583	18	67069959	67070324	FALSE	18	67069826	67069906	52	BCOR
584	1	228291668	228292062	TRUE	1	228291861	228291907	0	BCOR
585	7	151565595	151565731	TRUE	7	151565615	151565714	0	BCOR
586	19	6744474	6745717	TRUE	19	6744470	6744571	0	BCOR
587	12	127226615	127227142	TRUE	12	127226896	127226975	0	BCOR
588	5	1973774	1974131	FALSE	5	1973596	1973768	5	BCOR
589	11	71725298	71725590	TRUE	11	71725486	71725546	0	BCOR
590	1	2179243	2179358	FALSE	1	2179205	2179214	28	BCOR
591	1	53528612	53528991	TRUE	1	53528943	53528977	0	BCOR
592	11	5711669	5712109	TRUE	11	5711908	5711917	0	BCOR
593	15	92555091	92555388	TRUE	15	92555274	92555401	0	BCOR
594	18	32935304	32935735	TRUE	18	32935623	32935751	0	BCOR
595	16	4987911	4987927	FALSE	16	4987566	4987604	306	BCOR
596	13	113705717	113705733	FALSE	13	113705763	113705823	29	BCOR
597	17	66951611	66951903	TRUE	17	66951825	66951846	0	BCOR
598	7	27281465	27281569	TRUE	7	27281563	27281608	0	BCOR
599	11	42275352	42275722	TRUE	11	42275676	42275725	0	BCOR
600	8	5909880	5910061	TRUE	8	5909886	5909888	0	BCOR
601	17	53499747	53499954	TRUE	17	53499776	53499792	0	BCOR
602	14	91818497	91818668	FALSE	14	91818134	91818195	301	BCOR
603	10	30348942	30349729	TRUE	10	30349180	30349281	0	BCOR
604	7	157323060	157323444	TRUE	7	157323382	157323431	0	BCOR
605	7	96655798	96655981	TRUE	7	96655970	96655996	0	BCOR
606	9	134296662	134296700	FALSE	9	134296749	134296797	48	BCOR
607	9	71939349	71939502	TRUE	9	71939501	71939510	0	BCOR
608	1	2138442	2138953	TRUE	1	2138620	2138634	0	BCOR
609	12	40200802	40201153	TRUE	12	40200967	40201130	0	BCOR
610	14	69404437	69404662	TRUE	14	69404642	69404779	0	BCOR
611	1	152177273	152177682	TRUE	1	152177401	152177447	0	BCOR
612	12	54420837	54421335	TRUE	12	54420771	54420846	0	BCOR
613	6	30882994	30883074	TRUE	6	30883066	30883130	0	BCOR
614	7	38039664	38040000	TRUE	7	38039974	38040012	0	BCOR
615	2	227661213	227661291	TRUE	2	227661283	227661355	0	BCOR
616	11	121297557	121297737	TRUE	11	121297738	121297746	0	BCOR
617	6	31938847	31938861	FALSE	6	31938954	31938993	92	BCOR
618	22	33242850	33243350	TRUE	22	33243266	33243361	0	BCOR
619	9	8501055	8501352	TRUE	9	8501198	8501206	0	BCOR
620	7	906726	906799	FALSE	7	906013	906029	696	BCOR
621	15	36654997	36655172	FALSE	15	36654944	36654968	28	BCOR
622	8	10919250	10919855	TRUE	8	10919830	10919847	0	BCOR
623	1	151916734	151917543	TRUE	1	151917542	151917605	0	BCOR
624	1	217311993	217312478	TRUE	1	217312271	217312286	0	BCOR
625	16	66583044	66583081	FALSE	16	66583220	66583357	138	BCOR
626	22	45912982	45913263	FALSE	22	45912376	45912486	495	BCOR
627	1	13988163	13988500	TRUE	1	13988291	13988304	0	BCOR
628	5	131516837	131516877	TRUE	5	131516796	131516899	0	BCOR
629	13	111108441	111108643	TRUE	13	111108643	111108771	0	BCOR
630	8	37997055	37997055	FALSE	8	37996503	37996525	529	BCOR
631	17	10372972	10373381	TRUE	17	10373182	10373232	0	BCOR
632	1	228743364	228743379	FALSE	1	228743228	228743329	34	BCOR
633	3	186464087	186464153	FALSE	3	186464553	186464746	399	BCOR
634	8	27181586	27181813	TRUE	8	27181791	27181806	0	BCOR
635	1	78955759	78956268	TRUE	1	78956238	78956340	0	BCOR
636	4	166299239	166299786	TRUE	4	166299260	166299343	0	BCOR
637	11	58343791	58344334	TRUE	11	58344326	58344365	0	BCOR
638	18	33733202	33733868	TRUE	18	33733839	33733882	0	BCOR
639	15	91139815	91140248	TRUE	15	91139816	91139820	0	BCOR
640	4	95372196	95372449	TRUE	4	95372402	95372457	0	BCOR
641	17	2699689	2699718	FALSE	17	2700205	2700282	486	BCOR
642	2	242787243	242787716	TRUE	2	242787632	242787752	0	BCOR
643	2	65217528	65217623	TRUE	2	65217576	65217630	0	BCOR
644	18	64899739	64899875	FALSE	18	64900095	64900110	219	BCOR
645	10	27147450	27147876	TRUE	10	27147810	27147894	0	BCOR
646	7	1315725	1315866	TRUE	7	1315833	1315884	0	BCOR
647	7	94954059	94954202	TRUE	7	94954161	94954168	0	BCOR
648	7	707728	707728	FALSE	7	707614	707651	76	BCOR
649	1	24621406	24621673	TRUE	1	24621630	24621689	0	BCOR
650	22	31884619	31884762	TRUE	22	31884747	31884924	0	BCOR
651	3	107393225	107393456	TRUE	3	107393421	107393475	0	BCOR
652	14	103986227	103986332	TRUE	14	103986312	103986346	0	BCOR
653	17	77021594	77021716	TRUE	17	77021684	77021752	0	BCOR
654	3	114790243	114790979	TRUE	3	114790126	114790245	0	BCOR
655	6	28350928	28351351	TRUE	6	28351346	28351354	0	BCOR
656	5	49737607	49737773	TRUE	5	49737597	49737622	0	BCOR
657	16	21290872	21291358	TRUE	16	21291039	21291073	0	BCOR
658	17	3794573	3794828	TRUE	17	3794728	3794768	0	BCOR
659	6	32026610	32026656	FALSE	6	32026459	32026495	114	BCOR
660	7	55313012	55313442	TRUE	7	55313404	55313450	0	BCOR
661	16	61951894	61952176	TRUE	16	61952021	61952050	0	BCOR
662	4	106819134	106819347	TRUE	4	106819340	106819368	0	BCOR
663	11	62753072	62753561	FALSE	11	62752851	62752868	203	BCOR
664	19	827576	827739	TRUE	19	827707	827784	0	BCOR
665	11	41880120	41880716	TRUE	11	41880629	41880767	0	BCOR
666	10	94002719	94003053	TRUE	10	94003017	94003063	0	BCOR
667	2	242844000	242844601	FALSE	2	242844779	242844793	177	BCOR
668	10	133796348	133796494	TRUE	10	133796384	133796535	0	BCOR
669	18	72201665	72201665	FALSE	18	72201687	72201804	21	BCOR
670	14	105942022	105942243	TRUE	14	105942212	105942264	0	BCOR
671	19	49891270	49891603	TRUE	19	49891470	49891507	0	BCOR
672	19	41308594	41308754	FALSE	19	41308851	41308857	96	BCOR
673	1	67461646	67462433	TRUE	1	67462314	67462440	0	BCOR
674	2	134326204	134326273	FALSE	2	134326149	134326157	46	BCOR
675	11	315102	315262	TRUE	11	315247	315344	0	BCOR
676	22	46482020	46482241	TRUE	22	46482234	46482259	0	BCOR
677	8	19460935	19461068	TRUE	8	19461045	19461055	0	BCOR
678	3	184035508	184035527	FALSE	3	184035861	184035902	333	BCOR
679	5	170873095	170873155	TRUE	5	170873099	170873226	0	BCOR
680	3	25469914	25470113	FALSE	3	25470120	25470175	6	BCOR
681	16	28995916	28996221	TRUE	16	28995909	28995946	0	BCOR
682	2	64834106	64834430	TRUE	2	64834288	64834313	0	BCOR
683	2	176981064	176981402	TRUE	2	176981400	176981429	0	BCOR
684	7	155242911	155243417	TRUE	7	155242942	155243019	0	BCOR
685	17	40936767	40937253	TRUE	17	40937244	40937259	0	BCOR
686	8	599963	600488	TRUE	8	600429	600493	0	BCOR
687	7	28452066	28452131	TRUE	7	28452119	28452143	0	BCOR
688	7	73392697	73393175	TRUE	7	73392915	73392968	0	BCOR
689	11	47546068	47546214	TRUE	11	47546109	47546219	0	BCOR
690	8	143823809	143824001	FALSE	8	143824258	143824315	256	BCOR
691	11	2464954	2465103	TRUE	11	2465079	2465138	0	BCOR
692	11	50257256	50257752	TRUE	11	50257734	50257784	0	BCOR
693	11	47431044	47431593	TRUE	11	47431568	47431617	0	BCOR
694	3	187930207	187930530	TRUE	3	187930123	187930232	0	BCOR
695	5	171094783	171095097	FALSE	5	171094439	171094521	261	BCOR
696	4	15375846	15376119	TRUE	4	15376116	15376179	0	BCOR
697	11	3253769	3253838	TRUE	11	3253775	3253861	0	BCOR
698	3	14443428	14443694	TRUE	3	14443694	14443696	0	BCOR
699	6	72924771	72925422	TRUE	6	72925342	72925346	0	BCOR
700	10	131764852	131765778	TRUE	10	131765779	131765807	0	BCOR
701	13	114103477	114104057	TRUE	13	114104020	114104107	0	BCOR
702	7	100238750	100239188	TRUE	7	100238959	100238988	0	BCOR
703	19	36604588	36604764	TRUE	19	36604762	36604915	0	BCOR
704	17	81042372	81043057	TRUE	17	81043046	81043102	0	BCOR
705	16	11034436	11035049	TRUE	16	11034413	11034490	0	BCOR
706	1	171226225	171226354	TRUE	1	171226343	171226364	0	BCOR
707	12	110156245	110156442	TRUE	12	110156441	110156467	0	BCOR
708	14	23311678	23311740	FALSE	14	23312085	23312098	344	BCOR
709	6	18053156	18053826	TRUE	6	18053817	18053852	0	BCOR
710	6	170531229	170531265	FALSE	6	170531156	170531217	11	BCOR
711	1	155167337	155167780	TRUE	1	155167713	155167740	0	BCOR
712	5	169815293	169816378	TRUE	5	169815981	169815995	0	BCOR
713	1	203829481	203830200	TRUE	1	203830061	203830071	0	BCOR
714	8	40755864	40756234	TRUE	8	40756231	40756256	0	BCOR
715	3	50488020	50488286	FALSE	3	50487073	50487117	902	BCOR
716	10	80873603	80873797	TRUE	10	80873764	80873855	0	BCOR
717	8	48675911	48676092	FALSE	8	48675512	48675533	377	BCOR
718	12	8815624	8816028	FALSE	12	8815479	8815510	113	BCOR
719	12	53184086	53184277	FALSE	12	53184428	53184452	150	BCOR
720	9	84203113	84203516	TRUE	9	84203223	84203226	0	BCOR
721	7	94042867	94043557	TRUE	7	94043520	94043625	0	BCOR
722	17	35656660	35656896	FALSE	17	35656146	35656207	452	BCOR
723	15	40572137	40572550	TRUE	15	40572181	40572267	0	BCOR
724	2	126229494	126229729	TRUE	2	126229528	126229555	0	BCOR
725	2	31361757	31361785	TRUE	2	31361779	31361795	0	BCOR
726	6	31765195	31765567	FALSE	6	31764998	31764999	195	BCOR
727	1	2458506	2459224	TRUE	1	2458901	2458931	0	BCOR
728	3	45071119	45071568	TRUE	3	45071330	45071381	0	BCOR
729	7	5535302	5535582	TRUE	7	5535555	5535596	0	BCOR
730	11	111312331	111312453	FALSE	11	111312510	111312524	56	BCOR
731	3	178978849	178978985	TRUE	3	178978969	178979020	0	BCOR
732	6	30610775	30610781	FALSE	6	30610987	30610993	205	BCOR
733	17	79372254	79372528	TRUE	17	79372520	79372536	0	BCOR
734	3	52488904	52489039	FALSE	3	52488649	52488852	51	BCOR
735	10	80168646	80168872	TRUE	10	80168851	80168884	0	BCOR
736	16	88228663	88228780	TRUE	16	88228760	88228815	0	BCOR
737	10	104164777	104165433	TRUE	10	104165426	104165498	0	BCOR
738	1	75593804	75594001	TRUE	1	75593960	75594014	0	BCOR
739	6	29617320	29617549	TRUE	6	29617537	29617556	0	BCOR
740	1	152298710	152299078	TRUE	1	152299059	152299092	0	BCOR
741	1	41448742	41449199	TRUE	1	41449140	41449224	0	BCOR
742	10	29371219	29371339	FALSE	10	29371743	29371755	403	BCOR
743	15	47704221	47704510	TRUE	15	47704494	47704539	0	BCOR
744	14	96520646	96520706	TRUE	14	96520698	96520715	0	BCOR
745	14	61575469	61575980	TRUE	14	61575934	61576004	0	BCOR
746	5	110062725	110062780	FALSE	5	110062288	110062383	341	BCOR
747	19	46443801	46444017	TRUE	19	46443778	46444003	0	BCOR
748	1	170637600	170637796	TRUE	1	170637797	170637818	0	BCOR
749	10	131424627	131425198	TRUE	10	131424786	131424800	0	BCOR
750	11	46382485	46382562	FALSE	11	46382600	46382616	37	BCOR
751	2	169769071	169769616	TRUE	2	169769589	169769636	0	BCOR
752	10	135259860	135260221	FALSE	10	135260278	135260294	56	BCOR
753	4	171194902	171195014	TRUE	4	171194999	171195052	0	BCOR
754	13	66090871	66091449	TRUE	13	66091403	66091473	0	BCOR
755	3	14581777	14581959	FALSE	3	14582248	14582343	288	BCOR
756	6	29933915	29933971	TRUE	6	29933949	29933996	0	BCOR
757	12	122681714	122682092	TRUE	12	122681904	122682000	0	BCOR
758	19	1271057	1271307	TRUE	19	1271125	1271129	0	BCOR
759	18	46456572	46457031	FALSE	18	46456531	46456558	13	BCOR
760	20	62850616	62850926	FALSE	20	62850178	62850239	376	BCOR
761	14	100497229	100497633	TRUE	14	100497330	100497434	0	BCOR
762	6	168841257	168841455	TRUE	6	168841447	168841482	0	BCOR
763	10	2699291	2699357	TRUE	10	2699358	2699375	0	BCOR
764	9	1946636	1946775	FALSE	9	1946139	1946334	301	BCOR
765	2	88924582	88925098	TRUE	2	88925060	88925062	0	BCOR
766	1	208085043	208085889	TRUE	1	208085868	208085912	0	BCOR
767	8	104032813	104032860	TRUE	8	104032831	104032879	0	BCOR
768	6	165241087	165241210	FALSE	6	165240758	165240867	219	BCOR
769	2	231191662	231191880	TRUE	2	231191868	231191914	0	BCOR
770	3	20080218	20080268	TRUE	3	20080238	20080269	0	BCOR
771	17	42994260	42994269	TRUE	17	42994256	42994338	0	BCOR
772	11	133232454	133232657	FALSE	11	133232356	133232367	86	BCOR
773	17	54230805	54230996	TRUE	17	54230866	54230871	0	BCOR
774	7	158182909	158183093	FALSE	7	158182667	158182724	184	BCOR
775	5	4773355	4773497	FALSE	5	4773304	4773306	48	BCOR
776	2	63284132	63284481	TRUE	2	63284404	63284519	0	BCOR
777	19	44332227	44332311	TRUE	19	44332224	44332402	0	BCOR
778	11	130849492	130849552	FALSE	11	130849132	130849149	342	BCOR
779	20	56239590	56239706	FALSE	20	56239185	56239361	228	BCOR
780	9	36036451	36036514	TRUE	9	36036504	36036508	0	BCOR
781	14	68826689	68827099	FALSE	14	68825948	68826070	618	BCOR
782	16	68014338	68014428	FALSE	16	68013717	68013808	529	BCOR
783	17	7461915	7462028	FALSE	17	7461761	7461783	131	BCOR
784	6	31936154	31936192	FALSE	6	31935302	31935340	813	BCOR
785	16	89508612	89509009	TRUE	16	89508604	89508644	0	BCOR
786	20	17869566	17869967	TRUE	20	17869882	17869932	0	BCOR
787	22	27520354	27521137	TRUE	22	27520588	27520610	0	BCOR
788	17	51900032	51900115	TRUE	17	51900085	51900153	0	BCOR
789	7	156398144	156399000	TRUE	7	156398982	156399017	0	BCOR
790	9	8485122	8485833	TRUE	9	8485037	8485125	0	BCOR
791	1	90097496	90097981	TRUE	1	90097951	90097969	0	BCOR
792	10	531569	532409	TRUE	10	532361	532415	0	BCOR
793	13	110521956	110522572	TRUE	13	110522570	110522593	0	BCOR
794	2	39470725	39471182	TRUE	2	39471174	39471219	0	BCOR
795	11	28923204	28923796	TRUE	11	28923668	28923757	0	BCOR
796	6	101846779	101846872	TRUE	6	101846837	101846883	0	BCOR
797	1	2827798	2828198	TRUE	1	2827748	2827798	0	BCOR
798	1	2120978	2121521	TRUE	1	2121516	2121527	0	BCOR
799	12	115137709	115138445	FALSE	12	115139458	115139595	1012	BCOR
800	9	139776893	139777635	TRUE	9	139777290	139777354	0	BCOR
801	3	32860909	32861318	TRUE	3	32861285	32861340	0	BCOR
802	14	107253273	107253428	TRUE	14	107253376	107253444	0	BCOR
803	12	94658631	94659104	TRUE	12	94658946	94659124	0	BCOR
804	21	47604052	47604291	TRUE	21	47604291	47604324	0	BCOR
805	2	176964328	176964456	TRUE	2	176964457	176964457	0	BCOR
806	13	76334707	76334813	TRUE	13	76334698	76334747	0	BCOR
807	5	1343592	1344139	FALSE	5	1343385	1343441	150	BCOR
808	16	62860193	62860510	TRUE	16	62860435	62860457	0	BCOR
809	3	195578208	195578259	TRUE	3	195578230	195578297	0	BCOR
810	12	10545083	10545471	TRUE	12	10545451	10545505	0	BCOR
811	1	3130485	3130550	FALSE	1	3130225	3130228	256	BCOR
812	11	42261951	42262612	FALSE	11	42262725	42262728	112	BCOR
813	17	78800574	78800774	TRUE	17	78800756	78800842	0	BCOR
814	13	77899183	77899572	FALSE	13	77899901	77899903	328	BCOR
815	10	116285969	116286411	TRUE	10	116286281	116286290	0	BCOR
816	11	64267547	64267898	TRUE	11	64267791	64267817	0	BCOR
817	9	119117819	119118087	FALSE	9	119117708	119117730	88	BCOR
818	16	34726852	34726930	TRUE	16	34726922	34726933	0	BCOR
819	5	173837973	173838621	TRUE	5	173838529	173838580	0	BCOR
820	1	41889466	41889828	TRUE	1	41889814	41889885	0	BCOR
821	5	134364583	134364968	TRUE	5	134364962	134364971	0	BCOR
822	1	56453730	56453730	FALSE	1	56453749	56453841	18	BCOR
823	5	55594154	55594618	TRUE	5	55594247	55594325	0	BCOR
824	2	72986751	72986860	TRUE	2	72986682	72986774	0	BCOR
825	9	91002303	91002404	TRUE	9	91002386	91002451	0	BCOR
826	19	6502740	6502763	TRUE	19	6502721	6502776	0	BCOR
827	12	3427559	3427729	FALSE	12	3428026	3428123	296	BCOR
828	12	124743880	124744261	FALSE	12	124744297	124744314	35	BCOR
829	16	86611690	86611831	FALSE	16	86611676	86611683	6	BCOR
830	10	88727341	88727732	FALSE	10	88727169	88727320	20	BCOR
831	8	1713005	1713012	TRUE	8	1712958	1713023	0	BCOR
832	21	34186015	34186122	TRUE	21	34186091	34186136	0	BCOR
833	3	184098911	184099259	TRUE	3	184099258	184099276	0	BCOR
834	1	244435933	244436226	TRUE	1	244436107	244436107	0	BCOR
835	14	84382053	84382726	FALSE	14	84381952	84382024	28	BCOR
836	9	100262176	100262902	TRUE	9	100262808	100262821	0	BCOR
837	6	901264	901297	TRUE	6	901272	901348	0	BCOR
838	6	169688944	169689311	TRUE	6	169689312	169689407	0	BCOR
839	8	42397703	42397764	TRUE	8	42397709	42397774	0	BCOR
840	7	53103287	53103312	FALSE	7	53103418	53103493	105	BCOR
841	17	40687596	40687830	TRUE	17	40687602	40687658	0	BCOR
842	6	17282859	17283113	TRUE	6	17282896	17282957	0	BCOR
843	18	30051564	30051735	TRUE	18	30051611	30051636	0	BCOR
844	19	44039475	44039755	TRUE	19	44039706	44039814	0	BCOR
845	11	45928898	45929126	TRUE	11	45929002	45929029	0	BCOR
846	7	27227537	27228112	TRUE	7	27228112	27228114	0	BCOR
847	11	55110527	55110562	FALSE	11	55111168	55111312	605	BCOR
848	22	32808489	32808786	TRUE	22	32808527	32808635	0	BCOR
849	19	49936880	49937176	TRUE	19	49936822	49936894	0	BCOR
850	15	60772038	60772297	FALSE	15	60772370	60772459	72	BCOR
851	3	124000793	124000958	TRUE	3	124000727	124000837	0	BCOR
852	2	162284206	162284644	TRUE	2	162284466	162284515	0	BCOR
853	2	177028162	177028606	TRUE	2	177028513	177028631	0	BCOR
854	3	46449289	46449636	FALSE	3	46449736	46449798	99	BCOR
855	20	36011999	36012016	FALSE	20	36011653	36011777	221	BCOR
856	8	3429382	3429480	FALSE	8	3429768	3429814	287	BCOR
857	3	66534050	66534318	TRUE	3	66534103	66534158	0	BCOR
858	14	104845326	104845401	TRUE	14	104845399	104845489	0	BCOR
859	19	41310517	41311082	TRUE	19	41311028	41311087	0	BCOR
860	6	53975898	53976194	TRUE	6	53975896	53975898	0	BCOR
861	10	664719	664994	TRUE	10	664992	665063	0	BCOR
862	6	40567317	40567553	FALSE	6	40567295	40567295	21	BCOR
863	10	124145391	124145532	TRUE	10	124145524	124145533	0	BCOR
864	16	27078053	27078517	FALSE	16	27078741	27078815	223	BCOR
865	3	172314081	172314247	TRUE	3	172314238	172314361	0	BCOR
866	6	31733810	31733894	TRUE	6	31733749	31733907	0	BCOR
867	19	18980103	18980443	TRUE	19	18980311	18980320	0	BCOR
868	14	77783299	77783447	FALSE	14	77783258	77783265	33	BCOR
869	5	92907851	92908051	FALSE	5	92907649	92907658	192	BCOR
870	6	29431208	29431410	TRUE	6	29431242	29431270	0	BCOR
871	12	680320	680489	TRUE	12	680456	680543	0	BCOR
872	1	47656137	47656423	FALSE	1	47656644	47656661	220	BCOR
873	17	77174120	77174625	TRUE	17	77174585	77174650	0	BCOR
874	16	27279378	27279517	TRUE	16	27279502	27279540	0	BCOR
875	4	100006910	100007425	FALSE	4	100006862	100006870	39	BCOR
876	10	73335297	73335477	TRUE	10	73335394	73335580	0	BCOR
877	7	157653809	157654170	TRUE	7	157654139	157654195	0	BCOR
878	12	2378802	2378874	TRUE	12	2378857	2378972	0	BCOR
879	6	100914480	100915191	TRUE	6	100915154	100915194	0	BCOR
880	8	18541529	18542074	TRUE	8	18542030	18542095	0	BCOR
881	13	108922150	108922375	TRUE	13	108922360	108922391	0	BCOR
882	8	94751454	94752219	TRUE	8	94752195	94752321	0	BCOR
883	6	31696102	31696229	FALSE	6	31695910	31695926	175	BCOR
884	7	27142547	27142799	TRUE	7	27142798	27142801	0	BCOR
885	5	68710813	68711028	TRUE	5	68711021	68711034	0	BCOR
886	19	47835195	47835316	FALSE	19	47834566	47834569	625	BCOR
887	17	41172092	41172412	TRUE	17	41172225	41172288	0	BCOR
888	17	1633451	1634018	FALSE	17	1634537	1634655	518	BCOR
889	1	229546537	229546808	TRUE	1	229546802	229546839	0	BCOR
890	9	136844397	136844768	TRUE	9	136844705	136844780	0	BCOR
891	1	170634859	170635122	TRUE	1	170635114	170635131	0	BCOR
892	16	46919075	46919194	TRUE	16	46918998	46919114	0	BCOR
893	7	27245088	27245747	TRUE	7	27245701	27245771	0	BCOR
894	1	1296671	1297187	TRUE	1	1296826	1296857	0	BCOR
895	17	406137	406501	FALSE	17	407245	407302	743	BCOR
896	8	41504993	41505411	TRUE	8	41505407	41505489	0	BCOR
897	3	170137633	170137871	FALSE	3	170137302	170137322	310	BCOR
898	11	31825969	31826574	TRUE	11	31826574	31826601	0	BCOR
899	15	47691812	47692412	TRUE	15	47692184	47692388	0	BCOR
900	11	111169284	111169427	TRUE	11	111169279	111169375	0	BCOR
901	3	45209187	45209252	TRUE	3	45209214	45209276	0	BCOR
902	5	175843923	175844368	TRUE	5	175843995	175844009	0	BCOR
903	3	137228231	137228636	FALSE	3	137228114	137228209	21	BCOR
904	1	165321741	165322606	TRUE	1	165322477	165322482	0	BCOR
905	6	27730294	27730563	TRUE	6	27730342	27730381	0	BCOR
906	1	235299614	235299940	TRUE	1	235299938	235299971	0	BCOR
907	15	78632184	78632572	TRUE	15	78632570	78632589	0	BCOR
908	10	71087634	71087979	TRUE	10	71087851	71087956	0	BCOR
909	4	11470622	11470821	FALSE	4	11471232	11471323	410	BCOR
910	1	76778519	76778662	TRUE	1	76778631	76778702	0	BCOR
911	6	32015215	32015297	FALSE	6	32015457	32015459	159	BCOR
912	13	114965560	114966314	FALSE	13	114966803	114966807	488	BCOR
913	15	26109249	26109261	FALSE	15	26109420	26109425	158	BCOR
914	14	101459539	101459591	TRUE	14	101459564	101459603	0	BCOR
915	10	118896363	118896363	TRUE	10	118896336	118896399	0	BCOR
916	2	27073173	27073253	TRUE	2	27073253	27073276	0	BCOR
917	16	31484334	31484417	TRUE	16	31484415	31484445	0	BCOR
918	19	15160179	15160285	TRUE	19	15160279	15160323	0	BCOR
919	11	2170412	2170779	TRUE	11	2170712	2170753	0	BCOR
920	11	134945834	134945853	FALSE	11	134945636	134945716	117	BCOR
921	16	27791050	27791184	TRUE	16	27791021	27791162	0	BCOR
922	12	100591896	100591896	TRUE	12	100591790	100591908	0	BCOR
923	19	10655622	10655686	FALSE	19	10655614	10655617	4	BCOR
924	13	41242718	41242818	TRUE	13	41242792	41242831	0	BCOR
925	7	425505	425882	TRUE	7	425773	425887	0	BCOR
926	7	151077901	151078646	TRUE	7	151078436	151078445	0	BCOR
927	6	31598424	31598464	FALSE	6	31598575	31598663	110	BCOR
928	6	28226905	28227068	FALSE	6	28226796	28226809	95	BCOR
929	7	27160520	27160674	TRUE	7	27160668	27160703	0	BCOR
930	19	4671102	4671760	TRUE	19	4671078	4671179	0	BCOR
931	3	107942749	107943092	TRUE	3	107942791	107942907	0	BCOR
932	14	104178543	104178670	TRUE	14	104178568	104178614	0	BCOR
933	1	47644300	47644725	TRUE	1	47644325	47644433	0	BCOR
934	9	79631737	79631797	TRUE	9	79631791	79631815	0	BCOR
935	11	41735313	41736031	TRUE	11	41735547	41735617	0	BCOR
936	19	52150634	52150700	TRUE	19	52150657	52150804	0	BCOR
937	2	176961552	176961753	TRUE	2	176961747	176961824	0	BCOR
938	3	184118106	184118970	TRUE	3	184118968	184119011	0	BCOR
939	12	3861567	3861616	FALSE	12	3862024	3862030	407	BCOR
940	17	39558496	39558556	FALSE	17	39558410	39558417	78	BCOR
941	17	7452926	7453377	TRUE	17	7453065	7453068	0	BCOR
942	16	832841	832963	TRUE	16	832927	832969	0	BCOR
943	16	74775045	74775219	FALSE	16	74775327	74775335	107	BCOR
944	6	32165089	32165200	TRUE	6	32165095	32165118	0	BCOR
945	21	47474420	47474564	FALSE	21	47475817	47475954	1252	BCOR
946	17	198952	199289	TRUE	17	199276	199334	0	BCOR
947	7	27183973	27184030	TRUE	7	27184030	27184033	0	BCOR
948	3	172241008	172241216	TRUE	3	172240992	172241119	0	BCOR
949	2	21266886	21266953	FALSE	2	21267109	21267121	155	BCOR
950	17	48250505	48250645	TRUE	17	48250645	48250674	0	BCOR
951	17	76264212	76264540	TRUE	17	76264513	76264708	0	BCOR
952	7	150779390	150779710	TRUE	7	150779691	150779743	0	BCOR
953	18	21243422	21243559	TRUE	18	21243503	21243527	0	BCOR
954	1	47911449	47911940	TRUE	1	47911927	47911949	0	BCOR
955	3	184037459	184037523	TRUE	3	184037497	184037565	0	BCOR
956	7	30951709	30951801	TRUE	7	30951767	30951853	0	BCOR
957	1	2170956	2171253	TRUE	1	2170929	2171010	0	BCOR
958	11	67210192	67210282	TRUE	11	67210194	67210212	0	BCOR
959	14	101543050	101543122	FALSE	14	101543325	101543334	202	BCOR
960	6	112684067	112684233	TRUE	6	112684207	112684337	0	BCOR
961	10	61654171	61654204	TRUE	10	61654193	61654201	0	BCOR
962	19	46284983	46285007	TRUE	19	46284918	46285001	0	BCOR
963	20	39312434	39312493	FALSE	20	39312896	39313108	402	BCOR
964	17	62392400	62392537	FALSE	17	62393544	62393676	1006	BCOR
965	2	11539045	11539091	FALSE	2	11538784	11538801	243	BCOR
966	5	166802318	166802870	TRUE	5	166802734	166802779	0	BCOR
967	8	103395266	103395625	TRUE	8	103395570	103395631	0	BCOR
968	17	16884874	16885712	TRUE	17	16885657	16885812	0	BCOR
969	1	175568377	175568710	TRUE	1	175568683	175568788	0	BCOR
970	6	138820840	138821354	TRUE	6	138820726	138820918	0	BCOR
971	3	194090647	194091192	TRUE	3	194091106	194091195	0	BCOR
972	20	33111183	33111318	FALSE	20	33111102	33111106	76	BCOR
973	19	51104400	51104955	TRUE	19	51104939	51105007	0	BCOR
974	9	140197798	140197890	TRUE	9	140197853	140197917	0	BCOR
975	1	51442672	51442861	TRUE	1	51442861	51442862	0	BCOR
976	17	52976225	52976768	TRUE	17	52976722	52976783	0	BCOR
977	6	30850868	30850913	FALSE	6	30851418	30851521	504	BCOR
978	11	8705609	8705790	TRUE	11	8705668	8705829	0	BCOR
979	15	86315115	86315211	FALSE	15	86315220	86315234	8	BCOR
980	6	33600684	33601177	TRUE	6	33601175	33601186	0	BCOR
981	20	31174721	31175523	TRUE	20	31175069	31175098	0	BCOR
982	1	2169229	2169407	FALSE	1	2169072	2169210	18	BCOR
983	19	47287778	47288066	TRUE	19	47288013	47288122	0	BCOR
984	11	111789493	111789615	FALSE	11	111789915	111789948	299	BCOR
985	14	23315028	23315249	TRUE	14	23315188	23315231	0	BCOR
986	2	28973148	28973577	FALSE	2	28973757	28973814	179	BCOR
987	9	139796293	139796499	FALSE	9	139796633	139796753	133	BCOR
988	12	101253346	101253988	TRUE	12	101253891	101253992	0	BCOR
989	1	161147708	161147821	TRUE	1	161147817	161147873	0	BCOR
990	2	191044481	191044915	FALSE	2	191044928	191045006	12	BCOR
991	1	16370198	16370243	FALSE	1	16370878	16371075	634	BCOR
992	22	37977425	37977649	TRUE	22	37977650	37977703	0	BCOR
993	1	54483806	54483896	FALSE	1	54484085	54484132	188	BCOR
994	22	24989937	24990351	TRUE	22	24990126	24990235	0	BCOR
995	7	37888557	37888670	TRUE	7	37888491	37888625	0	BCOR
996	5	148533711	148533875	FALSE	5	148533505	148533515	195	BCOR
997	13	114917199	114917223	FALSE	13	114917605	114917610	381	BCOR
998	8	70583719	70584210	TRUE	8	70584209	70584211	0	BCOR
999	12	56040096	56040208	FALSE	12	56040054	56040093	2	BCOR
1000	7	27280585	27280924	TRUE	7	27280873	27280873	0	BCOR
1001	10	29133573	29133775	FALSE	10	29132696	29132715	857	BCOR
1002	10	83992430	83992838	TRUE	10	83992792	83992850	0	BCOR
1003	17	79390726	79391071	TRUE	17	79391058	79391117	0	BCOR
1004	18	54814261	54814289	FALSE	18	54815404	54815455	1114	BCOR
1005	14	100598740	100598759	TRUE	14	100598645	100598760	0	BCOR
1006	2	169957156	169957562	TRUE	2	169957547	169957575	0	BCOR
1007	21	31121163	31121244	TRUE	21	31121223	31121357	0	BCOR
1008	5	138634374	138634768	FALSE	5	138633996	138634062	311	BCOR
1009	6	41339246	41339486	TRUE	6	41339479	41339497	0	BCOR
1010	11	132730007	132730745	FALSE	11	132729973	132729979	27	BCOR
1011	6	28830789	28831109	TRUE	6	28831070	28831133	0	BCOR
1012	12	5539952	5540220	TRUE	12	5540219	5540223	0	BCOR
1013	11	17372745	17373108	TRUE	11	17373084	17373147	0	BCOR
1014	10	48439431	48439453	TRUE	10	48439428	48439482	0	BCOR
1015	7	157622032	157622221	TRUE	7	157622214	157622244	0	BCOR
1016	9	140969946	140970157	FALSE	9	140970270	140970306	112	BCOR
1017	6	31649623	31649728	TRUE	6	31649683	31649804	0	BCOR
1018	12	16512895	16513009	FALSE	12	16512192	16512218	676	BCOR
1019	9	137978260	137978523	TRUE	9	137978495	137978564	0	BCOR
1020	5	177581603	177581771	TRUE	5	177581580	177581616	0	BCOR
1021	6	31651020	31651059	FALSE	6	31651198	31651227	138	BCOR
1022	18	11146820	11147385	FALSE	18	11146510	11146518	301	BCOR
1023	19	11047165	11047173	FALSE	19	11047087	11047148	16	BCOR
1024	2	10545728	10545842	TRUE	2	10545830	10545997	0	BCOR
1025	7	27265159	27265522	TRUE	7	27265523	27265544	0	BCOR
1026	11	126284144	126284163	FALSE	11	126283682	126283881	262	BCOR
1027	8	8318919	8318966	FALSE	8	8319212	8319237	245	BCOR
1028	17	40489584	40489785	TRUE	17	40489738	40489806	0	BCOR
1029	7	37394656	37394706	TRUE	7	37394707	37394748	0	BCOR
1030	17	81045501	81045781	TRUE	17	81045515	81045628	0	BCOR
1031	9	124057531	124058376	TRUE	9	124057593	124057602	0	BCOR
1032	19	55973234	55973338	FALSE	19	55973082	55973088	145	BCOR
1033	20	2516502	2516592	FALSE	20	2516438	2516448	53	BCOR
1034	12	123519157	123519360	TRUE	12	123519342	123519526	0	BCOR
1035	6	76059726	76059773	TRUE	6	76059766	76059879	0	BCOR
1036	7	158750985	158751591	TRUE	7	158751521	158751533	0	BCOR
1037	1	222628115	222628214	TRUE	1	222628214	222628217	0	BCOR
1038	11	62693039	62693396	TRUE	11	62692938	62693138	0	BCOR
1039	8	57034102	57034389	TRUE	8	57034304	57034331	0	BCOR
1040	19	1593912	1594170	FALSE	19	1593317	1593317	594	BCOR
1041	17	8295257	8295814	TRUE	17	8295709	8295773	0	BCOR
1042	11	85565175	85565559	TRUE	11	85565558	85565601	0	BCOR
1043	17	46685353	46685846	TRUE	17	46685517	46685519	0	BCOR
1044	7	27232547	27232837	TRUE	7	27232835	27232848	0	BCOR
1045	2	101437805	101438204	TRUE	2	101437981	101438068	0	BCOR
1046	16	89061327	89062018	TRUE	16	89061686	89061723	0	BCOR
1047	12	132654924	132655396	TRUE	12	132655166	132655290	0	BCOR
1048	2	177024294	177024947	TRUE	2	177024398	177024490	0	BCOR
1049	19	50862004	50862289	TRUE	19	50862180	50862191	0	BCOR
1050	17	62255120	62255234	FALSE	17	62255001	62255010	109	BCOR
1051	20	52199594	52199778	FALSE	20	52199498	52199515	78	BCOR
1052	9	139557253	139557295	FALSE	9	139558342	139558399	1046	BCOR
1053	1	156466729	156467188	TRUE	1	156467165	156467247	0	BCOR
1054	4	184908351	184908541	TRUE	4	184908540	184908590	0	BCOR
1055	1	248790663	248791093	FALSE	1	248790486	248790583	79	BCOR
1056	3	12597236	12597720	TRUE	3	12597350	12597405	0	BCOR
1057	2	1417248	1417485	TRUE	2	1417483	1417570	0	BCOR
1058	18	74063855	74064307	TRUE	18	74064302	74064341	0	BCOR
1059	2	128422113	128422179	FALSE	2	128423103	128423104	923	BCOR
1060	5	150138866	150139148	TRUE	5	150139101	150139112	0	BCOR
1061	13	28630826	28631710	TRUE	13	28630855	28630871	0	BCOR
1062	5	141320601	141320961	TRUE	5	141320656	141320679	0	BCOR
1063	17	74693885	74694163	TRUE	17	74694157	74694324	0	BCOR
1064	13	100641317	100641646	TRUE	13	100641645	100641649	0	BCOR
1065	19	10671949	10672381	TRUE	19	10672206	10672212	0	BCOR
1066	1	234408280	234408686	TRUE	1	234408629	234408708	0	BCOR
1067	11	50129456	50129456	FALSE	11	50129168	50129227	228	BCOR
1068	16	85965827	85966031	FALSE	16	85965789	85965795	31	BCOR
1069	10	104211319	104211388	TRUE	10	104211361	104211455	0	BCOR
1070	17	4804374	4804838	TRUE	17	4804580	4804643	0	BCOR
1071	3	128226071	128226565	TRUE	3	128226275	128226307	0	BCOR
1072	20	57267528	57267680	FALSE	20	57266359	57266441	1086	BCOR
1073	10	133058339	133058857	TRUE	10	133058476	133058673	0	BCOR
1074	10	84559314	84559620	FALSE	10	84559669	84559725	48	BCOR
1075	13	73028631	73029200	TRUE	13	73028878	73028914	0	BCOR
1076	12	56914153	56914766	TRUE	12	56914731	56914774	0	BCOR
1077	17	37028295	37028742	FALSE	17	37029045	37029094	302	BCOR
1078	10	131682251	131682452	TRUE	10	131682430	131682451	0	BCOR
1079	1	74929525	74929791	FALSE	1	74929837	74929914	45	BCOR
1080	1	75596336	75596758	TRUE	1	75596319	75596340	0	BCOR
1081	5	29069919	29070581	TRUE	5	29070507	29070515	0	BCOR
1082	16	30774278	30774412	TRUE	16	30774379	30774427	0	BCOR
1083	12	101294654	101295359	TRUE	12	101295191	101295324	0	BCOR
1084	11	109292789	109292809	TRUE	11	109292776	109292816	0	BCOR
1085	17	13209886	13210190	TRUE	17	13210078	13210095	0	BCOR
1086	8	928459	928725	FALSE	8	929383	929442	657	BCOR
1087	22	20905343	20905646	TRUE	22	20905582	20905619	0	BCOR
1088	22	30093932	30094093	TRUE	22	30094011	30094082	0	BCOR
1089	21	47343264	47343716	TRUE	21	47343393	47343404	0	BCOR
1090	11	46004264	46005012	TRUE	11	46004266	46004273	0	BCOR
1091	1	247681439	247681581	TRUE	1	247681504	247681508	0	BCOR
1092	7	115862660	115863026	TRUE	7	115862992	115863050	0	BCOR
1093	8	130995990	130996306	TRUE	8	130996295	130996379	0	BCOR
1094	17	48242743	48243287	TRUE	17	48242821	48242829	0	BCOR
1095	7	156263827	156264161	TRUE	7	156264155	156264186	0	BCOR
1096	1	157012966	157013346	TRUE	1	157013304	157013381	0	BCOR
1097	3	49450513	49450905	TRUE	3	49450883	49450915	0	BCOR
1098	13	50706663	50706912	TRUE	13	50706906	50706926	0	BCOR
1099	8	145498936	145499016	FALSE	8	145501690	145501693	2673	BCOR
1100	1	17944499	17944660	TRUE	1	17944572	17944798	0	BCOR
1101	1	63790044	63790234	TRUE	1	63790216	63790238	0	BCOR
1102	19	55458730	55459081	FALSE	19	55459300	55459318	218	BCOR
1103	1	152879586	152880324	TRUE	1	152880313	152880314	0	BCOR
1104	15	74465484	74465899	TRUE	15	74465889	74465913	0	BCOR
1105	7	155867294	155868239	TRUE	7	155867973	155868023	0	BCOR
1106	11	68579907	68580041	TRUE	11	68579809	68579918	0	BCOR
1107	16	8347939	8348327	FALSE	16	8348708	8348766	380	BCOR
1108	2	176978893	176979642	TRUE	2	176978905	176979034	0	BCOR
1109	10	54531263	54531653	FALSE	10	54530836	54530963	299	BCOR
1110	17	33759512	33759957	TRUE	17	33759669	33759676	0	BCOR
1111	16	1128689	1128740	TRUE	16	1128732	1128742	0	BCOR
1112	7	72717666	72717666	TRUE	7	72717661	72717743	0	BCOR
1113	7	1882029	1882029	TRUE	7	1882022	1882050	0	BCOR
1114	7	41922091	41922264	TRUE	7	41922176	41922234	0	BCOR
1115	17	5019056	5019452	FALSE	17	5019488	5019640	35	BCOR
1116	1	40090869	40091349	TRUE	1	40091287	40091366	0	BCOR
1117	1	36863938	36864625	TRUE	1	36864133	36864137	0	BCOR
1118	18	77441177	77441381	FALSE	18	77441509	77441585	127	BCOR
1119	18	56934834	56935199	TRUE	18	56935178	56935226	0	BCOR
1120	2	78294210	78294359	TRUE	2	78294355	78294361	0	BCOR
1121	6	32038747	32038887	FALSE	6	32039014	32039086	126	BCOR
1122	6	169562427	169562540	FALSE	6	169561912	169561935	491	BCOR
1123	9	14691289	14691289	TRUE	9	14691269	14691321	0	BCOR
1124	19	51330265	51330453	FALSE	19	51330529	51330545	75	BCOR
1125	1	65990564	65990802	TRUE	1	65990735	65990811	0	BCOR
1126	10	29543503	29543732	TRUE	10	29543556	29543566	0	BCOR
1127	15	89786496	89786761	TRUE	15	89786742	89786761	0	BCOR
1128	9	8711763	8711966	FALSE	9	8712062	8712246	95	BCOR
1129	6	166970252	166970727	TRUE	6	166970605	166970646	0	BCOR
1130	2	67442559	67442584	TRUE	2	67442531	67442614	0	BCOR
1131	10	77871644	77871644	TRUE	10	77871637	77871658	0	BCOR
1132	15	74592566	74592786	TRUE	15	74592676	74592694	0	BCOR
1133	14	25045625	25046090	TRUE	14	25046045	25046156	0	BCOR
1134	5	140254845	140255069	TRUE	5	140254999	140255072	0	BCOR
1135	5	140179493	140180255	TRUE	5	140179718	140179731	0	BCOR
1136	17	40167977	40168331	TRUE	17	40168310	40168315	0	BCOR
1137	19	17932369	17932512	FALSE	19	17931102	17931163	1205	BCOR
1138	2	225862523	225862662	FALSE	2	225862415	225862442	80	BCOR
1139	7	155384895	155385272	TRUE	7	155385261	155385277	0	BCOR
1140	13	49108131	49108131	FALSE	13	49108371	49108392	239	BCOR
1141	14	70547432	70547826	TRUE	14	70547771	70547872	0	BCOR
1142	7	90338935	90339136	TRUE	7	90339134	90339201	0	BCOR
1143	17	7019262	7019389	TRUE	17	7019386	7019418	0	BCOR
1144	14	103604264	103604700	TRUE	14	103604604	103604696	0	BCOR
1145	3	111577743	111577968	TRUE	3	111577917	111578002	0	BCOR
1146	15	25123491	25123731	TRUE	15	25123624	25123734	0	BCOR
1147	7	47622177	47622279	TRUE	7	47622270	47622296	0	BCOR
1148	1	38218080	38218194	TRUE	1	38218134	38218216	0	BCOR
1149	6	31649469	31649502	TRUE	6	31649484	31649570	0	BCOR
1150	8	11720161	11720363	TRUE	8	11720310	11720312	0	BCOR
1151	19	47610813	47611314	TRUE	19	47611284	47611360	0	BCOR
1152	15	24506381	24506388	FALSE	15	24504481	24504489	1891	BCOR
1153	11	58736000	58736104	TRUE	11	58736070	58736174	0	BCOR
1154	11	31824262	31824644	TRUE	11	31824631	31824651	0	BCOR
1155	10	118387207	118387518	TRUE	10	118387511	118387536	0	BCOR
1156	10	78870177	78870221	TRUE	10	78870214	78870298	0	BCOR
1157	20	25731839	25732163	TRUE	20	25731973	25732014	0	BCOR
1158	22	18038146	18038436	FALSE	22	18039155	18039267	718	BCOR
1159	19	17579339	17579559	TRUE	19	17579539	17579611	0	BCOR
1160	11	2162478	2162510	TRUE	11	2162488	2162556	0	BCOR
1161	16	2837903	2838122	FALSE	16	2838939	2839143	816	BCOR
1162	1	111218079	111218282	TRUE	1	111218274	111218327	0	BCOR
1163	3	121949083	121949308	TRUE	3	121949158	121949240	0	BCOR
1164	6	466893	466935	FALSE	6	466970	466985	34	BCOR
1165	15	78748272	78748272	TRUE	15	78748232	78748300	0	BCOR
1166	1	191120020	191120220	TRUE	1	191120132	191120251	0	BCOR
1167	12	121157892	121158681	TRUE	12	121157979	121158004	0	BCOR
1168	14	68666556	68666788	TRUE	14	68666782	68666880	0	BCOR
1169	11	5617812	5617856	FALSE	11	5617358	5617408	403	BCOR
1170	8	134203272	134203339	FALSE	8	134203008	134203151	120	BCOR
1171	16	85309090	85309329	TRUE	16	85309287	85309334	0	BCOR
1172	5	148520753	148520854	TRUE	5	148520837	148520870	0	BCOR
1173	6	10420904	10421069	TRUE	6	10421025	10421137	0	BCOR
1174	2	60762929	60763357	TRUE	2	60763313	60763360	0	BCOR
1175	19	48993813	48994043	FALSE	19	48994119	48994149	75	BCOR
1176	7	36134301	36134701	FALSE	7	36135239	36135259	537	BCOR
1177	3	118892313	118892461	TRUE	3	118892413	118892445	0	BCOR
1178	21	44071404	44071703	TRUE	21	44071411	44071428	0	BCOR
1179	6	29395737	29395950	FALSE	6	29394723	29394798	938	BCOR
1180	2	27530829	27531124	TRUE	2	27531123	27531149	0	BCOR
1181	17	27048708	27049137	TRUE	17	27048687	27048808	0	BCOR
1182	2	16245962	16246143	TRUE	2	16246092	16246109	0	BCOR
1183	21	15645969	15646312	TRUE	21	15646076	15646113	0	BCOR
1184	11	63057478	63057592	TRUE	11	63057546	63057666	0	BCOR
1185	14	46184168	46184929	TRUE	14	46184206	46184236	0	BCOR
1186	19	39826677	39826821	FALSE	19	39826890	39827101	68	BCOR
1187	16	19711803	19712046	FALSE	16	19711679	19711747	55	BCOR
1188	15	80452205	80452305	FALSE	15	80452351	80452466	45	BCOR
1189	2	219895012	219895417	TRUE	2	219894991	219895024	0	BCOR
1190	19	49993008	49993157	FALSE	19	49992850	49992853	154	BCOR
1191	1	183155366	183155644	TRUE	1	183155629	183155687	0	BCOR
1192	5	134363823	134363973	FALSE	5	134363749	134363777	45	BCOR
1193	2	219155378	219155790	TRUE	2	219155326	219155385	0	BCOR
1194	14	95235026	95235127	FALSE	14	95234759	95234782	243	BCOR
1195	14	24455908	24456378	TRUE	14	24456272	24456308	0	BCOR
1196	22	45596969	45596980	FALSE	22	45596762	45596799	169	BCOR
1197	7	4183598	4183976	TRUE	7	4183977	4183990	0	BCOR
1198	2	1416847	1416889	FALSE	2	1416760	1416790	56	BCOR
1199	2	26174223	26174825	TRUE	2	26174571	26174608	0	BCOR
1200	4	158140839	158141046	TRUE	4	158141042	158141094	0	BCOR
1201	17	27467966	27468334	TRUE	17	27468294	27468437	0	BCOR
1202	17	72580962	72581014	TRUE	17	72580930	72581059	0	BCOR
1203	5	447746	447880	FALSE	5	448421	448423	540	BCOR
1204	3	122043799	122044043	TRUE	3	122044023	122044150	0	BCOR
1205	17	37872806	37873698	TRUE	17	37873500	37873522	0	BCOR
1206	1	17475819	17476074	TRUE	1	17475968	17475979	0	BCOR
1207	2	82766427	82766850	FALSE	2	82766916	82766917	65	BCOR
1208	8	22132874	22132932	FALSE	8	22133104	22133114	171	BCOR
1209	12	115134991	115135003	FALSE	12	115134508	115134552	438	BCOR
1210	12	10956452	10956638	TRUE	12	10956514	10956552	0	BCOR
1211	13	23309930	23310203	FALSE	13	23310239	23310242	35	BCOR
1212	1	25893405	25893744	FALSE	1	25894000	25894142	255	BCOR
1213	7	158217002	158217256	TRUE	7	158217127	158217163	0	BCOR
1214	19	56168760	56168861	TRUE	19	56168706	56168879	0	BCOR
1215	7	157643722	157644160	TRUE	7	157644133	157644143	0	BCOR
1216	15	22919832	22920169	TRUE	15	22920006	22920040	0	BCOR
1217	4	11415958	11416117	FALSE	4	11415597	11415608	349	BCOR
1218	8	37797632	37797731	TRUE	8	37797634	37797763	0	BCOR
1219	1	75863128	75863733	TRUE	1	75863335	75863370	0	BCOR
1220	7	65673056	65673056	TRUE	7	65672989	65673121	0	BCOR
1221	14	105031052	105031243	TRUE	14	105031172	105031293	0	BCOR
1222	17	78078605	78078845	FALSE	17	78078850	78078887	4	BCOR
1223	3	98452812	98452940	TRUE	3	98452932	98452977	0	BCOR
1224	18	4107003	4107379	TRUE	18	4107099	4107135	0	BCOR
1225	3	4867340	4868088	TRUE	3	4867621	4867782	0	BCOR
1226	11	8832938	8833047	FALSE	11	8832562	8832637	300	BCOR
1227	16	89006440	89006455	TRUE	16	89006456	89006462	0	BCOR
1228	6	10410284	10410544	FALSE	6	10410112	10410165	118	BCOR
1229	16	88988174	88988340	TRUE	16	88988317	88988387	0	BCOR
1230	1	161280287	161280287	TRUE	1	161280240	161280299	0	BCOR
1231	17	12609620	12609956	TRUE	17	12609952	12610015	0	BCOR
1232	4	133190559	133190743	TRUE	4	133190666	133190799	0	BCOR
1233	10	117061383	117061470	FALSE	10	117060794	117060795	587	BCOR
1234	2	113542346	113542393	FALSE	2	113542168	113542221	124	BCOR
1235	4	42401149	42401242	FALSE	4	42401009	42401032	116	BCOR
1236	12	105322005	105322587	TRUE	12	105322535	105322582	0	BCOR
1237	2	86418754	86418754	FALSE	2	86418987	86419007	232	BCOR
1238	5	180466816	180467044	TRUE	5	180467040	180467111	0	BCOR
1239	12	5149153	5149153	FALSE	12	5149210	5149239	56	BCOR
1240	2	1377754	1377818	FALSE	2	1377485	1377490	263	BCOR
1241	22	20906969	20907322	TRUE	22	20907312	20907317	0	BCOR
1242	3	166528650	166528804	FALSE	3	166528548	166528593	56	BCOR
1243	3	171825011	171825530	FALSE	3	171824914	171824994	16	BCOR
1244	1	77245769	77245843	FALSE	1	77245542	77245583	185	BCOR
1245	2	177027440	177027621	TRUE	2	177027408	177027448	0	BCOR
1246	16	80606759	80607358	TRUE	16	80606698	80606837	0	BCOR
1247	22	30642980	30643018	TRUE	22	30642936	30643019	0	BCOR
1248	22	19743892	19744051	TRUE	22	19744030	19744056	0	BCOR
1249	1	247712110	247712237	TRUE	1	247712202	247712213	0	BCOR
1250	16	48570215	48570215	FALSE	16	48570095	48570139	75	BCOR
1251	8	39695907	39696463	TRUE	8	39696056	39696148	0	BCOR
1252	1	37920908	37921012	FALSE	1	37920865	37920884	23	BCOR
1253	16	71061931	71061931	FALSE	16	71057911	71058007	3923	BCOR
1254	15	75019302	75019302	TRUE	15	75019288	75019369	0	BCOR
1255	14	97091067	97091067	FALSE	14	97091141	97091300	73	BCOR
1256	12	20847154	20847358	TRUE	12	20847210	20847305	0	BCOR
1257	2	191398756	191398806	FALSE	2	191398677	191398699	56	BCOR
1258	19	49935893	49936274	TRUE	19	49936188	49936200	0	BCOR
1259	7	33080496	33080500	TRUE	7	33080449	33080517	0	BCOR
1260	8	74208160	74208341	TRUE	8	74208312	74208415	0	BCOR
1261	8	16859924	16860121	TRUE	8	16859938	16859940	0	BCOR
1262	3	52313923	52313923	FALSE	3	52313952	52313992	28	BCOR
1263	7	4901337	4901523	TRUE	7	4901394	4901475	0	BCOR
1264	15	91415812	91416006	TRUE	15	91415968	91416008	0	BCOR
1265	10	72977761	72977773	TRUE	10	72977767	72977822	0	BCOR
1266	10	98118884	98119151	FALSE	10	98119456	98119462	304	BCOR
1267	19	47157937	47157980	TRUE	19	47157969	47158095	0	BCOR
1268	19	859065	859499	TRUE	19	859486	859505	0	BCOR
1269	13	112210710	112211105	TRUE	13	112211072	112211111	0	BCOR
1270	5	166710712	166710846	TRUE	5	166710819	166710886	0	BCOR
1271	17	37820361	37820515	TRUE	17	37820487	37820534	0	BCOR
1272	20	20065763	20065896	TRUE	20	20065854	20065961	0	BCOR
1273	12	54446019	54446100	TRUE	12	54446006	54446021	0	BCOR
1274	10	95516861	95517382	TRUE	10	95517100	95517133	0	BCOR
1275	1	91316223	91316318	TRUE	1	91316315	91316336	0	BCOR
1276	4	6732388	6732464	TRUE	4	6732385	6732498	0	BCOR
1277	20	56286773	56287052	TRUE	20	56287003	56287018	0	BCOR
1278	12	54389264	54389477	TRUE	12	54389466	54389478	0	BCOR
1279	9	139566211	139566449	TRUE	9	139566346	139566448	0	BCOR
1280	22	30476206	30476278	TRUE	22	30476156	30476290	0	BCOR
1281	10	132999707	133000153	TRUE	10	133000055	133000057	0	BCOR
1282	16	85089777	85089949	TRUE	16	85089855	85089989	0	BCOR
1283	6	30644235	30644478	FALSE	6	30644712	30644824	233	BCOR
1284	9	30065995	30066120	TRUE	9	30066108	30066159	0	BCOR
1285	8	20798259	20798886	FALSE	8	20797392	20797394	864	BCOR
1286	11	119999693	119999699	FALSE	11	119999139	119999144	548	BCOR
1287	9	101559173	101559275	TRUE	9	101559225	101559293	0	BCOR
1288	1	37920820	37920837	TRUE	1	37920742	37920844	0	BCOR
1289	11	8680494	8680729	FALSE	11	8680468	8680469	24	BCOR
1290	21	44161884	44162219	TRUE	21	44161962	44161985	0	BCOR
1291	2	137748455	137748833	FALSE	2	137749021	137749041	187	BCOR
1292	8	145748059	145748901	TRUE	8	145748902	145748913	0	BCOR
1293	8	6795980	6796499	TRUE	8	6796229	6796264	0	BCOR
1294	3	50315885	50316562	FALSE	3	50315753	50315869	15	BCOR
1295	20	62328014	62328084	TRUE	20	62328084	62328114	0	BCOR
1296	4	57522881	57523055	TRUE	4	57522843	57523001	0	BCOR
1297	5	1316038	1316636	TRUE	5	1316429	1316524	0	BCOR
1298	11	19745293	19745484	TRUE	11	19745483	19745498	0	BCOR
1299	11	118492463	118493143	TRUE	11	118492991	118493013	0	BCOR
1300	6	2876762	2876805	TRUE	6	2876726	2876788	0	BCOR
1301	7	138794915	138795041	TRUE	7	138795018	138795163	0	BCOR
1302	1	161068252	161068715	TRUE	1	161068706	161068759	0	BCOR
1303	8	24372162	24372652	TRUE	8	24372053	24372203	0	BCOR
1304	19	4677230	4677602	TRUE	19	4677519	4677644	0	BCOR
1305	3	194500865	194501102	FALSE	3	194501193	194501246	90	BCOR
1306	4	62606570	62606570	TRUE	4	62606545	62606641	0	BCOR
1307	20	58203488	58203535	FALSE	20	58203228	58203241	246	BCOR
1308	6	43478455	43478491	TRUE	6	43478469	43478500	0	BCOR
1309	17	37775816	37776286	TRUE	17	37775901	37775960	0	BCOR
1310	8	137195133	137195146	FALSE	8	137195463	137195601	316	BCOR
1311	15	100681253	100681253	TRUE	15	100681254	100681315	0	BCOR
1312	7	155738650	155739055	TRUE	7	155739054	155739121	0	BCOR
1313	7	157730162	157730496	TRUE	7	157730451	157730526	0	BCOR
1314	5	177764237	177764408	FALSE	5	177764593	177764598	184	BCOR
1315	10	13749193	13749953	TRUE	10	13749844	13749921	0	BCOR
1316	2	121371842	121372101	TRUE	2	121371874	121371938	0	BCOR
1317	18	400466	400789	FALSE	18	400848	400898	58	BCOR
1318	8	72754469	72755052	TRUE	8	72754917	72754937	0	BCOR
1319	17	36715787	36715953	FALSE	17	36715277	36715328	458	BCOR
1320	9	140401382	140401576	TRUE	9	140401542	140401601	0	BCOR
1321	5	135415258	135416613	TRUE	5	135416334	135416418	0	BCOR
1322	11	128812846	128813008	TRUE	11	128812979	128813049	0	BCOR
1323	17	80970434	80970892	TRUE	17	80970815	80970823	0	BCOR
1324	2	238360110	238360201	FALSE	2	238360396	238360407	194	BCOR
1325	8	6323131	6323299	TRUE	8	6323151	6323351	0	BCOR
1326	11	71952131	71952431	TRUE	11	71952429	71952462	0	BCOR
1327	1	108735228	108735893	TRUE	1	108735774	108735793	0	BCOR
1328	4	8869045	8869245	FALSE	4	8870395	8870451	1149	BCOR
1329	10	72311779	72312093	TRUE	10	72312075	72312101	0	BCOR
1330	7	115968107	115968460	TRUE	7	115968002	115968179	0	BCOR
1331	13	113832355	113832706	TRUE	13	113832693	113832721	0	BCOR
1332	3	185540270	185540407	TRUE	3	185540371	185540409	0	BCOR
1333	6	30231639	30232015	FALSE	6	30232225	30232337	209	BCOR
1334	17	78865263	78865373	TRUE	17	78865333	78865365	0	BCOR
1335	1	152161237	152162025	TRUE	1	152161837	152161860	0	BCOR
1336	19	14616722	14617122	FALSE	19	14616665	14616670	51	BCOR
1337	14	52536666	52536893	TRUE	14	52536878	52536920	0	BCOR
1338	2	114033360	114033830	TRUE	2	114033648	114033700	0	BCOR
1339	5	1053545	1054113	TRUE	5	1053631	1053639	0	BCOR
1340	11	120434880	120435056	FALSE	11	120434151	120434186	693	BCOR
1341	14	38725536	38726019	FALSE	14	38727553	38727599	1533	BCOR
1342	1	54199825	54200587	TRUE	1	54200048	54200128	0	BCOR
1343	2	37892556	37893255	TRUE	2	37893218	37893218	0	BCOR
1344	3	101893424	101893475	FALSE	3	101893233	101893240	183	BCOR
1345	12	131622284	131623340	TRUE	12	131623083	131623154	0	BCOR
1346	17	43974869	43975063	TRUE	17	43974974	43975003	0	BCOR
1347	2	171678202	171680337	TRUE	2	171680329	171680350	0	BCOR
1348	10	89802177	89802559	TRUE	10	89802444	89802600	0	BCOR
1349	12	115117351	115117748	TRUE	12	115117729	115117776	0	BCOR
1350	7	128550860	128550946	TRUE	7	128550852	128550859	0	BCOR
1351	20	45527673	45528516	TRUE	20	45527944	45528001	0	BCOR
1352	11	85904644	85904657	TRUE	11	85904641	85904702	0	BCOR
1353	6	151937197	151937653	TRUE	6	151937335	151937436	0	BCOR
1354	17	27944585	27945255	TRUE	17	27945052	27945149	0	BCOR
1355	22	28073992	28074146	TRUE	22	28074029	28074188	0	BCOR
1356	7	1882997	1883251	TRUE	7	1883193	1883264	0	BCOR
1357	14	74813995	74814251	TRUE	14	74814059	74814061	0	BCOR
1358	17	62775713	62776373	TRUE	17	62776002	62776037	0	BCOR
1359	13	111996865	111997258	TRUE	13	111997199	111997274	0	BCOR
1360	8	142276422	142276604	FALSE	8	142276994	142277017	389	BCOR
1361	13	36050901	36050993	TRUE	13	36050872	36050914	0	BCOR
1362	6	26018127	26018185	FALSE	6	26019044	26019115	858	BCOR
1363	20	52226460	52226582	FALSE	20	52226236	52226339	120	BCOR
1364	17	46651945	46652938	TRUE	17	46652919	46652949	0	BCOR
1365	7	138348995	138349443	TRUE	7	138349284	138349311	0	BCOR
1366	17	46651186	46651722	TRUE	17	46651704	46651790	0	BCOR
1367	13	95752989	95753079	TRUE	13	95753080	95753101	0	BCOR
1368	18	77292410	77292555	FALSE	18	77291747	77291805	604	BCOR
1369	2	3452347	3452624	FALSE	2	3451755	3451804	542	BCOR
1370	14	96722282	96722511	TRUE	14	96722281	96722412	0	BCOR
1371	2	160802594	160803214	TRUE	2	160803073	160803162	0	BCOR
1372	16	3988694	3988869	TRUE	16	3988691	3988755	0	BCOR
1373	9	92063537	92063609	FALSE	9	92062417	92062493	1043	BCOR
1374	1	8772712	8772984	FALSE	1	8772561	8772623	88	BCOR
1375	12	115118777	115118812	TRUE	12	115118778	115118826	0	BCOR
1376	7	2563611	2563909	TRUE	7	2563910	2563910	0	BCOR
1377	8	144437314	144437541	TRUE	8	144437522	144437568	0	BCOR
1378	14	54423449	54423845	TRUE	14	54423816	54423836	0	BCOR
1379	13	27049381	27050213	TRUE	13	27050129	27050140	0	BCOR
1380	12	24912814	24913804	TRUE	12	24913780	24913812	0	BCOR
1381	20	24630818	24630982	TRUE	20	24630969	24630993	0	BCOR
1382	15	96904723	96904960	TRUE	15	96904945	96904975	0	BCOR
1383	13	28896488	28896826	TRUE	13	28896797	28896875	0	BCOR
1384	3	42742993	42743203	TRUE	3	42743023	42743053	0	BCOR
1385	15	37395084	37395171	TRUE	15	37395040	37395140	0	BCOR
1386	20	39995649	39996237	TRUE	20	39996193	39996250	0	BCOR
1387	14	65005951	65006071	TRUE	14	65006051	65006073	0	BCOR
1388	1	151811923	151812710	TRUE	1	151812392	151812447	0	BCOR
1389	10	104613613	104613787	FALSE	10	104613914	104614011	126	BCOR
1390	18	46386267	46386361	TRUE	18	46386354	46386384	0	BCOR
1391	17	4439394	4439909	TRUE	17	4439866	4440050	0	BCOR
1392	14	54686184	54686625	TRUE	14	54686619	54686680	0	BCOR
1393	16	58533743	58533808	TRUE	16	58533775	58533838	0	BCOR
1394	17	52978583	52978856	TRUE	17	52978852	52978862	0	BCOR
1395	2	42329652	42329807	FALSE	2	42329825	42329842	17	BCOR
1396	3	182982918	182983386	TRUE	3	182982813	182983021	0	BCOR
1397	19	11289349	11289376	TRUE	19	11289370	11289527	0	BCOR
1398	3	62934644	62934865	TRUE	3	62934842	62934967	0	BCOR
1399	5	176166550	176166980	TRUE	5	176166931	176167054	0	BCOR
1400	12	115109452	115109934	TRUE	12	115109924	115109943	0	BCOR
1401	14	95047591	95047632	FALSE	14	95047916	95048148	283	BCOR
1402	1	11236266	11236647	TRUE	1	11236613	11236622	0	BCOR
1403	4	54965829	54965904	TRUE	4	54965894	54965905	0	BCOR
1404	2	232230050	232230331	TRUE	2	232230327	232230402	0	BCOR
1405	10	179114	179725	TRUE	10	179656	179664	0	BCOR
1406	18	32958206	32958369	FALSE	18	32957909	32958030	175	BCOR
1407	5	10702302	10702469	TRUE	5	10702412	10702413	0	BCOR
1408	11	48073699	48073906	FALSE	11	48073940	48073966	33	BCOR
1409	9	138008891	138009270	TRUE	9	138009251	138009309	0	BCOR
1410	12	92535822	92535900	TRUE	12	92535839	92536005	0	BCOR
1411	15	40544174	40544427	FALSE	15	40544493	40544525	65	BCOR
1412	16	67199335	67200181	TRUE	16	67200021	67200024	0	BCOR
1413	2	119615496	119616769	TRUE	2	119616713	119616728	0	BCOR
1414	17	9862446	9862924	FALSE	17	9861881	9861963	482	BCOR
1415	1	6519923	6520389	TRUE	1	6520143	6520188	0	BCOR
1416	6	44628990	44629403	TRUE	6	44629284	44629360	0	BCOR
1417	2	217291577	217291644	TRUE	2	217291591	217291640	0	BCOR
1418	6	27831707	27832180	TRUE	6	27832128	27832148	0	BCOR
1419	12	2800182	2801158	TRUE	12	2801079	2801111	0	BCOR
1420	18	56529755	56529866	TRUE	18	56529831	56529872	0	BCOR
1421	11	69264259	69264679	TRUE	11	69264672	69264681	0	BCOR
1422	7	107641490	107641796	TRUE	7	107641782	107641803	0	BCOR
1423	7	4859125	4859667	TRUE	7	4859650	4859690	0	BCOR
1424	17	19881720	19881916	FALSE	17	19882161	19882192	244	BCOR
1425	7	139929429	139929855	TRUE	7	139929843	139929879	0	BCOR
1426	2	87018929	87018966	FALSE	2	87018138	87018142	786	BCOR
1427	1	6309300	6310075	FALSE	1	6310873	6310878	797	BCOR
1428	11	6592066	6592745	TRUE	11	6592669	6592730	0	BCOR
1429	4	155661691	155661929	TRUE	4	155661735	155661807	0	BCOR
1430	12	124718401	124718939	TRUE	12	124718885	124718947	0	BCOR
1431	5	1049232	1049344	FALSE	5	1050447	1050476	1102	BCOR
1432	4	156679949	156680013	TRUE	4	156679997	156680079	0	BCOR
1433	7	139367500	139367969	TRUE	7	139367954	139367993	0	BCOR
1434	17	64351144	64351144	TRUE	17	64351145	64351151	0	BCOR
1435	17	750848	751709	TRUE	17	751655	751793	0	BCOR
1436	7	36700916	36701016	TRUE	7	36701009	36701010	0	BCOR
1437	1	169076954	169077065	TRUE	1	169076935	169077004	0	BCOR
1438	16	58019866	58019984	FALSE	16	58019761	58019783	82	BCOR
1439	2	38065233	38065293	FALSE	2	38065098	38065144	88	BCOR
1440	15	89178776	89178874	TRUE	15	89178789	89178790	0	BCOR
1441	15	96901342	96901651	TRUE	15	96901614	96901643	0	BCOR
1442	16	84840283	84840564	TRUE	16	84840565	84840577	0	BCOR
1443	2	171312378	171312686	FALSE	2	171312761	171312909	74	BCOR
1444	2	201271022	201271178	TRUE	2	201271156	201271217	0	BCOR
1445	6	45545177	45545578	FALSE	6	45545039	45545092	84	BCOR
1446	17	3433428	3433632	FALSE	17	3433781	3433902	148	BCOR
1447	15	78558291	78558459	TRUE	15	78558457	78558524	0	BCOR
1448	8	6630930	6630930	TRUE	8	6630860	6630951	0	BCOR
1449	7	25900167	25900355	TRUE	7	25900339	25900356	0	BCOR
1450	1	177319809	177320037	TRUE	1	177320015	177320023	0	BCOR
1451	5	132166663	132166725	TRUE	5	132166726	132166789	0	BCOR
1452	17	80187471	80188425	TRUE	17	80188094	80188243	0	BCOR
1453	4	8866877	8867225	FALSE	4	8866427	8866471	405	BCOR
1454	2	171676553	171676925	TRUE	2	171676898	171676955	0	BCOR
1455	16	1133074	1133172	TRUE	16	1133156	1133221	0	BCOR
1456	1	227962723	227962873	TRUE	1	227962805	227962874	0	BCOR
1457	7	101499638	101500514	TRUE	7	101500515	101500526	0	BCOR
1458	14	95047880	95048102	TRUE	14	95047916	95048148	0	BCOR
1459	6	85476027	85476373	TRUE	6	85476370	85476381	0	BCOR
1460	4	48096094	48096215	TRUE	4	48096142	48096213	0	BCOR
1461	8	106810858	106811143	TRUE	8	106811139	106811175	0	BCOR
1462	1	201617042	201617346	TRUE	1	201617345	201617349	0	BCOR
1463	22	20192371	20192493	FALSE	22	20192536	20192539	42	BCOR
1464	6	34482460	34482479	TRUE	6	34482415	34482527	0	BCOR
1465	2	108159223	108159671	TRUE	2	108159336	108159488	0	BCOR
1466	14	95538245	95538480	TRUE	14	95538476	95538508	0	BCOR
1467	18	24050105	24050424	TRUE	18	24050388	24050433	0	BCOR
1468	4	7282819	7283551	TRUE	4	7283535	7283615	0	BCOR
1469	4	103941189	103941300	FALSE	4	103941472	103941525	171	BCOR
1470	12	46663660	46663900	TRUE	12	46663893	46663969	0	BCOR
1471	11	125038640	125039082	TRUE	11	125039076	125039084	0	BCOR
1472	16	2047550	2047871	TRUE	16	2047858	2047935	0	BCOR
1473	12	130434373	130434412	TRUE	12	130434410	130434530	0	BCOR
1474	5	66563675	66563789	TRUE	5	66563695	66563784	0	BCOR
1475	8	144576604	144577094	TRUE	8	144577019	144577035	0	BCOR
1476	10	72689312	72689549	FALSE	10	72690246	72690283	696	BCOR
1477	4	3487014	3487334	TRUE	4	3487303	3487386	0	BCOR
1478	7	1959607	1960073	TRUE	7	1960009	1960088	0	BCOR
1479	11	69286145	69286352	TRUE	11	69286341	69286379	0	BCOR
1480	15	99409194	99409957	TRUE	15	99409957	99410003	0	BCOR
1481	8	29732519	29732605	FALSE	8	29732414	29732420	98	BCOR
1482	5	171534716	171535052	TRUE	5	171534754	171534821	0	BCOR
1483	14	37135898	37136391	TRUE	14	37135865	37136014	0	BCOR
1484	7	25898206	25898446	TRUE	7	25898324	25898462	0	BCOR
1485	14	71276990	71277192	TRUE	14	71277169	71277195	0	BCOR
1486	9	136445379	136445425	FALSE	9	136453733	136453735	8307	BCOR
1487	22	46240067	46240067	TRUE	22	46240032	46240110	0	BCOR
1488	8	631115	631541	TRUE	8	631505	631549	0	BCOR
1489	12	21910766	21911180	TRUE	12	21911053	21911106	0	BCOR
1490	6	35108882	35108939	TRUE	6	35108931	35109124	0	BCOR
1491	5	14406585	14406732	TRUE	5	14406707	14406765	0	BCOR
1492	17	80969515	80969749	TRUE	17	80969633	80969634	0	BCOR
1493	4	87281434	87281593	TRUE	4	87281406	87281466	0	BCOR
1494	4	38111594	38111769	FALSE	4	38111385	38111459	134	BCOR
1495	12	114881453	114881844	FALSE	12	114881309	114881404	48	BCOR
1496	17	46682390	46682410	TRUE	17	46682396	46682443	0	BCOR
1497	17	46659939	46660097	TRUE	17	46660086	46660134	0	BCOR
1498	15	70354647	70354825	TRUE	15	70354826	70354837	0	BCOR
1499	2	191724430	191724582	TRUE	2	191724576	191724610	0	BCOR
1500	16	2083151	2083178	TRUE	16	2083175	2083316	0	BCOR
1501	17	70339099	70339295	TRUE	17	70339210	70339224	0	BCOR
1502	2	36582038	36582270	TRUE	2	36582121	36582178	0	BCOR
1503	2	157185891	157186321	TRUE	2	157186273	157186427	0	BCOR
1504	11	12698900	12699661	TRUE	11	12699651	12699691	0	BCOR
1505	5	1010925	1011366	TRUE	5	1011156	1011159	0	BCOR
1506	5	112824614	112824700	TRUE	5	112824696	112824724	0	BCOR
1507	9	18438648	18439123	TRUE	9	18439076	18439147	0	BCOR
1508	3	147131069	147131860	TRUE	3	147131083	147131126	0	BCOR
1509	5	133771508	133772797	TRUE	5	133772043	133772111	0	BCOR
1510	17	36719654	36720382	TRUE	17	36720363	36720504	0	BCOR
1511	6	149803087	149803547	TRUE	6	149803367	149803408	0	BCOR
1512	12	10251536	10252119	TRUE	12	10251896	10251909	0	BCOR
1513	17	36717733	36718549	TRUE	17	36718486	36718490	0	BCOR
1514	6	123959036	123959721	TRUE	6	123959529	123959673	0	BCOR
1515	21	40361611	40362229	TRUE	21	40362220	40362241	0	BCOR
1516	10	77542354	77542582	TRUE	10	77542441	77542471	0	BCOR
1517	1	8271918	8272277	FALSE	1	8272761	8272854	483	BCOR
1518	22	22007154	22007154	TRUE	22	22007132	22007290	0	BCOR
1519	7	29519323	29519651	TRUE	7	29519608	29519704	0	BCOR
1520	5	176784715	176784914	TRUE	5	176784794	176784814	0	BCOR
1521	5	167614881	167615258	TRUE	5	167615219	167615273	0	BCOR
1522	22	27727320	27727657	FALSE	22	27727891	27727908	233	BCOR
1523	10	126308034	126308552	FALSE	10	126307139	126307352	681	BCOR
1524	17	70115608	70115868	TRUE	17	70115814	70115871	0	BCOR
1525	8	142264769	142264816	FALSE	8	142264215	142264301	467	BCOR
1526	21	45246252	45246441	FALSE	21	45246501	45246515	59	BCOR
1527	8	120684921	120685183	TRUE	8	120685179	120685333	0	BCOR
1528	19	36246402	36246816	TRUE	19	36246527	36246643	0	BCOR
1529	11	18477299	18477680	FALSE	11	18476614	18476624	674	BCOR
1530	2	25473895	25474327	TRUE	2	25474318	25474451	0	BCOR
1531	17	7287271	7287922	TRUE	17	7287915	7287989	0	BCOR
1532	1	221054201	221054615	TRUE	1	221054266	221054278	0	BCOR
1533	6	151646601	151647133	TRUE	6	151647038	151647083	0	BCOR
1534	12	25102162	25102467	TRUE	12	25102324	25102373	0	BCOR
1535	15	96868989	96869220	TRUE	15	96869122	96869173	0	BCOR
1536	7	155276653	155276880	TRUE	7	155276864	155276884	0	BCOR
1537	3	155394092	155394292	TRUE	3	155394277	155394300	0	BCOR
1538	21	36041178	36041579	TRUE	21	36041390	36041407	0	BCOR
1539	2	176969612	176970709	TRUE	2	176970683	176970718	0	BCOR
1540	17	39204767	39204922	TRUE	17	39204916	39204937	0	BCOR
1541	8	99961376	99961768	TRUE	8	99961720	99961778	0	BCOR
1542	17	59273702	59273979	TRUE	17	59273969	59274023	0	BCOR
1543	11	29616108	29616398	FALSE	11	29615904	29615927	180	BCOR
1544	7	16626224	16626530	TRUE	7	16626225	16626266	0	BCOR
1545	16	88496788	88497077	TRUE	16	88496727	88496792	0	BCOR
1546	9	124726047	124726261	FALSE	9	124725925	124725961	85	BCOR
1547	16	79030857	79030890	FALSE	16	79031936	79032018	1045	BCOR
1548	17	77834118	77834299	TRUE	17	77834163	77834200	0	BCOR
1549	19	10397537	10397612	TRUE	19	10397601	10397614	0	BCOR
1550	10	112404974	112404997	TRUE	10	112404995	112405009	0	BCOR
1551	11	124629580	124629925	FALSE	11	124629974	124630117	48	BCOR
1552	1	170699423	170699473	FALSE	1	170699739	170699748	265	BCOR
1553	7	101556183	101556588	TRUE	7	101556588	101556598	0	BCOR
1554	2	202937608	202937892	FALSE	2	202938684	202938814	791	BCOR
1555	9	89382014	89382549	TRUE	9	89382464	89382567	0	BCOR
1556	5	67586170	67586258	TRUE	5	67586210	67586215	0	BCOR
1557	13	106063138	106063172	TRUE	13	106063083	106063146	0	BCOR
1558	3	169684056	169684124	TRUE	3	169684083	169684097	0	BCOR
1559	2	60755263	60755743	TRUE	2	60755295	60755308	0	BCOR
1560	12	132922227	132922442	TRUE	12	132922360	132922370	0	BCOR
1561	13	25862290	25862438	FALSE	13	25862451	25862558	12	BCOR
1562	4	174429872	174430487	TRUE	4	174430465	174430547	0	BCOR
1563	7	106505688	106505688	TRUE	7	106505671	106505714	0	BCOR
1564	3	188034516	188034983	TRUE	3	188034564	188034634	0	BCOR
1565	2	121523609	121523682	TRUE	2	121523652	121523854	0	BCOR
1566	6	71836774	71836938	TRUE	6	71836933	71836942	0	BCOR
1567	8	23203954	23204124	FALSE	8	23203010	23203090	863	BCOR
1568	11	3177729	3178024	TRUE	11	3177781	3177832	0	BCOR
1569	9	138945537	138945869	FALSE	9	138947866	138947937	1996	BCOR
1570	12	124870112	124870323	FALSE	12	124870892	124870981	568	BCOR
1571	11	70517294	70517411	FALSE	11	70517757	70517791	345	BCOR
1572	19	21264982	21265421	TRUE	19	21265399	21265447	0	BCOR
1573	1	153940985	153941186	TRUE	1	153941136	153941189	0	BCOR
1574	2	235933057	235933204	TRUE	2	235933090	235933115	0	BCOR
1575	5	1394296	1394484	FALSE	5	1393385	1393422	873	BCOR
1576	11	10626010	10626235	TRUE	11	10626108	10626112	0	BCOR
1577	11	1750353	1750381	TRUE	11	1750367	1750374	0	BCOR
1578	1	60144668	60144784	TRUE	1	60144759	60144868	0	BCOR
1579	8	49462961	49463393	TRUE	8	49463312	49463347	0	BCOR
1580	5	323320	323907	TRUE	5	323823	323842	0	BCOR
1581	10	8441710	8441898	TRUE	10	8441879	8441921	0	BCOR
1582	14	95826734	95826997	FALSE	14	95826357	95826421	312	BCOR
1583	4	70860684	70860860	TRUE	4	70860656	70860743	0	BCOR
1584	12	123380870	123380891	TRUE	12	123380851	123380902	0	BCOR
1585	4	186393429	186393544	TRUE	4	186393543	186393576	0	BCOR
1586	14	91770145	91770418	FALSE	14	91770522	91770526	103	BCOR
1587	20	20388548	20388968	FALSE	20	20388526	20388536	11	BCOR
1588	14	70186565	70186639	FALSE	14	70186459	70186473	91	BCOR
1589	13	114108471	114108652	TRUE	13	114108615	114108667	0	BCOR
1590	1	167682516	167682729	TRUE	1	167682720	167682735	0	BCOR
1591	6	32977674	32978129	TRUE	6	32977906	32978015	0	BCOR
1592	2	204801413	204801508	TRUE	2	204801429	204801514	0	BCOR
1593	11	66839085	66839191	FALSE	11	66839294	66839319	102	BCOR
1594	17	17418691	17419243	TRUE	17	17418953	17418968	0	BCOR
1595	5	10649381	10650351	TRUE	5	10649876	10649917	0	BCOR
1596	11	66783241	66783268	FALSE	11	66783894	66783991	625	BCOR
1597	2	242842666	242842749	FALSE	2	242842127	242842131	534	BCOR
1598	9	140172190	140172265	FALSE	9	140172066	140172139	50	BCOR
1599	7	50735459	50735730	TRUE	7	50735699	50735735	0	BCOR
1600	12	115112189	115112626	TRUE	12	115112321	115112399	0	BCOR
1601	12	22089560	22090231	TRUE	12	22090010	22090014	0	BCOR
1602	16	49525139	49525304	TRUE	16	49525265	49525313	0	BCOR
1603	2	239343083	239343317	FALSE	2	239342479	239342587	495	BCOR
1604	7	138604240	138604338	TRUE	7	138604238	138604246	0	BCOR
1605	4	174452495	174453287	TRUE	4	174453210	174453299	0	BCOR
1606	13	101173760	101174420	TRUE	13	101174052	101174097	0	BCOR
1607	3	64670459	64670515	TRUE	3	64670500	64670566	0	BCOR
1608	17	41836261	41836563	TRUE	17	41836429	41836430	0	BCOR
1609	2	223185564	223185752	TRUE	2	223185663	223185734	0	BCOR
1610	6	44528765	44528958	TRUE	6	44528950	44528969	0	BCOR
1611	11	61248435	61248556	TRUE	11	61248536	61248559	0	BCOR
1612	12	71613236	71613524	TRUE	12	71613470	71613599	0	BCOR
1613	3	18002982	18003561	TRUE	3	18003055	18003075	0	BCOR
1614	10	118429481	118429648	TRUE	10	118429578	118429651	0	BCOR
1615	6	6321052	6321209	TRUE	6	6321185	6321272	0	BCOR
1616	12	133302138	133302266	TRUE	12	133302133	133302146	0	BCOR
1617	2	25585619	25585766	TRUE	2	25585729	25585760	0	BCOR
1618	6	134209935	134210159	TRUE	6	134209947	134209967	0	BCOR
1619	11	70001754	70002020	TRUE	11	70002004	70002030	0	BCOR
1620	1	233765117	233765350	TRUE	1	233765281	233765351	0	BCOR
1621	6	148869461	148869895	TRUE	6	148869745	148869804	0	BCOR
1622	2	64710206	64710244	FALSE	2	64710085	64710097	108	BCOR
1623	6	141242677	141243027	TRUE	6	141242968	141243048	0	BCOR
1624	1	207069392	207069840	TRUE	1	207069421	207069600	0	BCOR
1625	20	36932381	36932397	FALSE	20	36932030	36932063	317	BCOR
1626	9	98784802	98785110	TRUE	9	98785039	98785116	0	BCOR
1627	20	35274627	35274652	TRUE	20	35274624	35274656	0	BCOR
1628	19	52266295	52266546	TRUE	19	52266544	52266622	0	BCOR
1629	9	127048213	127048628	TRUE	9	127048468	127048545	0	BCOR
1630	1	165394372	165394802	TRUE	1	165394738	165394895	0	BCOR
1631	13	36430134	36430611	TRUE	13	36430242	36430284	0	BCOR
1632	8	1765312	1765358	FALSE	8	1766658	1766679	1299	BCOR
1633	7	99216208	99216467	TRUE	7	99216453	99216453	0	BCOR
1634	13	36050713	36050844	TRUE	13	36050839	36050851	0	BCOR
1635	17	54785042	54785335	TRUE	17	54785299	54785349	0	BCOR
1636	10	63796694	63797265	TRUE	10	63796914	63797045	0	BCOR
1637	1	15175286	15175356	TRUE	1	15175307	15175351	0	BCOR
1638	12	131484594	131484942	FALSE	12	131484947	131484955	4	BCOR
1639	3	45595462	45595990	TRUE	3	45595500	45595619	0	BCOR
1640	6	32055447	32055629	TRUE	6	32055531	32055554	0	BCOR
1641	10	134914698	134915608	TRUE	10	134915269	134915294	0	BCOR
1642	2	105473340	105474472	TRUE	2	105474456	105474485	0	BCOR
1643	19	46999118	46999307	TRUE	19	46999270	46999390	0	BCOR
1644	2	96810531	96811264	TRUE	2	96811259	96811386	0	BCOR
1645	17	46669485	46670029	TRUE	17	46669998	46670055	0	BCOR
1646	6	10382738	10383147	TRUE	6	10383001	10383167	0	BCOR
1647	17	42431627	42432165	FALSE	17	42432382	42432411	216	BCOR
1648	8	120219902	120220094	TRUE	8	120220081	120220154	0	BCOR
1649	17	41832466	41833161	FALSE	17	41832208	41832376	89	BCOR
1650	13	107182539	107183092	FALSE	13	107183117	107183179	24	BCOR
1651	20	31446183	31446363	TRUE	20	31446335	31446335	0	BCOR
1652	2	168042982	168043663	TRUE	2	168043657	168043764	0	BCOR
1653	6	100911949	100912168	TRUE	6	100912112	100912175	0	BCOR
1654	1	209877340	209877614	TRUE	1	209877583	209877635	0	BCOR
1655	4	129522570	129522893	FALSE	4	129522376	129522426	143	BCOR
1656	1	226053937	226054314	TRUE	1	226054311	226054385	0	BCOR
1657	5	122434544	122435081	TRUE	5	122435060	122435089	0	BCOR
1658	10	22542145	22542726	TRUE	10	22542669	22542767	0	BCOR
1659	4	155413618	155413917	TRUE	4	155413903	155413951	0	BCOR
1660	6	170712708	170713193	FALSE	6	170712558	170712560	147	BCOR
1661	4	52942997	52943197	TRUE	4	52943191	52943205	0	BCOR
1662	17	79259283	79259699	TRUE	17	79259692	79259741	0	BCOR
1663	10	82173535	82173622	TRUE	10	82173595	82173631	0	BCOR
1664	8	33461938	33462278	TRUE	8	33462062	33462120	0	BCOR
1665	18	59997105	59997484	FALSE	18	59997080	59997091	13	BCOR
1666	12	115113815	115114396	TRUE	12	115114314	115114457	0	BCOR
1667	11	10477564	10477847	TRUE	11	10477811	10477869	0	BCOR
1668	2	121468081	121468231	FALSE	2	121467792	121467927	153	BCOR
1669	8	60032745	60032983	TRUE	8	60032776	60032910	0	BCOR
1670	3	190040620	190040974	TRUE	3	190040808	190040815	0	BCOR
1671	5	141705728	141706213	TRUE	5	141706067	141706069	0	BCOR
1672	6	33291947	33292029	TRUE	6	33291971	33291996	0	BCOR
1673	8	141599917	141600316	TRUE	8	141600263	141600323	0	BCOR
1674	6	32049322	32049513	FALSE	6	32049162	32049208	113	BCOR
1675	1	7551851	7551851	FALSE	1	7552418	7552420	566	BCOR
1676	15	37307385	37307513	FALSE	15	37307583	37307713	69	BCOR
1677	2	213292155	213292541	FALSE	2	213292126	213292132	22	BCOR
1678	10	33500115	33500231	TRUE	10	33500180	33500247	0	BCOR
1679	4	979022	979183	TRUE	4	978950	979055	0	BCOR
1680	11	62272972	62273418	FALSE	11	62272780	62272854	117	BCOR
1681	6	144282305	144283031	TRUE	6	144282899	144282943	0	BCOR
1682	2	219744947	219745020	TRUE	2	219745000	219745035	0	BCOR
1683	4	3372206	3372275	TRUE	4	3372264	3372280	0	BCOR
1684	1	203123144	203123375	TRUE	1	203123237	203123319	0	BCOR
1685	11	637885	638404	TRUE	11	638395	638510	0	BCOR
1686	6	108989477	108989514	TRUE	6	108989492	108989526	0	BCOR
1687	18	20714485	20714527	TRUE	18	20714518	20714528	0	BCOR
1688	5	1555791	1555887	FALSE	5	1555939	1556061	51	BCOR
1689	14	81790174	81790336	FALSE	14	81790409	81790491	72	BCOR
1690	7	1980117	1980273	FALSE	7	1980570	1980608	296	BCOR
1691	2	38302642	38302892	TRUE	2	38302844	38302860	0	BCOR
1692	12	104613662	104614002	TRUE	12	104613995	104614037	0	BCOR
1693	20	45607688	45608165	TRUE	20	45607684	45607829	0	BCOR
1694	12	16763147	16763765	TRUE	12	16763766	16763889	0	BCOR
1695	17	60783129	60783200	TRUE	17	60783113	60783191	0	BCOR
1696	8	99962013	99962347	TRUE	8	99962341	99962405	0	BCOR
1697	6	100677068	100677145	TRUE	6	100677135	100677159	0	BCOR
1698	9	112080848	112081446	TRUE	9	112081432	112081469	0	BCOR
1699	2	206551212	206551364	TRUE	2	206551340	206551369	0	BCOR
1700	1	21864655	21864896	FALSE	1	21864323	21864498	156	BCOR
1701	4	4386745	4387109	TRUE	4	4386824	4386831	0	BCOR
1702	17	9967417	9967499	FALSE	17	9967518	9967534	18	BCOR
1703	9	124463026	124463595	TRUE	9	124463428	124463467	0	BCOR
1704	5	3393872	3394109	TRUE	5	3394039	3394135	0	BCOR
1705	1	215011703	215011734	TRUE	1	215011711	215011744	0	BCOR
1706	2	96812944	96813108	TRUE	2	96813037	96813179	0	BCOR
1707	22	47557451	47557884	TRUE	22	47557847	47557897	0	BCOR
1708	5	3602272	3602558	TRUE	5	3602440	3602444	0	BCOR
1709	12	86651136	86651559	TRUE	12	86651161	86651175	0	BCOR
1710	2	217658323	217658498	TRUE	2	217658476	217658502	0	BCOR
1711	14	104372267	104372322	TRUE	14	104372237	104372364	0	BCOR
1712	10	104196206	104196243	FALSE	10	104196304	104196340	60	BCOR
1713	11	29539789	29540334	TRUE	11	29539895	29540127	0	BCOR
1714	13	37004601	37004620	TRUE	13	37004578	37004676	0	BCOR
1715	3	50313693	50313996	TRUE	3	50313712	50313718	0	BCOR
1716	13	114429558	114429696	TRUE	13	114429637	114429728	0	BCOR
1717	8	10405255	10405415	FALSE	8	10405423	10405461	7	BCOR
1718	16	3018262	3018470	FALSE	16	3018519	3018541	48	BCOR
1719	11	44326410	44327015	TRUE	11	44326975	44327011	0	BCOR
1720	8	37337009	37337528	TRUE	8	37337508	37337538	0	BCOR
1721	1	76262373	76262711	TRUE	1	76262565	76262669	0	BCOR
1722	7	149552478	149553294	TRUE	7	149553248	149553313	0	BCOR
1723	14	61124922	61125450	TRUE	14	61125429	61125432	0	BCOR
1724	19	45260501	45261004	TRUE	19	45260994	45261036	0	BCOR
1725	19	38886110	38886789	TRUE	19	38886639	38886685	0	BCOR
1726	10	44788627	44789589	TRUE	10	44788760	44788857	0	BCOR
1727	4	79971177	79971462	FALSE	4	79970713	79970733	443	BCOR
1728	2	24397787	24397871	FALSE	2	24397344	24397376	410	BCOR
1729	7	48129797	48129992	TRUE	7	48129980	48130012	0	BCOR
1730	12	115107338	115108282	TRUE	12	115107705	115107728	0	BCOR
1731	8	72917350	72917845	TRUE	8	72917788	72917848	0	BCOR
1732	12	85306916	85307303	TRUE	12	85307267	85307279	0	BCOR
1733	17	39471940	39472237	TRUE	17	39472210	39472251	0	BCOR
1734	7	73244836	73245457	TRUE	7	73245183	73245187	0	BCOR
1735	10	131266094	131266094	FALSE	10	131265953	131266052	41	BCOR
1736	6	33401480	33401536	FALSE	6	33401091	33401177	302	BCOR
1737	2	240884646	240884925	TRUE	2	240884847	240884924	0	BCOR
1738	7	2557152	2557358	TRUE	7	2557322	2557380	0	BCOR
1739	13	41593385	41593582	FALSE	13	41592333	41592486	898	BCOR
1740	3	193697936	193698386	TRUE	3	193698092	193698148	0	BCOR
1741	1	156631235	156631506	TRUE	1	156631456	156631508	0	BCOR
1742	10	64579140	64579646	TRUE	10	64579521	64579698	0	BCOR
1743	20	54987076	54987154	FALSE	20	54987808	54987849	653	BCOR
1744	3	147140124	147140847	TRUE	3	147140845	147140859	0	BCOR
1745	10	134143489	134143535	TRUE	10	134143515	134143572	0	BCOR
1746	21	42773844	42774425	TRUE	21	42774054	42774099	0	BCOR
1747	7	27192187	27192480	TRUE	7	27192478	27192489	0	BCOR
1748	7	128048308	128048625	TRUE	7	128048443	128048456	0	BCOR
1749	1	91191810	91192025	TRUE	1	91191992	91192035	0	BCOR
1750	12	24857224	24857452	FALSE	12	24857551	24857691	98	BCOR
1751	12	56414442	56414533	FALSE	12	56414538	56414595	4	BCOR
1752	10	52750215	52750568	TRUE	10	52750536	52750618	0	BCOR
1753	16	857211	857863	TRUE	16	857839	857869	0	BCOR
1754	20	21807710	21807851	TRUE	20	21807663	21807723	0	BCOR
1755	19	11784246	11784514	TRUE	19	11784272	11784296	0	BCOR
1756	3	147114986	147115930	TRUE	3	147115375	147115508	0	BCOR
1757	17	78808060	78808570	TRUE	17	78808513	78808668	0	BCOR
1758	1	20501246	20501757	TRUE	1	20501477	20501587	0	BCOR
1759	17	9694619	9694800	FALSE	17	9695060	9695167	259	BCOR
1760	12	108168071	108168122	TRUE	12	108168109	108168205	0	BCOR
1761	8	145086243	145086300	TRUE	8	145086222	145086254	0	BCOR
1762	4	88450319	88450824	TRUE	4	88450814	88450863	0	BCOR
1763	3	133502623	133502685	TRUE	3	133502676	133502702	0	BCOR
1764	17	9863081	9863293	FALSE	17	9864073	9864081	779	BCOR
1765	16	90060772	90060839	TRUE	16	90060788	90060849	0	BCOR
1766	11	67415183	67415194	FALSE	11	67414188	67414196	986	BCOR
1767	6	28584155	28584172	FALSE	6	28585083	28585107	910	BCOR
1768	7	22484498	22485286	TRUE	7	22485040	22485078	0	BCOR
1769	22	38379218	38379218	FALSE	22	38377582	38377641	1576	BCOR
1770	10	126850665	126851162	TRUE	10	126850881	126850931	0	BCOR
1771	10	92680914	92681505	TRUE	10	92681493	92681540	0	BCOR
1772	6	64486271	64486807	FALSE	6	64485853	64485880	390	BCOR
1773	22	39610108	39610844	FALSE	22	39609607	39609638	469	BCOR
1774	5	64417891	64417974	FALSE	5	64418010	64418142	35	BCOR
1775	11	129920411	129920441	FALSE	11	129920357	129920387	23	BCOR
1776	2	70355397	70355397	TRUE	2	70355368	70355433	0	BCOR
1777	6	170748893	170749286	FALSE	6	170748576	170748632	260	BCOR
1778	7	95849192	95849578	TRUE	7	95849429	95849547	0	BCOR
1779	10	124739502	124739553	TRUE	10	124739516	124739593	0	BCOR
1780	11	111810533	111810997	TRUE	11	111810968	111811034	0	BCOR
1781	5	140800586	140800686	TRUE	5	140800632	140800730	0	BCOR
1782	22	42828411	42828418	FALSE	22	42828521	42828562	102	BCOR
1783	2	171671480	171671648	TRUE	2	171671617	171671669	0	BCOR
1784	8	23162162	23162383	TRUE	8	23162368	23162419	0	BCOR
1785	5	126367284	126367457	FALSE	5	126367184	126367267	16	BCOR
1786	16	86489326	86489790	FALSE	16	86489833	86489920	42	BCOR
1787	12	115861520	115861520	FALSE	12	115861400	115861488	31	BCOR
1788	18	19926753	19927424	TRUE	18	19927414	19927448	0	BCOR
1789	1	44497537	44497694	TRUE	1	44497687	44497730	0	BCOR
1790	11	65409760	65410028	TRUE	11	65409862	65409923	0	BCOR
1791	10	13932842	13933229	TRUE	10	13933214	13933270	0	BCOR
1792	15	69337281	69337685	TRUE	15	69337590	69337612	0	BCOR
1793	8	19535888	19536244	TRUE	8	19536203	19536279	0	BCOR
1794	17	61553118	61553170	TRUE	17	61553165	61553250	0	BCOR
1795	6	28832537	28832571	TRUE	6	28832565	28832606	0	BCOR
1796	11	68722738	68722976	TRUE	11	68722962	68722979	0	BCOR
1797	18	52792171	52792492	TRUE	18	52792487	52792511	0	BCOR
1798	10	99798395	99798430	TRUE	10	99798356	99798511	0	BCOR
1799	5	172663731	172663793	TRUE	5	172663773	172663798	0	BCOR
1800	17	74523449	74523679	TRUE	17	74523659	74523694	0	BCOR
1801	3	31206957	31207280	FALSE	3	31207374	31207406	93	BCOR
1802	20	17595355	17595472	FALSE	20	17595029	17595075	279	BCOR
1803	6	133056654	133056959	TRUE	6	133056703	133056809	0	BCOR
1804	2	7088067	7088677	TRUE	2	7088284	7088508	0	BCOR
1805	11	117748189	117748486	TRUE	11	117748329	117748573	0	BCOR
1806	3	169758289	169758644	TRUE	3	169758494	169758576	0	BCOR
1807	4	26492153	26492488	FALSE	4	26492048	26492105	47	BCOR
1808	4	174439616	174440103	TRUE	4	174440066	174440114	0	BCOR
1809	14	24641194	24641706	TRUE	14	24641674	24641719	0	BCOR
1810	4	74847758	74847829	FALSE	4	74848496	74848540	666	BCOR
1811	4	147164778	147165164	TRUE	4	147164726	147164794	0	BCOR
1812	12	121199483	121199910	TRUE	12	121199897	121199927	0	BCOR
1813	3	11746183	11746491	TRUE	3	11746270	11746289	0	BCOR
1814	22	45125395	45126040	TRUE	22	45126036	45126054	0	BCOR
1815	3	133464651	133464842	TRUE	3	133464742	133464869	0	BCOR
1816	2	10429878	10430258	TRUE	2	10430216	10430242	0	BCOR
1817	4	70624637	70625781	TRUE	4	70625525	70625631	0	BCOR
1818	8	106698518	106699200	TRUE	8	106699197	106699218	0	BCOR
1819	10	61043477	61043588	FALSE	10	61043275	61043360	116	BCOR
1820	12	65516418	65517000	TRUE	12	65516892	65516907	0	BCOR
1821	6	7051303	7051504	TRUE	6	7051450	7051481	0	BCOR
1822	9	140173347	140173956	FALSE	9	140173104	140173223	123	BCOR
1823	19	40904691	40904974	TRUE	19	40904922	40904948	0	BCOR
1824	3	10999801	10999905	FALSE	3	10999556	10999634	166	BCOR
1825	4	83720629	83720629	TRUE	4	83720473	83720717	0	BCOR
1826	10	54466594	54466652	TRUE	10	54466628	54466694	0	BCOR
1827	19	39108529	39108672	FALSE	19	39109215	39109262	542	BCOR
1828	8	145325497	145325558	FALSE	8	145325733	145325760	174	BCOR
1829	1	226288408	226288782	TRUE	1	226288783	226288821	0	BCOR
1830	8	72269205	72269743	TRUE	8	72269584	72269680	0	BCOR
1831	12	53567307	53567373	FALSE	12	53567612	53567646	238	BCOR
1832	6	35657040	35657202	TRUE	6	35657058	35657102	0	BCOR
1833	10	126751950	126752037	TRUE	10	126752007	126752070	0	BCOR
1834	1	232065191	232065275	TRUE	1	232065270	232065280	0	BCOR
1835	17	39943414	39943545	FALSE	17	39943285	39943297	116	BCOR
1836	8	134088519	134088700	TRUE	8	134088523	134088575	0	BCOR
1837	13	27561799	27562070	TRUE	13	27561963	27561995	0	BCOR
1838	4	77609712	77609841	TRUE	4	77609688	77609745	0	BCOR
1839	17	39465330	39465682	TRUE	17	39465616	39465672	0	BCOR
1840	5	177777555	177777794	TRUE	5	177777722	177777728	0	BCOR
1841	14	24640895	24641021	FALSE	14	24641127	24641220	105	BCOR
1842	3	72338210	72338583	TRUE	3	72338492	72338531	0	BCOR
1843	2	164204915	164205188	TRUE	2	164205178	164205252	0	BCOR
1844	1	19217189	19217472	TRUE	1	19217340	19217418	0	BCOR
1845	5	180547193	180547979	TRUE	5	180547929	180548033	0	BCOR
1846	17	1395371	1395864	TRUE	17	1395798	1395886	0	BCOR
1847	10	60628761	60628850	TRUE	10	60628825	60628872	0	BCOR
1848	1	21586831	21587174	FALSE	1	21587472	21587472	297	BCOR
1849	19	14550997	14551079	FALSE	19	14550298	14550337	659	BCOR
1850	7	27196759	27196825	TRUE	7	27196811	27196831	0	BCOR
1851	14	105558566	105559165	TRUE	14	105559153	105559170	0	BCOR
1852	11	65886813	65887103	TRUE	11	65886919	65886927	0	BCOR
1853	3	4509268	4509290	TRUE	3	4509288	4509324	0	BCOR
1854	18	44526336	44526430	FALSE	18	44526097	44526106	229	BCOR
1855	21	36507812	36507923	FALSE	21	36508179	36508201	255	BCOR
1856	6	29895074	29895175	FALSE	6	29896632	29896700	1456	BCOR
1857	12	57915613	57915636	TRUE	12	57915550	57915687	0	BCOR
1858	15	50474163	50474232	TRUE	15	50474223	50474261	0	BCOR
1859	19	6710658	6711092	TRUE	19	6711018	6711126	0	BCOR
1860	8	72757827	72758095	TRUE	8	72758092	72758103	0	BCOR
1861	6	106957404	106957497	FALSE	6	106957285	106957349	54	BCOR
1862	10	114920533	114921079	TRUE	10	114920905	114920911	0	BCOR
1863	10	111966029	111966094	TRUE	10	111966061	111966073	0	BCOR
1864	2	223162700	223162800	TRUE	2	223162773	223162818	0	BCOR
1865	14	65016517	65016595	TRUE	14	65016470	65016550	0	BCOR
1866	11	71956755	71956766	FALSE	11	71956213	71956366	388	BCOR
1867	15	65822313	65822356	TRUE	15	65822249	65822355	0	BCOR
1868	19	1065850	1066349	TRUE	19	1066334	1066351	0	BCOR
1869	6	168785524	168785970	TRUE	6	168785686	168785695	0	BCOR
1870	4	1844724	1844999	FALSE	4	1845208	1845318	208	BCOR
1871	10	711556	712165	TRUE	10	711637	711730	0	BCOR
1872	22	50746891	50747369	TRUE	22	50747364	50747382	0	BCOR
1873	20	45530115	45530513	FALSE	20	45530051	45530080	34	BCOR
1874	1	110933817	110934279	TRUE	1	110934243	110934284	0	BCOR
1875	8	65490422	65490901	TRUE	8	65490898	65490906	0	BCOR
1876	22	30868156	30868167	FALSE	22	30867662	30867678	477	BCOR
1877	16	2089866	2090331	TRUE	16	2090223	2090342	0	BCOR
1878	5	43020352	43020566	TRUE	5	43020563	43020588	0	BCOR
1879	16	85157762	85158047	FALSE	16	85158355	85158438	307	BCOR
1880	9	140058057	140058282	TRUE	9	140058101	140058146	0	BCOR
1881	3	149095283	149095573	TRUE	3	149095566	149095583	0	BCOR
1882	17	76641580	76642095	TRUE	17	76641900	76642006	0	BCOR
1883	6	6320324	6320889	FALSE	6	6321185	6321272	295	BCOR
1884	15	32964208	32964500	FALSE	15	32964814	32964906	313	BCOR
1885	3	139258939	139258948	TRUE	3	139258855	139258954	0	BCOR
1886	2	153474469	153474835	TRUE	2	153474830	153474904	0	BCOR
1887	17	8815841	8815915	FALSE	17	8816035	8816074	119	BCOR
1888	9	131495806	131495904	TRUE	9	131495820	131495858	0	BCOR
1889	16	22200979	22201095	TRUE	16	22201067	22201101	0	BCOR
1890	22	50739843	50740298	TRUE	22	50740295	50740302	0	BCOR
1891	19	47129343	47129637	TRUE	19	47129354	47129428	0	BCOR
1892	13	42613607	42613702	TRUE	13	42613694	42613711	0	BCOR
1893	7	95749070	95749070	TRUE	7	95749069	95749086	0	BCOR
1894	4	1580193	1580377	TRUE	4	1580355	1580430	0	BCOR
1895	5	54282332	54282459	TRUE	5	54282188	54282408	0	BCOR
1896	17	80266884	80267030	FALSE	17	80266734	80266753	130	BCOR
1897	2	38301143	38301756	TRUE	2	38301168	38301284	0	BCOR
1898	6	6759684	6759831	TRUE	6	6759766	6759833	0	BCOR
1899	6	166892216	166892762	TRUE	6	166892494	166892508	0	BCOR
1900	7	50861927	50862035	TRUE	7	50862032	50862041	0	BCOR
1901	10	21797130	21797191	FALSE	10	21797019	21797104	25	BCOR
1902	19	11689726	11689855	TRUE	19	11689787	11689817	0	BCOR
1903	18	55924675	55924888	TRUE	18	55924871	55924904	0	BCOR
1904	7	819902	820338	TRUE	7	820247	820287	0	BCOR
1905	19	16178091	16178099	FALSE	19	16177593	16177635	455	BCOR
1906	8	22725218	22725904	TRUE	8	22725824	22725871	0	BCOR
1907	17	48070354	48070788	TRUE	17	48070783	48070792	0	BCOR
1908	10	3678818	3679062	TRUE	10	3679044	3679074	0	BCOR
1909	1	9600433	9600721	TRUE	1	9600645	9600723	0	BCOR
1910	8	135850231	135850276	TRUE	8	135850236	135850256	0	BCOR
1911	5	141346124	141346577	TRUE	5	141346287	141346289	0	BCOR
1912	4	184938316	184938470	TRUE	4	184938335	184938404	0	BCOR
1913	17	79273418	79273418	TRUE	17	79273409	79273459	0	BCOR
1914	12	123636480	123636548	TRUE	12	123636546	123636560	0	BCOR
1915	11	2907672	2907754	TRUE	11	2907750	2907772	0	BCOR
1916	11	30034396	30034490	FALSE	11	30034662	30034739	171	BCOR
1917	6	38145232	38145464	FALSE	6	38145471	38145474	6	BCOR
1918	11	13985911	13986348	TRUE	11	13986170	13986265	0	BCOR
1919	9	140163835	140163944	FALSE	9	140163964	140164067	19	BCOR
1920	10	104913440	104913726	TRUE	10	104913407	104913483	0	BCOR
1921	17	46627484	46628224	TRUE	17	46628192	46628253	0	BCOR
1922	2	85875938	85876697	TRUE	2	85876256	85876291	0	BCOR
1923	21	28336897	28337168	TRUE	21	28337169	28337224	0	BCOR
1924	11	69982916	69982996	FALSE	11	69981966	69982017	898	BCOR
1925	12	133301550	133302012	TRUE	12	133301688	133301707	0	BCOR
1926	15	84401830	84402076	FALSE	15	84401489	84401579	250	BCOR
1927	12	31272112	31272119	TRUE	12	31272075	31272133	0	BCOR
1928	2	241819325	241819381	TRUE	2	241819289	241819405	0	BCOR
1929	22	47070411	47070492	TRUE	22	47070481	47070502	0	BCOR
1930	9	140681110	140681206	TRUE	9	140681143	140681258	0	BCOR
1931	1	7913081	7913667	TRUE	1	7913627	7913694	0	BCOR
1932	10	73848823	73848915	TRUE	10	73848833	73848945	0	BCOR
1933	10	60410566	60411127	TRUE	10	60411116	60411199	0	BCOR
1934	5	1100096	1100385	FALSE	5	1099741	1099837	258	BCOR
1935	21	40718632	40719088	TRUE	21	40719074	40719107	0	BCOR
1936	2	106886537	106886729	TRUE	2	106886668	106886674	0	BCOR
1937	17	77750983	77751089	TRUE	17	77751087	77751127	0	BCOR
1938	1	16482757	16482773	TRUE	1	16482752	16482785	0	BCOR
1939	6	30854109	30854186	TRUE	6	30854120	30854213	0	BCOR
1940	6	27706262	27706340	TRUE	6	27706338	27706365	0	BCOR
1941	17	7258337	7258501	TRUE	17	7258499	7258564	0	BCOR
1942	10	105438008	105438068	FALSE	10	105438174	105438222	105	BCOR
1943	1	54738769	54739176	FALSE	1	54739501	54739586	324	BCOR
1944	9	139652617	139652874	FALSE	9	139652925	139653050	50	BCOR
1945	9	102587430	102587600	FALSE	9	102587793	102587848	192	BCOR
1946	17	78916567	78916712	FALSE	17	78916801	78916821	88	BCOR
1947	6	21741635	21741635	FALSE	6	21741853	21741876	217	BCOR
1948	18	74790207	74790695	FALSE	18	74789847	74789909	297	BCOR
1949	16	75455052	75455052	FALSE	16	75454963	75454964	87	BCOR
1950	1	15250374	15250388	TRUE	1	15250380	15250478	0	BCOR
1951	1	31654774	31655009	FALSE	1	31655199	31655267	189	BCOR
1952	7	64349557	64350121	TRUE	7	64349607	64349641	0	BCOR
1953	3	62304111	62304165	TRUE	3	62304070	62304144	0	BCOR
1954	3	170136263	170136327	TRUE	3	170136304	170136332	0	BCOR
1955	2	25301034	25301413	TRUE	2	25301301	25301385	0	BCOR
1956	14	103415458	103415882	FALSE	14	103414215	103414257	1200	BCOR
1957	6	90276794	90276833	FALSE	6	90276423	90276444	349	BCOR
1958	15	83953744	83953775	FALSE	15	83953777	83953843	1	BCOR
1959	5	153872897	153873021	TRUE	5	153872973	153873098	0	BCOR
1960	1	117296954	117297020	TRUE	1	117297006	117297014	0	BCOR
1961	17	29248604	29248682	TRUE	17	29248667	29248763	0	BCOR
1962	1	205326201	205326399	TRUE	1	205326389	205326534	0	BCOR
1963	4	7774727	7774950	TRUE	4	7774734	7774736	0	BCOR
1964	18	44237019	44237151	TRUE	18	44237081	44237088	0	BCOR
1965	2	165811804	165811982	TRUE	2	165811978	165812044	0	BCOR
1966	2	131797438	131797702	TRUE	2	131797566	131797634	0	BCOR
1967	15	77320670	77320787	FALSE	15	77321734	77321830	946	BCOR
1968	19	19639594	19639970	TRUE	19	19639969	19640069	0	BCOR
1969	13	111065187	111065598	TRUE	13	111065593	111065609	0	BCOR
1970	1	27189270	27189349	FALSE	1	27189903	27190028	553	BCOR
1971	3	4794020	4794082	FALSE	3	4793844	4793951	68	BCOR
1972	7	2742325	2742433	FALSE	7	2741967	2742049	275	BCOR
1973	6	32765322	32765402	TRUE	6	32765361	32765365	0	BCOR
1974	2	60784449	60784792	TRUE	2	60784784	60784810	0	BCOR
1975	13	100650073	100650173	TRUE	13	100650136	100650177	0	BCOR
1976	12	15114703	15114732	FALSE	12	15114328	15114329	373	BCOR
1977	16	86376985	86377209	TRUE	16	86377126	86377255	0	BCOR
1978	12	670520	670712	FALSE	12	670268	670447	72	BCOR
1979	11	43290958	43291043	TRUE	11	43290936	43290963	0	BCOR
1980	3	112013079	112013162	TRUE	3	112013044	112013166	0	BCOR
1981	15	65337510	65337714	FALSE	15	65337475	65337486	23	BCOR
1982	8	133788834	133789195	FALSE	8	133788809	133788827	6	BCOR
1983	16	11043293	11043956	TRUE	16	11043879	11043928	0	BCOR
1984	21	19289359	19289674	TRUE	21	19289524	19289605	0	BCOR
1985	10	76784632	76784798	TRUE	10	76784773	76784891	0	BCOR
1986	13	46742656	46742767	FALSE	13	46742414	46742442	213	BCOR
1987	4	1353034	1353389	TRUE	4	1352821	1353104	0	BCOR
1988	4	155662438	155662795	TRUE	4	155662656	155662718	0	BCOR
1989	3	72149324	72149514	FALSE	3	72148704	72148794	529	BCOR
1990	14	95513394	95513854	TRUE	14	95513805	95513899	0	BCOR
1991	9	107380587	107381132	TRUE	9	107381110	107381112	0	BCOR
1992	1	170630070	170630457	TRUE	1	170630446	170630495	0	BCOR
1993	8	22853281	22853351	TRUE	8	22853320	22853365	0	BCOR
1994	7	129793013	129793154	TRUE	7	129793151	129793180	0	BCOR
1995	19	6772370	6772478	TRUE	19	6772437	6772438	0	BCOR
1996	12	16761299	16761419	TRUE	12	16761411	16761460	0	BCOR
1997	17	55595812	55596209	TRUE	17	55596173	55596247	0	BCOR
1998	17	46648525	46648582	TRUE	17	46648569	46648632	0	BCOR
1999	4	85505304	85505574	TRUE	4	85505554	85505608	0	BCOR
[truncated: 144 more rows]

## Sheet: Table_8d
DMR_id	DMR_chr	DMR_start	DMR_end	overlaps	nearest_chr	nearest_start	nearest_end	distance_bp	mark
1	1	205818956	205819609	TRUE	1	205819607	205819660	0	H2AK119ub1
2	22	44422006	44422199	TRUE	22	44422183	44422268	0	H2AK119ub1
3	2	101541328	101541592	TRUE	2	101541509	101541599	0	H2AK119ub1
4	10	114877616	114877689	TRUE	10	114877684	114877748	0	H2AK119ub1
5	2	109622481	109622566	FALSE	2	109621918	109621944	536	H2AK119ub1
6	12	130821962	130822674	TRUE	12	130822616	130822679	0	H2AK119ub1
7	13	66951188	66951974	TRUE	13	66951932	66951973	0	H2AK119ub1
8	13	113436400	113437118	TRUE	13	113437109	113437122	0	H2AK119ub1
9	2	24398170	24398668	TRUE	2	24398594	24398628	0	H2AK119ub1
10	7	96649956	96652123	TRUE	7	96652123	96652128	0	H2AK119ub1
11	9	113171073	113171181	FALSE	9	113171507	113171510	325	H2AK119ub1
12	11	7110074	7110148	TRUE	11	7110108	7110174	0	H2AK119ub1
13	6	169301026	169301413	TRUE	6	169301345	169301452	0	H2AK119ub1
14	9	113505099	113505417	FALSE	9	113504218	113504284	814	H2AK119ub1
15	2	10223847	10224232	TRUE	2	10224177	10224233	0	H2AK119ub1
16	11	1320329	1320546	TRUE	11	1320312	1320341	0	H2AK119ub1
17	3	112358351	112358468	FALSE	3	112358542	112358561	73	H2AK119ub1
18	3	24729252	24729325	FALSE	3	24729352	24729358	26	H2AK119ub1
19	8	134307105	134307728	TRUE	8	134307707	134307751	0	H2AK119ub1
20	1	19110734	19111089	TRUE	1	19110990	19111010	0	H2AK119ub1
21	7	2518684	2518824	TRUE	7	2518807	2518837	0	H2AK119ub1
22	2	85637673	85638535	TRUE	2	85638446	85638455	0	H2AK119ub1
23	4	72119527	72120167	TRUE	4	72119855	72119899	0	H2AK119ub1
24	3	124556059	124556721	TRUE	3	124556537	124556551	0	H2AK119ub1
25	3	195489708	195490309	TRUE	3	195489919	195489919	0	H2AK119ub1
26	15	70994404	70994682	FALSE	15	70994382	70994396	7	H2AK119ub1
27	2	47072833	47072907	TRUE	2	47072854	47072942	0	H2AK119ub1
28	10	3542628	3542986	TRUE	10	3542741	3542769	0	H2AK119ub1
29	15	70387217	70387303	TRUE	15	70387301	70387308	0	H2AK119ub1
30	3	172312523	172312599	FALSE	3	172313551	172313650	951	H2AK119ub1
31	19	12876846	12877188	FALSE	19	12876796	12876818	27	H2AK119ub1
32	19	13123973	13125170	TRUE	19	13125141	13125157	0	H2AK119ub1
33	20	19194143	19194540	TRUE	20	19194387	19194391	0	H2AK119ub1
34	5	10567643	10567905	TRUE	5	10567900	10567938	0	H2AK119ub1
35	11	1890204	1891872	TRUE	11	1891867	1891934	0	H2AK119ub1
36	5	78281793	78281983	TRUE	5	78281877	78281906	0	H2AK119ub1
37	12	104853100	104853274	TRUE	12	104853245	104853275	0	H2AK119ub1
38	9	90182705	90182910	TRUE	9	90182700	90182750	0	H2AK119ub1
39	6	3076008	3076354	FALSE	6	3074029	3074051	1956	H2AK119ub1
40	20	56286391	56286697	TRUE	20	56286632	56286661	0	H2AK119ub1
41	12	105479319	105479649	FALSE	12	105479655	105479837	5	H2AK119ub1
42	22	24979254	24979964	TRUE	22	24979869	24979876	0	H2AK119ub1
43	3	71633826	71634062	TRUE	3	71634043	71634056	0	H2AK119ub1
44	2	121670282	121670634	TRUE	2	121670617	121670667	0	H2AK119ub1
45	11	78272267	78272743	TRUE	11	78272732	78272734	0	H2AK119ub1
46	15	40268610	40269214	TRUE	15	40269162	40269220	0	H2AK119ub1
47	8	99180151	99180740	TRUE	8	99180728	99180747	0	H2AK119ub1
48	4	187621799	187622164	TRUE	4	187622148	187622204	0	H2AK119ub1
49	5	39506352	39506635	TRUE	5	39506567	39506578	0	H2AK119ub1
50	7	90895894	90896572	TRUE	7	90896564	90896578	0	H2AK119ub1
51	15	67430256	67430416	TRUE	15	67430346	67430359	0	H2AK119ub1
52	12	77719878	77720159	TRUE	12	77720154	77720178	0	H2AK119ub1
53	6	152125861	152126441	TRUE	6	152126425	152126469	0	H2AK119ub1
54	16	64769608	64769742	FALSE	16	64770157	64770188	414	H2AK119ub1
55	12	122848582	122848626	FALSE	12	122848501	122848536	45	H2AK119ub1
56	1	33799703	33800185	TRUE	1	33799751	33799775	0	H2AK119ub1
57	14	74296935	74296969	FALSE	14	74296797	74296809	125	H2AK119ub1
58	21	30503083	30503184	TRUE	21	30503175	30503213	0	H2AK119ub1
59	1	100110875	100111015	TRUE	1	100111014	100111032	0	H2AK119ub1
60	7	27182637	27183694	TRUE	7	27183689	27183700	0	H2AK119ub1
61	15	90643766	90643993	TRUE	15	90643993	90644037	0	H2AK119ub1
62	19	13112283	13112449	TRUE	19	13112437	13112454	0	H2AK119ub1
63	4	10131207	10131704	TRUE	4	10131675	10131695	0	H2AK119ub1
64	2	187463598	187464071	TRUE	2	187463897	187463996	0	H2AK119ub1
65	21	17961737	17962124	TRUE	21	17961865	17961901	0	H2AK119ub1
66	7	4652671	4652842	TRUE	7	4652720	4652739	0	H2AK119ub1
67	5	7827486	7827964	TRUE	5	7827796	7827901	0	H2AK119ub1
68	22	19754125	19754448	TRUE	22	19754431	19754453	0	H2AK119ub1
69	16	78539954	78540172	FALSE	16	78541086	78541115	913	H2AK119ub1
70	15	81409649	81409649	FALSE	15	81409091	81409122	526	H2AK119ub1
71	7	96647021	96648447	TRUE	7	96648432	96648458	0	H2AK119ub1
72	7	105319437	105319819	TRUE	7	105319814	105319834	0	H2AK119ub1
73	14	61748243	61748574	FALSE	14	61748954	61749011	379	H2AK119ub1
74	20	56247302	56247611	TRUE	20	56247503	56247519	0	H2AK119ub1
75	1	36615845	36616030	TRUE	1	36616006	36616040	0	H2AK119ub1
76	2	54900910	54901055	FALSE	2	54900640	54900671	238	H2AK119ub1
77	16	66536260	66537102	TRUE	16	66537097	66537115	0	H2AK119ub1
78	6	152127812	152128024	TRUE	6	152128009	152128026	0	H2AK119ub1
79	16	84560887	84561117	TRUE	16	84561113	84561125	0	H2AK119ub1
80	1	2254127	2254582	TRUE	1	2254578	2254596	0	H2AK119ub1
81	17	70536095	70536199	TRUE	17	70536177	70536208	0	H2AK119ub1
82	8	101348359	101348747	TRUE	8	101348391	101348396	0	H2AK119ub1
83	17	14206572	14207530	TRUE	17	14207521	14207531	0	H2AK119ub1
84	17	1028394	1029744	TRUE	17	1029404	1029420	0	H2AK119ub1
85	7	116654858	116654974	FALSE	7	116654606	116654655	202	H2AK119ub1
86	1	2191299	2191658	TRUE	1	2191461	2191479	0	H2AK119ub1
87	12	114877063	114877894	TRUE	12	114877881	114877902	0	H2AK119ub1
88	6	32847702	32847845	TRUE	6	32847840	32847852	0	H2AK119ub1
89	3	177159641	177159881	FALSE	3	177157061	177157080	2560	H2AK119ub1
90	16	20623418	20623644	TRUE	16	20623572	20623579	0	H2AK119ub1
91	1	3473923	3474376	TRUE	1	3474365	3474377	0	H2AK119ub1
92	10	131761206	131761386	TRUE	10	131761367	131761404	0	H2AK119ub1
93	1	66799262	66799419	FALSE	1	66800218	66800346	798	H2AK119ub1
94	5	58571113	58572331	TRUE	5	58571626	58571725	0	H2AK119ub1
95	12	772529	773007	TRUE	12	772932	772982	0	H2AK119ub1
96	3	14342790	14343114	TRUE	3	14342881	14342928	0	H2AK119ub1
97	14	52066642	52067152	FALSE	14	52066513	52066576	65	H2AK119ub1
98	19	36265411	36265700	TRUE	19	36265696	36265707	0	H2AK119ub1
99	17	48263173	48263204	TRUE	17	48263190	48263271	0	H2AK119ub1
100	10	3276519	3276604	TRUE	10	3276604	3276687	0	H2AK119ub1
101	5	131762646	131763124	TRUE	5	131763112	131763142	0	H2AK119ub1
102	8	30244710	30245145	TRUE	8	30245142	30245152	0	H2AK119ub1
103	11	114168674	114168764	TRUE	11	114168765	114168783	0	H2AK119ub1
104	17	3461140	3461480	TRUE	17	3461356	3461503	0	H2AK119ub1
105	10	131756719	131758786	TRUE	10	131758782	131758794	0	H2AK119ub1
106	16	88120859	88121642	TRUE	16	88121349	88121366	0	H2AK119ub1
107	6	138200071	138200309	TRUE	6	138200264	138200334	0	H2AK119ub1
108	10	1767482	1767723	TRUE	10	1767717	1767741	0	H2AK119ub1
109	8	21961713	21961895	TRUE	8	21961795	21961854	0	H2AK119ub1
110	5	16508920	16509123	TRUE	5	16509081	16509097	0	H2AK119ub1
111	8	1786207	1786737	TRUE	8	1786443	1786448	0	H2AK119ub1
112	14	99729005	99729281	TRUE	14	99729247	99729316	0	H2AK119ub1
113	7	137618712	137618903	TRUE	7	137618844	137618893	0	H2AK119ub1
114	7	45243040	45243365	TRUE	7	45243358	45243421	0	H2AK119ub1
115	5	1551871	1551940	TRUE	5	1551847	1551878	0	H2AK119ub1
116	16	66551109	66551308	TRUE	16	66551145	66551201	0	H2AK119ub1
117	4	20885536	20885542	FALSE	4	20885268	20885281	254	H2AK119ub1
118	17	81062955	81063058	TRUE	17	81063054	81063060	0	H2AK119ub1
119	1	244213616	244213886	FALSE	1	244213891	244213925	4	H2AK119ub1
120	17	78716884	78717132	TRUE	17	78717129	78717150	0	H2AK119ub1
121	9	137145045	137145536	TRUE	9	137145439	137145447	0	H2AK119ub1
122	9	128819840	128819969	TRUE	9	128819936	128819970	0	H2AK119ub1
123	19	17190259	17190397	TRUE	19	17190395	17190427	0	H2AK119ub1
124	6	168627203	168627268	TRUE	6	168627233	168627310	0	H2AK119ub1
125	12	960259	960533	TRUE	12	960523	960538	0	H2AK119ub1
126	1	94079684	94080251	TRUE	1	94080239	94080257	0	H2AK119ub1
127	10	55071675	55072213	FALSE	10	55071233	55071303	371	H2AK119ub1
128	12	107974343	107974453	TRUE	12	107974325	107974367	0	H2AK119ub1
129	19	13207993	13208566	TRUE	19	13208526	13208566	0	H2AK119ub1
130	6	31409208	31409361	TRUE	6	31409337	31409362	0	H2AK119ub1
131	5	179779115	179779237	TRUE	5	179779228	179779245	0	H2AK119ub1
132	2	183903927	183904066	TRUE	2	183904061	183904076	0	H2AK119ub1
133	4	1029484	1029654	TRUE	4	1029655	1029686	0	H2AK119ub1
134	13	114808856	114809092	TRUE	13	114808874	114808935	0	H2AK119ub1
135	1	8484670	8484703	TRUE	1	8484697	8484725	0	H2AK119ub1
136	4	183807081	183807081	TRUE	4	183807055	183807104	0	H2AK119ub1
137	12	109540055	109540578	FALSE	12	109539996	109540030	24	H2AK119ub1
138	13	111226725	111226964	FALSE	13	111226699	111226701	23	H2AK119ub1
139	2	119600002	119601256	TRUE	2	119601252	119601259	0	H2AK119ub1
140	11	64081158	64081631	TRUE	11	64081442	64081462	0	H2AK119ub1
141	2	237640591	237640810	TRUE	2	237640810	237640813	0	H2AK119ub1
142	2	236674174	236674489	TRUE	2	236674479	236674479	0	H2AK119ub1
143	6	44266263	44266472	TRUE	6	44266461	44266474	0	H2AK119ub1
144	10	126106425	126106425	TRUE	10	126106365	126106433	0	H2AK119ub1
145	3	69132660	69132959	TRUE	3	69132670	69132678	0	H2AK119ub1
146	12	51317375	51317867	TRUE	12	51317773	51317847	0	H2AK119ub1
147	2	176956396	176956678	TRUE	2	176956647	176956687	0	H2AK119ub1
148	5	79331736	79331802	FALSE	5	79331991	79332116	188	H2AK119ub1
149	5	137958778	137959023	TRUE	5	137959001	137959026	0	H2AK119ub1
150	21	47604898	47605174	TRUE	21	47604841	47604935	0	H2AK119ub1
151	4	52918457	52918624	TRUE	4	52918593	52918667	0	H2AK119ub1
152	17	46131583	46132018	TRUE	17	46131826	46131834	0	H2AK119ub1
153	9	89875219	89875290	TRUE	9	89875222	89875253	0	H2AK119ub1
154	17	77893046	77893073	TRUE	17	77893063	77893085	0	H2AK119ub1
155	19	3336169	3336407	FALSE	19	3336546	3336554	138	H2AK119ub1
156	5	74319780	74319850	TRUE	5	74319790	74319860	0	H2AK119ub1
157	17	71772827	71772869	TRUE	17	71772860	71772889	0	H2AK119ub1
158	1	116917447	116917619	TRUE	1	116917609	116917641	0	H2AK119ub1
159	19	55997780	55998081	TRUE	19	55998080	55998086	0	H2AK119ub1
160	22	50628978	50629224	TRUE	22	50629217	50629241	0	H2AK119ub1
161	6	25137864	25138047	FALSE	6	25137626	25137638	225	H2AK119ub1
162	14	91724449	91724819	TRUE	14	91724505	91724526	0	H2AK119ub1
163	17	38249266	38249592	TRUE	17	38249562	38249610	0	H2AK119ub1
164	11	63753169	63753251	TRUE	11	63753242	63753247	0	H2AK119ub1
165	11	69517471	69518082	TRUE	11	69517552	69517563	0	H2AK119ub1
166	7	150778818	150778955	TRUE	7	150778950	150778963	0	H2AK119ub1
167	5	1645577	1645802	TRUE	5	1645797	1645810	0	H2AK119ub1
168	5	81460188	81460226	FALSE	5	81459915	81459934	253	H2AK119ub1
169	14	50862509	50862640	TRUE	14	50862622	50862662	0	H2AK119ub1
170	7	35078206	35078364	TRUE	7	35078348	35078368	0	H2AK119ub1
171	22	18314772	18314866	FALSE	22	18315027	18315096	160	H2AK119ub1
172	2	110092156	110092518	TRUE	2	110092493	110092519	0	H2AK119ub1
173	3	128210000	128212196	TRUE	3	128212192	128212199	0	H2AK119ub1
174	1	163038415	163038673	TRUE	1	163038479	163038480	0	H2AK119ub1
175	12	122356390	122356852	TRUE	12	122356521	122356528	0	H2AK119ub1
176	17	80450903	80451599	TRUE	17	80451598	80451613	0	H2AK119ub1
177	1	217309568	217310383	TRUE	1	217310384	217310388	0	H2AK119ub1
178	5	77805547	77806538	TRUE	5	77805494	77805555	0	H2AK119ub1
179	12	109094660	109095285	TRUE	12	109095046	109095063	0	H2AK119ub1
180	6	22055891	22056734	FALSE	6	22057590	22057593	855	H2AK119ub1
181	17	73905763	73906088	TRUE	17	73906088	73906094	0	H2AK119ub1
182	2	219696472	219696567	TRUE	2	219696549	219696595	0	H2AK119ub1
183	17	9264061	9264391	FALSE	17	9266330	9266374	1938	H2AK119ub1
184	4	7047657	7048091	TRUE	4	7047851	7047893	0	H2AK119ub1
185	17	14201321	14201744	TRUE	17	14201740	14201760	0	H2AK119ub1
186	15	70767159	70767649	TRUE	15	70767633	70767653	0	H2AK119ub1
187	12	1609245	1609463	FALSE	12	1609509	1609526	45	H2AK119ub1
188	12	15039025	15039432	TRUE	12	15039408	15039416	0	H2AK119ub1
189	17	47571963	47572132	TRUE	17	47572127	47572145	0	H2AK119ub1
190	1	180993237	180993725	TRUE	1	180993507	180993522	0	H2AK119ub1
191	3	66468921	66469122	TRUE	3	66469084	66469139	0	H2AK119ub1
192	7	95865631	95865929	TRUE	7	95865894	95865937	0	H2AK119ub1
193	6	30647561	30647649	TRUE	6	30647546	30647599	0	H2AK119ub1
194	14	89925468	89925468	FALSE	14	89925270	89925304	163	H2AK119ub1
195	22	32599511	32599648	TRUE	22	32599641	32599689	0	H2AK119ub1
196	21	47404109	47404268	TRUE	21	47404262	47404283	0	H2AK119ub1
197	7	127314628	127314628	FALSE	7	127315395	127315442	766	H2AK119ub1
198	12	115135045	115135606	TRUE	12	115135161	115135180	0	H2AK119ub1
199	18	30352782	30353289	TRUE	18	30353280	30353349	0	H2AK119ub1
200	17	19619410	19620768	TRUE	17	19620654	19620701	0	H2AK119ub1
201	7	47694559	47694857	TRUE	7	47694844	47694889	0	H2AK119ub1
202	6	144904205	144904561	TRUE	6	144904548	144904578	0	H2AK119ub1
203	7	57483673	57484821	TRUE	7	57484181	57484238	0	H2AK119ub1
204	1	2437047	2437200	TRUE	1	2437199	2437218	0	H2AK119ub1
205	13	78270580	78271043	TRUE	13	78270984	78270987	0	H2AK119ub1
206	10	116061880	116061899	TRUE	10	116061875	116061926	0	H2AK119ub1
207	13	74864357	74864782	FALSE	13	74865089	74865096	306	H2AK119ub1
208	2	227833911	227833923	FALSE	2	227833630	227833690	220	H2AK119ub1
209	16	22219111	22219550	TRUE	16	22219549	22219580	0	H2AK119ub1
210	4	38805732	38806094	FALSE	4	38801926	38801978	3753	H2AK119ub1
211	2	236585746	236586744	TRUE	2	236586198	236586225	0	H2AK119ub1
212	8	103750821	103751134	TRUE	8	103751047	103751087	0	H2AK119ub1
213	7	73507300	73507460	TRUE	7	73507450	73507475	0	H2AK119ub1
214	17	78161178	78161495	TRUE	17	78161464	78161491	0	H2AK119ub1
215	9	110249372	110249966	TRUE	9	110249957	110249979	0	H2AK119ub1
216	12	119772533	119772779	TRUE	12	119772649	119772695	0	H2AK119ub1
217	16	88379238	88379639	TRUE	16	88379560	88379630	0	H2AK119ub1
218	10	131760761	131761181	TRUE	10	131761181	131761183	0	H2AK119ub1
219	6	11279656	11279727	FALSE	6	11278864	11278889	766	H2AK119ub1
220	5	72713471	72714744	TRUE	5	72714736	72714751	0	H2AK119ub1
221	4	116035217	116035357	TRUE	4	116035337	116035387	0	H2AK119ub1
222	5	139056667	139056804	TRUE	5	139056799	139056820	0	H2AK119ub1
223	5	139488372	139488731	TRUE	5	139488728	139488738	0	H2AK119ub1
224	6	152011103	152011399	TRUE	6	152011234	152011238	0	H2AK119ub1
225	10	556548	556762	TRUE	10	556729	556787	0	H2AK119ub1
226	5	168419258	168419869	TRUE	5	168419803	168419838	0	H2AK119ub1
227	10	104542874	104543319	TRUE	10	104543284	104543291	0	H2AK119ub1
228	3	69058454	69058904	TRUE	3	69058439	69058459	0	H2AK119ub1
229	1	17750198	17750766	FALSE	1	17749720	17749732	465	H2AK119ub1
230	18	13219222	13219694	TRUE	18	13219688	13219695	0	H2AK119ub1
231	1	152572665	152572930	FALSE	1	152572467	152572478	186	H2AK119ub1
232	3	184091303	184091625	TRUE	3	184091592	184091609	0	H2AK119ub1
233	6	1594034	1594275	TRUE	6	1594266	1594282	0	H2AK119ub1
234	1	12609308	12609705	TRUE	1	12609352	12609352	0	H2AK119ub1
235	3	171964315	171964796	TRUE	3	171964787	171964799	0	H2AK119ub1
236	6	135579494	135579680	FALSE	6	135579904	135579987	223	H2AK119ub1
237	10	101493312	101493467	TRUE	10	101493348	101493355	0	H2AK119ub1
238	9	117112522	117112606	FALSE	9	117111223	117111252	1269	H2AK119ub1
239	16	48589954	48589954	FALSE	16	48589973	48589983	18	H2AK119ub1
240	12	131438055	131438283	TRUE	12	131438122	131438142	0	H2AK119ub1
241	5	66771417	66771651	TRUE	5	66771615	66771686	0	H2AK119ub1
242	1	116918716	116919179	TRUE	1	116919155	116919171	0	H2AK119ub1
243	16	731596	731844	TRUE	16	731828	731850	0	H2AK119ub1
244	1	33648648	33648734	TRUE	1	33648723	33648749	0	H2AK119ub1
245	3	148939487	148939743	FALSE	3	148939820	148939866	76	H2AK119ub1
246	11	43903042	43903421	FALSE	11	43902672	43902749	292	H2AK119ub1
247	10	73776879	73777304	TRUE	10	73777163	73777211	0	H2AK119ub1
248	5	142780439	142780531	TRUE	5	142780470	142780574	0	H2AK119ub1
249	10	35736855	35737318	FALSE	10	35736682	35736773	81	H2AK119ub1
250	16	4103161	4103225	FALSE	16	4102403	4102425	735	H2AK119ub1
251	15	96881972	96882548	TRUE	15	96882541	96882571	0	H2AK119ub1
252	15	91305024	91305449	FALSE	15	91305964	91305971	514	H2AK119ub1
253	10	131005696	131005778	TRUE	10	131005766	131005774	0	H2AK119ub1
254	12	101433531	101434129	TRUE	12	101433898	101434017	0	H2AK119ub1
255	1	40420299	40420503	TRUE	1	40420481	40420573	0	H2AK119ub1
256	3	42132646	42132991	FALSE	3	42130473	42130479	2166	H2AK119ub1
257	6	91004430	91004482	TRUE	6	91004480	91004491	0	H2AK119ub1
258	4	180386596	180386620	FALSE	4	180386649	180386666	28	H2AK119ub1
259	17	46919180	46919180	TRUE	17	46919169	46919184	0	H2AK119ub1
260	6	33048875	33049360	TRUE	6	33049360	33049380	0	H2AK119ub1
261	12	54423920	54424203	TRUE	12	54424198	54424229	0	H2AK119ub1
262	22	42734458	42734695	TRUE	22	42734502	42734511	0	H2AK119ub1
263	7	4729417	4729610	TRUE	7	4729590	4729631	0	H2AK119ub1
264	7	2802697	2803442	TRUE	7	2803364	2803465	0	H2AK119ub1
265	12	105626788	105627446	FALSE	12	105628064	105628079	617	H2AK119ub1
266	10	111737122	111737413	TRUE	10	111737194	111737208	0	H2AK119ub1
267	2	142889384	142889514	TRUE	2	142889493	142889546	0	H2AK119ub1
268	14	104690074	104690244	TRUE	14	104690232	104690245	0	H2AK119ub1
269	8	101016181	101016281	FALSE	8	101017432	101017464	1150	H2AK119ub1
270	9	100744026	100744297	TRUE	9	100744290	100744311	0	H2AK119ub1
271	4	38806733	38807259	FALSE	4	38810816	38810851	3556	H2AK119ub1
272	3	57094364	57094763	FALSE	3	57095381	57095411	617	H2AK119ub1
273	9	115984874	115985019	TRUE	9	115985002	115985025	0	H2AK119ub1
274	21	38937316	38938119	TRUE	21	38937681	38937728	0	H2AK119ub1
275	10	22603999	22603999	FALSE	10	22604007	22604025	7	H2AK119ub1
276	2	20865651	20865674	TRUE	2	20865675	20865678	0	H2AK119ub1
277	1	201708419	201708522	TRUE	1	201708517	201708524	0	H2AK119ub1
278	16	65105747	65106285	FALSE	16	65106567	65106627	281	H2AK119ub1
279	10	6424990	6425262	FALSE	10	6425934	6425950	671	H2AK119ub1
280	2	55360844	55361310	TRUE	2	55360989	55361056	0	H2AK119ub1
281	1	84629127	84629520	TRUE	1	84629095	84629164	0	H2AK119ub1
282	18	8707331	8707556	TRUE	18	8707551	8707574	0	H2AK119ub1
283	12	26274368	26274801	TRUE	12	26274795	26274822	0	H2AK119ub1
284	19	2095466	2095643	TRUE	19	2095608	2095616	0	H2AK119ub1
285	22	26875823	26876075	FALSE	22	26875708	26875719	103	H2AK119ub1
286	13	45768695	45768901	FALSE	13	45768389	45768460	234	H2AK119ub1
287	17	37784694	37784711	TRUE	17	37784696	37784726	0	H2AK119ub1
288	2	85553759	85553841	TRUE	2	85553778	85553847	0	H2AK119ub1
289	10	24544079	24544293	TRUE	10	24544119	24544137	0	H2AK119ub1
290	1	45272255	45272637	TRUE	1	45272564	45272564	0	H2AK119ub1
291	20	1878646	1879028	TRUE	20	1879022	1879033	0	H2AK119ub1
292	10	123781476	123781602	TRUE	10	123781467	123781520	0	H2AK119ub1
293	11	123396299	123396593	TRUE	11	123396585	123396620	0	H2AK119ub1
294	8	23398860	23399067	TRUE	8	23399063	23399066	0	H2AK119ub1
295	5	40478105	40478425	TRUE	5	40478115	40478188	0	H2AK119ub1
296	20	2361431	2361546	FALSE	20	2365564	2365576	4017	H2AK119ub1
297	11	67291247	67291280	TRUE	11	67291274	67291282	0	H2AK119ub1
298	3	121612944	121612991	FALSE	3	121613419	121613505	427	H2AK119ub1
299	5	142781736	142781736	TRUE	5	142781721	142781752	0	H2AK119ub1
300	1	110452133	110452616	TRUE	1	110452605	110452625	0	H2AK119ub1
301	4	179117995	179118356	TRUE	4	179118051	179118055	0	H2AK119ub1
302	2	208636228	208636363	TRUE	2	208636311	208636338	0	H2AK119ub1
303	6	116382596	116382880	TRUE	6	116382797	116382800	0	H2AK119ub1
304	12	58146821	58147265	TRUE	12	58147254	58147280	0	H2AK119ub1
305	11	31833709	31834613	TRUE	11	31834598	31834619	0	H2AK119ub1
306	6	74104388	74104877	TRUE	6	74104712	74104746	0	H2AK119ub1
307	3	64546878	64547346	FALSE	3	64545085	64545106	1771	H2AK119ub1
308	1	201708836	201709675	TRUE	1	201709660	201709692	0	H2AK119ub1
309	8	29210154	29210800	TRUE	8	29210771	29210827	0	H2AK119ub1
310	2	1657017	1658233	TRUE	2	1657438	1657481	0	H2AK119ub1
311	17	79099253	79099785	TRUE	17	79099778	79099795	0	H2AK119ub1
312	12	122581427	122581905	TRUE	12	122581895	122581933	0	H2AK119ub1
313	22	19117776	19118762	TRUE	22	19118757	19118781	0	H2AK119ub1
314	4	47840299	47840733	TRUE	4	47840716	47840745	0	H2AK119ub1
315	5	146831807	146832356	TRUE	5	146832341	146832361	0	H2AK119ub1
316	19	13122820	13123403	TRUE	19	13123298	13123331	0	H2AK119ub1
317	12	116997079	116997535	TRUE	12	116997085	116997145	0	H2AK119ub1
318	7	1782577	1782755	TRUE	7	1782756	1782764	0	H2AK119ub1
319	3	69061284	69061827	TRUE	3	69061826	69061850	0	H2AK119ub1
320	12	125033803	125034431	TRUE	12	125034393	125034395	0	H2AK119ub1
321	8	134419335	134419681	FALSE	8	134416497	134416550	2784	H2AK119ub1
322	6	101846967	101847706	TRUE	6	101847707	101847717	0	H2AK119ub1
323	2	113992694	113993313	TRUE	2	113992777	113992789	0	H2AK119ub1
324	7	27143046	27143717	TRUE	7	27143716	27143730	0	H2AK119ub1
325	2	54087066	54087343	FALSE	2	54089034	54089034	1690	H2AK119ub1
326	5	34686875	34687565	FALSE	5	34688139	34688165	573	H2AK119ub1
327	1	248100427	248101009	TRUE	1	248100844	248101017	0	H2AK119ub1
328	7	27137427	27138438	TRUE	7	27138439	27138447	0	H2AK119ub1
329	12	110149962	110150261	TRUE	12	110150245	110150271	0	H2AK119ub1
330	6	32729545	32729741	TRUE	6	32729543	32729545	0	H2AK119ub1
331	12	120137354	120137571	TRUE	12	120137379	120137478	0	H2AK119ub1
332	15	49720790	49721165	FALSE	15	49720538	49720551	238	H2AK119ub1
333	17	15357028	15357106	TRUE	17	15357040	15357042	0	H2AK119ub1
334	15	89921156	89921182	TRUE	15	89921099	89921183	0	H2AK119ub1
335	19	17972376	17972675	FALSE	19	17972275	17972312	63	H2AK119ub1
336	22	38060716	38060868	TRUE	22	38060782	38060809	0	H2AK119ub1
337	16	69516113	69516252	FALSE	16	69516450	69516505	197	H2AK119ub1
338	3	138725153	138725199	TRUE	3	138725153	138725180	0	H2AK119ub1
339	12	50318603	50318666	FALSE	12	50318535	50318543	59	H2AK119ub1
340	9	87285693	87285747	TRUE	9	87285746	87285749	0	H2AK119ub1
341	3	58563591	58563618	FALSE	3	58563413	58563479	111	H2AK119ub1
342	16	68677969	68678010	TRUE	16	68678008	68678037	0	H2AK119ub1
343	10	128275008	128275034	TRUE	10	128275004	128275059	0	H2AK119ub1
344	11	69294420	69295575	TRUE	11	69295032	69295033	0	H2AK119ub1
345	3	48732762	48733129	TRUE	3	48732917	48732942	0	H2AK119ub1
346	4	76481053	76481299	FALSE	4	76482288	76482321	988	H2AK119ub1
347	5	77836817	77837333	FALSE	5	77838355	77838366	1021	H2AK119ub1
348	3	112994868	112995690	TRUE	3	112995120	112995121	0	H2AK119ub1
349	5	1725285	1726145	TRUE	5	1726087	1726162	0	H2AK119ub1
350	9	129349635	129349960	TRUE	9	129349955	129349988	0	H2AK119ub1
351	19	5147855	5148130	TRUE	19	5148128	5148189	0	H2AK119ub1
352	12	69869974	69870156	FALSE	12	69866819	69866834	3139	H2AK119ub1
353	1	218612968	218613306	TRUE	1	218613295	218613338	0	H2AK119ub1
354	16	57843964	57844248	TRUE	16	57844060	57844094	0	H2AK119ub1
355	2	64906976	64907708	FALSE	2	64908027	64908114	318	H2AK119ub1
356	2	237085626	237085808	TRUE	2	237085752	237085818	0	H2AK119ub1
357	4	109090812	109090978	TRUE	4	109090977	109090984	0	H2AK119ub1
358	1	25355471	25356041	TRUE	1	25356040	25356071	0	H2AK119ub1
359	2	180137570	180137781	FALSE	2	180141268	180141356	3486	H2AK119ub1
360	19	43969874	43970048	TRUE	19	43970042	43970050	0	H2AK119ub1
361	17	21300735	21300791	TRUE	17	21300771	21300815	0	H2AK119ub1
362	17	81147354	81148268	FALSE	17	81150854	81150938	2585	H2AK119ub1
363	16	69362629	69363236	TRUE	16	69363129	69363155	0	H2AK119ub1
364	10	94451518	94452236	TRUE	10	94452229	94452252	0	H2AK119ub1
365	6	166259938	166260572	TRUE	6	166260570	166260599	0	H2AK119ub1
366	6	32016214	32016368	TRUE	6	32016367	32016389	0	H2AK119ub1
367	17	54230419	54230787	TRUE	17	54230783	54230822	0	H2AK119ub1
368	1	108023249	108023486	FALSE	1	108023549	108023584	62	H2AK119ub1
369	14	104741448	104742172	TRUE	14	104741677	104741707	0	H2AK119ub1
370	6	31696333	31696509	TRUE	6	31696504	31696540	0	H2AK119ub1
371	16	66400320	66400411	TRUE	16	66400407	66400421	0	H2AK119ub1
372	14	76447327	76447643	TRUE	14	76447644	76447645	0	H2AK119ub1
373	7	1283255	1283981	TRUE	7	1283981	1283983	0	H2AK119ub1
374	4	187422005	187422119	TRUE	4	187422119	187422123	0	H2AK119ub1
375	21	46875218	46875433	TRUE	21	46875393	46875465	0	H2AK119ub1
376	6	116381609	116381976	TRUE	6	116381915	116381915	0	H2AK119ub1
377	11	133098424	133098457	TRUE	11	133098420	133098470	0	H2AK119ub1
378	1	170635960	170636569	TRUE	1	170636567	170636575	0	H2AK119ub1
379	10	97175272	97175547	TRUE	10	97175527	97175581	0	H2AK119ub1
380	10	43846376	43846705	TRUE	10	43846681	43846743	0	H2AK119ub1
381	5	2686561	2686987	TRUE	5	2686978	2687008	0	H2AK119ub1
382	12	26129604	26130180	TRUE	12	26130133	26130178	0	H2AK119ub1
383	20	36010619	36010704	TRUE	20	36010677	36010705	0	H2AK119ub1
384	17	81039406	81039990	TRUE	17	81039991	81039996	0	H2AK119ub1
385	6	31627653	31627714	TRUE	6	31627703	31627770	0	H2AK119ub1
386	7	922981	923365	TRUE	7	923351	923369	0	H2AK119ub1
387	11	82746094	82746732	TRUE	11	82746677	82746685	0	H2AK119ub1
388	3	184033945	184034132	TRUE	3	184034101	184034155	0	H2AK119ub1
389	16	49526072	49526416	TRUE	16	49526414	49526421	0	H2AK119ub1
390	1	174843523	174843909	FALSE	1	174843957	174844015	47	H2AK119ub1
391	17	77951858	77952463	TRUE	17	77952426	77952517	0	H2AK119ub1
392	17	78999347	79000206	TRUE	17	79000206	79000219	0	H2AK119ub1
393	6	159466054	159466427	FALSE	6	159466491	159466590	63	H2AK119ub1
394	13	31479935	31480225	TRUE	13	31480167	31480174	0	H2AK119ub1
395	6	44189984	44190729	TRUE	6	44190730	44190759	0	H2AK119ub1
396	16	89118838	89119371	TRUE	16	89119227	89119234	0	H2AK119ub1
397	1	42801726	42801965	TRUE	1	42801937	42801966	0	H2AK119ub1
398	8	38258125	38258458	FALSE	8	38258459	38258500	0	H2AK119ub1
399	2	176997277	176997707	TRUE	2	176997688	176997733	0	H2AK119ub1
400	16	86598792	86599189	TRUE	16	86599165	86599190	0	H2AK119ub1
401	2	128422224	128422433	TRUE	2	128422328	128422436	0	H2AK119ub1
402	16	1041053	1041333	TRUE	16	1041328	1041349	0	H2AK119ub1
403	2	2773427	2773984	TRUE	2	2773898	2773906	0	H2AK119ub1
404	20	37208754	37209193	TRUE	20	37208826	37208840	0	H2AK119ub1
405	1	152196106	152196674	TRUE	1	152196492	152196616	0	H2AK119ub1
406	6	111412593	111412794	TRUE	6	111412753	111412811	0	H2AK119ub1
407	1	23697258	23697364	FALSE	1	23697555	23697605	190	H2AK119ub1
408	17	1553502	1553591	TRUE	17	1553580	1553597	0	H2AK119ub1
409	6	98165073	98165447	TRUE	6	98165241	98165241	0	H2AK119ub1
410	8	145101764	145101833	TRUE	8	145101788	145101846	0	H2AK119ub1
411	7	32339054	32339095	TRUE	7	32339083	32339109	0	H2AK119ub1
412	15	48692522	48692821	FALSE	15	48692978	48692979	156	H2AK119ub1
413	3	185435472	185435797	TRUE	3	185435734	185435741	0	H2AK119ub1
414	3	111431367	111431502	TRUE	3	111431502	111431570	0	H2AK119ub1
415	20	3766262	3766353	TRUE	20	3766335	3766358	0	H2AK119ub1
416	10	4426170	4426261	FALSE	10	4426134	4426166	3	H2AK119ub1
417	5	79449806	79449851	FALSE	5	79451673	79451676	1821	H2AK119ub1
418	1	54619229	54619564	FALSE	1	54618477	54618509	719	H2AK119ub1
419	1	19772614	19772830	TRUE	1	19772815	19772859	0	H2AK119ub1
420	10	116286911	116287249	TRUE	10	116286984	116287028	0	H2AK119ub1
421	6	158375401	158375458	TRUE	6	158375423	158375477	0	H2AK119ub1
422	4	189375500	189375995	FALSE	4	189376164	189376198	168	H2AK119ub1
423	4	157997064	157997086	FALSE	4	157996940	157996941	122	H2AK119ub1
424	5	95159127	95159423	TRUE	5	95159154	95159175	0	H2AK119ub1
425	17	17110180	17110295	TRUE	17	17110294	17110306	0	H2AK119ub1
426	17	77151165	77151243	TRUE	17	77151234	77151248	0	H2AK119ub1
427	7	76637473	76637493	FALSE	7	76636311	76636338	1134	H2AK119ub1
428	6	157297417	157297573	TRUE	6	157297518	157297596	0	H2AK119ub1
429	10	2541820	2542242	FALSE	10	2541746	2541815	4	H2AK119ub1
430	8	28272636	28273094	TRUE	8	28272892	28272911	0	H2AK119ub1
431	6	32049953	32050348	FALSE	6	32050466	32050482	117	H2AK119ub1
432	8	31929068	31929456	FALSE	8	31930628	31930687	1171	H2AK119ub1
433	7	12725802	12726099	TRUE	7	12726046	12726076	0	H2AK119ub1
434	1	11708292	11708792	TRUE	1	11708752	11708829	0	H2AK119ub1
435	16	3210066	3210357	TRUE	16	3210353	3210423	0	H2AK119ub1
436	3	42557011	42557228	TRUE	3	42557016	42557019	0	H2AK119ub1
437	6	134570471	134570746	FALSE	6	134572008	134572021	1261	H2AK119ub1
438	2	49515157	49515797	FALSE	2	49515829	49515948	31	H2AK119ub1
439	10	61926999	61927071	FALSE	10	61926931	61926956	42	H2AK119ub1
440	20	52196425	52196734	TRUE	20	52196726	52196743	0	H2AK119ub1
441	2	240212763	240213173	TRUE	2	240212935	240212949	0	H2AK119ub1
442	17	54207386	54207627	TRUE	17	54207617	54207626	0	H2AK119ub1
443	6	152011511	152011666	TRUE	6	152011566	152011611	0	H2AK119ub1
444	2	95999382	95999906	TRUE	2	95999373	95999411	0	H2AK119ub1
445	16	70680380	70680498	TRUE	16	70680486	70680501	0	H2AK119ub1
446	10	14578717	14578943	FALSE	10	14578067	14578130	586	H2AK119ub1
447	10	119310288	119310404	TRUE	10	119310400	119310424	0	H2AK119ub1
448	3	190418937	190419123	TRUE	3	190419065	190419114	0	H2AK119ub1
449	17	6924721	6925228	TRUE	17	6925170	6925270	0	H2AK119ub1
450	4	8396410	8396502	TRUE	4	8396502	8396509	0	H2AK119ub1
451	1	9129646	9129942	TRUE	1	9129929	9130009	0	H2AK119ub1
452	8	141588118	141588242	TRUE	8	141588231	141588259	0	H2AK119ub1
453	7	41741320	41741671	TRUE	7	41741430	41741435	0	H2AK119ub1
454	9	92221133	92221376	TRUE	9	92221360	92221379	0	H2AK119ub1
455	3	52737693	52738135	TRUE	3	52737698	52737710	0	H2AK119ub1
456	1	228658973	228659399	TRUE	1	228659233	228659264	0	H2AK119ub1
457	7	17336978	17337427	TRUE	7	17337405	17337429	0	H2AK119ub1
458	13	29252261	29252261	FALSE	13	29253905	29253936	1643	H2AK119ub1
459	10	126712715	126712941	TRUE	10	126712932	126712943	0	H2AK119ub1
460	14	53256600	53256914	FALSE	14	53257046	53257096	131	H2AK119ub1
461	10	14372879	14372913	TRUE	10	14372899	14372929	0	H2AK119ub1
462	13	114523286	114523458	TRUE	13	114523430	114523471	0	H2AK119ub1
463	18	20817346	20817823	TRUE	18	20817560	20817605	0	H2AK119ub1
464	10	33363071	33363531	FALSE	10	33362778	33362778	292	H2AK119ub1
465	9	129862713	129862736	TRUE	9	129862711	129862763	0	H2AK119ub1
466	8	145024637	145024774	TRUE	8	145024775	145024776	0	H2AK119ub1
467	7	63386328	63386671	FALSE	7	63387107	63387163	435	H2AK119ub1
468	1	157670825	157670877	FALSE	1	157670723	157670746	78	H2AK119ub1
469	2	85294518	85294691	TRUE	2	85294675	85294709	0	H2AK119ub1
470	9	91613879	91614173	FALSE	9	91614220	91614266	46	H2AK119ub1
471	1	151824867	151825188	TRUE	1	151825080	151825098	0	H2AK119ub1
472	5	67088990	67089012	FALSE	5	67088245	67088248	741	H2AK119ub1
473	19	51505507	51506165	TRUE	19	51505726	51505761	0	H2AK119ub1
474	2	200334402	200335558	TRUE	2	200335558	200335574	0	H2AK119ub1
475	20	55203204	55203849	TRUE	20	55203842	55203859	0	H2AK119ub1
476	2	19553237	19553950	TRUE	2	19553945	19554017	0	H2AK119ub1
477	10	3149673	3149852	TRUE	10	3149848	3149869	0	H2AK119ub1
478	17	773023	773283	TRUE	17	773282	773287	0	H2AK119ub1
479	5	172982357	172982639	TRUE	5	172982555	172982593	0	H2AK119ub1
480	17	1134906	1134911	TRUE	17	1134907	1134920	0	H2AK119ub1
481	8	37755160	37755555	TRUE	8	37755554	37755592	0	H2AK119ub1
482	16	88773679	88774196	TRUE	16	88774086	88774091	0	H2AK119ub1
483	6	106546754	106547210	TRUE	6	106547199	106547231	0	H2AK119ub1
484	12	131439172	131439301	TRUE	12	131439270	131439328	0	H2AK119ub1
485	7	56031826	56031952	TRUE	7	56031939	56031961	0	H2AK119ub1
486	11	3242765	3242783	TRUE	11	3242778	3242792	0	H2AK119ub1
487	1	26012867	26012981	FALSE	1	26013087	26013158	105	H2AK119ub1
488	12	7597522	7597536	FALSE	12	7597592	7597604	55	H2AK119ub1
489	1	149890600	149891100	TRUE	1	149890786	149890826	0	H2AK119ub1
490	7	31832719	31833414	TRUE	7	31833374	31833388	0	H2AK119ub1
491	3	9291739	9291954	TRUE	3	9291947	9291981	0	H2AK119ub1
492	20	49548515	49548661	TRUE	20	49548651	49548726	0	H2AK119ub1
493	1	110230308	110230429	FALSE	1	110220189	110220193	10114	H2AK119ub1
494	14	75936582	75936668	FALSE	14	75936505	75936517	64	H2AK119ub1
495	16	86011615	86012085	TRUE	16	86012086	86012151	0	H2AK119ub1
496	15	99978986	99979346	TRUE	15	99979301	99979352	0	H2AK119ub1
497	1	87801697	87802227	TRUE	1	87802223	87802240	0	H2AK119ub1
498	8	49984830	49985021	TRUE	8	49985019	49985034	0	H2AK119ub1
499	7	1099012	1099076	TRUE	7	1099071	1099101	0	H2AK119ub1
500	6	32147753	32147894	FALSE	6	32148084	32148124	189	H2AK119ub1
501	11	32357825	32357869	TRUE	11	32357869	32357952	0	H2AK119ub1
502	3	5027175	5027616	TRUE	3	5027611	5027619	0	H2AK119ub1
503	17	53641714	53641714	FALSE	17	53641721	53641843	6	H2AK119ub1
504	13	99174312	99174395	FALSE	13	99174487	99174529	91	H2AK119ub1
505	6	33422868	33422910	TRUE	6	33422828	33422917	0	H2AK119ub1
506	16	891260	891302	TRUE	16	891298	891309	0	H2AK119ub1
507	16	24266325	24266762	TRUE	16	24266720	24266764	0	H2AK119ub1
508	16	67450810	67451191	TRUE	16	67451104	67451115	0	H2AK119ub1
509	2	231688289	231688923	TRUE	2	231688922	231688941	0	H2AK119ub1
510	11	2402391	2402407	TRUE	11	2402371	2402458	0	H2AK119ub1
511	7	32111914	32112306	TRUE	7	32112297	32112314	0	H2AK119ub1
512	9	129138146	129138600	FALSE	9	129138720	129138728	119	H2AK119ub1
513	3	3843342	3843887	TRUE	3	3843879	3843888	0	H2AK119ub1
514	8	27468684	27469186	TRUE	8	27468909	27468918	0	H2AK119ub1
515	9	101568592	101569103	TRUE	9	101569095	101569121	0	H2AK119ub1
516	1	224356831	224357281	TRUE	1	224356868	224356875	0	H2AK119ub1
517	19	4455915	4456134	TRUE	19	4456062	4456112	0	H2AK119ub1
518	10	126688687	126689212	TRUE	10	126689159	126689217	0	H2AK119ub1
519	11	62689557	62690043	TRUE	11	62690008	62690044	0	H2AK119ub1
520	8	1496751	1497307	FALSE	8	1496502	1496565	185	H2AK119ub1
521	10	82299606	82299737	TRUE	10	82299687	82299741	0	H2AK119ub1
522	12	132317128	132317390	TRUE	12	132317380	132317408	0	H2AK119ub1
523	11	47609357	47610098	TRUE	11	47609424	47609443	0	H2AK119ub1
524	16	1026877	1027604	TRUE	16	1027603	1027606	0	H2AK119ub1
525	10	49811797	49812258	TRUE	10	49812256	49812274	0	H2AK119ub1
526	11	93271083	93271284	TRUE	11	93271235	93271337	0	H2AK119ub1
527	3	155570275	155570809	TRUE	3	155570675	155570714	0	H2AK119ub1
528	4	54969688	54969963	TRUE	4	54969879	54969899	0	H2AK119ub1
529	2	182290860	182290923	FALSE	2	182290642	182290672	187	H2AK119ub1
530	8	23396373	23396887	TRUE	8	23396868	23396914	0	H2AK119ub1
531	10	50341989	50342114	TRUE	10	50342005	50342061	0	H2AK119ub1
532	19	38674532	38675222	FALSE	19	38675536	38675622	313	H2AK119ub1
533	10	130610237	130610431	TRUE	10	130610406	130610454	0	H2AK119ub1
534	5	35194696	35195437	TRUE	5	35195130	35195191	0	H2AK119ub1
535	12	122879564	122879956	FALSE	12	122880076	122880096	119	H2AK119ub1
536	3	195488493	195488922	TRUE	3	195488913	195488936	0	H2AK119ub1
537	4	40859249	40859280	TRUE	4	40859238	40859251	0	H2AK119ub1
538	13	24624510	24624906	FALSE	13	24625264	24625317	357	H2AK119ub1
539	17	78487119	78487453	TRUE	17	78487452	78487454	0	H2AK119ub1
540	10	1570317	1570418	TRUE	10	1570413	1570580	0	H2AK119ub1
541	14	95238635	95239570	TRUE	14	95239565	95239578	0	H2AK119ub1
542	10	119294891	119296182	TRUE	10	119296175	119296189	0	H2AK119ub1
543	14	72052894	72053361	TRUE	14	72053293	72053357	0	H2AK119ub1
544	17	77766335	77767485	TRUE	17	77767477	77767497	0	H2AK119ub1
545	11	503283	503807	TRUE	11	503730	503850	0	H2AK119ub1
546	3	138739722	138739922	TRUE	3	138739905	138739965	0	H2AK119ub1
547	8	49984477	49984746	TRUE	8	49984728	49984757	0	H2AK119ub1
548	21	40823722	40824457	TRUE	21	40823958	40823959	0	H2AK119ub1
549	9	130025587	130025776	TRUE	9	130025776	130025780	0	H2AK119ub1
550	11	31841524	31841768	TRUE	11	31841764	31841769	0	H2AK119ub1
551	1	208132004	208132787	TRUE	1	208132347	208132395	0	H2AK119ub1
552	2	123418722	123419093	TRUE	2	123418874	123418922	0	H2AK119ub1
553	1	47898911	47899667	TRUE	1	47899662	47899669	0	H2AK119ub1
554	1	11561489	11561956	TRUE	1	11561934	11562026	0	H2AK119ub1
555	7	47556811	47556928	FALSE	7	47556139	47556181	629	H2AK119ub1
556	17	26711117	26711803	FALSE	17	26709409	26709411	1705	H2AK119ub1
557	6	31913770	31913995	TRUE	6	31913835	31913843	0	H2AK119ub1
558	3	71113124	71113603	TRUE	3	71113593	71113604	0	H2AK119ub1
559	3	128202036	128202731	TRUE	3	128202728	128202734	0	H2AK119ub1
560	22	28195524	28195815	TRUE	22	28195801	28195830	0	H2AK119ub1
561	1	223308238	223308937	TRUE	1	223308925	223308945	0	H2AK119ub1
562	17	77997760	77997950	TRUE	17	77997897	77997897	0	H2AK119ub1
563	11	27492378	27493080	TRUE	11	27493051	27493078	0	H2AK119ub1
564	4	159094277	159094964	TRUE	4	159094894	159094952	0	H2AK119ub1
565	6	30652376	30652399	FALSE	6	30652370	30652375	0	H2AK119ub1
566	19	47288244	47288263	TRUE	19	47288263	47288277	0	H2AK119ub1
567	7	149389669	149389941	TRUE	7	149389903	149389983	0	H2AK119ub1
568	6	17289993	17290146	TRUE	6	17290134	17290196	0	H2AK119ub1
569	8	19540210	19540272	TRUE	8	19540218	19540279	0	H2AK119ub1
570	1	64087450	64087627	FALSE	1	64087736	64087816	108	H2AK119ub1
571	6	30419491	30419551	TRUE	6	30419552	30419561	0	H2AK119ub1
572	4	151500631	151501298	TRUE	4	151501288	151501319	0	H2AK119ub1
573	8	143545478	143545949	TRUE	8	143545922	143545962	0	H2AK119ub1
574	17	40935998	40936570	TRUE	17	40936416	40936439	0	H2AK119ub1
575	6	70576168	70576321	TRUE	6	70576318	70576323	0	H2AK119ub1
576	5	169816755	169816960	TRUE	5	169816752	169816835	0	H2AK119ub1
577	18	20734976	20735537	TRUE	18	20735474	20735540	0	H2AK119ub1
578	3	128212273	128212644	TRUE	3	128212645	128212650	0	H2AK119ub1
579	1	3999767	4000273	TRUE	1	4000274	4000278	0	H2AK119ub1
580	10	12648032	12648526	FALSE	10	12649346	12649351	819	H2AK119ub1
581	16	2039105	2039612	TRUE	16	2039613	2039616	0	H2AK119ub1
582	19	2525290	2525634	TRUE	19	2525362	2525434	0	H2AK119ub1
583	18	67069959	67070324	TRUE	18	67070306	67070363	0	H2AK119ub1
584	1	228291668	228292062	TRUE	1	228292045	228292083	0	H2AK119ub1
585	7	151565595	151565731	TRUE	7	151565719	151565762	0	H2AK119ub1
586	19	6744474	6745717	TRUE	19	6745632	6745715	0	H2AK119ub1
587	12	127226615	127227142	TRUE	12	127226661	127226780	0	H2AK119ub1
588	5	1973774	1974131	TRUE	5	1974123	1974166	0	H2AK119ub1
589	11	71725298	71725590	FALSE	11	71724022	71724028	1269	H2AK119ub1
590	1	2179243	2179358	FALSE	1	2179546	2179564	187	H2AK119ub1
591	1	53528612	53528991	TRUE	1	53528986	53529003	0	H2AK119ub1
592	11	5711669	5712109	TRUE	11	5711874	5711880	0	H2AK119ub1
593	15	92555091	92555388	TRUE	15	92555384	92555393	0	H2AK119ub1
594	18	32935304	32935735	FALSE	18	32933237	32933275	2028	H2AK119ub1
595	16	4987911	4987927	TRUE	16	4987895	4987944	0	H2AK119ub1
596	13	113705717	113705733	TRUE	13	113705714	113705749	0	H2AK119ub1
597	17	66951611	66951903	TRUE	17	66951691	66951713	0	H2AK119ub1
598	7	27281465	27281569	TRUE	7	27281538	27281570	0	H2AK119ub1
599	11	42275352	42275722	FALSE	11	42271524	42271607	3744	H2AK119ub1
600	8	5909880	5910061	FALSE	8	5909707	5909710	169	H2AK119ub1
601	17	53499747	53499954	TRUE	17	53499857	53499863	0	H2AK119ub1
602	14	91818497	91818668	TRUE	14	91818663	91818680	0	H2AK119ub1
603	10	30348942	30349729	TRUE	10	30349728	30349741	0	H2AK119ub1
604	7	157323060	157323444	FALSE	7	157322729	157322752	307	H2AK119ub1
605	7	96655798	96655981	TRUE	7	96655979	96655982	0	H2AK119ub1
606	9	134296662	134296700	TRUE	9	134296683	134296746	0	H2AK119ub1
607	9	71939349	71939502	TRUE	9	71939496	71939527	0	H2AK119ub1
608	1	2138442	2138953	TRUE	1	2138932	2138957	0	H2AK119ub1
609	12	40200802	40201153	FALSE	12	40200741	40200780	21	H2AK119ub1
610	14	69404437	69404662	TRUE	14	69404662	69404664	0	H2AK119ub1
611	1	152177273	152177682	FALSE	1	152177772	152177819	89	H2AK119ub1
612	12	54420837	54421335	TRUE	12	54421204	54421236	0	H2AK119ub1
613	6	30882994	30883074	TRUE	6	30883029	30883077	0	H2AK119ub1
614	7	38039664	38040000	FALSE	7	38040156	38040191	155	H2AK119ub1
615	2	227661213	227661291	TRUE	2	227661240	227661301	0	H2AK119ub1
616	11	121297557	121297737	TRUE	11	121297726	121297736	0	H2AK119ub1
617	6	31938847	31938861	TRUE	6	31938860	31938877	0	H2AK119ub1
618	22	33242850	33243350	FALSE	22	33242291	33242294	555	H2AK119ub1
619	9	8501055	8501352	FALSE	9	8500838	8500887	167	H2AK119ub1
620	7	906726	906799	TRUE	7	906786	906825	0	H2AK119ub1
621	15	36654997	36655172	TRUE	15	36655091	36655093	0	H2AK119ub1
622	8	10919250	10919855	TRUE	8	10919843	10919844	0	H2AK119ub1
623	1	151916734	151917543	TRUE	1	151917453	151917466	0	H2AK119ub1
624	1	217311993	217312478	TRUE	1	217312224	217312250	0	H2AK119ub1
625	16	66583044	66583081	TRUE	16	66583071	66583097	0	H2AK119ub1
626	22	45912982	45913263	FALSE	22	45912944	45912975	6	H2AK119ub1
627	1	13988163	13988500	FALSE	1	13988606	13988621	105	H2AK119ub1
628	5	131516837	131516877	TRUE	5	131516845	131516878	0	H2AK119ub1
629	13	111108441	111108643	FALSE	13	111108778	111108799	134	H2AK119ub1
630	8	37997055	37997055	FALSE	8	37997368	37997378	312	H2AK119ub1
631	17	10372972	10373381	FALSE	17	10372901	10372901	70	H2AK119ub1
632	1	228743364	228743379	TRUE	1	228743368	228743387	0	H2AK119ub1
633	3	186464087	186464153	TRUE	3	186464132	186464146	0	H2AK119ub1
634	8	27181586	27181813	FALSE	8	27181310	27181336	249	H2AK119ub1
635	1	78955759	78956268	TRUE	1	78956264	78956271	0	H2AK119ub1
636	4	166299239	166299786	TRUE	4	166299695	166299713	0	H2AK119ub1
637	11	58343791	58344334	TRUE	11	58344319	58344334	0	H2AK119ub1
638	18	33733202	33733868	TRUE	18	33733646	33733649	0	H2AK119ub1
639	15	91139815	91140248	TRUE	15	91139964	91140007	0	H2AK119ub1
640	4	95372196	95372449	TRUE	4	95372445	95372488	0	H2AK119ub1
641	17	2699689	2699718	TRUE	17	2699699	2699730	0	H2AK119ub1
642	2	242787243	242787716	TRUE	2	242787707	242787720	0	H2AK119ub1
643	2	65217528	65217623	TRUE	2	65217582	65217646	0	H2AK119ub1
644	18	64899739	64899875	FALSE	18	64899307	64899323	415	H2AK119ub1
645	10	27147450	27147876	TRUE	10	27147843	27147912	0	H2AK119ub1
646	7	1315725	1315866	TRUE	7	1315855	1315886	0	H2AK119ub1
647	7	94954059	94954202	TRUE	7	94954154	94954170	0	H2AK119ub1
648	7	707728	707728	FALSE	7	707662	707667	60	H2AK119ub1
649	1	24621406	24621673	FALSE	1	24621859	24621917	185	H2AK119ub1
650	22	31884619	31884762	TRUE	22	31884634	31884731	0	H2AK119ub1
651	3	107393225	107393456	FALSE	3	107394049	107394061	592	H2AK119ub1
652	14	103986227	103986332	TRUE	14	103986312	103986364	0	H2AK119ub1
653	17	77021594	77021716	TRUE	17	77021711	77021721	0	H2AK119ub1
654	3	114790243	114790979	TRUE	3	114790734	114790761	0	H2AK119ub1
655	6	28350928	28351351	FALSE	6	28352817	28352840	1465	H2AK119ub1
656	5	49737607	49737773	TRUE	5	49737741	49737779	0	H2AK119ub1
657	16	21290872	21291358	TRUE	16	21291124	21291167	0	H2AK119ub1
658	17	3794573	3794828	TRUE	17	3794829	3794829	0	H2AK119ub1
659	6	32026610	32026656	FALSE	6	32026470	32026552	57	H2AK119ub1
660	7	55313012	55313442	TRUE	7	55313072	55313072	0	H2AK119ub1
661	16	61951894	61952176	FALSE	16	61951492	61951494	399	H2AK119ub1
662	4	106819134	106819347	TRUE	4	106819308	106819352	0	H2AK119ub1
663	11	62753072	62753561	TRUE	11	62752987	62753071	0	H2AK119ub1
664	19	827576	827739	TRUE	19	827720	827761	0	H2AK119ub1
665	11	41880120	41880716	FALSE	11	41881308	41881352	591	H2AK119ub1
666	10	94002719	94003053	TRUE	10	94002854	94002898	0	H2AK119ub1
667	2	242844000	242844601	TRUE	2	242844602	242844604	0	H2AK119ub1
668	10	133796348	133796494	TRUE	10	133796483	133796499	0	H2AK119ub1
669	18	72201665	72201665	FALSE	18	72201693	72201721	27	H2AK119ub1
670	14	105942022	105942243	TRUE	14	105942240	105942252	0	H2AK119ub1
671	19	49891270	49891603	TRUE	19	49891579	49891626	0	H2AK119ub1
672	19	41308594	41308754	TRUE	19	41308597	41308599	0	H2AK119ub1
673	1	67461646	67462433	TRUE	1	67462404	67462437	0	H2AK119ub1
674	2	134326204	134326273	FALSE	2	134326436	134326448	162	H2AK119ub1
675	11	315102	315262	TRUE	11	315255	315268	0	H2AK119ub1
676	22	46482020	46482241	TRUE	22	46482240	46482258	0	H2AK119ub1
677	8	19460935	19461068	TRUE	8	19461001	19461078	0	H2AK119ub1
678	3	184035508	184035527	FALSE	3	184035322	184035340	167	H2AK119ub1
679	5	170873095	170873155	TRUE	5	170873118	170873170	0	H2AK119ub1
680	3	25469914	25470113	FALSE	3	25470227	25470258	113	H2AK119ub1
681	16	28995916	28996221	FALSE	16	28997181	28997255	959	H2AK119ub1
682	2	64834106	64834430	TRUE	2	64834222	64834256	0	H2AK119ub1
683	2	176981064	176981402	TRUE	2	176981132	176981153	0	H2AK119ub1
684	7	155242911	155243417	TRUE	7	155243390	155243424	0	H2AK119ub1
685	17	40936767	40937253	TRUE	17	40937171	40937183	0	H2AK119ub1
686	8	599963	600488	TRUE	8	600480	600493	0	H2AK119ub1
687	7	28452066	28452131	TRUE	7	28452132	28452136	0	H2AK119ub1
688	7	73392697	73393175	TRUE	7	73393163	73393177	0	H2AK119ub1
689	11	47546068	47546214	TRUE	11	47546207	47546239	0	H2AK119ub1
690	8	143823809	143824001	TRUE	8	143823982	143824009	0	H2AK119ub1
691	11	2464954	2465103	TRUE	11	2465099	2465121	0	H2AK119ub1
692	11	50257256	50257752	FALSE	11	50256692	50256694	561	H2AK119ub1
693	11	47431044	47431593	TRUE	11	47431593	47431598	0	H2AK119ub1
694	3	187930207	187930530	TRUE	3	187930399	187930407	0	H2AK119ub1
695	5	171094783	171095097	TRUE	5	171095024	171095037	0	H2AK119ub1
696	4	15375846	15376119	FALSE	4	15374753	15374780	1065	H2AK119ub1
697	11	3253769	3253838	TRUE	11	3253818	3253850	0	H2AK119ub1
698	3	14443428	14443694	TRUE	3	14443691	14443697	0	H2AK119ub1
699	6	72924771	72925422	TRUE	6	72925302	72925315	0	H2AK119ub1
700	10	131764852	131765778	TRUE	10	131765771	131765783	0	H2AK119ub1
701	13	114103477	114104057	TRUE	13	114104046	114104063	0	H2AK119ub1
702	7	100238750	100239188	TRUE	7	100239185	100239209	0	H2AK119ub1
703	19	36604588	36604764	TRUE	19	36604745	36604774	0	H2AK119ub1
704	17	81042372	81043057	TRUE	17	81043043	81043060	0	H2AK119ub1
705	16	11034436	11035049	TRUE	16	11035044	11035053	0	H2AK119ub1
706	1	171226225	171226354	TRUE	1	171226341	171226414	0	H2AK119ub1
707	12	110156245	110156442	TRUE	12	110156418	110156450	0	H2AK119ub1
708	14	23311678	23311740	FALSE	14	23311877	23311931	136	H2AK119ub1
709	6	18053156	18053826	FALSE	6	18056100	18056149	2273	H2AK119ub1
710	6	170531229	170531265	TRUE	6	170531254	170531269	0	H2AK119ub1
711	1	155167337	155167780	TRUE	1	155167777	155167793	0	H2AK119ub1
712	5	169815293	169816378	TRUE	5	169816374	169816449	0	H2AK119ub1
713	1	203829481	203830200	TRUE	1	203830161	203830219	0	H2AK119ub1
714	8	40755864	40756234	TRUE	8	40756221	40756250	0	H2AK119ub1
715	3	50488020	50488286	TRUE	3	50488069	50488087	0	H2AK119ub1
716	10	80873603	80873797	TRUE	10	80873792	80873799	0	H2AK119ub1
717	8	48675911	48676092	FALSE	8	48673922	48673992	1918	H2AK119ub1
718	12	8815624	8816028	TRUE	12	8815984	8816077	0	H2AK119ub1
719	12	53184086	53184277	TRUE	12	53184208	53184290	0	H2AK119ub1
720	9	84203113	84203516	TRUE	9	84203505	84203530	0	H2AK119ub1
721	7	94042867	94043557	TRUE	7	94043558	94043559	0	H2AK119ub1
722	17	35656660	35656896	FALSE	17	35655760	35655820	839	H2AK119ub1
723	15	40572137	40572550	TRUE	15	40572526	40572575	0	H2AK119ub1
724	2	126229494	126229729	TRUE	2	126229707	126229805	0	H2AK119ub1
725	2	31361757	31361785	TRUE	2	31361762	31361792	0	H2AK119ub1
726	6	31765195	31765567	TRUE	6	31765501	31765581	0	H2AK119ub1
727	1	2458506	2459224	TRUE	1	2459224	2459225	0	H2AK119ub1
728	3	45071119	45071568	TRUE	3	45071230	45071339	0	H2AK119ub1
729	7	5535302	5535582	TRUE	7	5535574	5535638	0	H2AK119ub1
730	11	111312331	111312453	TRUE	11	111312449	111312460	0	H2AK119ub1
731	3	178978849	178978985	TRUE	3	178978899	178978907	0	H2AK119ub1
732	6	30610775	30610781	FALSE	6	30610749	30610762	12	H2AK119ub1
733	17	79372254	79372528	TRUE	17	79372526	79372532	0	H2AK119ub1
734	3	52488904	52489039	TRUE	3	52489008	52489048	0	H2AK119ub1
735	10	80168646	80168872	TRUE	10	80168794	80168795	0	H2AK119ub1
736	16	88228663	88228780	TRUE	16	88228779	88228783	0	H2AK119ub1
737	10	104164777	104165433	TRUE	10	104165425	104165449	0	H2AK119ub1
738	1	75593804	75594001	FALSE	1	75593780	75593798	5	H2AK119ub1
739	6	29617320	29617549	TRUE	6	29617397	29617398	0	H2AK119ub1
740	1	152298710	152299078	TRUE	1	152298952	152298984	0	H2AK119ub1
741	1	41448742	41449199	FALSE	1	41449372	41449372	172	H2AK119ub1
742	10	29371219	29371339	TRUE	10	29371302	29371422	0	H2AK119ub1
743	15	47704221	47704510	TRUE	15	47704491	47704496	0	H2AK119ub1
744	14	96520646	96520706	TRUE	14	96520669	96520760	0	H2AK119ub1
745	14	61575469	61575980	TRUE	14	61575809	61575876	0	H2AK119ub1
746	5	110062725	110062780	FALSE	5	110063005	110063096	224	H2AK119ub1
747	19	46443801	46444017	FALSE	19	46443102	46443140	660	H2AK119ub1
748	1	170637600	170637796	TRUE	1	170637791	170637800	0	H2AK119ub1
749	10	131424627	131425198	TRUE	10	131424866	131424872	0	H2AK119ub1
750	11	46382485	46382562	TRUE	11	46382555	46382605	0	H2AK119ub1
751	2	169769071	169769616	TRUE	2	169769213	169769267	0	H2AK119ub1
752	10	135259860	135260221	FALSE	10	135259317	135259462	397	H2AK119ub1
753	4	171194902	171195014	FALSE	4	171196061	171196096	1046	H2AK119ub1
754	13	66090871	66091449	FALSE	13	66092926	66092945	1476	H2AK119ub1
755	3	14581777	14581959	TRUE	3	14581797	14581797	0	H2AK119ub1
756	6	29933915	29933971	TRUE	6	29933966	29933987	0	H2AK119ub1
757	12	122681714	122682092	TRUE	12	122682092	122682101	0	H2AK119ub1
758	19	1271057	1271307	TRUE	19	1271301	1271318	0	H2AK119ub1
759	18	46456572	46457031	TRUE	18	46457025	46457062	0	H2AK119ub1
760	20	62850616	62850926	TRUE	20	62850694	62850723	0	H2AK119ub1
761	14	100497229	100497633	TRUE	14	100497572	100497620	0	H2AK119ub1
762	6	168841257	168841455	TRUE	6	168841454	168841457	0	H2AK119ub1
763	10	2699291	2699357	TRUE	10	2699236	2699310	0	H2AK119ub1
764	9	1946636	1946775	TRUE	9	1946634	1946650	0	H2AK119ub1
765	2	88924582	88925098	TRUE	2	88925084	88925099	0	H2AK119ub1
766	1	208085043	208085889	TRUE	1	208085885	208085926	0	H2AK119ub1
767	8	104032813	104032860	TRUE	8	104032793	104032848	0	H2AK119ub1
768	6	165241087	165241210	FALSE	6	165239878	165239883	1203	H2AK119ub1
769	2	231191662	231191880	FALSE	2	231191899	231192016	18	H2AK119ub1
770	3	20080218	20080268	TRUE	3	20080178	20080222	0	H2AK119ub1
771	17	42994260	42994269	FALSE	17	42994139	42994155	104	H2AK119ub1
772	11	133232454	133232657	TRUE	11	133232626	133232683	0	H2AK119ub1
773	17	54230805	54230996	TRUE	17	54230783	54230822	0	H2AK119ub1
774	7	158182909	158183093	TRUE	7	158182992	158183052	0	H2AK119ub1
775	5	4773355	4773497	FALSE	5	4773298	4773303	51	H2AK119ub1
776	2	63284132	63284481	TRUE	2	63284476	63284486	0	H2AK119ub1
777	19	44332227	44332311	FALSE	19	44332086	44332155	71	H2AK119ub1
778	11	130849492	130849552	FALSE	11	130849401	130849424	67	H2AK119ub1
779	20	56239590	56239706	TRUE	20	56239700	56239883	0	H2AK119ub1
780	9	36036451	36036514	TRUE	9	36036514	36036577	0	H2AK119ub1
781	14	68826689	68827099	FALSE	14	68826448	68826457	231	H2AK119ub1
782	16	68014338	68014428	FALSE	16	68014309	68014309	28	H2AK119ub1
783	17	7461915	7462028	TRUE	17	7462023	7462037	0	H2AK119ub1
784	6	31936154	31936192	FALSE	6	31936040	31936049	104	H2AK119ub1
785	16	89508612	89509009	TRUE	16	89508670	89508711	0	H2AK119ub1
786	20	17869566	17869967	FALSE	20	17869419	17869515	50	H2AK119ub1
787	22	27520354	27521137	TRUE	22	27520906	27520940	0	H2AK119ub1
788	17	51900032	51900115	TRUE	17	51900071	51900121	0	H2AK119ub1
789	7	156398144	156399000	TRUE	7	156398985	156399007	0	H2AK119ub1
790	9	8485122	8485833	TRUE	9	8485755	8485810	0	H2AK119ub1
791	1	90097496	90097981	TRUE	1	90097973	90098021	0	H2AK119ub1
792	10	531569	532409	TRUE	10	532400	532441	0	H2AK119ub1
793	13	110521956	110522572	TRUE	13	110522493	110522551	0	H2AK119ub1
794	2	39470725	39471182	TRUE	2	39471175	39471186	0	H2AK119ub1
795	11	28923204	28923796	TRUE	11	28923303	28923348	0	H2AK119ub1
796	6	101846779	101846872	TRUE	6	101846873	101846888	0	H2AK119ub1
797	1	2827798	2828198	TRUE	1	2828192	2828224	0	H2AK119ub1
798	1	2120978	2121521	TRUE	1	2121512	2121531	0	H2AK119ub1
799	12	115137709	115138445	TRUE	12	115138432	115138442	0	H2AK119ub1
800	9	139776893	139777635	TRUE	9	139777066	139777073	0	H2AK119ub1
801	3	32860909	32861318	TRUE	3	32861289	32861291	0	H2AK119ub1
802	14	107253273	107253428	TRUE	14	107253408	107253432	0	H2AK119ub1
803	12	94658631	94659104	TRUE	12	94658667	94658725	0	H2AK119ub1
804	21	47604052	47604291	TRUE	21	47604139	47604208	0	H2AK119ub1
805	2	176964328	176964456	TRUE	2	176964441	176964462	0	H2AK119ub1
806	13	76334707	76334813	TRUE	13	76334812	76334818	0	H2AK119ub1
807	5	1343592	1344139	TRUE	5	1343944	1344053	0	H2AK119ub1
808	16	62860193	62860510	FALSE	16	62861079	62861100	568	H2AK119ub1
809	3	195578208	195578259	TRUE	3	195578220	195578274	0	H2AK119ub1
810	12	10545083	10545471	TRUE	12	10545469	10545481	0	H2AK119ub1
811	1	3130485	3130550	TRUE	1	3130527	3130556	0	H2AK119ub1
812	11	42261951	42262612	FALSE	11	42261708	42261738	212	H2AK119ub1
813	17	78800574	78800774	TRUE	17	78800747	78800781	0	H2AK119ub1
814	13	77899183	77899572	TRUE	13	77899557	77899602	0	H2AK119ub1
815	10	116285969	116286411	TRUE	10	116286089	116286102	0	H2AK119ub1
816	11	64267547	64267898	TRUE	11	64267847	64267853	0	H2AK119ub1
817	9	119117819	119118087	FALSE	9	119119921	119120006	1833	H2AK119ub1
818	16	34726852	34726930	FALSE	16	34726223	34726317	534	H2AK119ub1
819	5	173837973	173838621	TRUE	5	173838622	173838637	0	H2AK119ub1
820	1	41889466	41889828	TRUE	1	41889363	41889518	0	H2AK119ub1
821	5	134364583	134364968	TRUE	5	134364947	134364970	0	H2AK119ub1
822	1	56453730	56453730	FALSE	1	56453875	56453890	144	H2AK119ub1
823	5	55594154	55594618	TRUE	5	55594346	55594370	0	H2AK119ub1
824	2	72986751	72986860	FALSE	2	72988339	72988367	1478	H2AK119ub1
825	9	91002303	91002404	TRUE	9	91002379	91002413	0	H2AK119ub1
826	19	6502740	6502763	TRUE	19	6502745	6502775	0	H2AK119ub1
827	12	3427559	3427729	TRUE	12	3427693	3427710	0	H2AK119ub1
828	12	124743880	124744261	TRUE	12	124744014	124744023	0	H2AK119ub1
829	16	86611690	86611831	TRUE	16	86611832	86611876	0	H2AK119ub1
830	10	88727341	88727732	TRUE	10	88727723	88727735	0	H2AK119ub1
831	8	1713005	1713012	TRUE	8	1712988	1713013	0	H2AK119ub1
832	21	34186015	34186122	FALSE	21	34185745	34185762	252	H2AK119ub1
833	3	184098911	184099259	TRUE	3	184099229	184099276	0	H2AK119ub1
834	1	244435933	244436226	TRUE	1	244436173	244436197	0	H2AK119ub1
835	14	84382053	84382726	TRUE	14	84382725	84382822	0	H2AK119ub1
836	9	100262176	100262902	TRUE	9	100262900	100262905	0	H2AK119ub1
837	6	901264	901297	TRUE	6	901261	901316	0	H2AK119ub1
838	6	169688944	169689311	TRUE	6	169689226	169689255	0	H2AK119ub1
839	8	42397703	42397764	FALSE	8	42397476	42397620	82	H2AK119ub1
840	7	53103287	53103312	FALSE	7	53103737	53103885	424	H2AK119ub1
841	17	40687596	40687830	TRUE	17	40687798	40687799	0	H2AK119ub1
842	6	17282859	17283113	TRUE	6	17283102	17283143	0	H2AK119ub1
843	18	30051564	30051735	TRUE	18	30051730	30051756	0	H2AK119ub1
844	19	44039475	44039755	TRUE	19	44039725	44039792	0	H2AK119ub1
845	11	45928898	45929126	TRUE	11	45929103	45929137	0	H2AK119ub1
846	7	27227537	27228112	TRUE	7	27228113	27228113	0	H2AK119ub1
847	11	55110527	55110562	FALSE	11	55122329	55122345	11766	H2AK119ub1
848	22	32808489	32808786	FALSE	22	32808084	32808133	355	H2AK119ub1
849	19	49936880	49937176	TRUE	19	49937100	49937103	0	H2AK119ub1
850	15	60772038	60772297	TRUE	15	60772159	60772224	0	H2AK119ub1
851	3	124000793	124000958	TRUE	3	124000760	124000810	0	H2AK119ub1
852	2	162284206	162284644	TRUE	2	162284645	162284645	0	H2AK119ub1
853	2	177028162	177028606	TRUE	2	177028361	177028438	0	H2AK119ub1
854	3	46449289	46449636	TRUE	3	46449623	46449634	0	H2AK119ub1
855	20	36011999	36012016	FALSE	20	36011931	36011944	54	H2AK119ub1
856	8	3429382	3429480	TRUE	8	3429381	3429390	0	H2AK119ub1
857	3	66534050	66534318	TRUE	3	66534275	66534360	0	H2AK119ub1
858	14	104845326	104845401	FALSE	14	104845672	104845687	270	H2AK119ub1
859	19	41310517	41311082	FALSE	19	41310416	41310428	88	H2AK119ub1
860	6	53975898	53976194	TRUE	6	53976146	53976211	0	H2AK119ub1
861	10	664719	664994	TRUE	10	664925	665015	0	H2AK119ub1
862	6	40567317	40567553	FALSE	6	40567806	40567830	252	H2AK119ub1
863	10	124145391	124145532	FALSE	10	124147200	124147344	1667	H2AK119ub1
864	16	27078053	27078517	TRUE	16	27078276	27078277	0	H2AK119ub1
865	3	172314081	172314247	FALSE	3	172313551	172313650	430	H2AK119ub1
866	6	31733810	31733894	TRUE	6	31733794	31733814	0	H2AK119ub1
867	19	18980103	18980443	FALSE	19	18979991	18980011	91	H2AK119ub1
868	14	77783299	77783447	FALSE	14	77783169	77783194	104	H2AK119ub1
869	5	92907851	92908051	TRUE	5	92907887	92907943	0	H2AK119ub1
870	6	29431208	29431410	FALSE	6	29430920	29430963	244	H2AK119ub1
871	12	680320	680489	TRUE	12	680428	680525	0	H2AK119ub1
872	1	47656137	47656423	TRUE	1	47656100	47656151	0	H2AK119ub1
873	17	77174120	77174625	TRUE	17	77174616	77174645	0	H2AK119ub1
874	16	27279378	27279517	TRUE	16	27279447	27279531	0	H2AK119ub1
875	4	100006910	100007425	FALSE	4	100008702	100008750	1276	H2AK119ub1
876	10	73335297	73335477	TRUE	10	73335452	73335479	0	H2AK119ub1
877	7	157653809	157654170	TRUE	7	157653927	157654000	0	H2AK119ub1
878	12	2378802	2378874	FALSE	12	2378908	2378925	33	H2AK119ub1
879	6	100914480	100915191	TRUE	6	100915184	100915194	0	H2AK119ub1
880	8	18541529	18542074	TRUE	8	18541567	18541627	0	H2AK119ub1
881	13	108922150	108922375	TRUE	13	108922361	108922382	0	H2AK119ub1
882	8	94751454	94752219	FALSE	8	94750765	94750768	685	H2AK119ub1
883	6	31696102	31696229	FALSE	6	31696330	31696367	100	H2AK119ub1
884	7	27142547	27142799	TRUE	7	27142798	27142805	0	H2AK119ub1
885	5	68710813	68711028	FALSE	5	68710313	68710320	492	H2AK119ub1
886	19	47835195	47835316	TRUE	19	47835309	47835324	0	H2AK119ub1
887	17	41172092	41172412	TRUE	17	41172379	41172416	0	H2AK119ub1
888	17	1633451	1634018	TRUE	17	1634010	1634061	0	H2AK119ub1
889	1	229546537	229546808	TRUE	1	229546702	229546705	0	H2AK119ub1
890	9	136844397	136844768	TRUE	9	136844694	136844797	0	H2AK119ub1
891	1	170634859	170635122	TRUE	1	170635114	170635127	0	H2AK119ub1
892	16	46919075	46919194	TRUE	16	46919184	46919198	0	H2AK119ub1
893	7	27245088	27245747	TRUE	7	27245746	27245749	0	H2AK119ub1
894	1	1296671	1297187	TRUE	1	1297066	1297076	0	H2AK119ub1
895	17	406137	406501	FALSE	17	407041	407071	539	H2AK119ub1
896	8	41504993	41505411	TRUE	8	41505410	41505492	0	H2AK119ub1
897	3	170137633	170137871	TRUE	3	170137812	170137813	0	H2AK119ub1
898	11	31825969	31826574	TRUE	11	31826564	31826577	0	H2AK119ub1
899	15	47691812	47692412	TRUE	15	47692186	47692206	0	H2AK119ub1
900	11	111169284	111169427	TRUE	11	111169409	111169444	0	H2AK119ub1
901	3	45209187	45209252	FALSE	3	45209421	45209484	168	H2AK119ub1
902	5	175843923	175844368	TRUE	5	175844339	175844370	0	H2AK119ub1
903	3	137228231	137228636	FALSE	3	137228028	137228074	156	H2AK119ub1
904	1	165321741	165322606	TRUE	1	165322578	165322630	0	H2AK119ub1
905	6	27730294	27730563	TRUE	6	27730557	27730574	0	H2AK119ub1
906	1	235299614	235299940	TRUE	1	235299866	235299884	0	H2AK119ub1
907	15	78632184	78632572	TRUE	15	78632544	78632576	0	H2AK119ub1
908	10	71087634	71087979	TRUE	10	71087961	71087976	0	H2AK119ub1
909	4	11470622	11470821	FALSE	4	11472184	11472257	1362	H2AK119ub1
910	1	76778519	76778662	FALSE	1	76780040	76780087	1377	H2AK119ub1
911	6	32015215	32015297	TRUE	6	32015295	32015304	0	H2AK119ub1
912	13	114965560	114966314	TRUE	13	114966253	114966320	0	H2AK119ub1
913	15	26109249	26109261	FALSE	15	26109089	26109135	113	H2AK119ub1
914	14	101459539	101459591	FALSE	14	101461379	101461408	1787	H2AK119ub1
915	10	118896363	118896363	TRUE	10	118896361	118896368	0	H2AK119ub1
916	2	27073173	27073253	TRUE	2	27073246	27073254	0	H2AK119ub1
917	16	31484334	31484417	FALSE	16	31484118	31484204	129	H2AK119ub1
918	19	15160179	15160285	FALSE	19	15161000	15161000	714	H2AK119ub1
919	11	2170412	2170779	TRUE	11	2170755	2170803	0	H2AK119ub1
920	11	134945834	134945853	FALSE	11	134945889	134945933	35	H2AK119ub1
921	16	27791050	27791184	TRUE	16	27791035	27791050	0	H2AK119ub1
922	12	100591896	100591896	TRUE	12	100591841	100591902	0	H2AK119ub1
923	19	10655622	10655686	TRUE	19	10655670	10655671	0	H2AK119ub1
924	13	41242718	41242818	TRUE	13	41242808	41242832	0	H2AK119ub1
925	7	425505	425882	TRUE	7	425813	425820	0	H2AK119ub1
926	7	151077901	151078646	TRUE	7	151078549	151078556	0	H2AK119ub1
927	6	31598424	31598464	FALSE	6	31597922	31597942	481	H2AK119ub1
928	6	28226905	28227068	FALSE	6	28227105	28227139	36	H2AK119ub1
929	7	27160520	27160674	TRUE	7	27160671	27160705	0	H2AK119ub1
930	19	4671102	4671760	TRUE	19	4671647	4671780	0	H2AK119ub1
931	3	107942749	107943092	TRUE	3	107943068	107943129	0	H2AK119ub1
932	14	104178543	104178670	TRUE	14	104178660	104178706	0	H2AK119ub1
933	1	47644300	47644725	TRUE	1	47644301	47644323	0	H2AK119ub1
934	9	79631737	79631797	TRUE	9	79631790	79631800	0	H2AK119ub1
935	11	41735313	41736031	TRUE	11	41735583	41735690	0	H2AK119ub1
936	19	52150634	52150700	TRUE	19	52150678	52150775	0	H2AK119ub1
937	2	176961552	176961753	TRUE	2	176961746	176961758	0	H2AK119ub1
938	3	184118106	184118970	TRUE	3	184118278	184118295	0	H2AK119ub1
939	12	3861567	3861616	TRUE	12	3861610	3861636	0	H2AK119ub1
940	17	39558496	39558556	TRUE	17	39558501	39558506	0	H2AK119ub1
941	17	7452926	7453377	TRUE	17	7453360	7453400	0	H2AK119ub1
942	16	832841	832963	TRUE	16	832964	832966	0	H2AK119ub1
943	16	74775045	74775219	FALSE	16	74775245	74775245	25	H2AK119ub1
944	6	32165089	32165200	TRUE	6	32165175	32165202	0	H2AK119ub1
945	21	47474420	47474564	TRUE	21	47474531	47474576	0	H2AK119ub1
946	17	198952	199289	TRUE	17	199202	199248	0	H2AK119ub1
947	7	27183973	27184030	TRUE	7	27184017	27184038	0	H2AK119ub1
948	3	172241008	172241216	TRUE	3	172241206	172241214	0	H2AK119ub1
949	2	21266886	21266953	TRUE	2	21266945	21266960	0	H2AK119ub1
950	17	48250505	48250645	TRUE	17	48250641	48250646	0	H2AK119ub1
951	17	76264212	76264540	TRUE	17	76264521	76264541	0	H2AK119ub1
952	7	150779390	150779710	TRUE	7	150779709	150779711	0	H2AK119ub1
953	18	21243422	21243559	TRUE	18	21243473	21243547	0	H2AK119ub1
954	1	47911449	47911940	TRUE	1	47911940	47911942	0	H2AK119ub1
955	3	184037459	184037523	FALSE	3	184037337	184037356	102	H2AK119ub1
956	7	30951709	30951801	TRUE	7	30951791	30951815	0	H2AK119ub1
957	1	2170956	2171253	TRUE	1	2171089	2171124	0	H2AK119ub1
958	11	67210192	67210282	TRUE	11	67210265	67210285	0	H2AK119ub1
959	14	101543050	101543122	TRUE	14	101543097	101543141	0	H2AK119ub1
960	6	112684067	112684233	TRUE	6	112684210	112684213	0	H2AK119ub1
961	10	61654171	61654204	FALSE	10	61654086	61654108	62	H2AK119ub1
962	19	46284983	46285007	TRUE	19	46284998	46285013	0	H2AK119ub1
963	20	39312434	39312493	FALSE	20	39312706	39312737	212	H2AK119ub1
964	17	62392400	62392537	FALSE	17	62392579	62392582	41	H2AK119ub1
965	2	11539045	11539091	FALSE	2	11539244	11539248	152	H2AK119ub1
966	5	166802318	166802870	TRUE	5	166802871	166802875	0	H2AK119ub1
967	8	103395266	103395625	FALSE	8	103395177	103395181	84	H2AK119ub1
968	17	16884874	16885712	TRUE	17	16885634	16885676	0	H2AK119ub1
969	1	175568377	175568710	TRUE	1	175568406	175568411	0	H2AK119ub1
970	6	138820840	138821354	TRUE	6	138821323	138821329	0	H2AK119ub1
971	3	194090647	194091192	TRUE	3	194091183	194091203	0	H2AK119ub1
972	20	33111183	33111318	TRUE	20	33111306	33111412	0	H2AK119ub1
973	19	51104400	51104955	TRUE	19	51104927	51104959	0	H2AK119ub1
974	9	140197798	140197890	TRUE	9	140197885	140197897	0	H2AK119ub1
975	1	51442672	51442861	TRUE	1	51442853	51442872	0	H2AK119ub1
976	17	52976225	52976768	TRUE	17	52976769	52976770	0	H2AK119ub1
977	6	30850868	30850913	TRUE	6	30850869	30850929	0	H2AK119ub1
978	11	8705609	8705790	TRUE	11	8705630	8705675	0	H2AK119ub1
979	15	86315115	86315211	TRUE	15	86315212	86315215	0	H2AK119ub1
980	6	33600684	33601177	TRUE	6	33601171	33601179	0	H2AK119ub1
981	20	31174721	31175523	TRUE	20	31175515	31175541	0	H2AK119ub1
982	1	2169229	2169407	TRUE	1	2169363	2169414	0	H2AK119ub1
983	19	47287778	47288066	TRUE	19	47288037	47288068	0	H2AK119ub1
984	11	111789493	111789615	TRUE	11	111789464	111789561	0	H2AK119ub1
985	14	23315028	23315249	TRUE	14	23315245	23315252	0	H2AK119ub1
986	2	28973148	28973577	TRUE	2	28973571	28973581	0	H2AK119ub1
987	9	139796293	139796499	TRUE	9	139796498	139796510	0	H2AK119ub1
988	12	101253346	101253988	FALSE	12	101254909	101254927	920	H2AK119ub1
989	1	161147708	161147821	TRUE	1	161147805	161147835	0	H2AK119ub1
990	2	191044481	191044915	TRUE	2	191044878	191044882	0	H2AK119ub1
991	1	16370198	16370243	TRUE	1	16370237	16370275	0	H2AK119ub1
992	22	37977425	37977649	FALSE	22	37977870	37977990	220	H2AK119ub1
993	1	54483806	54483896	FALSE	1	54483946	54484011	49	H2AK119ub1
994	22	24989937	24990351	TRUE	22	24990339	24990372	0	H2AK119ub1
995	7	37888557	37888670	TRUE	7	37888643	37888654	0	H2AK119ub1
996	5	148533711	148533875	FALSE	5	148533425	148533450	260	H2AK119ub1
997	13	114917199	114917223	TRUE	13	114917174	114917226	0	H2AK119ub1
998	8	70583719	70584210	TRUE	8	70583799	70583854	0	H2AK119ub1
999	12	56040096	56040208	FALSE	12	56040456	56040509	247	H2AK119ub1
1000	7	27280585	27280924	TRUE	7	27280917	27280928	0	H2AK119ub1
1001	10	29133573	29133775	FALSE	10	29134608	29134624	832	H2AK119ub1
1002	10	83992430	83992838	FALSE	10	83992071	83992075	354	H2AK119ub1
1003	17	79390726	79391071	TRUE	17	79391070	79391089	0	H2AK119ub1
1004	18	54814261	54814289	FALSE	18	54816788	54816812	2498	H2AK119ub1
1005	14	100598740	100598759	TRUE	14	100598751	100598776	0	H2AK119ub1
1006	2	169957156	169957562	FALSE	2	169956337	169956373	782	H2AK119ub1
1007	21	31121163	31121244	TRUE	21	31121164	31121182	0	H2AK119ub1
1008	5	138634374	138634768	FALSE	5	138635378	138635454	609	H2AK119ub1
1009	6	41339246	41339486	TRUE	6	41339455	41339508	0	H2AK119ub1
1010	11	132730007	132730745	TRUE	11	132730732	132730738	0	H2AK119ub1
1011	6	28830789	28831109	TRUE	6	28831063	28831119	0	H2AK119ub1
1012	12	5539952	5540220	TRUE	12	5540217	5540223	0	H2AK119ub1
1013	11	17372745	17373108	TRUE	11	17373083	17373125	0	H2AK119ub1
1014	10	48439431	48439453	TRUE	10	48439447	48439473	0	H2AK119ub1
1015	7	157622032	157622221	TRUE	7	157622211	157622242	0	H2AK119ub1
1016	9	140969946	140970157	TRUE	9	140970116	140970269	0	H2AK119ub1
1017	6	31649623	31649728	TRUE	6	31649678	31649752	0	H2AK119ub1
1018	12	16512895	16513009	TRUE	12	16512928	16512938	0	H2AK119ub1
1019	9	137978260	137978523	TRUE	9	137978523	137978542	0	H2AK119ub1
1020	5	177581603	177581771	TRUE	5	177581560	177581716	0	H2AK119ub1
1021	6	31651020	31651059	FALSE	6	31650920	31650956	63	H2AK119ub1
1022	18	11146820	11147385	TRUE	18	11147350	11147386	0	H2AK119ub1
1023	19	11047165	11047173	FALSE	19	11047001	11047062	102	H2AK119ub1
1024	2	10545728	10545842	TRUE	2	10545737	10545791	0	H2AK119ub1
1025	7	27265159	27265522	TRUE	7	27265523	27265556	0	H2AK119ub1
1026	11	126284144	126284163	TRUE	11	126284157	126284183	0	H2AK119ub1
1027	8	8318919	8318966	FALSE	8	8320657	8320672	1690	H2AK119ub1
1028	17	40489584	40489785	FALSE	17	40488496	40488505	1078	H2AK119ub1
1029	7	37394656	37394706	FALSE	7	37394770	37394786	63	H2AK119ub1
1030	17	81045501	81045781	TRUE	17	81045760	81045765	0	H2AK119ub1
1031	9	124057531	124058376	TRUE	9	124058370	124058421	0	H2AK119ub1
1032	19	55973234	55973338	FALSE	19	55973483	55973614	144	H2AK119ub1
1033	20	2516502	2516592	TRUE	20	2516526	2516540	0	H2AK119ub1
1034	12	123519157	123519360	TRUE	12	123519347	123519427	0	H2AK119ub1
1035	6	76059726	76059773	TRUE	6	76059726	76059782	0	H2AK119ub1
1036	7	158750985	158751591	TRUE	7	158751587	158751613	0	H2AK119ub1
1037	1	222628115	222628214	TRUE	1	222628212	222628235	0	H2AK119ub1
1038	11	62693039	62693396	TRUE	11	62693147	62693169	0	H2AK119ub1
1039	8	57034102	57034389	TRUE	8	57034361	57034391	0	H2AK119ub1
1040	19	1593912	1594170	TRUE	19	1594030	1594043	0	H2AK119ub1
1041	17	8295257	8295814	TRUE	17	8295803	8295906	0	H2AK119ub1
1042	11	85565175	85565559	TRUE	11	85565551	85565584	0	H2AK119ub1
1043	17	46685353	46685846	TRUE	17	46685825	46685855	0	H2AK119ub1
1044	7	27232547	27232837	TRUE	7	27232832	27232840	0	H2AK119ub1
1045	2	101437805	101438204	TRUE	2	101438198	101438210	0	H2AK119ub1
1046	16	89061327	89062018	TRUE	16	89062011	89062027	0	H2AK119ub1
1047	12	132654924	132655396	TRUE	12	132655377	132655403	0	H2AK119ub1
1048	2	177024294	177024947	TRUE	2	177024887	177024959	0	H2AK119ub1
1049	19	50862004	50862289	TRUE	19	50862260	50862300	0	H2AK119ub1
1050	17	62255120	62255234	TRUE	17	62255234	62255246	0	H2AK119ub1
1051	20	52199594	52199778	FALSE	20	52198851	52198873	720	H2AK119ub1
1052	9	139557253	139557295	TRUE	9	139557269	139557321	0	H2AK119ub1
1053	1	156466729	156467188	TRUE	1	156467139	156467205	0	H2AK119ub1
1054	4	184908351	184908541	TRUE	4	184908525	184908542	0	H2AK119ub1
1055	1	248790663	248791093	TRUE	1	248791080	248791118	0	H2AK119ub1
1056	3	12597236	12597720	FALSE	3	12597131	12597138	97	H2AK119ub1
1057	2	1417248	1417485	FALSE	2	1417873	1417882	387	H2AK119ub1
1058	18	74063855	74064307	FALSE	18	74064376	74064406	68	H2AK119ub1
1059	2	128422113	128422179	TRUE	2	128422149	128422192	0	H2AK119ub1
1060	5	150138866	150139148	TRUE	5	150139131	150139154	0	H2AK119ub1
1061	13	28630826	28631710	TRUE	13	28631704	28631711	0	H2AK119ub1
1062	5	141320601	141320961	TRUE	5	141320925	141320976	0	H2AK119ub1
1063	17	74693885	74694163	TRUE	17	74694154	74694195	0	H2AK119ub1
1064	13	100641317	100641646	TRUE	13	100641646	100641660	0	H2AK119ub1
1065	19	10671949	10672381	FALSE	19	10672394	10672398	12	H2AK119ub1
1066	1	234408280	234408686	TRUE	1	234408632	234408638	0	H2AK119ub1
1067	11	50129456	50129456	FALSE	11	50128557	50128559	896	H2AK119ub1
1068	16	85965827	85966031	TRUE	16	85965968	85966049	0	H2AK119ub1
1069	10	104211319	104211388	TRUE	10	104211381	104211403	0	H2AK119ub1
1070	17	4804374	4804838	TRUE	17	4804780	4804834	0	H2AK119ub1
1071	3	128226071	128226565	TRUE	3	128226486	128226581	0	H2AK119ub1
1072	20	57267528	57267680	FALSE	20	57267373	57267435	92	H2AK119ub1
1073	10	133058339	133058857	TRUE	10	133058377	133058381	0	H2AK119ub1
1074	10	84559314	84559620	TRUE	10	84559407	84559417	0	H2AK119ub1
1075	13	73028631	73029200	FALSE	13	73029342	73029344	141	H2AK119ub1
1076	12	56914153	56914766	TRUE	12	56914568	56914639	0	H2AK119ub1
1077	17	37028295	37028742	TRUE	17	37028726	37028757	0	H2AK119ub1
1078	10	131682251	131682452	TRUE	10	131682446	131682486	0	H2AK119ub1
1079	1	74929525	74929791	FALSE	1	74929409	74929415	109	H2AK119ub1
1080	1	75596336	75596758	TRUE	1	75596715	75596737	0	H2AK119ub1
1081	5	29069919	29070581	TRUE	5	29070142	29070223	0	H2AK119ub1
1082	16	30774278	30774412	TRUE	16	30774409	30774430	0	H2AK119ub1
1083	12	101294654	101295359	FALSE	12	101293120	101293176	1477	H2AK119ub1
1084	11	109292789	109292809	TRUE	11	109292780	109292822	0	H2AK119ub1
1085	17	13209886	13210190	TRUE	17	13210098	13210213	0	H2AK119ub1
1086	8	928459	928725	FALSE	8	929557	929570	831	H2AK119ub1
1087	22	20905343	20905646	TRUE	22	20905619	20905656	0	H2AK119ub1
1088	22	30093932	30094093	TRUE	22	30094001	30094001	0	H2AK119ub1
1089	21	47343264	47343716	TRUE	21	47343463	47343519	0	H2AK119ub1
1090	11	46004264	46005012	TRUE	11	46004712	46004719	0	H2AK119ub1
1091	1	247681439	247681581	TRUE	1	247681576	247681589	0	H2AK119ub1
1092	7	115862660	115863026	TRUE	7	115862769	115862886	0	H2AK119ub1
1093	8	130995990	130996306	TRUE	8	130996307	130996317	0	H2AK119ub1
1094	17	48242743	48243287	TRUE	17	48243252	48243317	0	H2AK119ub1
1095	7	156263827	156264161	TRUE	7	156263917	156263922	0	H2AK119ub1
1096	1	157012966	157013346	TRUE	1	157013111	157013116	0	H2AK119ub1
1097	3	49450513	49450905	TRUE	3	49450833	49450868	0	H2AK119ub1
1098	13	50706663	50706912	TRUE	13	50706766	50706782	0	H2AK119ub1
1099	8	145498936	145499016	FALSE	8	145501831	145501868	2814	H2AK119ub1
1100	1	17944499	17944660	FALSE	1	17945169	17945187	508	H2AK119ub1
1101	1	63790044	63790234	TRUE	1	63790218	63790243	0	H2AK119ub1
1102	19	55458730	55459081	TRUE	19	55458880	55458967	0	H2AK119ub1
1103	1	152879586	152880324	TRUE	1	152879993	152880000	0	H2AK119ub1
1104	15	74465484	74465899	TRUE	15	74465878	74465903	0	H2AK119ub1
1105	7	155867294	155868239	TRUE	7	155868189	155868244	0	H2AK119ub1
1106	11	68579907	68580041	TRUE	11	68580030	68580069	0	H2AK119ub1
1107	16	8347939	8348327	FALSE	16	8347857	8347892	46	H2AK119ub1
1108	2	176978893	176979642	TRUE	2	176979639	176979716	0	H2AK119ub1
1109	10	54531263	54531653	FALSE	10	54532583	54532692	929	H2AK119ub1
1110	17	33759512	33759957	TRUE	17	33759873	33759878	0	H2AK119ub1
1111	16	1128689	1128740	TRUE	16	1128739	1128753	0	H2AK119ub1
1112	7	72717666	72717666	TRUE	7	72717627	72717678	0	H2AK119ub1
1113	7	1882029	1882029	TRUE	7	1882026	1882056	0	H2AK119ub1
1114	7	41922091	41922264	TRUE	7	41922171	41922248	0	H2AK119ub1
1115	17	5019056	5019452	TRUE	17	5019360	5019376	0	H2AK119ub1
1116	1	40090869	40091349	TRUE	1	40091349	40091368	0	H2AK119ub1
1117	1	36863938	36864625	TRUE	1	36864594	36864630	0	H2AK119ub1
1118	18	77441177	77441381	TRUE	18	77441377	77441398	0	H2AK119ub1
1119	18	56934834	56935199	TRUE	18	56935168	56935218	0	H2AK119ub1
1120	2	78294210	78294359	FALSE	2	78294094	78294107	102	H2AK119ub1
1121	6	32038747	32038887	TRUE	6	32038888	32038888	0	H2AK119ub1
1122	6	169562427	169562540	TRUE	6	169562494	169562525	0	H2AK119ub1
1123	9	14691289	14691289	FALSE	9	14691887	14691943	597	H2AK119ub1
1124	19	51330265	51330453	TRUE	19	51330235	51330269	0	H2AK119ub1
1125	1	65990564	65990802	TRUE	1	65990761	65990806	0	H2AK119ub1
1126	10	29543503	29543732	FALSE	10	29543476	29543502	0	H2AK119ub1
1127	15	89786496	89786761	TRUE	15	89786686	89786758	0	H2AK119ub1
1128	9	8711763	8711966	FALSE	9	8712229	8712289	262	H2AK119ub1
1129	6	166970252	166970727	FALSE	6	166971191	166971263	463	H2AK119ub1
1130	2	67442559	67442584	FALSE	2	67442470	67442470	88	H2AK119ub1
1131	10	77871644	77871644	TRUE	10	77871644	77871668	0	H2AK119ub1
1132	15	74592566	74592786	TRUE	15	74592726	74592805	0	H2AK119ub1
1133	14	25045625	25046090	TRUE	14	25046018	25046023	0	H2AK119ub1
1134	5	140254845	140255069	FALSE	5	140255070	140255094	0	H2AK119ub1
1135	5	140179493	140180255	TRUE	5	140180127	140180281	0	H2AK119ub1
1136	17	40167977	40168331	TRUE	17	40168070	40168087	0	H2AK119ub1
1137	19	17932369	17932512	FALSE	19	17933498	17933522	985	H2AK119ub1
1138	2	225862523	225862662	TRUE	2	225862651	225862676	0	H2AK119ub1
1139	7	155384895	155385272	TRUE	7	155385228	155385358	0	H2AK119ub1
1140	13	49108131	49108131	FALSE	13	49108083	49108128	2	H2AK119ub1
1141	14	70547432	70547826	TRUE	14	70547447	70547481	0	H2AK119ub1
1142	7	90338935	90339136	FALSE	7	90339153	90339181	16	H2AK119ub1
1143	17	7019262	7019389	TRUE	17	7019375	7019477	0	H2AK119ub1
1144	14	103604264	103604700	TRUE	14	103604685	103604734	0	H2AK119ub1
1145	3	111577743	111577968	TRUE	3	111577779	111577779	0	H2AK119ub1
1146	15	25123491	25123731	FALSE	15	25122506	25122597	893	H2AK119ub1
1147	7	47622177	47622279	TRUE	7	47622278	47622282	0	H2AK119ub1
1148	1	38218080	38218194	TRUE	1	38218160	38218238	0	H2AK119ub1
1149	6	31649469	31649502	FALSE	6	31649575	31649668	72	H2AK119ub1
1150	8	11720161	11720363	TRUE	8	11720359	11720418	0	H2AK119ub1
1151	19	47610813	47611314	TRUE	19	47610799	47610828	0	H2AK119ub1
1152	15	24506381	24506388	FALSE	15	24504470	24504503	1877	H2AK119ub1
1153	11	58736000	58736104	TRUE	11	58736104	58736119	0	H2AK119ub1
1154	11	31824262	31824644	TRUE	11	31824642	31824646	0	H2AK119ub1
1155	10	118387207	118387518	TRUE	10	118387496	118387538	0	H2AK119ub1
1156	10	78870177	78870221	FALSE	10	78870262	78870267	40	H2AK119ub1
1157	20	25731839	25732163	TRUE	20	25732143	25732171	0	H2AK119ub1
1158	22	18038146	18038436	TRUE	22	18038125	18038276	0	H2AK119ub1
1159	19	17579339	17579559	TRUE	19	17579550	17579578	0	H2AK119ub1
1160	11	2162478	2162510	TRUE	11	2162510	2162536	0	H2AK119ub1
1161	16	2837903	2838122	TRUE	16	2838118	2838159	0	H2AK119ub1
1162	1	111218079	111218282	TRUE	1	111218277	111218284	0	H2AK119ub1
1163	3	121949083	121949308	TRUE	3	121949302	121949321	0	H2AK119ub1
1164	6	466893	466935	TRUE	6	466934	466964	0	H2AK119ub1
1165	15	78748272	78748272	TRUE	15	78748267	78748273	0	H2AK119ub1
1166	1	191120020	191120220	TRUE	1	191120210	191120239	0	H2AK119ub1
1167	12	121157892	121158681	TRUE	12	121158065	121158160	0	H2AK119ub1
1168	14	68666556	68666788	FALSE	14	68666163	68666172	383	H2AK119ub1
1169	11	5617812	5617856	FALSE	11	5617865	5617875	8	H2AK119ub1
1170	8	134203272	134203339	FALSE	8	134203494	134203564	154	H2AK119ub1
1171	16	85309090	85309329	TRUE	16	85309317	85309330	0	H2AK119ub1
1172	5	148520753	148520854	TRUE	5	148520845	148520868	0	H2AK119ub1
1173	6	10420904	10421069	TRUE	6	10421067	10421119	0	H2AK119ub1
1174	2	60762929	60763357	TRUE	2	60763353	60763384	0	H2AK119ub1
1175	19	48993813	48994043	TRUE	19	48994032	48994082	0	H2AK119ub1
1176	7	36134301	36134701	FALSE	7	36134887	36134948	185	H2AK119ub1
1177	3	118892313	118892461	FALSE	3	118892522	118892580	60	H2AK119ub1
1178	21	44071404	44071703	TRUE	21	44071704	44071706	0	H2AK119ub1
1179	6	29395737	29395950	TRUE	6	29395783	29395854	0	H2AK119ub1
1180	2	27530829	27531124	TRUE	2	27531117	27531129	0	H2AK119ub1
1181	17	27048708	27049137	TRUE	17	27048688	27048789	0	H2AK119ub1
1182	2	16245962	16246143	FALSE	2	16245816	16245848	113	H2AK119ub1
1183	21	15645969	15646312	TRUE	21	15646272	15646314	0	H2AK119ub1
1184	11	63057478	63057592	FALSE	11	63057129	63057300	177	H2AK119ub1
1185	14	46184168	46184929	FALSE	14	46185947	46185959	1017	H2AK119ub1
1186	19	39826677	39826821	FALSE	19	39826560	39826572	104	H2AK119ub1
1187	16	19711803	19712046	FALSE	16	19711326	19711398	404	H2AK119ub1
1188	15	80452205	80452305	TRUE	15	80452226	80452262	0	H2AK119ub1
1189	2	219895012	219895417	TRUE	2	219895401	219895423	0	H2AK119ub1
1190	19	49993008	49993157	FALSE	19	49992912	49992972	35	H2AK119ub1
1191	1	183155366	183155644	TRUE	1	183155632	183155650	0	H2AK119ub1
1192	5	134363823	134363973	TRUE	5	134363952	134364013	0	H2AK119ub1
1193	2	219155378	219155790	TRUE	2	219155783	219155814	0	H2AK119ub1
1194	14	95235026	95235127	TRUE	14	95235125	95235136	0	H2AK119ub1
1195	14	24455908	24456378	FALSE	14	24454329	24454331	1576	H2AK119ub1
1196	22	45596969	45596980	TRUE	22	45596981	45597035	0	H2AK119ub1
1197	7	4183598	4183976	TRUE	7	4183960	4183980	0	H2AK119ub1
1198	2	1416847	1416889	FALSE	2	1416689	1416766	80	H2AK119ub1
1199	2	26174223	26174825	TRUE	2	26174814	26174844	0	H2AK119ub1
1200	4	158140839	158141046	TRUE	4	158140990	158141047	0	H2AK119ub1
1201	17	27467966	27468334	TRUE	17	27468089	27468102	0	H2AK119ub1
1202	17	72580962	72581014	TRUE	17	72581003	72581016	0	H2AK119ub1
1203	5	447746	447880	FALSE	5	447460	447466	279	H2AK119ub1
1204	3	122043799	122044043	FALSE	3	122042147	122042167	1631	H2AK119ub1
1205	17	37872806	37873698	TRUE	17	37873197	37873246	0	H2AK119ub1
1206	1	17475819	17476074	TRUE	1	17475861	17475870	0	H2AK119ub1
1207	2	82766427	82766850	TRUE	2	82766758	82766785	0	H2AK119ub1
1208	8	22132874	22132932	FALSE	8	22133239	22133253	306	H2AK119ub1
1209	12	115134991	115135003	FALSE	12	115135161	115135180	157	H2AK119ub1
1210	12	10956452	10956638	TRUE	12	10956574	10956582	0	H2AK119ub1
1211	13	23309930	23310203	TRUE	13	23310194	23310204	0	H2AK119ub1
1212	1	25893405	25893744	TRUE	1	25893732	25893783	0	H2AK119ub1
1213	7	158217002	158217256	FALSE	7	158216829	158216885	116	H2AK119ub1
1214	19	56168760	56168861	TRUE	19	56168847	56168897	0	H2AK119ub1
1215	7	157643722	157644160	TRUE	7	157644157	157644182	0	H2AK119ub1
1216	15	22919832	22920169	FALSE	15	22919557	22919597	234	H2AK119ub1
1217	4	11415958	11416117	FALSE	4	11414539	11414582	1375	H2AK119ub1
1218	8	37797632	37797731	FALSE	8	37797330	37797363	268	H2AK119ub1
1219	1	75863128	75863733	TRUE	1	75863256	75863334	0	H2AK119ub1
1220	7	65673056	65673056	TRUE	7	65673019	65673113	0	H2AK119ub1
1221	14	105031052	105031243	TRUE	14	105031207	105031273	0	H2AK119ub1
1222	17	78078605	78078845	TRUE	17	78078843	78078872	0	H2AK119ub1
1223	3	98452812	98452940	TRUE	3	98452908	98452943	0	H2AK119ub1
1224	18	4107003	4107379	TRUE	18	4107365	4107388	0	H2AK119ub1
1225	3	4867340	4868088	TRUE	3	4867347	4867450	0	H2AK119ub1
1226	11	8832938	8833047	TRUE	11	8833013	8833077	0	H2AK119ub1
1227	16	89006440	89006455	TRUE	16	89006450	89006464	0	H2AK119ub1
1228	6	10410284	10410544	TRUE	6	10410505	10410587	0	H2AK119ub1
1229	16	88988174	88988340	TRUE	16	88988320	88988351	0	H2AK119ub1
1230	1	161280287	161280287	TRUE	1	161280273	161280305	0	H2AK119ub1
1231	17	12609620	12609956	TRUE	17	12609555	12609647	0	H2AK119ub1
1232	4	133190559	133190743	FALSE	4	133190332	133190342	216	H2AK119ub1
1233	10	117061383	117061470	FALSE	10	117060180	117060231	1151	H2AK119ub1
1234	2	113542346	113542393	FALSE	2	113542791	113542793	397	H2AK119ub1
1235	4	42401149	42401242	TRUE	4	42401237	42401256	0	H2AK119ub1
1236	12	105322005	105322587	FALSE	12	105321934	105321965	39	H2AK119ub1
1237	2	86418754	86418754	FALSE	2	86416980	86416985	1768	H2AK119ub1
1238	5	180466816	180467044	TRUE	5	180467029	180467054	0	H2AK119ub1
1239	12	5149153	5149153	FALSE	12	5149279	5149291	125	H2AK119ub1
1240	2	1377754	1377818	FALSE	2	1377846	1377878	27	H2AK119ub1
1241	22	20906969	20907322	FALSE	22	20907787	20907835	464	H2AK119ub1
1242	3	166528650	166528804	TRUE	3	166528790	166528809	0	H2AK119ub1
1243	3	171825011	171825530	FALSE	3	171824391	171824414	596	H2AK119ub1
1244	1	77245769	77245843	FALSE	1	77246638	77246645	794	H2AK119ub1
1245	2	177027440	177027621	TRUE	2	177027608	177027665	0	H2AK119ub1
1246	16	80606759	80607358	TRUE	16	80607224	80607254	0	H2AK119ub1
1247	22	30642980	30643018	TRUE	22	30643001	30643021	0	H2AK119ub1
1248	22	19743892	19744051	TRUE	22	19744052	19744074	0	H2AK119ub1
1249	1	247712110	247712237	TRUE	1	247712236	247712238	0	H2AK119ub1
1250	16	48570215	48570215	FALSE	16	48570479	48570546	263	H2AK119ub1
1251	8	39695907	39696463	FALSE	8	39695758	39695830	76	H2AK119ub1
1252	1	37920908	37921012	TRUE	1	37920987	37921029	0	H2AK119ub1
1253	16	71061931	71061931	FALSE	16	71054662	71054710	7220	H2AK119ub1
1254	15	75019302	75019302	TRUE	15	75019291	75019311	0	H2AK119ub1
1255	14	97091067	97091067	FALSE	14	97091208	97091227	140	H2AK119ub1
1256	12	20847154	20847358	FALSE	12	20846582	20846610	543	H2AK119ub1
1257	2	191398756	191398806	TRUE	2	191398742	191398833	0	H2AK119ub1
1258	19	49935893	49936274	TRUE	19	49936273	49936283	0	H2AK119ub1
1259	7	33080496	33080500	TRUE	7	33080491	33080504	0	H2AK119ub1
1260	8	74208160	74208341	TRUE	8	74208338	74208342	0	H2AK119ub1
1261	8	16859924	16860121	TRUE	8	16860115	16860145	0	H2AK119ub1
1262	3	52313923	52313923	TRUE	3	52313883	52313935	0	H2AK119ub1
1263	7	4901337	4901523	TRUE	7	4901492	4901540	0	H2AK119ub1
1264	15	91415812	91416006	TRUE	15	91416007	91416013	0	H2AK119ub1
1265	10	72977761	72977773	TRUE	10	72977764	72977775	0	H2AK119ub1
1266	10	98118884	98119151	TRUE	10	98119139	98119158	0	H2AK119ub1
1267	19	47157937	47157980	TRUE	19	47157980	47157991	0	H2AK119ub1
1268	19	859065	859499	TRUE	19	859495	859517	0	H2AK119ub1
1269	13	112210710	112211105	TRUE	13	112211084	112211106	0	H2AK119ub1
1270	5	166710712	166710846	FALSE	5	166710654	166710682	29	H2AK119ub1
1271	17	37820361	37820515	TRUE	17	37820511	37820516	0	H2AK119ub1
1272	20	20065763	20065896	TRUE	20	20065750	20065767	0	H2AK119ub1
1273	12	54446019	54446100	FALSE	12	54446333	54446434	232	H2AK119ub1
1274	10	95516861	95517382	TRUE	10	95517342	95517387	0	H2AK119ub1
1275	1	91316223	91316318	TRUE	1	91316295	91316439	0	H2AK119ub1
1276	4	6732388	6732464	FALSE	4	6732553	6732553	88	H2AK119ub1
1277	20	56286773	56287052	TRUE	20	56287031	56287058	0	H2AK119ub1
1278	12	54389264	54389477	TRUE	12	54389471	54389479	0	H2AK119ub1
1279	9	139566211	139566449	TRUE	9	139566442	139566464	0	H2AK119ub1
1280	22	30476206	30476278	FALSE	22	30476302	30476306	23	H2AK119ub1
1281	10	132999707	133000153	TRUE	10	133000127	133000196	0	H2AK119ub1
1282	16	85089777	85089949	TRUE	16	85089920	85089989	0	H2AK119ub1
1283	6	30644235	30644478	FALSE	6	30644049	30644106	128	H2AK119ub1
1284	9	30065995	30066120	TRUE	9	30066036	30066052	0	H2AK119ub1
1285	8	20798259	20798886	TRUE	8	20798730	20798737	0	H2AK119ub1
1286	11	119999693	119999699	TRUE	11	119999673	119999733	0	H2AK119ub1
1287	9	101559173	101559275	TRUE	9	101559242	101559291	0	H2AK119ub1
1288	1	37920820	37920837	TRUE	1	37920790	37920862	0	H2AK119ub1
1289	11	8680494	8680729	FALSE	11	8680255	8680320	173	H2AK119ub1
1290	21	44161884	44162219	TRUE	21	44162090	44162217	0	H2AK119ub1
1291	2	137748455	137748833	TRUE	2	137748789	137748824	0	H2AK119ub1
1292	8	145748059	145748901	TRUE	8	145748900	145748906	0	H2AK119ub1
1293	8	6795980	6796499	FALSE	8	6796794	6796797	294	H2AK119ub1
1294	3	50315885	50316562	TRUE	3	50316401	50316402	0	H2AK119ub1
1295	20	62328014	62328084	TRUE	20	62328085	62328108	0	H2AK119ub1
1296	4	57522881	57523055	TRUE	4	57523055	57523058	0	H2AK119ub1
1297	5	1316038	1316636	TRUE	5	1316354	1316408	0	H2AK119ub1
1298	11	19745293	19745484	FALSE	11	19745632	19745659	147	H2AK119ub1
1299	11	118492463	118493143	TRUE	11	118493139	118493161	0	H2AK119ub1
1300	6	2876762	2876805	TRUE	6	2876802	2876864	0	H2AK119ub1
1301	7	138794915	138795041	TRUE	7	138795036	138795049	0	H2AK119ub1
1302	1	161068252	161068715	TRUE	1	161068711	161068751	0	H2AK119ub1
1303	8	24372162	24372652	TRUE	8	24372578	24372609	0	H2AK119ub1
1304	19	4677230	4677602	TRUE	19	4677527	4677621	0	H2AK119ub1
1305	3	194500865	194501102	FALSE	3	194501201	194501241	98	H2AK119ub1
1306	4	62606570	62606570	FALSE	4	62606105	62606127	442	H2AK119ub1
1307	20	58203488	58203535	FALSE	20	58203694	58203697	158	H2AK119ub1
1308	6	43478455	43478491	TRUE	6	43478492	43478494	0	H2AK119ub1
1309	17	37775816	37776286	TRUE	17	37776284	37776292	0	H2AK119ub1
1310	8	137195133	137195146	TRUE	8	137195136	137195205	0	H2AK119ub1
1311	15	100681253	100681253	FALSE	15	100680957	100681013	239	H2AK119ub1
1312	7	155738650	155739055	TRUE	7	155738877	155738925	0	H2AK119ub1
1313	7	157730162	157730496	TRUE	7	157730490	157730506	0	H2AK119ub1
1314	5	177764237	177764408	TRUE	5	177764353	177764467	0	H2AK119ub1
1315	10	13749193	13749953	TRUE	10	13749781	13749807	0	H2AK119ub1
1316	2	121371842	121372101	TRUE	2	121372066	121372124	0	H2AK119ub1
1317	18	400466	400789	TRUE	18	400488	400501	0	H2AK119ub1
1318	8	72754469	72755052	TRUE	8	72755053	72755070	0	H2AK119ub1
1319	17	36715787	36715953	TRUE	17	36715942	36715962	0	H2AK119ub1
1320	9	140401382	140401576	TRUE	9	140401562	140401603	0	H2AK119ub1
1321	5	135415258	135416613	TRUE	5	135416611	135416616	0	H2AK119ub1
1322	11	128812846	128813008	TRUE	11	128812900	128813006	0	H2AK119ub1
1323	17	80970434	80970892	TRUE	17	80970870	80970877	0	H2AK119ub1
1324	2	238360110	238360201	TRUE	2	238360183	238360243	0	H2AK119ub1
1325	8	6323131	6323299	TRUE	8	6323130	6323140	0	H2AK119ub1
1326	11	71952131	71952431	TRUE	11	71952424	71952433	0	H2AK119ub1
1327	1	108735228	108735893	FALSE	1	108736063	108736099	169	H2AK119ub1
1328	4	8869045	8869245	FALSE	4	8869295	8869344	49	H2AK119ub1
1329	10	72311779	72312093	TRUE	10	72311780	72311881	0	H2AK119ub1
1330	7	115968107	115968460	TRUE	7	115968459	115968462	0	H2AK119ub1
1331	13	113832355	113832706	TRUE	13	113832685	113832732	0	H2AK119ub1
1332	3	185540270	185540407	TRUE	3	185540389	185540417	0	H2AK119ub1
1333	6	30231639	30232015	TRUE	6	30231900	30231997	0	H2AK119ub1
1334	17	78865263	78865373	TRUE	17	78865344	78865421	0	H2AK119ub1
1335	1	152161237	152162025	TRUE	1	152161490	152161495	0	H2AK119ub1
1336	19	14616722	14617122	TRUE	19	14617085	14617088	0	H2AK119ub1
1337	14	52536666	52536893	TRUE	14	52536870	52536907	0	H2AK119ub1
1338	2	114033360	114033830	TRUE	2	114033828	114033837	0	H2AK119ub1
1339	5	1053545	1054113	TRUE	5	1053792	1053805	0	H2AK119ub1
1340	11	120434880	120435056	TRUE	11	120435036	120435065	0	H2AK119ub1
1341	14	38725536	38726019	TRUE	14	38725968	38726060	0	H2AK119ub1
1342	1	54199825	54200587	TRUE	1	54200563	54200592	0	H2AK119ub1
1343	2	37892556	37893255	TRUE	2	37893175	37893258	0	H2AK119ub1
1344	3	101893424	101893475	TRUE	3	101893465	101893514	0	H2AK119ub1
1345	12	131622284	131623340	TRUE	12	131623328	131623351	0	H2AK119ub1
1346	17	43974869	43975063	TRUE	17	43975064	43975066	0	H2AK119ub1
1347	2	171678202	171680337	TRUE	2	171680333	171680346	0	H2AK119ub1
1348	10	89802177	89802559	TRUE	10	89802495	89802518	0	H2AK119ub1
1349	12	115117351	115117748	TRUE	12	115117730	115117762	0	H2AK119ub1
1350	7	128550860	128550946	TRUE	7	128550920	128550950	0	H2AK119ub1
1351	20	45527673	45528516	TRUE	20	45528505	45528520	0	H2AK119ub1
1352	11	85904644	85904657	FALSE	11	85904780	85904845	122	H2AK119ub1
1353	6	151937197	151937653	TRUE	6	151937652	151937666	0	H2AK119ub1
1354	17	27944585	27945255	TRUE	17	27944764	27944777	0	H2AK119ub1
1355	22	28073992	28074146	FALSE	22	28073686	28073812	179	H2AK119ub1
1356	7	1882997	1883251	TRUE	7	1883250	1883254	0	H2AK119ub1
1357	14	74813995	74814251	FALSE	14	74814337	74814349	85	H2AK119ub1
1358	17	62775713	62776373	TRUE	17	62776364	62776374	0	H2AK119ub1
1359	13	111996865	111997258	TRUE	13	111997071	111997116	0	H2AK119ub1
1360	8	142276422	142276604	TRUE	8	142276478	142276484	0	H2AK119ub1
1361	13	36050901	36050993	FALSE	13	36051000	36051006	6	H2AK119ub1
1362	6	26018127	26018185	TRUE	6	26018054	26018172	0	H2AK119ub1
1363	20	52226460	52226582	FALSE	20	52226982	52227033	399	H2AK119ub1
1364	17	46651945	46652938	TRUE	17	46652939	46652943	0	H2AK119ub1
1365	7	138348995	138349443	TRUE	7	138349443	138349447	0	H2AK119ub1
1366	17	46651186	46651722	TRUE	17	46651719	46651723	0	H2AK119ub1
1367	13	95752989	95753079	FALSE	13	95753095	95753096	15	H2AK119ub1
1368	18	77292410	77292555	TRUE	18	77292478	77292518	0	H2AK119ub1
1369	2	3452347	3452624	TRUE	2	3452588	3452621	0	H2AK119ub1
1370	14	96722282	96722511	TRUE	14	96722501	96722516	0	H2AK119ub1
1371	2	160802594	160803214	FALSE	2	160803965	160803965	750	H2AK119ub1
1372	16	3988694	3988869	TRUE	16	3988862	3988899	0	H2AK119ub1
1373	9	92063537	92063609	TRUE	9	92063569	92063614	0	H2AK119ub1
1374	1	8772712	8772984	TRUE	1	8772859	8772875	0	H2AK119ub1
1375	12	115118777	115118812	TRUE	12	115118788	115118809	0	H2AK119ub1
1376	7	2563611	2563909	TRUE	7	2563909	2563944	0	H2AK119ub1
1377	8	144437314	144437541	TRUE	8	144437492	144437501	0	H2AK119ub1
1378	14	54423449	54423845	TRUE	14	54423827	54423863	0	H2AK119ub1
1379	13	27049381	27050213	TRUE	13	27050146	27050151	0	H2AK119ub1
1380	12	24912814	24913804	FALSE	12	24912739	24912761	52	H2AK119ub1
1381	20	24630818	24630982	TRUE	20	24630886	24630982	0	H2AK119ub1
1382	15	96904723	96904960	TRUE	15	96904951	96904970	0	H2AK119ub1
1383	13	28896488	28896826	FALSE	13	28896260	28896301	186	H2AK119ub1
1384	3	42742993	42743203	TRUE	3	42743179	42743213	0	H2AK119ub1
1385	15	37395084	37395171	TRUE	15	37395148	37395177	0	H2AK119ub1
1386	20	39995649	39996237	TRUE	20	39996222	39996245	0	H2AK119ub1
1387	14	65005951	65006071	TRUE	14	65006064	65006090	0	H2AK119ub1
1388	1	151811923	151812710	TRUE	1	151812652	151812659	0	H2AK119ub1
1389	10	104613613	104613787	FALSE	10	104616692	104616713	2904	H2AK119ub1
1390	18	46386267	46386361	TRUE	18	46386356	46386368	0	H2AK119ub1
1391	17	4439394	4439909	TRUE	17	4439745	4439783	0	H2AK119ub1
1392	14	54686184	54686625	TRUE	14	54686620	54686638	0	H2AK119ub1
1393	16	58533743	58533808	TRUE	16	58533769	58533777	0	H2AK119ub1
1394	17	52978583	52978856	TRUE	17	52978819	52978860	0	H2AK119ub1
1395	2	42329652	42329807	FALSE	2	42329447	42329505	146	H2AK119ub1
1396	3	182982918	182983386	TRUE	3	182983159	182983180	0	H2AK119ub1
1397	19	11289349	11289376	FALSE	19	11290584	11290610	1207	H2AK119ub1
1398	3	62934644	62934865	TRUE	3	62934681	62934801	0	H2AK119ub1
1399	5	176166550	176166980	TRUE	5	176166757	176166785	0	H2AK119ub1
1400	12	115109452	115109934	TRUE	12	115109935	115109942	0	H2AK119ub1
1401	14	95047591	95047632	TRUE	14	95047587	95047598	0	H2AK119ub1
1402	1	11236266	11236647	TRUE	1	11236596	11236650	0	H2AK119ub1
1403	4	54965829	54965904	TRUE	4	54965901	54965924	0	H2AK119ub1
1404	2	232230050	232230331	TRUE	2	232230135	232230191	0	H2AK119ub1
1405	10	179114	179725	TRUE	10	179543	179566	0	H2AK119ub1
1406	18	32958206	32958369	TRUE	18	32958300	32958384	0	H2AK119ub1
1407	5	10702302	10702469	TRUE	5	10702463	10702480	0	H2AK119ub1
1408	11	48073699	48073906	FALSE	11	48073206	48073225	473	H2AK119ub1
1409	9	138008891	138009270	TRUE	9	138009259	138009382	0	H2AK119ub1
1410	12	92535822	92535900	FALSE	12	92536054	92536111	153	H2AK119ub1
1411	15	40544174	40544427	TRUE	15	40544332	40544386	0	H2AK119ub1
1412	16	67199335	67200181	TRUE	16	67200181	67200204	0	H2AK119ub1
1413	2	119615496	119616769	TRUE	2	119616732	119616797	0	H2AK119ub1
1414	17	9862446	9862924	TRUE	17	9862616	9862631	0	H2AK119ub1
1415	1	6519923	6520389	TRUE	1	6520367	6520393	0	H2AK119ub1
1416	6	44628990	44629403	TRUE	6	44629057	44629076	0	H2AK119ub1
1417	2	217291577	217291644	FALSE	2	217292195	217292213	550	H2AK119ub1
1418	6	27831707	27832180	TRUE	6	27832178	27832196	0	H2AK119ub1
1419	12	2800182	2801158	TRUE	12	2800401	2800430	0	H2AK119ub1
1420	18	56529755	56529866	TRUE	18	56529853	56529873	0	H2AK119ub1
1421	11	69264259	69264679	TRUE	11	69264317	69264337	0	H2AK119ub1
1422	7	107641490	107641796	TRUE	7	107641752	107641809	0	H2AK119ub1
1423	7	4859125	4859667	TRUE	7	4859656	4859681	0	H2AK119ub1
1424	17	19881720	19881916	TRUE	17	19881904	19881979	0	H2AK119ub1
1425	7	139929429	139929855	TRUE	7	139929850	139929870	0	H2AK119ub1
1426	2	87018929	87018966	TRUE	2	87018950	87018950	0	H2AK119ub1
1427	1	6309300	6310075	TRUE	1	6309414	6309420	0	H2AK119ub1
1428	11	6592066	6592745	TRUE	11	6592237	6592330	0	H2AK119ub1
1429	4	155661691	155661929	TRUE	4	155661915	155661940	0	H2AK119ub1
1430	12	124718401	124718939	TRUE	12	124718592	124718667	0	H2AK119ub1
1431	5	1049232	1049344	TRUE	5	1049342	1049362	0	H2AK119ub1
1432	4	156679949	156680013	FALSE	4	156679944	156679948	0	H2AK119ub1
1433	7	139367500	139367969	TRUE	7	139367956	139367977	0	H2AK119ub1
1434	17	64351144	64351144	TRUE	17	64351119	64351148	0	H2AK119ub1
1435	17	750848	751709	TRUE	17	751702	751741	0	H2AK119ub1
1436	7	36700916	36701016	TRUE	7	36701011	36701035	0	H2AK119ub1
1437	1	169076954	169077065	TRUE	1	169077040	169077070	0	H2AK119ub1
1438	16	58019866	58019984	TRUE	16	58019981	58019994	0	H2AK119ub1
1439	2	38065233	38065293	FALSE	2	38064891	38064931	301	H2AK119ub1
1440	15	89178776	89178874	FALSE	15	89179298	89179325	423	H2AK119ub1
1441	15	96901342	96901651	TRUE	15	96901651	96901674	0	H2AK119ub1
1442	16	84840283	84840564	TRUE	16	84840550	84840589	0	H2AK119ub1
1443	2	171312378	171312686	FALSE	2	171311392	171311440	937	H2AK119ub1
1444	2	201271022	201271178	FALSE	2	201270897	201270904	117	H2AK119ub1
1445	6	45545177	45545578	TRUE	6	45545559	45545570	0	H2AK119ub1
1446	17	3433428	3433632	TRUE	17	3433621	3433642	0	H2AK119ub1
1447	15	78558291	78558459	TRUE	15	78558309	78558316	0	H2AK119ub1
1448	8	6630930	6630930	FALSE	8	6630836	6630848	81	H2AK119ub1
1449	7	25900167	25900355	TRUE	7	25900356	25900362	0	H2AK119ub1
1450	1	177319809	177320037	TRUE	1	177320016	177320033	0	H2AK119ub1
1451	5	132166663	132166725	TRUE	5	132166726	132166737	0	H2AK119ub1
1452	17	80187471	80188425	TRUE	17	80188426	80188431	0	H2AK119ub1
1453	4	8866877	8867225	TRUE	4	8867217	8867318	0	H2AK119ub1
1454	2	171676553	171676925	TRUE	2	171676919	171676940	0	H2AK119ub1
1455	16	1133074	1133172	TRUE	16	1133152	1133191	0	H2AK119ub1
1456	1	227962723	227962873	TRUE	1	227962843	227962849	0	H2AK119ub1
1457	7	101499638	101500514	TRUE	7	101500165	101500171	0	H2AK119ub1
1458	14	95047880	95048102	TRUE	14	95048103	95048118	0	H2AK119ub1
1459	6	85476027	85476373	TRUE	6	85476368	85476382	0	H2AK119ub1
1460	4	48096094	48096215	FALSE	4	48095924	48095931	162	H2AK119ub1
1461	8	106810858	106811143	TRUE	8	106811053	106811114	0	H2AK119ub1
1462	1	201617042	201617346	TRUE	1	201617319	201617337	0	H2AK119ub1
1463	22	20192371	20192493	TRUE	22	20192489	20192508	0	H2AK119ub1
1464	6	34482460	34482479	FALSE	6	34482606	34482635	126	H2AK119ub1
1465	2	108159223	108159671	TRUE	2	108159608	108159630	0	H2AK119ub1
1466	14	95538245	95538480	TRUE	14	95538478	95538483	0	H2AK119ub1
1467	18	24050105	24050424	TRUE	18	24050130	24050144	0	H2AK119ub1
1468	4	7282819	7283551	TRUE	4	7283549	7283562	0	H2AK119ub1
1469	4	103941189	103941300	FALSE	4	103941033	103941047	141	H2AK119ub1
1470	12	46663660	46663900	TRUE	12	46663892	46663902	0	H2AK119ub1
1471	11	125038640	125039082	TRUE	11	125039083	125039101	0	H2AK119ub1
1472	16	2047550	2047871	TRUE	16	2047550	2047566	0	H2AK119ub1
1473	12	130434373	130434412	FALSE	12	130433783	130433842	530	H2AK119ub1
1474	5	66563675	66563789	TRUE	5	66563785	66563794	0	H2AK119ub1
1475	8	144576604	144577094	TRUE	8	144577073	144577095	0	H2AK119ub1
1476	10	72689312	72689549	TRUE	10	72689545	72689574	0	H2AK119ub1
1477	4	3487014	3487334	TRUE	4	3487324	3487337	0	H2AK119ub1
1478	7	1959607	1960073	TRUE	7	1960071	1960085	0	H2AK119ub1
1479	11	69286145	69286352	TRUE	11	69286349	69286477	0	H2AK119ub1
1480	15	99409194	99409957	TRUE	15	99409923	99409973	0	H2AK119ub1
1481	8	29732519	29732605	FALSE	8	29732612	29732628	6	H2AK119ub1
1482	5	171534716	171535052	TRUE	5	171535038	171535060	0	H2AK119ub1
1483	14	37135898	37136391	TRUE	14	37136270	37136296	0	H2AK119ub1
1484	7	25898206	25898446	TRUE	7	25898394	25898451	0	H2AK119ub1
1485	14	71276990	71277192	TRUE	14	71277130	71277181	0	H2AK119ub1
1486	9	136445379	136445425	FALSE	9	136453690	136453720	8264	H2AK119ub1
1487	22	46240067	46240067	FALSE	22	46239685	46239693	373	H2AK119ub1
1488	8	631115	631541	TRUE	8	631425	631468	0	H2AK119ub1
1489	12	21910766	21911180	FALSE	12	21909981	21909988	777	H2AK119ub1
1490	6	35108882	35108939	TRUE	6	35108928	35108982	0	H2AK119ub1
1491	5	14406585	14406732	TRUE	5	14406681	14406746	0	H2AK119ub1
1492	17	80969515	80969749	TRUE	17	80969678	80969679	0	H2AK119ub1
1493	4	87281434	87281593	FALSE	4	87280999	87281018	415	H2AK119ub1
1494	4	38111594	38111769	FALSE	4	38112235	38112312	465	H2AK119ub1
1495	12	114881453	114881844	TRUE	12	114881679	114881714	0	H2AK119ub1
1496	17	46682390	46682410	TRUE	17	46682411	46682416	0	H2AK119ub1
1497	17	46659939	46660097	TRUE	17	46660097	46660125	0	H2AK119ub1
1498	15	70354647	70354825	TRUE	15	70354806	70354811	0	H2AK119ub1
1499	2	191724430	191724582	FALSE	2	191724392	191724398	31	H2AK119ub1
1500	16	2083151	2083178	TRUE	16	2083163	2083190	0	H2AK119ub1
1501	17	70339099	70339295	TRUE	17	70339254	70339264	0	H2AK119ub1
1502	2	36582038	36582270	TRUE	2	36582265	36582302	0	H2AK119ub1
1503	2	157185891	157186321	TRUE	2	157186298	157186322	0	H2AK119ub1
1504	11	12698900	12699661	TRUE	11	12698959	12698973	0	H2AK119ub1
1505	5	1010925	1011366	TRUE	5	1011359	1011372	0	H2AK119ub1
1506	5	112824614	112824700	TRUE	5	112824676	112824743	0	H2AK119ub1
1507	9	18438648	18439123	TRUE	9	18439104	18439136	0	H2AK119ub1
1508	3	147131069	147131860	TRUE	3	147131555	147131619	0	H2AK119ub1
1509	5	133771508	133772797	TRUE	5	133771517	133771527	0	H2AK119ub1
1510	17	36719654	36720382	TRUE	17	36720357	36720406	0	H2AK119ub1
1511	6	149803087	149803547	TRUE	6	149803499	149803548	0	H2AK119ub1
1512	12	10251536	10252119	TRUE	12	10251631	10251687	0	H2AK119ub1
1513	17	36717733	36718549	TRUE	17	36718081	36718098	0	H2AK119ub1
1514	6	123959036	123959721	TRUE	6	123959599	123959660	0	H2AK119ub1
1515	21	40361611	40362229	TRUE	21	40361921	40361928	0	H2AK119ub1
1516	10	77542354	77542582	FALSE	10	77541942	77542056	297	H2AK119ub1
1517	1	8271918	8272277	TRUE	1	8272136	8272139	0	H2AK119ub1
1518	22	22007154	22007154	TRUE	22	22007109	22007176	0	H2AK119ub1
1519	7	29519323	29519651	TRUE	7	29519651	29519655	0	H2AK119ub1
1520	5	176784715	176784914	TRUE	5	176784787	176784831	0	H2AK119ub1
1521	5	167614881	167615258	TRUE	5	167615254	167615310	0	H2AK119ub1
1522	22	27727320	27727657	FALSE	22	27727661	27727735	3	H2AK119ub1
1523	10	126308034	126308552	TRUE	10	126308097	126308097	0	H2AK119ub1
1524	17	70115608	70115868	TRUE	17	70115851	70115890	0	H2AK119ub1
1525	8	142264769	142264816	TRUE	8	142264803	142264852	0	H2AK119ub1
1526	21	45246252	45246441	TRUE	21	45246419	45246451	0	H2AK119ub1
1527	8	120684921	120685183	TRUE	8	120685174	120685245	0	H2AK119ub1
1528	19	36246402	36246816	TRUE	19	36246784	36246827	0	H2AK119ub1
1529	11	18477299	18477680	FALSE	11	18479025	18479052	1344	H2AK119ub1
1530	2	25473895	25474327	TRUE	2	25474302	25474321	0	H2AK119ub1
1531	17	7287271	7287922	TRUE	17	7287923	7287927	0	H2AK119ub1
1532	1	221054201	221054615	TRUE	1	221054610	221054636	0	H2AK119ub1
1533	6	151646601	151647133	TRUE	6	151647108	151647196	0	H2AK119ub1
1534	12	25102162	25102467	TRUE	12	25102454	25102504	0	H2AK119ub1
1535	15	96868989	96869220	TRUE	15	96869191	96869227	0	H2AK119ub1
1536	7	155276653	155276880	TRUE	7	155276859	155276882	0	H2AK119ub1
1537	3	155394092	155394292	FALSE	3	155394654	155394687	361	H2AK119ub1
1538	21	36041178	36041579	TRUE	21	36041579	36041592	0	H2AK119ub1
1539	2	176969612	176970709	TRUE	2	176970708	176970711	0	H2AK119ub1
1540	17	39204767	39204922	FALSE	17	39204684	39204752	14	H2AK119ub1
1541	8	99961376	99961768	TRUE	8	99961769	99961786	0	H2AK119ub1
1542	17	59273702	59273979	TRUE	17	59273971	59274049	0	H2AK119ub1
1543	11	29616108	29616398	FALSE	11	29615258	29615275	832	H2AK119ub1
1544	7	16626224	16626530	TRUE	7	16626518	16626524	0	H2AK119ub1
1545	16	88496788	88497077	TRUE	16	88496972	88496983	0	H2AK119ub1
1546	9	124726047	124726261	TRUE	9	124725993	124726055	0	H2AK119ub1
1547	16	79030857	79030890	FALSE	16	79027693	79027788	3068	H2AK119ub1
1548	17	77834118	77834299	TRUE	17	77834281	77834302	0	H2AK119ub1
1549	19	10397537	10397612	TRUE	19	10397612	10397621	0	H2AK119ub1
1550	10	112404974	112404997	TRUE	10	112404981	112405000	0	H2AK119ub1
1551	11	124629580	124629925	TRUE	11	124629911	124629946	0	H2AK119ub1
1552	1	170699423	170699473	TRUE	1	170699439	170699457	0	H2AK119ub1
1553	7	101556183	101556588	TRUE	7	101556554	101556592	0	H2AK119ub1
1554	2	202937608	202937892	TRUE	2	202937653	202937654	0	H2AK119ub1
1555	9	89382014	89382549	FALSE	9	89383124	89383159	574	H2AK119ub1
1556	5	67586170	67586258	FALSE	5	67586287	67586341	28	H2AK119ub1
1557	13	106063138	106063172	TRUE	13	106063127	106063170	0	H2AK119ub1
1558	3	169684056	169684124	FALSE	3	169684141	169684235	16	H2AK119ub1
1559	2	60755263	60755743	TRUE	2	60755728	60755749	0	H2AK119ub1
1560	12	132922227	132922442	TRUE	12	132922407	132922460	0	H2AK119ub1
1561	13	25862290	25862438	FALSE	13	25862215	25862261	28	H2AK119ub1
1562	4	174429872	174430487	TRUE	4	174430455	174430506	0	H2AK119ub1
1563	7	106505688	106505688	FALSE	7	106505495	106505549	138	H2AK119ub1
1564	3	188034516	188034983	TRUE	3	188034512	188034543	0	H2AK119ub1
1565	2	121523609	121523682	TRUE	2	121523641	121523684	0	H2AK119ub1
1566	6	71836774	71836938	TRUE	6	71836921	71836960	0	H2AK119ub1
1567	8	23203954	23204124	FALSE	8	23202992	23203097	856	H2AK119ub1
1568	11	3177729	3178024	TRUE	11	3178015	3178032	0	H2AK119ub1
1569	9	138945537	138945869	FALSE	9	138947481	138947501	1611	H2AK119ub1
1570	12	124870112	124870323	FALSE	12	124870072	124870090	21	H2AK119ub1
1571	11	70517294	70517411	TRUE	11	70517370	70517468	0	H2AK119ub1
1572	19	21264982	21265421	TRUE	19	21265231	21265238	0	H2AK119ub1
1573	1	153940985	153941186	TRUE	1	153941182	153941195	0	H2AK119ub1
1574	2	235933057	235933204	FALSE	2	235932709	235932811	245	H2AK119ub1
1575	5	1394296	1394484	TRUE	5	1394442	1394447	0	H2AK119ub1
1576	11	10626010	10626235	FALSE	11	10625435	10625463	546	H2AK119ub1
1577	11	1750353	1750381	TRUE	11	1750332	1750389	0	H2AK119ub1
1578	1	60144668	60144784	TRUE	1	60144784	60144806	0	H2AK119ub1
1579	8	49462961	49463393	TRUE	8	49463388	49463396	0	H2AK119ub1
1580	5	323320	323907	TRUE	5	323462	323468	0	H2AK119ub1
1581	10	8441710	8441898	FALSE	10	8442686	8442745	787	H2AK119ub1
1582	14	95826734	95826997	TRUE	14	95826695	95826776	0	H2AK119ub1
1583	4	70860684	70860860	FALSE	4	70861470	70861486	609	H2AK119ub1
1584	12	123380870	123380891	FALSE	12	123380569	123380588	281	H2AK119ub1
1585	4	186393429	186393544	TRUE	4	186393530	186393585	0	H2AK119ub1
1586	14	91770145	91770418	TRUE	14	91770414	91770545	0	H2AK119ub1
1587	20	20388548	20388968	TRUE	20	20388639	20388670	0	H2AK119ub1
1588	14	70186565	70186639	TRUE	14	70186563	70186578	0	H2AK119ub1
1589	13	114108471	114108652	TRUE	13	114108651	114108654	0	H2AK119ub1
1590	1	167682516	167682729	TRUE	1	167682719	167682753	0	H2AK119ub1
1591	6	32977674	32978129	TRUE	6	32977987	32977999	0	H2AK119ub1
1592	2	204801413	204801508	FALSE	2	204802363	204802438	854	H2AK119ub1
1593	11	66839085	66839191	TRUE	11	66839171	66839199	0	H2AK119ub1
1594	17	17418691	17419243	TRUE	17	17419071	17419089	0	H2AK119ub1
1595	5	10649381	10650351	TRUE	5	10650347	10650360	0	H2AK119ub1
1596	11	66783241	66783268	TRUE	11	66783246	66783285	0	H2AK119ub1
1597	2	242842666	242842749	FALSE	2	242842813	242842878	63	H2AK119ub1
1598	9	140172190	140172265	TRUE	9	140172217	140172219	0	H2AK119ub1
1599	7	50735459	50735730	TRUE	7	50735722	50735740	0	H2AK119ub1
1600	12	115112189	115112626	TRUE	12	115112522	115112571	0	H2AK119ub1
1601	12	22089560	22090231	TRUE	12	22089539	22089602	0	H2AK119ub1
1602	16	49525139	49525304	TRUE	16	49525263	49525304	0	H2AK119ub1
1603	2	239343083	239343317	FALSE	2	239342105	239342118	964	H2AK119ub1
1604	7	138604240	138604338	FALSE	7	138603813	138603822	417	H2AK119ub1
1605	4	174452495	174453287	TRUE	4	174453278	174453295	0	H2AK119ub1
1606	13	101173760	101174420	TRUE	13	101174403	101174424	0	H2AK119ub1
1607	3	64670459	64670515	TRUE	3	64670516	64670517	0	H2AK119ub1
1608	17	41836261	41836563	TRUE	17	41836439	41836569	0	H2AK119ub1
1609	2	223185564	223185752	TRUE	2	223185752	223185763	0	H2AK119ub1
1610	6	44528765	44528958	TRUE	6	44528899	44528965	0	H2AK119ub1
1611	11	61248435	61248556	TRUE	11	61248538	61248562	0	H2AK119ub1
1612	12	71613236	71613524	TRUE	12	71613463	71613503	0	H2AK119ub1
1613	3	18002982	18003561	FALSE	3	18004299	18004339	737	H2AK119ub1
1614	10	118429481	118429648	TRUE	10	118429520	118429660	0	H2AK119ub1
1615	6	6321052	6321209	TRUE	6	6321127	6321285	0	H2AK119ub1
1616	12	133302138	133302266	FALSE	12	133301708	133301749	388	H2AK119ub1
1617	2	25585619	25585766	FALSE	2	25585801	25585811	34	H2AK119ub1
1618	6	134209935	134210159	TRUE	6	134210143	134210162	0	H2AK119ub1
1619	11	70001754	70002020	FALSE	11	70001096	70001258	495	H2AK119ub1
1620	1	233765117	233765350	FALSE	1	233765067	233765069	47	H2AK119ub1
1621	6	148869461	148869895	TRUE	6	148869562	148869578	0	H2AK119ub1
1622	2	64710206	64710244	TRUE	2	64710191	64710217	0	H2AK119ub1
1623	6	141242677	141243027	TRUE	6	141242994	141243008	0	H2AK119ub1
1624	1	207069392	207069840	TRUE	1	207069773	207069890	0	H2AK119ub1
1625	20	36932381	36932397	TRUE	20	36932388	36932457	0	H2AK119ub1
1626	9	98784802	98785110	TRUE	9	98785096	98785112	0	H2AK119ub1
1627	20	35274627	35274652	FALSE	20	35274124	35274228	398	H2AK119ub1
1628	19	52266295	52266546	TRUE	19	52266542	52266552	0	H2AK119ub1
1629	9	127048213	127048628	FALSE	9	127048772	127048796	143	H2AK119ub1
1630	1	165394372	165394802	TRUE	1	165394797	165394834	0	H2AK119ub1
1631	13	36430134	36430611	FALSE	13	36431410	36431432	798	H2AK119ub1
1632	8	1765312	1765358	FALSE	8	1765388	1765391	29	H2AK119ub1
1633	7	99216208	99216467	TRUE	7	99216454	99216465	0	H2AK119ub1
1634	13	36050713	36050844	TRUE	13	36050720	36050775	0	H2AK119ub1
1635	17	54785042	54785335	TRUE	17	54785324	54785338	0	H2AK119ub1
1636	10	63796694	63797265	TRUE	10	63796918	63796947	0	H2AK119ub1
1637	1	15175286	15175356	TRUE	1	15175309	15175330	0	H2AK119ub1
1638	12	131484594	131484942	TRUE	12	131484611	131484696	0	H2AK119ub1
1639	3	45595462	45595990	TRUE	3	45595976	45596019	0	H2AK119ub1
1640	6	32055447	32055629	TRUE	6	32055630	32055652	0	H2AK119ub1
1641	10	134914698	134915608	TRUE	10	134915605	134915622	0	H2AK119ub1
1642	2	105473340	105474472	TRUE	2	105474422	105474479	0	H2AK119ub1
1643	19	46999118	46999307	FALSE	19	46999027	46999030	87	H2AK119ub1
1644	2	96810531	96811264	TRUE	2	96811254	96811274	0	H2AK119ub1
1645	17	46669485	46670029	TRUE	17	46670017	46670036	0	H2AK119ub1
1646	6	10382738	10383147	TRUE	6	10383089	10383174	0	H2AK119ub1
1647	17	42431627	42432165	TRUE	17	42432128	42432227	0	H2AK119ub1
1648	8	120219902	120220094	TRUE	8	120220090	120220104	0	H2AK119ub1
1649	17	41832466	41833161	FALSE	17	41833300	41833301	138	H2AK119ub1
1650	13	107182539	107183092	TRUE	13	107183078	107183112	0	H2AK119ub1
1651	20	31446183	31446363	TRUE	20	31446145	31446266	0	H2AK119ub1
1652	2	168042982	168043663	FALSE	2	168043715	168043772	51	H2AK119ub1
1653	6	100911949	100912168	TRUE	6	100912167	100912170	0	H2AK119ub1
1654	1	209877340	209877614	FALSE	1	209877938	209877996	323	H2AK119ub1
1655	4	129522570	129522893	FALSE	4	129522938	129522992	44	H2AK119ub1
1656	1	226053937	226054314	TRUE	1	226054299	226054367	0	H2AK119ub1
1657	5	122434544	122435081	TRUE	5	122435079	122435109	0	H2AK119ub1
1658	10	22542145	22542726	TRUE	10	22542614	22542616	0	H2AK119ub1
1659	4	155413618	155413917	TRUE	4	155413918	155413922	0	H2AK119ub1
1660	6	170712708	170713193	FALSE	6	170712408	170712452	255	H2AK119ub1
1661	4	52942997	52943197	TRUE	4	52943177	52943203	0	H2AK119ub1
1662	17	79259283	79259699	TRUE	17	79259695	79259700	0	H2AK119ub1
1663	10	82173535	82173622	TRUE	10	82173570	82173613	0	H2AK119ub1
1664	8	33461938	33462278	TRUE	8	33462279	33462300	0	H2AK119ub1
1665	18	59997105	59997484	TRUE	18	59997444	59997533	0	H2AK119ub1
1666	12	115113815	115114396	TRUE	12	115114386	115114403	0	H2AK119ub1
1667	11	10477564	10477847	TRUE	11	10477801	10477855	0	H2AK119ub1
1668	2	121468081	121468231	FALSE	2	121467987	121468001	79	H2AK119ub1
1669	8	60032745	60032983	TRUE	8	60032769	60032795	0	H2AK119ub1
1670	3	190040620	190040974	TRUE	3	190040968	190040998	0	H2AK119ub1
1671	5	141705728	141706213	TRUE	5	141706205	141706216	0	H2AK119ub1
1672	6	33291947	33292029	TRUE	6	33291997	33292038	0	H2AK119ub1
1673	8	141599917	141600316	TRUE	8	141600290	141600320	0	H2AK119ub1
1674	6	32049322	32049513	TRUE	6	32049455	32049476	0	H2AK119ub1
1675	1	7551851	7551851	TRUE	1	7551848	7551896	0	H2AK119ub1
1676	15	37307385	37307513	TRUE	15	37307421	37307532	0	H2AK119ub1
1677	2	213292155	213292541	TRUE	2	213292363	213292384	0	H2AK119ub1
1678	10	33500115	33500231	FALSE	10	33500515	33500533	283	H2AK119ub1
1679	4	979022	979183	TRUE	4	979160	979189	0	H2AK119ub1
1680	11	62272972	62273418	TRUE	11	62272894	62273027	0	H2AK119ub1
1681	6	144282305	144283031	TRUE	6	144282568	144282615	0	H2AK119ub1
1682	2	219744947	219745020	TRUE	2	219745019	219745046	0	H2AK119ub1
1683	4	3372206	3372275	TRUE	4	3372175	3372318	0	H2AK119ub1
1684	1	203123144	203123375	TRUE	1	203123373	203123446	0	H2AK119ub1
1685	11	637885	638404	TRUE	11	638391	638407	0	H2AK119ub1
1686	6	108989477	108989514	FALSE	6	108990972	108990993	1457	H2AK119ub1
1687	18	20714485	20714527	TRUE	18	20714480	20714535	0	H2AK119ub1
1688	5	1555791	1555887	TRUE	5	1555768	1555820	0	H2AK119ub1
1689	14	81790174	81790336	TRUE	14	81790216	81790256	0	H2AK119ub1
1690	7	1980117	1980273	FALSE	7	1979977	1980074	42	H2AK119ub1
1691	2	38302642	38302892	TRUE	2	38302888	38302901	0	H2AK119ub1
1692	12	104613662	104614002	TRUE	12	104613935	104613936	0	H2AK119ub1
1693	20	45607688	45608165	TRUE	20	45608057	45608064	0	H2AK119ub1
1694	12	16763147	16763765	TRUE	12	16763745	16763840	0	H2AK119ub1
1695	17	60783129	60783200	TRUE	17	60783189	60783206	0	H2AK119ub1
1696	8	99962013	99962347	TRUE	8	99962316	99962352	0	H2AK119ub1
1697	6	100677068	100677145	FALSE	6	100677147	100677202	1	H2AK119ub1
1698	9	112080848	112081446	TRUE	9	112081440	112081450	0	H2AK119ub1
1699	2	206551212	206551364	TRUE	2	206551350	206551368	0	H2AK119ub1
1700	1	21864655	21864896	TRUE	1	21864873	21864928	0	H2AK119ub1
1701	4	4386745	4387109	TRUE	4	4387101	4387110	0	H2AK119ub1
1702	17	9967417	9967499	FALSE	17	9967292	9967370	46	H2AK119ub1
1703	9	124463026	124463595	TRUE	9	124463590	124463606	0	H2AK119ub1
1704	5	3393872	3394109	TRUE	5	3394068	3394118	0	H2AK119ub1
1705	1	215011703	215011734	TRUE	1	215011732	215011781	0	H2AK119ub1
1706	2	96812944	96813108	TRUE	2	96813089	96813154	0	H2AK119ub1
1707	22	47557451	47557884	TRUE	22	47557507	47557515	0	H2AK119ub1
1708	5	3602272	3602558	TRUE	5	3602549	3602570	0	H2AK119ub1
1709	12	86651136	86651559	TRUE	12	86651179	86651179	0	H2AK119ub1
1710	2	217658323	217658498	FALSE	2	217658561	217658607	62	H2AK119ub1
1711	14	104372267	104372322	TRUE	14	104372318	104372328	0	H2AK119ub1
1712	10	104196206	104196243	TRUE	10	104196157	104196232	0	H2AK119ub1
1713	11	29539789	29540334	TRUE	11	29540124	29540139	0	H2AK119ub1
1714	13	37004601	37004620	TRUE	13	37004619	37004649	0	H2AK119ub1
1715	3	50313693	50313996	TRUE	3	50313957	50314009	0	H2AK119ub1
1716	13	114429558	114429696	TRUE	13	114429681	114429698	0	H2AK119ub1
1717	8	10405255	10405415	TRUE	8	10405416	10405440	0	H2AK119ub1
1718	16	3018262	3018470	TRUE	16	3018470	3018488	0	H2AK119ub1
1719	11	44326410	44327015	TRUE	11	44327013	44327051	0	H2AK119ub1
1720	8	37337009	37337528	TRUE	8	37337525	37337552	0	H2AK119ub1
1721	1	76262373	76262711	FALSE	1	76261659	76261659	713	H2AK119ub1
1722	7	149552478	149553294	TRUE	7	149553280	149553337	0	H2AK119ub1
1723	14	61124922	61125450	TRUE	14	61125445	61125457	0	H2AK119ub1
1724	19	45260501	45261004	TRUE	19	45260994	45261006	0	H2AK119ub1
1725	19	38886110	38886789	TRUE	19	38886333	38886374	0	H2AK119ub1
1726	10	44788627	44789589	TRUE	10	44789546	44789578	0	H2AK119ub1
1727	4	79971177	79971462	TRUE	4	79971438	79971486	0	H2AK119ub1
1728	2	24397787	24397871	FALSE	2	24398156	24398169	284	H2AK119ub1
1729	7	48129797	48129992	TRUE	7	48129989	48129998	0	H2AK119ub1
1730	12	115107338	115108282	TRUE	12	115108263	115108299	0	H2AK119ub1
1731	8	72917350	72917845	TRUE	8	72917845	72917858	0	H2AK119ub1
1732	12	85306916	85307303	TRUE	12	85307294	85307308	0	H2AK119ub1
1733	17	39471940	39472237	TRUE	17	39472019	39472040	0	H2AK119ub1
1734	7	73244836	73245457	TRUE	7	73245403	73245424	0	H2AK119ub1
1735	10	131266094	131266094	TRUE	10	131266087	131266105	0	H2AK119ub1
1736	6	33401480	33401536	TRUE	6	33401529	33401537	0	H2AK119ub1
1737	2	240884646	240884925	FALSE	2	240884973	240885100	47	H2AK119ub1
1738	7	2557152	2557358	TRUE	7	2557357	2557375	0	H2AK119ub1
1739	13	41593385	41593582	FALSE	13	41594118	41594149	535	H2AK119ub1
1740	3	193697936	193698386	FALSE	3	193698677	193698726	290	H2AK119ub1
1741	1	156631235	156631506	TRUE	1	156631506	156631511	0	H2AK119ub1
1742	10	64579140	64579646	TRUE	10	64579629	64579673	0	H2AK119ub1
1743	20	54987076	54987154	FALSE	20	54987017	54987033	42	H2AK119ub1
1744	3	147140124	147140847	TRUE	3	147140835	147140865	0	H2AK119ub1
1745	10	134143489	134143535	TRUE	10	134143498	134143528	0	H2AK119ub1
1746	21	42773844	42774425	TRUE	21	42774250	42774306	0	H2AK119ub1
1747	7	27192187	27192480	TRUE	7	27192465	27192484	0	H2AK119ub1
1748	7	128048308	128048625	TRUE	7	128048625	128048640	0	H2AK119ub1
1749	1	91191810	91192025	TRUE	1	91192016	91192036	0	H2AK119ub1
1750	12	24857224	24857452	FALSE	12	24857557	24857590	104	H2AK119ub1
1751	12	56414442	56414533	TRUE	12	56414443	56414494	0	H2AK119ub1
1752	10	52750215	52750568	TRUE	10	52750398	52750420	0	H2AK119ub1
1753	16	857211	857863	TRUE	16	857531	857577	0	H2AK119ub1
1754	20	21807710	21807851	TRUE	20	21807787	21807804	0	H2AK119ub1
1755	19	11784246	11784514	FALSE	19	11780096	11780140	4105	H2AK119ub1
1756	3	147114986	147115930	TRUE	3	147115901	147115940	0	H2AK119ub1
1757	17	78808060	78808570	TRUE	17	78808547	78808571	0	H2AK119ub1
1758	1	20501246	20501757	TRUE	1	20501683	20501708	0	H2AK119ub1
1759	17	9694619	9694800	TRUE	17	9694631	9694730	0	H2AK119ub1
1760	12	108168071	108168122	TRUE	12	108168035	108168145	0	H2AK119ub1
1761	8	145086243	145086300	FALSE	8	145086422	145086432	121	H2AK119ub1
1762	4	88450319	88450824	TRUE	4	88450825	88450827	0	H2AK119ub1
1763	3	133502623	133502685	FALSE	3	133503303	133503329	617	H2AK119ub1
1764	17	9863081	9863293	TRUE	17	9863290	9863304	0	H2AK119ub1
1765	16	90060772	90060839	TRUE	16	90060812	90060849	0	H2AK119ub1
1766	11	67415183	67415194	TRUE	11	67415117	67415220	0	H2AK119ub1
1767	6	28584155	28584172	FALSE	6	28583841	28583878	276	H2AK119ub1
1768	7	22484498	22485286	TRUE	7	22484857	22484864	0	H2AK119ub1
1769	22	38379218	38379218	FALSE	22	38368870	38368872	10345	H2AK119ub1
1770	10	126850665	126851162	TRUE	10	126851120	126851179	0	H2AK119ub1
1771	10	92680914	92681505	TRUE	10	92681401	92681534	0	H2AK119ub1
1772	6	64486271	64486807	FALSE	6	64487436	64487440	628	H2AK119ub1
1773	22	39610108	39610844	TRUE	22	39610583	39610641	0	H2AK119ub1
1774	5	64417891	64417974	FALSE	5	64417628	64417661	229	H2AK119ub1
1775	11	129920411	129920441	FALSE	11	129920193	129920230	180	H2AK119ub1
1776	2	70355397	70355397	FALSE	2	70355462	70355527	64	H2AK119ub1
1777	6	170748893	170749286	TRUE	6	170749236	170749255	0	H2AK119ub1
1778	7	95849192	95849578	TRUE	7	95849555	95849584	0	H2AK119ub1
1779	10	124739502	124739553	TRUE	10	124739510	124739589	0	H2AK119ub1
1780	11	111810533	111810997	TRUE	11	111810852	111810877	0	H2AK119ub1
1781	5	140800586	140800686	FALSE	5	140804393	140804447	3706	H2AK119ub1
1782	22	42828411	42828418	TRUE	22	42828397	42828414	0	H2AK119ub1
1783	2	171671480	171671648	TRUE	2	171671646	171671664	0	H2AK119ub1
1784	8	23162162	23162383	TRUE	8	23162372	23162373	0	H2AK119ub1
1785	5	126367284	126367457	TRUE	5	126367440	126367482	0	H2AK119ub1
1786	16	86489326	86489790	TRUE	16	86489777	86489791	0	H2AK119ub1
1787	12	115861520	115861520	FALSE	12	115861390	115861398	121	H2AK119ub1
1788	18	19926753	19927424	TRUE	18	19927420	19927426	0	H2AK119ub1
1789	1	44497537	44497694	TRUE	1	44497691	44497697	0	H2AK119ub1
1790	11	65409760	65410028	TRUE	11	65410027	65410030	0	H2AK119ub1
1791	10	13932842	13933229	TRUE	10	13933228	13933258	0	H2AK119ub1
1792	15	69337281	69337685	TRUE	15	69337317	69337409	0	H2AK119ub1
1793	8	19535888	19536244	FALSE	8	19535732	19535865	22	H2AK119ub1
1794	17	61553118	61553170	TRUE	17	61553168	61553176	0	H2AK119ub1
1795	6	28832537	28832571	TRUE	6	28832540	28832579	0	H2AK119ub1
1796	11	68722738	68722976	TRUE	11	68722746	68722843	0	H2AK119ub1
1797	18	52792171	52792492	FALSE	18	52793641	52793715	1148	H2AK119ub1
1798	10	99798395	99798430	TRUE	10	99798314	99798432	0	H2AK119ub1
1799	5	172663731	172663793	TRUE	5	172663786	172663800	0	H2AK119ub1
1800	17	74523449	74523679	TRUE	17	74523680	74523686	0	H2AK119ub1
1801	3	31206957	31207280	FALSE	3	31207289	31207410	8	H2AK119ub1
1802	20	17595355	17595472	FALSE	20	17595277	17595288	66	H2AK119ub1
1803	6	133056654	133056959	TRUE	6	133056939	133057005	0	H2AK119ub1
1804	2	7088067	7088677	TRUE	2	7088288	7088308	0	H2AK119ub1
1805	11	117748189	117748486	TRUE	11	117748425	117748495	0	H2AK119ub1
1806	3	169758289	169758644	TRUE	3	169758645	169758658	0	H2AK119ub1
1807	4	26492153	26492488	TRUE	4	26492324	26492377	0	H2AK119ub1
1808	4	174439616	174440103	TRUE	4	174439934	174440007	0	H2AK119ub1
1809	14	24641194	24641706	TRUE	14	24641600	24641610	0	H2AK119ub1
1810	4	74847758	74847829	FALSE	4	74847668	74847703	54	H2AK119ub1
1811	4	147164778	147165164	TRUE	4	147165091	147165098	0	H2AK119ub1
1812	12	121199483	121199910	FALSE	12	121198135	121198212	1270	H2AK119ub1
1813	3	11746183	11746491	FALSE	3	11746743	11746748	251	H2AK119ub1
1814	22	45125395	45126040	TRUE	22	45126037	45126057	0	H2AK119ub1
1815	3	133464651	133464842	TRUE	3	133464816	133464843	0	H2AK119ub1
1816	2	10429878	10430258	TRUE	2	10430258	10430287	0	H2AK119ub1
1817	4	70624637	70625781	FALSE	4	70624435	70624465	171	H2AK119ub1
1818	8	106698518	106699200	TRUE	8	106699199	106699270	0	H2AK119ub1
1819	10	61043477	61043588	TRUE	10	61043483	61043541	0	H2AK119ub1
1820	12	65516418	65517000	TRUE	12	65517001	65517009	0	H2AK119ub1
1821	6	7051303	7051504	TRUE	6	7051501	7051516	0	H2AK119ub1
1822	9	140173347	140173956	TRUE	9	140173686	140173690	0	H2AK119ub1
1823	19	40904691	40904974	TRUE	19	40904955	40905002	0	H2AK119ub1
1824	3	10999801	10999905	TRUE	3	10999855	10999915	0	H2AK119ub1
1825	4	83720629	83720629	TRUE	4	83720593	83720631	0	H2AK119ub1
1826	10	54466594	54466652	FALSE	10	54466063	54466064	529	H2AK119ub1
1827	19	39108529	39108672	TRUE	19	39108670	39108699	0	H2AK119ub1
1828	8	145325497	145325558	FALSE	8	145323828	145323856	1640	H2AK119ub1
1829	1	226288408	226288782	TRUE	1	226288761	226288789	0	H2AK119ub1
1830	8	72269205	72269743	TRUE	8	72269616	72269695	0	H2AK119ub1
1831	12	53567307	53567373	TRUE	12	53567341	53567410	0	H2AK119ub1
1832	6	35657040	35657202	TRUE	6	35657183	35657210	0	H2AK119ub1
1833	10	126751950	126752037	TRUE	10	126751975	126752096	0	H2AK119ub1
1834	1	232065191	232065275	TRUE	1	232065263	232065272	0	H2AK119ub1
1835	17	39943414	39943545	TRUE	17	39943468	39943500	0	H2AK119ub1
1836	8	134088519	134088700	TRUE	8	134088701	134088742	0	H2AK119ub1
1837	13	27561799	27562070	FALSE	13	27561707	27561754	44	H2AK119ub1
1838	4	77609712	77609841	FALSE	4	77609378	77609386	325	H2AK119ub1
1839	17	39465330	39465682	TRUE	17	39465387	39465391	0	H2AK119ub1
1840	5	177777555	177777794	TRUE	5	177777790	177777807	0	H2AK119ub1
1841	14	24640895	24641021	TRUE	14	24640876	24640939	0	H2AK119ub1
1842	3	72338210	72338583	TRUE	3	72338552	72338558	0	H2AK119ub1
1843	2	164204915	164205188	TRUE	2	164205169	164205217	0	H2AK119ub1
1844	1	19217189	19217472	TRUE	1	19217458	19217503	0	H2AK119ub1
1845	5	180547193	180547979	TRUE	5	180547954	180547964	0	H2AK119ub1
1846	17	1395371	1395864	TRUE	17	1395846	1395882	0	H2AK119ub1
1847	10	60628761	60628850	TRUE	10	60628812	60628854	0	H2AK119ub1
1848	1	21586831	21587174	TRUE	1	21587160	21587176	0	H2AK119ub1
1849	19	14550997	14551079	TRUE	19	14551071	14551080	0	H2AK119ub1
1850	7	27196759	27196825	TRUE	7	27196826	27196838	0	H2AK119ub1
1851	14	105558566	105559165	TRUE	14	105559165	105559168	0	H2AK119ub1
1852	11	65886813	65887103	TRUE	11	65886848	65886928	0	H2AK119ub1
1853	3	4509268	4509290	FALSE	3	4509404	4509434	113	H2AK119ub1
1854	18	44526336	44526430	FALSE	18	44526447	44526455	16	H2AK119ub1
1855	21	36507812	36507923	FALSE	21	36507164	36507190	621	H2AK119ub1
1856	6	29895074	29895175	FALSE	6	29906574	29906732	11398	H2AK119ub1
1857	12	57915613	57915636	TRUE	12	57915600	57915637	0	H2AK119ub1
1858	15	50474163	50474232	TRUE	15	50474210	50474234	0	H2AK119ub1
1859	19	6710658	6711092	TRUE	19	6711076	6711098	0	H2AK119ub1
1860	8	72757827	72758095	TRUE	8	72758065	72758080	0	H2AK119ub1
1861	6	106957404	106957497	TRUE	6	106957480	106957500	0	H2AK119ub1
1862	10	114920533	114921079	TRUE	10	114921006	114921029	0	H2AK119ub1
1863	10	111966029	111966094	TRUE	10	111966069	111966117	0	H2AK119ub1
1864	2	223162700	223162800	TRUE	2	223162782	223162838	0	H2AK119ub1
1865	14	65016517	65016595	TRUE	14	65016562	65016625	0	H2AK119ub1
1866	11	71956755	71956766	TRUE	11	71956760	71956784	0	H2AK119ub1
1867	15	65822313	65822356	FALSE	15	65822811	65822819	454	H2AK119ub1
1868	19	1065850	1066349	TRUE	19	1066337	1066371	0	H2AK119ub1
1869	6	168785524	168785970	TRUE	6	168785967	168785972	0	H2AK119ub1
1870	4	1844724	1844999	FALSE	4	1845201	1845285	201	H2AK119ub1
1871	10	711556	712165	TRUE	10	712166	712168	0	H2AK119ub1
1872	22	50746891	50747369	TRUE	22	50747320	50747362	0	H2AK119ub1
1873	20	45530115	45530513	TRUE	20	45530484	45530529	0	H2AK119ub1
1874	1	110933817	110934279	TRUE	1	110934185	110934198	0	H2AK119ub1
1875	8	65490422	65490901	TRUE	8	65490896	65490905	0	H2AK119ub1
1876	22	30868156	30868167	FALSE	22	30867966	30867981	174	H2AK119ub1
1877	16	2089866	2090331	TRUE	16	2090325	2090333	0	H2AK119ub1
1878	5	43020352	43020566	TRUE	5	43020567	43020570	0	H2AK119ub1
1879	16	85157762	85158047	TRUE	16	85158021	85158073	0	H2AK119ub1
1880	9	140058057	140058282	TRUE	9	140058269	140058285	0	H2AK119ub1
1881	3	149095283	149095573	TRUE	3	149095568	149095585	0	H2AK119ub1
1882	17	76641580	76642095	TRUE	17	76641616	76641627	0	H2AK119ub1
1883	6	6320324	6320889	TRUE	6	6320827	6320842	0	H2AK119ub1
1884	15	32964208	32964500	TRUE	15	32964485	32964487	0	H2AK119ub1
1885	3	139258939	139258948	FALSE	3	139258319	139258404	534	H2AK119ub1
1886	2	153474469	153474835	TRUE	2	153474644	153474646	0	H2AK119ub1
1887	17	8815841	8815915	TRUE	17	8815880	8815958	0	H2AK119ub1
1888	9	131495806	131495904	FALSE	9	131495615	131495651	154	H2AK119ub1
1889	16	22200979	22201095	TRUE	16	22201082	22201102	0	H2AK119ub1
1890	22	50739843	50740298	TRUE	22	50740291	50740308	0	H2AK119ub1
1891	19	47129343	47129637	TRUE	19	47129624	47129642	0	H2AK119ub1
1892	13	42613607	42613702	TRUE	13	42613690	42613706	0	H2AK119ub1
1893	7	95749070	95749070	TRUE	7	95749071	95749077	0	H2AK119ub1
1894	4	1580193	1580377	TRUE	4	1580376	1580378	0	H2AK119ub1
1895	5	54282332	54282459	TRUE	5	54282452	54282461	0	H2AK119ub1
1896	17	80266884	80267030	TRUE	17	80267017	80267074	0	H2AK119ub1
1897	2	38301143	38301756	TRUE	2	38301606	38301661	0	H2AK119ub1
1898	6	6759684	6759831	TRUE	6	6759827	6759846	0	H2AK119ub1
1899	6	166892216	166892762	TRUE	6	166892291	166892326	0	H2AK119ub1
1900	7	50861927	50862035	TRUE	7	50862018	50862039	0	H2AK119ub1
1901	10	21797130	21797191	TRUE	10	21797175	21797212	0	H2AK119ub1
1902	19	11689726	11689855	FALSE	19	11689192	11689203	522	H2AK119ub1
1903	18	55924675	55924888	TRUE	18	55924879	55924898	0	H2AK119ub1
1904	7	819902	820338	TRUE	7	820241	820339	0	H2AK119ub1
1905	19	16178091	16178099	FALSE	19	16177555	16177556	534	H2AK119ub1
1906	8	22725218	22725904	TRUE	8	22725827	22725831	0	H2AK119ub1
1907	17	48070354	48070788	TRUE	17	48070783	48070800	0	H2AK119ub1
1908	10	3678818	3679062	TRUE	10	3678861	3678892	0	H2AK119ub1
1909	1	9600433	9600721	TRUE	1	9600718	9600725	0	H2AK119ub1
1910	8	135850231	135850276	TRUE	8	135850272	135850329	0	H2AK119ub1
1911	5	141346124	141346577	FALSE	5	141346980	141347015	402	H2AK119ub1
1912	4	184938316	184938470	TRUE	4	184938318	184938358	0	H2AK119ub1
1913	17	79273418	79273418	TRUE	17	79273414	79273430	0	H2AK119ub1
1914	12	123636480	123636548	TRUE	12	123636548	123636550	0	H2AK119ub1
1915	11	2907672	2907754	TRUE	11	2907754	2907771	0	H2AK119ub1
1916	11	30034396	30034490	TRUE	11	30034419	30034509	0	H2AK119ub1
1917	6	38145232	38145464	TRUE	6	38145213	38145287	0	H2AK119ub1
1918	11	13985911	13986348	TRUE	11	13986122	13986141	0	H2AK119ub1
1919	9	140163835	140163944	TRUE	9	140163943	140163967	0	H2AK119ub1
1920	10	104913440	104913726	TRUE	10	104913465	104913506	0	H2AK119ub1
1921	17	46627484	46628224	TRUE	17	46628224	46628230	0	H2AK119ub1
1922	2	85875938	85876697	FALSE	2	85875317	85875350	587	H2AK119ub1
1923	21	28336897	28337168	TRUE	21	28337163	28337187	0	H2AK119ub1
1924	11	69982916	69982996	FALSE	11	69982463	69982520	395	H2AK119ub1
1925	12	133301550	133302012	TRUE	12	133301535	133301558	0	H2AK119ub1
1926	15	84401830	84402076	FALSE	15	84402108	84402152	31	H2AK119ub1
1927	12	31272112	31272119	TRUE	12	31272115	31272134	0	H2AK119ub1
1928	2	241819325	241819381	TRUE	2	241819376	241819384	0	H2AK119ub1
1929	22	47070411	47070492	TRUE	22	47070476	47070497	0	H2AK119ub1
1930	9	140681110	140681206	FALSE	9	140683115	140683138	1908	H2AK119ub1
1931	1	7913081	7913667	FALSE	1	7912181	7912185	895	H2AK119ub1
1932	10	73848823	73848915	TRUE	10	73848790	73848841	0	H2AK119ub1
1933	10	60410566	60411127	FALSE	10	60410334	60410356	209	H2AK119ub1
1934	5	1100096	1100385	TRUE	5	1100245	1100280	0	H2AK119ub1
1935	21	40718632	40719088	FALSE	21	40719861	40719974	772	H2AK119ub1
1936	2	106886537	106886729	FALSE	2	106886432	106886436	100	H2AK119ub1
1937	17	77750983	77751089	TRUE	17	77751083	77751114	0	H2AK119ub1
1938	1	16482757	16482773	TRUE	1	16482766	16482787	0	H2AK119ub1
1939	6	30854109	30854186	TRUE	6	30854152	30854187	0	H2AK119ub1
1940	6	27706262	27706340	FALSE	6	27706962	27706997	621	H2AK119ub1
1941	17	7258337	7258501	TRUE	17	7258461	7258503	0	H2AK119ub1
1942	10	105438008	105438068	TRUE	10	105438067	105438077	0	H2AK119ub1
1943	1	54738769	54739176	TRUE	1	54738763	54738776	0	H2AK119ub1
1944	9	139652617	139652874	TRUE	9	139652614	139652659	0	H2AK119ub1
1945	9	102587430	102587600	TRUE	9	102587561	102587611	0	H2AK119ub1
1946	17	78916567	78916712	FALSE	17	78916363	78916384	182	H2AK119ub1
1947	6	21741635	21741635	FALSE	6	21742070	21742168	434	H2AK119ub1
1948	18	74790207	74790695	TRUE	18	74790543	74790562	0	H2AK119ub1
1949	16	75455052	75455052	FALSE	16	75456401	75456406	1348	H2AK119ub1
1950	1	15250374	15250388	TRUE	1	15250388	15250419	0	H2AK119ub1
1951	1	31654774	31655009	TRUE	1	31655000	31655050	0	H2AK119ub1
1952	7	64349557	64350121	TRUE	7	64350039	64350111	0	H2AK119ub1
1953	3	62304111	62304165	TRUE	3	62304161	62304213	0	H2AK119ub1
1954	3	170136263	170136327	FALSE	3	170136497	170136576	169	H2AK119ub1
1955	2	25301034	25301413	TRUE	2	25301319	25301326	0	H2AK119ub1
1956	14	103415458	103415882	TRUE	14	103415857	103415906	0	H2AK119ub1
1957	6	90276794	90276833	FALSE	6	90277305	90277363	471	H2AK119ub1
1958	15	83953744	83953775	TRUE	15	83953771	83953780	0	H2AK119ub1
1959	5	153872897	153873021	TRUE	5	153873019	153873045	0	H2AK119ub1
1960	1	117296954	117297020	FALSE	1	117296800	117296839	114	H2AK119ub1
1961	17	29248604	29248682	TRUE	17	29248677	29248702	0	H2AK119ub1
1962	1	205326201	205326399	TRUE	1	205326395	205326458	0	H2AK119ub1
1963	4	7774727	7774950	TRUE	4	7774948	7774965	0	H2AK119ub1
1964	18	44237019	44237151	TRUE	18	44237080	44237082	0	H2AK119ub1
1965	2	165811804	165811982	FALSE	2	165812650	165812685	667	H2AK119ub1
1966	2	131797438	131797702	TRUE	2	131797438	131797473	0	H2AK119ub1
1967	15	77320670	77320787	FALSE	15	77320528	77320601	68	H2AK119ub1
1968	19	19639594	19639970	TRUE	19	19639939	19639986	0	H2AK119ub1
1969	13	111065187	111065598	TRUE	13	111065547	111065611	0	H2AK119ub1
1970	1	27189270	27189349	TRUE	1	27189323	27189352	0	H2AK119ub1
1971	3	4794020	4794082	FALSE	3	4796601	4796622	2518	H2AK119ub1
1972	7	2742325	2742433	TRUE	7	2742410	2742423	0	H2AK119ub1
1973	6	32765322	32765402	TRUE	6	32765394	32765446	0	H2AK119ub1
1974	2	60784449	60784792	TRUE	2	60784769	60784802	0	H2AK119ub1
1975	13	100650073	100650173	TRUE	13	100650172	100650187	0	H2AK119ub1
1976	12	15114703	15114732	TRUE	12	15114717	15114741	0	H2AK119ub1
1977	16	86376985	86377209	TRUE	16	86377117	86377123	0	H2AK119ub1
1978	12	670520	670712	TRUE	12	670587	670621	0	H2AK119ub1
1979	11	43290958	43291043	FALSE	11	43290845	43290883	74	H2AK119ub1
1980	3	112013079	112013162	FALSE	3	112013015	112013019	59	H2AK119ub1
1981	15	65337510	65337714	TRUE	15	65337713	65337750	0	H2AK119ub1
1982	8	133788834	133789195	TRUE	8	133789174	133789197	0	H2AK119ub1
1983	16	11043293	11043956	TRUE	16	11043594	11043600	0	H2AK119ub1
1984	21	19289359	19289674	FALSE	21	19289823	19289829	148	H2AK119ub1
1985	10	76784632	76784798	FALSE	10	76784596	76784601	30	H2AK119ub1
1986	13	46742656	46742767	FALSE	13	46742876	46742885	108	H2AK119ub1
1987	4	1353034	1353389	TRUE	4	1353067	1353107	0	H2AK119ub1
1988	4	155662438	155662795	TRUE	4	155662787	155662809	0	H2AK119ub1
1989	3	72149324	72149514	FALSE	3	72149647	72149658	132	H2AK119ub1
1990	14	95513394	95513854	TRUE	14	95513850	95513901	0	H2AK119ub1
1991	9	107380587	107381132	TRUE	9	107381123	107381166	0	H2AK119ub1
1992	1	170630070	170630457	TRUE	1	170630448	170630461	0	H2AK119ub1
1993	8	22853281	22853351	TRUE	8	22853308	22853314	0	H2AK119ub1
1994	7	129793013	129793154	TRUE	7	129793142	129793157	0	H2AK119ub1
1995	19	6772370	6772478	TRUE	19	6772428	6772485	0	H2AK119ub1
1996	12	16761299	16761419	TRUE	12	16761410	16761469	0	H2AK119ub1
1997	17	55595812	55596209	TRUE	17	55596187	55596244	0	H2AK119ub1
1998	17	46648525	46648582	TRUE	17	46648564	46648586	0	H2AK119ub1
1999	4	85505304	85505574	TRUE	4	85505575	85505575	0	H2AK119ub1
[truncated: 144 more rows]

## Sheet: Table_8e
DMR_id	DMR_chr	DMR_start	DMR_end	overlaps	nearest_chr	nearest_start	nearest_end	distance_bp	mark
1	1	205818956	205819609	FALSE	1	205818864	205818873	82	H3K27me3
2	22	44422006	44422199	FALSE	22	44421867	44421897	108	H3K27me3
3	2	101541328	101541592	FALSE	2	101540825	101540841	486	H3K27me3
4	10	114877616	114877689	FALSE	10	114883032	114883077	5342	H3K27me3
5	2	109622481	109622566	FALSE	2	109625857	109625917	3290	H3K27me3
6	12	130821962	130822674	FALSE	12	130818198	130818212	3749	H3K27me3
7	13	66951188	66951974	FALSE	13	66944258	66944299	6888	H3K27me3
8	13	113436400	113437118	FALSE	13	113390183	113390217	46182	H3K27me3
9	2	24398170	24398668	FALSE	2	24401204	24401263	2535	H3K27me3
10	7	96649956	96652123	TRUE	7	96652114	96652115	0	H3K27me3
11	9	113171073	113171181	FALSE	9	113169967	113169987	1085	H3K27me3
12	11	7110074	7110148	TRUE	11	7110129	7110138	0	H3K27me3
13	6	169301026	169301413	FALSE	6	169303012	169303025	1598	H3K27me3
14	9	113505099	113505417	FALSE	9	113512838	113512882	7420	H3K27me3
15	2	10223847	10224232	TRUE	2	10224034	10224042	0	H3K27me3
16	11	1320329	1320546	FALSE	11	1332601	1332602	12054	H3K27me3
17	3	112358351	112358468	FALSE	3	112346259	112346292	12058	H3K27me3
18	3	24729252	24729325	FALSE	3	24728986	24728995	256	H3K27me3
19	8	134307105	134307728	FALSE	8	134308034	134308091	305	H3K27me3
20	1	19110734	19111089	FALSE	1	19111714	19111760	624	H3K27me3
21	7	2518684	2518824	FALSE	7	2517517	2517666	1017	H3K27me3
22	2	85637673	85638535	FALSE	2	85706581	85706646	68045	H3K27me3
23	4	72119527	72120167	TRUE	4	72119828	72119840	0	H3K27me3
24	3	124556059	124556721	FALSE	3	124572945	124573145	16223	H3K27me3
25	3	195489708	195490309	TRUE	3	195489959	195490018	0	H3K27me3
26	15	70994404	70994682	FALSE	15	71000390	71000400	5707	H3K27me3
27	2	47072833	47072907	FALSE	2	47071471	47071494	1338	H3K27me3
28	10	3542628	3542986	FALSE	10	3540661	3540741	1886	H3K27me3
29	15	70387217	70387303	FALSE	15	70380826	70380846	6370	H3K27me3
30	3	172312523	172312599	FALSE	3	172314786	172314904	2186	H3K27me3
31	19	12876846	12877188	FALSE	19	12864748	12864805	12040	H3K27me3
32	19	13123973	13125170	FALSE	19	13131666	13131719	6495	H3K27me3
33	20	19194143	19194540	TRUE	20	19194530	19194543	0	H3K27me3
34	5	10567643	10567905	FALSE	5	10565435	10565458	2184	H3K27me3
35	11	1890204	1891872	FALSE	11	1881188	1881229	8974	H3K27me3
36	5	78281793	78281983	FALSE	5	78282986	78283035	1002	H3K27me3
37	12	104853100	104853274	FALSE	12	104852657	104852657	442	H3K27me3
38	9	90182705	90182910	FALSE	9	90186036	90186064	3125	H3K27me3
39	6	3076008	3076354	FALSE	6	3059164	3059281	16726	H3K27me3
40	20	56286391	56286697	FALSE	20	56287047	56287120	349	H3K27me3
41	12	105479319	105479649	FALSE	12	105478568	105478570	748	H3K27me3
42	22	24979254	24979964	FALSE	22	24948251	24948259	30994	H3K27me3
43	3	71633826	71634062	FALSE	3	71639972	71640016	5909	H3K27me3
44	2	121670282	121670634	FALSE	2	121611812	121611826	58455	H3K27me3
45	11	78272267	78272743	FALSE	11	78281650	78281670	8906	H3K27me3
46	15	40268610	40269214	FALSE	15	40260288	40260306	8303	H3K27me3
47	8	99180151	99180740	FALSE	8	99176721	99176778	3372	H3K27me3
48	4	187621799	187622164	TRUE	4	187622157	187622177	0	H3K27me3
49	5	39506352	39506635	TRUE	5	39506617	39506642	0	H3K27me3
50	7	90895894	90896572	FALSE	7	90895843	90895851	42	H3K27me3
51	15	67430256	67430416	FALSE	15	67481519	67481539	51102	H3K27me3
52	12	77719878	77720159	TRUE	12	77720137	77720175	0	H3K27me3
53	6	152125861	152126441	TRUE	6	152126438	152126441	0	H3K27me3
54	16	64769608	64769742	FALSE	16	64771626	64771786	1883	H3K27me3
55	12	122848582	122848626	FALSE	12	122845521	122845544	3037	H3K27me3
56	1	33799703	33800185	FALSE	1	33846392	33846464	46206	H3K27me3
57	14	74296935	74296969	FALSE	14	74287616	74287670	9264	H3K27me3
58	21	30503083	30503184	TRUE	21	30503159	30503185	0	H3K27me3
59	1	100110875	100111015	FALSE	1	100114953	100115002	3937	H3K27me3
60	7	27182637	27183694	TRUE	7	27183694	27183702	0	H3K27me3
61	15	90643766	90643993	FALSE	15	90657814	90657821	13820	H3K27me3
62	19	13112283	13112449	FALSE	19	13131666	13131719	19216	H3K27me3
63	4	10131207	10131704	TRUE	4	10131636	10131708	0	H3K27me3
64	2	187463598	187464071	FALSE	2	187465361	187465432	1289	H3K27me3
65	21	17961737	17962124	FALSE	21	17950899	17950902	10834	H3K27me3
66	7	4652671	4652842	FALSE	7	4652087	4652217	453	H3K27me3
67	5	7827486	7827964	TRUE	5	7827478	7827512	0	H3K27me3
68	22	19754125	19754448	TRUE	22	19754444	19754462	0	H3K27me3
69	16	78539954	78540172	FALSE	16	78549349	78549355	9176	H3K27me3
70	15	81409649	81409649	FALSE	15	81407704	81407745	1903	H3K27me3
71	7	96647021	96648447	TRUE	7	96647449	96647467	0	H3K27me3
72	7	105319437	105319819	FALSE	7	105318830	105318831	605	H3K27me3
73	14	61748243	61748574	FALSE	14	61751987	61752074	3412	H3K27me3
74	20	56247302	56247611	FALSE	20	56220325	56220432	26869	H3K27me3
75	1	36615845	36616030	FALSE	1	36603874	36603893	11951	H3K27me3
76	2	54900910	54901055	FALSE	2	54899924	54900092	817	H3K27me3
77	16	66536260	66537102	FALSE	16	66525408	66525419	10840	H3K27me3
78	6	152127812	152128024	TRUE	6	152128003	152128050	0	H3K27me3
79	16	84560887	84561117	FALSE	16	84561804	84561814	686	H3K27me3
80	1	2254127	2254582	FALSE	1	2255910	2256008	1327	H3K27me3
81	17	70536095	70536199	FALSE	17	70539542	70539626	3342	H3K27me3
82	8	101348359	101348747	FALSE	8	101360159	101360175	11411	H3K27me3
83	17	14206572	14207530	TRUE	17	14207524	14207542	0	H3K27me3
84	17	1028394	1029744	FALSE	17	1010232	1010329	18064	H3K27me3
85	7	116654858	116654974	FALSE	7	116658186	116658233	3211	H3K27me3
86	1	2191299	2191658	FALSE	1	2209521	2209603	17862	H3K27me3
87	12	114877063	114877894	TRUE	12	114877865	114877908	0	H3K27me3
88	6	32847702	32847845	TRUE	6	32847844	32847878	0	H3K27me3
89	3	177159641	177159881	FALSE	3	177136816	177136824	22816	H3K27me3
90	16	20623418	20623644	TRUE	16	20623538	20623548	0	H3K27me3
91	1	3473923	3474376	FALSE	1	3473197	3473232	690	H3K27me3
92	10	131761206	131761386	TRUE	10	131761372	131761398	0	H3K27me3
93	1	66799262	66799419	FALSE	1	66800948	66800949	1528	H3K27me3
94	5	58571113	58572331	FALSE	5	58566599	58566666	4446	H3K27me3
95	12	772529	773007	FALSE	12	778577	778603	5569	H3K27me3
96	3	14342790	14343114	FALSE	3	14351985	14352014	8870	H3K27me3
97	14	52066642	52067152	FALSE	14	52075494	52075649	8341	H3K27me3
98	19	36265411	36265700	FALSE	19	36287362	36287425	21661	H3K27me3
99	17	48263173	48263204	FALSE	17	48261723	48261735	1437	H3K27me3
100	10	3276519	3276604	FALSE	10	3278043	3278074	1438	H3K27me3
101	5	131762646	131763124	FALSE	5	131759384	131759401	3244	H3K27me3
102	8	30244710	30245145	TRUE	8	30245124	30245150	0	H3K27me3
103	11	114168674	114168764	FALSE	11	114169458	114169517	693	H3K27me3
104	17	3461140	3461480	FALSE	17	3460275	3460277	862	H3K27me3
105	10	131756719	131758786	TRUE	10	131758787	131758819	0	H3K27me3
106	16	88120859	88121642	FALSE	16	88085208	88085270	35588	H3K27me3
107	6	138200071	138200309	TRUE	6	138200246	138200275	0	H3K27me3
108	10	1767482	1767723	FALSE	10	1767851	1767856	127	H3K27me3
109	8	21961713	21961895	FALSE	8	21968299	21968357	6403	H3K27me3
110	5	16508920	16509123	FALSE	5	16506869	16506900	2019	H3K27me3
111	8	1786207	1786737	FALSE	8	1771001	1771060	15146	H3K27me3
112	14	99729005	99729281	TRUE	14	99729282	99729288	0	H3K27me3
113	7	137618712	137618903	FALSE	7	137618154	137618173	538	H3K27me3
114	7	45243040	45243365	FALSE	7	45245578	45245628	2212	H3K27me3
115	5	1551871	1551940	FALSE	5	1550713	1550853	1017	H3K27me3
116	16	66551109	66551308	FALSE	16	66525408	66525419	25689	H3K27me3
117	4	20885536	20885542	FALSE	4	20889841	20889931	4298	H3K27me3
118	17	81062955	81063058	FALSE	17	81061580	81061652	1302	H3K27me3
119	1	244213616	244213886	FALSE	1	244209506	244209521	4094	H3K27me3
120	17	78716884	78717132	FALSE	17	78713293	78713301	3582	H3K27me3
121	9	137145045	137145536	FALSE	9	137146528	137146541	991	H3K27me3
122	9	128819840	128819969	FALSE	9	128817042	128817078	2761	H3K27me3
123	19	17190259	17190397	FALSE	19	17155145	17155189	35069	H3K27me3
124	6	168627203	168627268	FALSE	6	168656799	168656850	29530	H3K27me3
125	12	960259	960533	FALSE	12	955568	955591	4667	H3K27me3
126	1	94079684	94080251	FALSE	1	94088626	94088713	8374	H3K27me3
127	10	55071675	55072213	FALSE	10	55079102	55079199	6888	H3K27me3
128	12	107974343	107974453	FALSE	12	107973562	107973631	711	H3K27me3
129	19	13207993	13208566	FALSE	19	13192436	13192439	15553	H3K27me3
130	6	31409208	31409361	TRUE	6	31409355	31409372	0	H3K27me3
131	5	179779115	179779237	TRUE	5	179779238	179779246	0	H3K27me3
132	2	183903927	183904066	FALSE	2	183904556	183904646	489	H3K27me3
133	4	1029484	1029654	TRUE	4	1029587	1029596	0	H3K27me3
134	13	114808856	114809092	FALSE	13	114769363	114769453	39402	H3K27me3
135	1	8484670	8484703	FALSE	1	8501505	8501575	16801	H3K27me3
136	4	183807081	183807081	FALSE	4	183806749	183806755	325	H3K27me3
137	12	109540055	109540578	FALSE	12	109543209	109543211	2630	H3K27me3
138	13	111226725	111226964	FALSE	13	111223397	111223409	3315	H3K27me3
139	2	119600002	119601256	TRUE	2	119601255	119601265	0	H3K27me3
140	11	64081158	64081631	FALSE	11	64064917	64064980	16177	H3K27me3
141	2	237640591	237640810	TRUE	2	237640790	237640805	0	H3K27me3
142	2	236674174	236674489	FALSE	2	236671955	236672028	2145	H3K27me3
143	6	44266263	44266472	FALSE	6	44266721	44266806	248	H3K27me3
144	10	126106425	126106425	FALSE	10	126109103	126109160	2677	H3K27me3
145	3	69132660	69132959	TRUE	3	69132914	69133019	0	H3K27me3
146	12	51317375	51317867	FALSE	12	51313943	51313963	3411	H3K27me3
147	2	176956396	176956678	TRUE	2	176956621	176956668	0	H3K27me3
148	5	79331736	79331802	FALSE	5	79332804	79332851	1001	H3K27me3
149	5	137958778	137959023	FALSE	5	137972645	137972667	13621	H3K27me3
150	21	47604898	47605174	FALSE	21	47597065	47597109	7788	H3K27me3
151	4	52918457	52918624	FALSE	4	52919255	52919334	630	H3K27me3
152	17	46131583	46132018	FALSE	17	46134164	46134236	2145	H3K27me3
153	9	89875219	89875290	FALSE	9	89880691	89880731	5400	H3K27me3
154	17	77893046	77893073	FALSE	17	77892316	77892372	673	H3K27me3
155	19	3336169	3336407	FALSE	19	3326505	3326518	9650	H3K27me3
156	5	74319780	74319850	FALSE	5	74317751	74317837	1942	H3K27me3
157	17	71772827	71772869	TRUE	17	71772805	71772882	0	H3K27me3
158	1	116917447	116917619	FALSE	1	116907520	116907542	9904	H3K27me3
159	19	55997780	55998081	FALSE	19	56026220	56026319	28138	H3K27me3
160	22	50628978	50629224	FALSE	22	50613667	50613813	15164	H3K27me3
161	6	25137864	25138047	FALSE	6	25147004	25147096	8956	H3K27me3
162	14	91724449	91724819	FALSE	14	91727388	91727394	2568	H3K27me3
163	17	38249266	38249592	FALSE	17	38256039	38256073	6446	H3K27me3
164	11	63753169	63753251	FALSE	11	63736657	63736763	16405	H3K27me3
165	11	69517471	69518082	FALSE	11	69519042	69519080	959	H3K27me3
166	7	150778818	150778955	FALSE	7	150807839	150807871	28883	H3K27me3
167	5	1645577	1645802	TRUE	5	1645731	1645739	0	H3K27me3
168	5	81460188	81460226	FALSE	5	81456573	81456596	3591	H3K27me3
169	14	50862509	50862640	FALSE	14	50862339	50862410	98	H3K27me3
170	7	35078206	35078364	FALSE	7	35075638	35075785	2420	H3K27me3
171	22	18314772	18314866	FALSE	22	18341683	18341703	26816	H3K27me3
172	2	110092156	110092518	FALSE	2	110060511	110060561	31594	H3K27me3
173	3	128210000	128212196	FALSE	3	128224928	128225011	12731	H3K27me3
174	1	163038415	163038673	FALSE	1	163037166	163037182	1232	H3K27me3
175	12	122356390	122356852	FALSE	12	122369490	122369558	12637	H3K27me3
176	17	80450903	80451599	TRUE	17	80451152	80451237	0	H3K27me3
177	1	217309568	217310383	TRUE	1	217310360	217310362	0	H3K27me3
178	5	77805547	77806538	FALSE	5	77798956	77798958	6588	H3K27me3
179	12	109094660	109095285	FALSE	12	109095498	109095530	212	H3K27me3
180	6	22055891	22056734	FALSE	6	22055736	22055806	84	H3K27me3
181	17	73905763	73906088	FALSE	17	73912338	73912500	6249	H3K27me3
182	2	219696472	219696567	FALSE	2	219700400	219700412	3832	H3K27me3
183	17	9264061	9264391	FALSE	17	9240745	9240781	23279	H3K27me3
184	4	7047657	7048091	FALSE	4	7043007	7043045	4611	H3K27me3
185	17	14201321	14201744	TRUE	17	14201705	14201762	0	H3K27me3
186	15	70767159	70767649	TRUE	15	70767149	70767172	0	H3K27me3
187	12	1609245	1609463	FALSE	12	1624398	1624426	14934	H3K27me3
188	12	15039025	15039432	FALSE	12	15052336	15052424	12903	H3K27me3
189	17	47571963	47572132	TRUE	17	47572091	47572093	0	H3K27me3
190	1	180993237	180993725	FALSE	1	180993930	180994006	204	H3K27me3
191	3	66468921	66469122	FALSE	3	66470938	66470946	1815	H3K27me3
192	7	95865631	95865929	TRUE	7	95865852	95865871	0	H3K27me3
193	6	30647561	30647649	FALSE	6	30683228	30683351	35578	H3K27me3
194	14	89925468	89925468	FALSE	14	89923717	89923758	1709	H3K27me3
195	22	32599511	32599648	TRUE	22	32599637	32599662	0	H3K27me3
196	21	47404109	47404268	FALSE	21	47394228	47394251	9857	H3K27me3
197	7	127314628	127314628	FALSE	7	127317649	127317652	3020	H3K27me3
198	12	115135045	115135606	FALSE	12	115128204	115128243	6801	H3K27me3
199	18	30352782	30353289	FALSE	18	30351227	30351240	1541	H3K27me3
200	17	19619410	19620768	FALSE	17	19628053	19628100	7284	H3K27me3
201	7	47694559	47694857	FALSE	7	47692753	47692880	1678	H3K27me3
202	6	144904205	144904561	FALSE	6	144905448	144905455	886	H3K27me3
203	7	57483673	57484821	FALSE	7	57488419	57488513	3597	H3K27me3
204	1	2437047	2437200	FALSE	1	2436873	2436964	82	H3K27me3
205	13	78270580	78271043	FALSE	13	78269244	78269333	1246	H3K27me3
206	10	116061880	116061899	FALSE	10	116059391	116059393	2486	H3K27me3
207	13	74864357	74864782	FALSE	13	74858334	74858362	5994	H3K27me3
208	2	227833911	227833923	FALSE	2	227831861	227831924	1986	H3K27me3
209	16	22219111	22219550	FALSE	16	22222195	22222216	2644	H3K27me3
210	4	38805732	38806094	FALSE	4	38804301	38804329	1402	H3K27me3
211	2	236585746	236586744	FALSE	2	236582280	236582331	3414	H3K27me3
212	8	103750821	103751134	FALSE	8	103736236	103736241	14579	H3K27me3
213	7	73507300	73507460	FALSE	7	73489863	73489866	17433	H3K27me3
214	17	78161178	78161495	FALSE	17	78157886	78157890	3287	H3K27me3
215	9	110249372	110249966	TRUE	9	110249940	110249969	0	H3K27me3
216	12	119772533	119772779	FALSE	12	119772804	119772839	24	H3K27me3
217	16	88379238	88379639	FALSE	16	88384185	88384212	4545	H3K27me3
218	10	131760761	131761181	TRUE	10	131761179	131761193	0	H3K27me3
219	6	11279656	11279727	FALSE	6	11275071	11275088	4567	H3K27me3
220	5	72713471	72714744	FALSE	5	72715054	72715067	309	H3K27me3
221	4	116035217	116035357	TRUE	4	116035339	116035382	0	H3K27me3
222	5	139056667	139056804	FALSE	5	139076194	139076194	19389	H3K27me3
223	5	139488372	139488731	FALSE	5	139485129	139485228	3143	H3K27me3
224	6	152011103	152011399	TRUE	6	152011347	152011369	0	H3K27me3
225	10	556548	556762	FALSE	10	556329	556366	181	H3K27me3
226	5	168419258	168419869	FALSE	5	168410049	168410072	9185	H3K27me3
227	10	104542874	104543319	FALSE	10	104536832	104536861	6012	H3K27me3
228	3	69058454	69058904	FALSE	3	69060845	69060972	1940	H3K27me3
229	1	17750198	17750766	FALSE	1	17722426	17722426	27771	H3K27me3
230	18	13219222	13219694	TRUE	18	13219665	13219761	0	H3K27me3
231	1	152572665	152572930	TRUE	1	152572868	152572947	0	H3K27me3
232	3	184091303	184091625	TRUE	3	184091537	184091555	0	H3K27me3
233	6	1594034	1594275	TRUE	6	1594265	1594284	0	H3K27me3
234	1	12609308	12609705	FALSE	1	12612070	12612092	2364	H3K27me3
235	3	171964315	171964796	FALSE	3	171964946	171965033	149	H3K27me3
236	6	135579494	135579680	FALSE	6	135575805	135575816	3677	H3K27me3
237	10	101493312	101493467	FALSE	10	101490226	101490281	3030	H3K27me3
238	9	117112522	117112606	FALSE	9	117162499	117162513	49892	H3K27me3
239	16	48589954	48589954	FALSE	16	48589269	48589303	650	H3K27me3
240	12	131438055	131438283	FALSE	12	131444743	131444809	6459	H3K27me3
241	5	66771417	66771651	FALSE	5	66770142	66770155	1261	H3K27me3
242	1	116918716	116919179	FALSE	1	116907520	116907542	11173	H3K27me3
243	16	731596	731844	FALSE	16	756109	756124	24264	H3K27me3
244	1	33648648	33648734	FALSE	1	33641578	33641594	7053	H3K27me3
245	3	148939487	148939743	FALSE	3	148935268	148935298	4188	H3K27me3
246	11	43903042	43903421	FALSE	11	43900635	43900678	2363	H3K27me3
247	10	73776879	73777304	FALSE	10	73778202	73778222	897	H3K27me3
248	5	142780439	142780531	FALSE	5	142779362	142779373	1065	H3K27me3
249	10	35736855	35737318	FALSE	10	35734653	35734709	2145	H3K27me3
250	16	4103161	4103225	FALSE	16	4108060	4108107	4834	H3K27me3
251	15	96881972	96882548	TRUE	15	96882542	96882569	0	H3K27me3
252	15	91305024	91305449	FALSE	15	91295287	91295288	9735	H3K27me3
253	10	131005696	131005778	FALSE	10	131000475	131000553	5142	H3K27me3
254	12	101433531	101434129	TRUE	12	101433770	101433883	0	H3K27me3
255	1	40420299	40420503	FALSE	1	40412426	40412484	7814	H3K27me3
256	3	42132646	42132991	FALSE	3	42125913	42126050	6595	H3K27me3
257	6	91004430	91004482	FALSE	6	90998193	90998195	6234	H3K27me3
258	4	180386596	180386620	TRUE	4	180386621	180386637	0	H3K27me3
259	17	46919180	46919180	FALSE	17	46918549	46918564	615	H3K27me3
260	6	33048875	33049360	TRUE	6	33049356	33049364	0	H3K27me3
261	12	54423920	54424203	FALSE	12	54416683	54416702	7217	H3K27me3
262	22	42734458	42734695	FALSE	22	42633955	42633982	100475	H3K27me3
263	7	4729417	4729610	TRUE	7	4729600	4729625	0	H3K27me3
264	7	2802697	2803442	FALSE	7	2808845	2808854	5402	H3K27me3
265	12	105626788	105627446	TRUE	12	105627403	105627463	0	H3K27me3
266	10	111737122	111737413	FALSE	10	111761140	111761155	23726	H3K27me3
267	2	142889384	142889514	FALSE	2	142887550	142887606	1777	H3K27me3
268	14	104690074	104690244	FALSE	14	104693724	104693728	3479	H3K27me3
269	8	101016181	101016281	FALSE	8	101017311	101017380	1029	H3K27me3
270	9	100744026	100744297	FALSE	9	100741431	100741482	2543	H3K27me3
271	4	38806733	38807259	FALSE	4	38804301	38804329	2403	H3K27me3
272	3	57094364	57094763	FALSE	3	57110606	57110673	15842	H3K27me3
273	9	115984874	115985019	FALSE	9	115990893	115990923	5873	H3K27me3
274	21	38937316	38938119	TRUE	21	38937520	38937551	0	H3K27me3
275	10	22603999	22603999	FALSE	10	22608310	22608325	4310	H3K27me3
276	2	20865651	20865674	TRUE	2	20865664	20865692	0	H3K27me3
277	1	201708419	201708522	TRUE	1	201708523	201708528	0	H3K27me3
278	16	65105747	65106285	FALSE	16	65107435	65107466	1149	H3K27me3
279	10	6424990	6425262	FALSE	10	6424973	6424975	14	H3K27me3
280	2	55360844	55361310	FALSE	2	55351106	55351118	9725	H3K27me3
281	1	84629127	84629520	FALSE	1	84626759	84626812	2314	H3K27me3
282	18	8707331	8707556	FALSE	18	8706857	8706866	464	H3K27me3
283	12	26274368	26274801	TRUE	12	26274787	26274816	0	H3K27me3
284	19	2095466	2095643	FALSE	19	1931813	1931837	163628	H3K27me3
285	22	26875823	26876075	FALSE	22	26840020	26840027	35795	H3K27me3
286	13	45768695	45768901	FALSE	13	45772486	45772510	3584	H3K27me3
287	17	37784694	37784711	TRUE	17	37784658	37784760	0	H3K27me3
288	2	85553759	85553841	FALSE	2	85556978	85557065	3136	H3K27me3
289	10	24544079	24544293	FALSE	10	24551046	24551195	6752	H3K27me3
290	1	45272255	45272637	FALSE	1	45283338	45283372	10700	H3K27me3
291	20	1878646	1879028	FALSE	20	1876869	1876903	1742	H3K27me3
292	10	123781476	123781602	FALSE	10	123782189	123782286	586	H3K27me3
293	11	123396299	123396593	FALSE	11	123385259	123385343	10955	H3K27me3
294	8	23398860	23399067	FALSE	8	23394486	23394532	4327	H3K27me3
295	5	40478105	40478425	TRUE	5	40478362	40478362	0	H3K27me3
296	20	2361431	2361546	FALSE	20	2357895	2357901	3529	H3K27me3
297	11	67291247	67291280	FALSE	11	67298134	67298190	6853	H3K27me3
298	3	121612944	121612991	FALSE	3	121602564	121602572	10371	H3K27me3
299	5	142781736	142781736	FALSE	5	142779362	142779373	2362	H3K27me3
300	1	110452133	110452616	TRUE	1	110452616	110452627	0	H3K27me3
301	4	179117995	179118356	TRUE	4	179118288	179118344	0	H3K27me3
302	2	208636228	208636363	FALSE	2	208638528	208638547	2164	H3K27me3
303	6	116382596	116382880	FALSE	6	116387038	116387066	4157	H3K27me3
304	12	58146821	58147265	FALSE	12	58149640	58149656	2374	H3K27me3
305	11	31833709	31834613	TRUE	11	31834611	31834614	0	H3K27me3
306	6	74104388	74104877	FALSE	6	74106283	74106288	1405	H3K27me3
307	3	64546878	64547346	FALSE	3	64557343	64557344	9996	H3K27me3
308	1	201708836	201709675	TRUE	1	201709616	201709656	0	H3K27me3
309	8	29210154	29210800	FALSE	8	29211840	29211898	1039	H3K27me3
310	2	1657017	1658233	FALSE	2	1637655	1637660	19356	H3K27me3
311	17	79099253	79099785	FALSE	17	79071579	79071593	27659	H3K27me3
312	12	122581427	122581905	FALSE	12	122597498	122597501	15592	H3K27me3
313	22	19117776	19118762	FALSE	22	19133520	19133533	14757	H3K27me3
314	4	47840299	47840733	TRUE	4	47840264	47840325	0	H3K27me3
315	5	146831807	146832356	FALSE	5	146834838	146834883	2481	H3K27me3
316	19	13122820	13123403	FALSE	19	13131666	13131719	8262	H3K27me3
317	12	116997079	116997535	FALSE	12	117000177	117000261	2641	H3K27me3
318	7	1782577	1782755	FALSE	7	1782859	1782887	103	H3K27me3
319	3	69061284	69061827	TRUE	3	69061557	69061632	0	H3K27me3
320	12	125033803	125034431	FALSE	12	125032938	125032951	851	H3K27me3
321	8	134419335	134419681	FALSE	8	134426411	134426454	6729	H3K27me3
322	6	101846967	101847706	FALSE	6	101846822	101846842	124	H3K27me3
323	2	113992694	113993313	TRUE	2	113993134	113993170	0	H3K27me3
324	7	27143046	27143717	TRUE	7	27143711	27143722	0	H3K27me3
325	2	54087066	54087343	FALSE	2	54092067	54092197	4723	H3K27me3
326	5	34686875	34687565	TRUE	5	34687556	34687568	0	H3K27me3
327	1	248100427	248101009	TRUE	1	248100998	248101061	0	H3K27me3
328	7	27137427	27138438	TRUE	7	27138418	27138451	0	H3K27me3
329	12	110149962	110150261	FALSE	12	110142733	110142810	7151	H3K27me3
330	6	32729545	32729741	TRUE	6	32729669	32729760	0	H3K27me3
331	12	120137354	120137571	FALSE	12	120148421	120148513	10849	H3K27me3
332	15	49720790	49721165	FALSE	15	49715078	49715178	5611	H3K27me3
333	17	15357028	15357106	FALSE	17	15360258	15360301	3151	H3K27me3
334	15	89921156	89921182	FALSE	15	89927543	89927640	6360	H3K27me3
335	19	17972376	17972675	FALSE	19	17966344	17966374	6001	H3K27me3
336	22	38060716	38060868	FALSE	22	38002745	38002796	57919	H3K27me3
337	16	69516113	69516252	FALSE	16	69517663	69517665	1410	H3K27me3
338	3	138725153	138725199	FALSE	3	138724519	138724522	630	H3K27me3
339	12	50318603	50318666	FALSE	12	50323764	50323772	5097	H3K27me3
340	9	87285693	87285747	TRUE	9	87285715	87285795	0	H3K27me3
341	3	58563591	58563618	FALSE	3	58560353	58560425	3165	H3K27me3
342	16	68677969	68678010	FALSE	16	68677776	68677908	60	H3K27me3
343	10	128275008	128275034	FALSE	10	128274878	128274889	118	H3K27me3
344	11	69294420	69295575	FALSE	11	69276472	69276525	17894	H3K27me3
345	3	48732762	48733129	FALSE	3	48727102	48727113	5648	H3K27me3
346	4	76481053	76481299	FALSE	4	76480891	76480896	156	H3K27me3
347	5	77836817	77837333	FALSE	5	77863083	77863162	25749	H3K27me3
348	3	112994868	112995690	FALSE	3	112996068	112996128	377	H3K27me3
349	5	1725285	1726145	TRUE	5	1726141	1726150	0	H3K27me3
350	9	129349635	129349960	FALSE	9	129348260	129348292	1342	H3K27me3
351	19	5147855	5148130	FALSE	19	5155971	5155973	7840	H3K27me3
352	12	69869974	69870156	FALSE	12	69869022	69869048	925	H3K27me3
353	1	218612968	218613306	FALSE	1	218615022	218615046	1715	H3K27me3
354	16	57843964	57844248	FALSE	16	57842650	57842704	1259	H3K27me3
355	2	64906976	64907708	FALSE	2	64895498	64895508	11467	H3K27me3
356	2	237085626	237085808	FALSE	2	237083327	237083349	2276	H3K27me3
357	4	109090812	109090978	TRUE	4	109090966	109090989	0	H3K27me3
358	1	25355471	25356041	TRUE	1	25356011	25356067	0	H3K27me3
359	2	180137570	180137781	FALSE	2	180138314	180138384	532	H3K27me3
360	19	43969874	43970048	FALSE	19	43969813	43969843	30	H3K27me3
361	17	21300735	21300791	FALSE	17	21303099	21303175	2307	H3K27me3
362	17	81147354	81148268	FALSE	17	81187878	81187883	39609	H3K27me3
363	16	69362629	69363236	FALSE	16	69348594	69348666	13962	H3K27me3
364	10	94451518	94452236	FALSE	10	94449369	94449374	2143	H3K27me3
365	6	166259938	166260572	FALSE	6	166252176	166252206	7731	H3K27me3
366	6	32016214	32016368	FALSE	6	32015583	32015630	583	H3K27me3
367	17	54230419	54230787	TRUE	17	54230771	54230811	0	H3K27me3
368	1	108023249	108023486	FALSE	1	108019943	108019977	3271	H3K27me3
369	14	104741448	104742172	FALSE	14	104778327	104778426	36154	H3K27me3
370	6	31696333	31696509	FALSE	6	31713092	31713106	16582	H3K27me3
371	16	66400320	66400411	FALSE	16	66395645	66395658	4661	H3K27me3
372	14	76447327	76447643	FALSE	14	76449416	76449510	1772	H3K27me3
373	7	1283255	1283981	TRUE	7	1283982	1283993	0	H3K27me3
374	4	187422005	187422119	TRUE	4	187422084	187422130	0	H3K27me3
375	21	46875218	46875433	FALSE	21	46876112	46876132	678	H3K27me3
376	6	116381609	116381976	FALSE	6	116387038	116387066	5061	H3K27me3
377	11	133098424	133098457	TRUE	11	133098442	133098481	0	H3K27me3
378	1	170635960	170636569	TRUE	1	170636563	170636588	0	H3K27me3
379	10	97175272	97175547	FALSE	10	97169813	97169896	5375	H3K27me3
380	10	43846376	43846705	TRUE	10	43846646	43846727	0	H3K27me3
381	5	2686561	2686987	TRUE	5	2686926	2686989	0	H3K27me3
382	12	26129604	26130180	FALSE	12	26119908	26119949	9654	H3K27me3
383	20	36010619	36010704	FALSE	20	35992485	35992536	18082	H3K27me3
384	17	81039406	81039990	TRUE	17	81039985	81040016	0	H3K27me3
385	6	31627653	31627714	FALSE	6	31622755	31622880	4772	H3K27me3
386	7	922981	923365	FALSE	7	919420	919518	3462	H3K27me3
387	11	82746094	82746732	FALSE	11	82771473	82771511	24740	H3K27me3
388	3	184033945	184034132	FALSE	3	184029541	184029565	4379	H3K27me3
389	16	49526072	49526416	FALSE	16	49521547	49521581	4490	H3K27me3
390	1	174843523	174843909	FALSE	1	174842916	174842968	554	H3K27me3
391	17	77951858	77952463	FALSE	17	77945273	77945326	6531	H3K27me3
392	17	78999347	79000206	TRUE	17	79000139	79000203	0	H3K27me3
393	6	159466054	159466427	TRUE	6	159466259	159466286	0	H3K27me3
394	13	31479935	31480225	FALSE	13	31474523	31474557	5377	H3K27me3
395	6	44189984	44190729	FALSE	6	44176279	44176425	13558	H3K27me3
396	16	89118838	89119371	TRUE	16	89119055	89119070	0	H3K27me3
397	1	42801726	42801965	FALSE	1	42802374	42802419	408	H3K27me3
398	8	38258125	38258458	FALSE	8	38263242	38263312	4783	H3K27me3
399	2	176997277	176997707	FALSE	2	176990194	176990199	7077	H3K27me3
400	16	86598792	86599189	TRUE	16	86599186	86599193	0	H3K27me3
401	2	128422224	128422433	FALSE	2	128425208	128425280	2774	H3K27me3
402	16	1041053	1041333	TRUE	16	1041324	1041364	0	H3K27me3
403	2	2773427	2773984	FALSE	2	2774408	2774471	423	H3K27me3
404	20	37208754	37209193	FALSE	20	37215828	37215861	6634	H3K27me3
405	1	152196106	152196674	TRUE	1	152196651	152196724	0	H3K27me3
406	6	111412593	111412794	FALSE	6	111409969	111409984	2608	H3K27me3
407	1	23697258	23697364	FALSE	1	23690924	23690984	6273	H3K27me3
408	17	1553502	1553591	FALSE	17	1557934	1557944	4342	H3K27me3
409	6	98165073	98165447	TRUE	6	98165097	98165130	0	H3K27me3
410	8	145101764	145101833	FALSE	8	145101854	145101855	20	H3K27me3
411	7	32339054	32339095	TRUE	7	32339095	32339101	0	H3K27me3
412	15	48692522	48692821	FALSE	15	48693724	48693883	902	H3K27me3
413	3	185435472	185435797	TRUE	3	185435736	185435767	0	H3K27me3
414	3	111431367	111431502	FALSE	3	111437555	111437574	6052	H3K27me3
415	20	3766262	3766353	FALSE	20	3753357	3753516	12745	H3K27me3
416	10	4426170	4426261	FALSE	10	4428236	4428283	1974	H3K27me3
417	5	79449806	79449851	FALSE	5	79458634	79458660	8782	H3K27me3
418	1	54619229	54619564	FALSE	1	54595615	54595707	23521	H3K27me3
419	1	19772614	19772830	FALSE	1	19728955	19729022	43591	H3K27me3
420	10	116286911	116287249	FALSE	10	116277366	116277423	9487	H3K27me3
421	6	158375401	158375458	FALSE	6	158372891	158372933	2467	H3K27me3
422	4	189375500	189375995	FALSE	4	189378714	189378755	2718	H3K27me3
423	4	157997064	157997086	FALSE	4	157991385	157991400	5663	H3K27me3
424	5	95159127	95159423	FALSE	5	95161561	95161600	2137	H3K27me3
425	17	17110180	17110295	FALSE	17	17069860	17069952	40227	H3K27me3
426	17	77151165	77151243	TRUE	17	77151242	77151269	0	H3K27me3
427	7	76637473	76637493	FALSE	7	76550167	76550184	87288	H3K27me3
428	6	157297417	157297573	FALSE	6	157299128	157299202	1554	H3K27me3
429	10	2541820	2542242	FALSE	10	2541773	2541806	13	H3K27me3
430	8	28272636	28273094	FALSE	8	28282696	28282710	9601	H3K27me3
431	6	32049953	32050348	TRUE	6	32050338	32050397	0	H3K27me3
432	8	31929068	31929456	FALSE	8	31933426	31933493	3969	H3K27me3
433	7	12725802	12726099	FALSE	7	12725164	12725164	637	H3K27me3
434	1	11708292	11708792	FALSE	1	11704017	11704159	4132	H3K27me3
435	16	3210066	3210357	TRUE	16	3210318	3210460	0	H3K27me3
436	3	42557011	42557228	FALSE	3	42551163	42551198	5812	H3K27me3
437	6	134570471	134570746	FALSE	6	134568672	134568731	1739	H3K27me3
438	2	49515157	49515797	FALSE	2	49525743	49525743	9945	H3K27me3
439	10	61926999	61927071	FALSE	10	61944034	61944072	16962	H3K27me3
440	20	52196425	52196734	FALSE	20	52186254	52186303	10121	H3K27me3
441	2	240212763	240213173	FALSE	2	240238873	240238909	25699	H3K27me3
442	17	54207386	54207627	TRUE	17	54207580	54207646	0	H3K27me3
443	6	152011511	152011666	TRUE	6	152011647	152011708	0	H3K27me3
444	2	95999382	95999906	TRUE	2	95999485	95999522	0	H3K27me3
445	16	70680380	70680498	FALSE	16	70679680	70679718	661	H3K27me3
446	10	14578717	14578943	FALSE	10	14580906	14580935	1962	H3K27me3
447	10	119310288	119310404	TRUE	10	119310399	119310439	0	H3K27me3
448	3	190418937	190419123	TRUE	3	190419119	190419145	0	H3K27me3
449	17	6924721	6925228	FALSE	17	6935727	6935727	10498	H3K27me3
450	4	8396410	8396502	FALSE	4	8360498	8360529	35880	H3K27me3
451	1	9129646	9129942	FALSE	1	9139372	9139513	9429	H3K27me3
452	8	141588118	141588242	FALSE	8	141613923	141613971	25680	H3K27me3
453	7	41741320	41741671	FALSE	7	41739275	41739351	1968	H3K27me3
454	9	92221133	92221376	FALSE	9	92220650	92220672	460	H3K27me3
455	3	52737693	52738135	FALSE	3	52733548	52733633	4059	H3K27me3
456	1	228658973	228659399	FALSE	1	228657567	228657589	1383	H3K27me3
457	7	17336978	17337427	TRUE	7	17337416	17337455	0	H3K27me3
458	13	29252261	29252261	FALSE	13	29257191	29257195	4929	H3K27me3
459	10	126712715	126712941	FALSE	10	126708158	126708165	4549	H3K27me3
460	14	53256600	53256914	FALSE	14	53250336	53250339	6260	H3K27me3
461	10	14372879	14372913	TRUE	10	14372909	14372924	0	H3K27me3
462	13	114523286	114523458	FALSE	13	114519052	114519069	4216	H3K27me3
463	18	20817346	20817823	FALSE	18	20810678	20810726	6619	H3K27me3
464	10	33363071	33363531	FALSE	10	33360257	33360297	2773	H3K27me3
465	9	129862713	129862736	FALSE	9	129845521	129845593	17119	H3K27me3
466	8	145024637	145024774	FALSE	8	145046865	145046884	22090	H3K27me3
467	7	63386328	63386671	FALSE	7	63389404	63389417	2732	H3K27me3
468	1	157670825	157670877	TRUE	1	157670877	157670888	0	H3K27me3
469	2	85294518	85294691	FALSE	2	85295904	85295919	1212	H3K27me3
470	9	91613879	91614173	FALSE	9	91615218	91615221	1044	H3K27me3
471	1	151824867	151825188	TRUE	1	151825162	151825202	0	H3K27me3
472	5	67088990	67089012	FALSE	5	67082308	67082350	6639	H3K27me3
473	19	51505507	51506165	TRUE	19	51505808	51505874	0	H3K27me3
474	2	200334402	200335558	TRUE	2	200335532	200335565	0	H3K27me3
475	20	55203204	55203849	TRUE	20	55203844	55203876	0	H3K27me3
476	2	19553237	19553950	TRUE	2	19553949	19553975	0	H3K27me3
477	10	3149673	3149852	FALSE	10	3154902	3154903	5049	H3K27me3
478	17	773023	773283	TRUE	17	773282	773306	0	H3K27me3
479	5	172982357	172982639	TRUE	5	172982567	172982594	0	H3K27me3
480	17	1134906	1134911	TRUE	17	1134902	1134920	0	H3K27me3
481	8	37755160	37755555	FALSE	8	37743375	37743375	11784	H3K27me3
482	16	88773679	88774196	FALSE	16	88771915	88771981	1697	H3K27me3
483	6	106546754	106547210	FALSE	6	106547227	106547258	16	H3K27me3
484	12	131439172	131439301	FALSE	12	131444743	131444809	5441	H3K27me3
485	7	56031826	56031952	FALSE	7	56031578	56031747	78	H3K27me3
486	11	3242765	3242783	TRUE	11	3242768	3242804	0	H3K27me3
487	1	26012867	26012981	FALSE	1	25998800	25998834	14032	H3K27me3
488	12	7597522	7597536	TRUE	12	7597501	7597612	0	H3K27me3
489	1	149890600	149891100	FALSE	1	149893575	149893642	2474	H3K27me3
490	7	31832719	31833414	TRUE	7	31833268	31833280	0	H3K27me3
491	3	9291739	9291954	FALSE	3	9290378	9290385	1353	H3K27me3
492	20	49548515	49548661	FALSE	20	49539275	49539358	9156	H3K27me3
493	1	110230308	110230429	FALSE	1	110246505	110246553	16075	H3K27me3
494	14	75936582	75936668	FALSE	14	75927133	75927166	9415	H3K27me3
495	16	86011615	86012085	TRUE	16	86012068	86012091	0	H3K27me3
496	15	99978986	99979346	FALSE	15	99980517	99980601	1170	H3K27me3
497	1	87801697	87802227	TRUE	1	87802221	87802234	0	H3K27me3
498	8	49984830	49985021	TRUE	8	49985013	49985045	0	H3K27me3
499	7	1099012	1099076	TRUE	7	1099036	1099107	0	H3K27me3
500	6	32147753	32147894	FALSE	6	32168816	32168846	20921	H3K27me3
501	11	32357825	32357869	TRUE	11	32357832	32357882	0	H3K27me3
502	3	5027175	5027616	FALSE	3	5024921	5024934	2240	H3K27me3
503	17	53641714	53641714	TRUE	17	53641681	53641757	0	H3K27me3
504	13	99174312	99174395	FALSE	13	99170386	99170422	3889	H3K27me3
505	6	33422868	33422910	FALSE	6	33425628	33425710	2717	H3K27me3
506	16	891260	891302	TRUE	16	891260	891313	0	H3K27me3
507	16	24266325	24266762	TRUE	16	24266636	24266646	0	H3K27me3
508	16	67450810	67451191	FALSE	16	67452115	67452271	923	H3K27me3
509	2	231688289	231688923	FALSE	2	231695696	231695766	6772	H3K27me3
510	11	2402391	2402407	FALSE	11	2419841	2419864	17433	H3K27me3
511	7	32111914	32112306	TRUE	7	32112295	32112308	0	H3K27me3
512	9	129138146	129138600	FALSE	9	129138930	129138934	329	H3K27me3
513	3	3843342	3843887	TRUE	3	3843405	3843425	0	H3K27me3
514	8	27468684	27469186	FALSE	8	27469211	27469226	24	H3K27me3
515	9	101568592	101569103	FALSE	9	101569125	101569130	21	H3K27me3
516	1	224356831	224357281	FALSE	1	224357711	224357728	429	H3K27me3
517	19	4455915	4456134	FALSE	19	4460571	4460577	4436	H3K27me3
518	10	126688687	126689212	FALSE	10	126703259	126703278	14046	H3K27me3
519	11	62689557	62690043	FALSE	11	62674643	62674647	14909	H3K27me3
520	8	1496751	1497307	FALSE	8	1499796	1499822	2488	H3K27me3
521	10	82299606	82299737	FALSE	10	82315554	82315605	15816	H3K27me3
522	12	132317128	132317390	FALSE	12	132316113	132316195	932	H3K27me3
523	11	47609357	47610098	FALSE	11	47614780	47614818	4681	H3K27me3
524	16	1026877	1027604	TRUE	16	1027569	1027614	0	H3K27me3
525	10	49811797	49812258	TRUE	10	49812228	49812296	0	H3K27me3
526	11	93271083	93271284	FALSE	11	93283825	93283833	12540	H3K27me3
527	3	155570275	155570809	FALSE	3	155564753	155564784	5490	H3K27me3
528	4	54969688	54969963	FALSE	4	54969540	54969567	120	H3K27me3
529	2	182290860	182290923	FALSE	2	182286854	182286985	3874	H3K27me3
530	8	23396373	23396887	FALSE	8	23394486	23394532	1840	H3K27me3
531	10	50341989	50342114	TRUE	10	50342057	50342063	0	H3K27me3
532	19	38674532	38675222	FALSE	19	38663125	38663170	11361	H3K27me3
533	10	130610237	130610431	FALSE	10	130613220	130613245	2788	H3K27me3
534	5	35194696	35195437	TRUE	5	35195378	35195379	0	H3K27me3
535	12	122879564	122879956	FALSE	12	122881239	122881244	1282	H3K27me3
536	3	195488493	195488922	TRUE	3	195488822	195488892	0	H3K27me3
537	4	40859249	40859280	FALSE	4	40859709	40859737	428	H3K27me3
538	13	24624510	24624906	FALSE	13	24626627	24626687	1720	H3K27me3
539	17	78487119	78487453	FALSE	17	78484535	78484567	2551	H3K27me3
540	10	1570317	1570418	FALSE	10	1570719	1570787	300	H3K27me3
541	14	95238635	95239570	TRUE	14	95239552	95239581	0	H3K27me3
542	10	119294891	119296182	TRUE	10	119296183	119296188	0	H3K27me3
543	14	72052894	72053361	FALSE	14	72080239	72080251	26877	H3K27me3
544	17	77766335	77767485	FALSE	17	77777775	77777797	10289	H3K27me3
545	11	503283	503807	FALSE	11	475484	475531	27751	H3K27me3
546	3	138739722	138739922	FALSE	3	138740091	138740132	168	H3K27me3
547	8	49984477	49984746	TRUE	8	49984746	49984785	0	H3K27me3
548	21	40823722	40824457	FALSE	21	40821168	40821221	2500	H3K27me3
549	9	130025587	130025776	FALSE	9	130032817	130032825	7040	H3K27me3
550	11	31841524	31841768	TRUE	11	31841757	31841797	0	H3K27me3
551	1	208132004	208132787	FALSE	1	208130454	208130463	1540	H3K27me3
552	2	123418722	123419093	FALSE	2	123416224	123416233	2488	H3K27me3
553	1	47898911	47899667	TRUE	1	47899657	47899677	0	H3K27me3
554	1	11561489	11561956	FALSE	1	11565483	11565504	3526	H3K27me3
555	7	47556811	47556928	FALSE	7	47559131	47559139	2202	H3K27me3
556	17	26711117	26711803	FALSE	17	26734190	26734257	22386	H3K27me3
557	6	31913770	31913995	FALSE	6	31914608	31914617	612	H3K27me3
558	3	71113124	71113603	FALSE	3	71125986	71126005	12382	H3K27me3
559	3	128202036	128202731	FALSE	3	128224928	128225011	22196	H3K27me3
560	22	28195524	28195815	TRUE	22	28195813	28195833	0	H3K27me3
561	1	223308238	223308937	TRUE	1	223308925	223308939	0	H3K27me3
562	17	77997760	77997950	FALSE	17	77994222	77994344	3415	H3K27me3
563	11	27492378	27493080	FALSE	11	27491995	27492036	341	H3K27me3
564	4	159094277	159094964	FALSE	4	159095225	159095258	260	H3K27me3
565	6	30652376	30652399	FALSE	6	30683228	30683351	30828	H3K27me3
566	19	47288244	47288263	FALSE	19	47273215	47273231	15012	H3K27me3
567	7	149389669	149389941	TRUE	7	149389926	149389943	0	H3K27me3
568	6	17289993	17290146	FALSE	6	17291257	17291348	1110	H3K27me3
569	8	19540210	19540272	FALSE	8	19540578	19540591	305	H3K27me3
570	1	64087450	64087627	FALSE	1	64085898	64085917	1532	H3K27me3
571	6	30419491	30419551	TRUE	6	30419545	30419556	0	H3K27me3
572	4	151500631	151501298	FALSE	4	151496942	151497044	3586	H3K27me3
573	8	143545478	143545949	TRUE	8	143545728	143545808	0	H3K27me3
574	17	40935998	40936570	TRUE	17	40936394	40936408	0	H3K27me3
575	6	70576168	70576321	TRUE	6	70576306	70576347	0	H3K27me3
576	5	169816755	169816960	FALSE	5	169819613	169819652	2652	H3K27me3
577	18	20734976	20735537	FALSE	18	20733851	20733878	1097	H3K27me3
578	3	128212273	128212644	FALSE	3	128224928	128225011	12283	H3K27me3
579	1	3999767	4000273	TRUE	1	4000210	4000258	0	H3K27me3
580	10	12648032	12648526	FALSE	10	12656961	12656979	8434	H3K27me3
581	16	2039105	2039612	FALSE	16	2070386	2070498	30773	H3K27me3
582	19	2525290	2525634	FALSE	19	2532990	2532995	7355	H3K27me3
583	18	67069959	67070324	FALSE	18	67070643	67070644	318	H3K27me3
584	1	228291668	228292062	FALSE	1	228295479	228295532	3416	H3K27me3
585	7	151565595	151565731	FALSE	7	151566175	151566194	443	H3K27me3
586	19	6744474	6745717	FALSE	19	6755514	6755582	9796	H3K27me3
587	12	127226615	127227142	TRUE	12	127226805	127226820	0	H3K27me3
588	5	1973774	1974131	TRUE	5	1974124	1974183	0	H3K27me3
589	11	71725298	71725590	FALSE	11	71732855	71732895	7264	H3K27me3
590	1	2179243	2179358	FALSE	1	2150404	2150408	28834	H3K27me3
591	1	53528612	53528991	TRUE	1	53528919	53528943	0	H3K27me3
592	11	5711669	5712109	TRUE	11	5712098	5712117	0	H3K27me3
593	15	92555091	92555388	FALSE	15	92552241	92552256	2834	H3K27me3
594	18	32935304	32935735	FALSE	18	32934010	32934017	1286	H3K27me3
595	16	4987911	4987927	TRUE	16	4987920	4987931	0	H3K27me3
596	13	113705717	113705733	FALSE	13	113735709	113735770	29975	H3K27me3
597	17	66951611	66951903	TRUE	17	66951904	66951909	0	H3K27me3
598	7	27281465	27281569	TRUE	7	27281565	27281578	0	H3K27me3
599	11	42275352	42275722	TRUE	11	42275696	42275739	0	H3K27me3
600	8	5909880	5910061	TRUE	8	5910013	5910087	0	H3K27me3
601	17	53499747	53499954	FALSE	17	53501262	53501340	1307	H3K27me3
602	14	91818497	91818668	FALSE	14	91812659	91812664	5832	H3K27me3
603	10	30348942	30349729	FALSE	10	30350119	30350131	389	H3K27me3
604	7	157323060	157323444	TRUE	7	157323213	157323232	0	H3K27me3
605	7	96655798	96655981	TRUE	7	96655912	96655915	0	H3K27me3
606	9	134296662	134296700	FALSE	9	134307651	134307778	10950	H3K27me3
607	9	71939349	71939502	TRUE	9	71939492	71939521	0	H3K27me3
608	1	2138442	2138953	FALSE	1	2150122	2150152	11168	H3K27me3
609	12	40200802	40201153	FALSE	12	40208376	40208423	7222	H3K27me3
610	14	69404437	69404662	FALSE	14	69394051	69394072	10364	H3K27me3
611	1	152177273	152177682	TRUE	1	152177662	152177689	0	H3K27me3
612	12	54420837	54421335	FALSE	12	54416683	54416702	4134	H3K27me3
613	6	30882994	30883074	FALSE	6	30896501	30896522	13426	H3K27me3
614	7	38039664	38040000	FALSE	7	38039025	38039138	525	H3K27me3
615	2	227661213	227661291	FALSE	2	227662871	227662969	1579	H3K27me3
616	11	121297557	121297737	FALSE	11	121292730	121292797	4759	H3K27me3
617	6	31938847	31938861	FALSE	6	31924463	31924608	14238	H3K27me3
618	22	33242850	33243350	FALSE	22	33239327	33239436	3413	H3K27me3
619	9	8501055	8501352	FALSE	9	8499674	8499714	1340	H3K27me3
620	7	906726	906799	FALSE	7	918715	918842	11915	H3K27me3
621	15	36654997	36655172	FALSE	15	36653502	36653553	1443	H3K27me3
622	8	10919250	10919855	TRUE	8	10919361	10919367	0	H3K27me3
623	1	151916734	151917543	FALSE	1	151918248	151918301	704	H3K27me3
624	1	217311993	217312478	FALSE	1	217311702	217311830	162	H3K27me3
625	16	66583044	66583081	FALSE	16	66601390	66601393	18308	H3K27me3
626	22	45912982	45913263	FALSE	22	45902296	45902300	10681	H3K27me3
627	1	13988163	13988500	TRUE	1	13988427	13988506	0	H3K27me3
628	5	131516837	131516877	FALSE	5	131513465	131513480	3356	H3K27me3
629	13	111108441	111108643	FALSE	13	111094000	111094044	14396	H3K27me3
630	8	37997055	37997055	FALSE	8	37979103	37979105	17949	H3K27me3
631	17	10372972	10373381	TRUE	17	10373378	10373389	0	H3K27me3
632	1	228743364	228743379	FALSE	1	228742346	228742347	1016	H3K27me3
633	3	186464087	186464153	FALSE	3	186464009	186464027	59	H3K27me3
634	8	27181586	27181813	FALSE	8	27195224	27195312	13410	H3K27me3
635	1	78955759	78956268	FALSE	1	78955335	78955373	385	H3K27me3
636	4	166299239	166299786	FALSE	4	166302283	166302393	2496	H3K27me3
637	11	58343791	58344334	FALSE	11	58352400	58352417	8065	H3K27me3
638	18	33733202	33733868	FALSE	18	33733948	33733952	79	H3K27me3
639	15	91139815	91140248	FALSE	15	91131061	91131071	8743	H3K27me3
640	4	95372196	95372449	FALSE	4	95368164	95368326	3869	H3K27me3
641	17	2699689	2699718	FALSE	17	2705289	2705342	5570	H3K27me3
642	2	242787243	242787716	FALSE	2	242791003	242791008	3286	H3K27me3
643	2	65217528	65217623	FALSE	2	65213566	65213569	3958	H3K27me3
644	18	64899739	64899875	FALSE	18	64899255	64899287	451	H3K27me3
645	10	27147450	27147876	FALSE	10	27152197	27152302	4320	H3K27me3
646	7	1315725	1315866	TRUE	7	1315864	1315867	0	H3K27me3
647	7	94954059	94954202	FALSE	7	94955244	94955355	1041	H3K27me3
648	7	707728	707728	FALSE	7	699462	699472	8255	H3K27me3
649	1	24621406	24621673	FALSE	1	24628735	24628735	7061	H3K27me3
650	22	31884619	31884762	FALSE	22	31903882	31903908	19119	H3K27me3
651	3	107393225	107393456	FALSE	3	107392794	107392795	429	H3K27me3
652	14	103986227	103986332	FALSE	14	103989481	103989531	3148	H3K27me3
653	17	77021594	77021716	FALSE	17	77021331	77021374	219	H3K27me3
654	3	114790243	114790979	FALSE	3	114798881	114798887	7901	H3K27me3
655	6	28350928	28351351	FALSE	6	28346738	28346800	4127	H3K27me3
656	5	49737607	49737773	FALSE	5	49744069	49744163	6295	H3K27me3
657	16	21290872	21291358	FALSE	16	21287833	21287918	2953	H3K27me3
658	17	3794573	3794828	FALSE	17	3794941	3794996	112	H3K27me3
659	6	32026610	32026656	FALSE	6	32027508	32027528	851	H3K27me3
660	7	55313012	55313442	FALSE	7	55312080	55312141	870	H3K27me3
661	16	61951894	61952176	FALSE	16	61960751	61960755	8574	H3K27me3
662	4	106819134	106819347	TRUE	4	106819347	106819349	0	H3K27me3
663	11	62753072	62753561	FALSE	11	62754000	62754062	438	H3K27me3
664	19	827576	827739	FALSE	19	827517	827530	45	H3K27me3
665	11	41880120	41880716	FALSE	11	41886078	41886182	5361	H3K27me3
666	10	94002719	94003053	FALSE	10	93998809	93998839	3879	H3K27me3
667	2	242844000	242844601	FALSE	2	242857765	242857875	13163	H3K27me3
668	10	133796348	133796494	FALSE	10	133797456	133797474	961	H3K27me3
669	18	72201665	72201665	FALSE	18	72201560	72201560	104	H3K27me3
670	14	105942022	105942243	FALSE	14	105934781	105934802	7219	H3K27me3
671	19	49891270	49891603	TRUE	19	49891296	49891307	0	H3K27me3
672	19	41308594	41308754	FALSE	19	41333840	41333886	25085	H3K27me3
673	1	67461646	67462433	FALSE	1	67468047	67468087	5613	H3K27me3
674	2	134326204	134326273	FALSE	2	134327194	134327323	920	H3K27me3
675	11	315102	315262	FALSE	11	313433	313434	1667	H3K27me3
676	22	46482020	46482241	FALSE	22	46471250	46471288	10731	H3K27me3
677	8	19460935	19461068	TRUE	8	19461040	19461085	0	H3K27me3
678	3	184035508	184035527	FALSE	3	184029541	184029565	5942	H3K27me3
679	5	170873095	170873155	FALSE	5	170887279	170887290	14123	H3K27me3
680	3	25469914	25470113	FALSE	3	25468055	25468078	1835	H3K27me3
681	16	28995916	28996221	FALSE	16	28977330	28977363	18552	H3K27me3
682	2	64834106	64834430	FALSE	2	64837729	64837738	3298	H3K27me3
683	2	176981064	176981402	FALSE	2	176979065	176979088	1975	H3K27me3
684	7	155242911	155243417	TRUE	7	155243408	155243419	0	H3K27me3
685	17	40936767	40937253	TRUE	17	40937227	40937262	0	H3K27me3
686	8	599963	600488	TRUE	8	600307	600324	0	H3K27me3
687	7	28452066	28452131	FALSE	7	28452055	28452059	6	H3K27me3
688	7	73392697	73393175	FALSE	7	73396442	73396471	3266	H3K27me3
689	11	47546068	47546214	FALSE	11	47547670	47547740	1455	H3K27me3
690	8	143823809	143824001	FALSE	8	143827018	143827084	3016	H3K27me3
691	11	2464954	2465103	TRUE	11	2465000	2465017	0	H3K27me3
692	11	50257256	50257752	FALSE	11	50249170	50249213	8042	H3K27me3
693	11	47431044	47431593	FALSE	11	47408680	47408741	22302	H3K27me3
694	3	187930207	187930530	FALSE	3	187930591	187930614	60	H3K27me3
695	5	171094783	171095097	FALSE	5	171096056	171096181	958	H3K27me3
696	4	15375846	15376119	FALSE	4	15374748	15374871	974	H3K27me3
697	11	3253769	3253838	FALSE	11	3252552	3252598	1170	H3K27me3
698	3	14443428	14443694	FALSE	3	14441099	14441127	2300	H3K27me3
699	6	72924771	72925422	FALSE	6	72930799	72930863	5376	H3K27me3
700	10	131764852	131765778	TRUE	10	131765767	131765781	0	H3K27me3
701	13	114103477	114104057	FALSE	13	114133241	114133339	29183	H3K27me3
702	7	100238750	100239188	FALSE	7	100238188	100238267	482	H3K27me3
703	19	36604588	36604764	FALSE	19	36623323	36623386	18558	H3K27me3
704	17	81042372	81043057	FALSE	17	81041370	81041385	986	H3K27me3
705	16	11034436	11035049	FALSE	16	11012655	11012685	21750	H3K27me3
706	1	171226225	171226354	TRUE	1	171226288	171226321	0	H3K27me3
707	12	110156245	110156442	FALSE	12	110142733	110142810	13434	H3K27me3
708	14	23311678	23311740	FALSE	14	23321109	23321143	9368	H3K27me3
709	6	18053156	18053826	FALSE	6	18048242	18048270	4885	H3K27me3
710	6	170531229	170531265	FALSE	6	170537194	170537319	5928	H3K27me3
711	1	155167337	155167780	FALSE	1	155165942	155165951	1385	H3K27me3
712	5	169815293	169816378	FALSE	5	169819613	169819652	3234	H3K27me3
713	1	203829481	203830200	FALSE	1	203826047	203826103	3377	H3K27me3
714	8	40755864	40756234	TRUE	8	40755982	40755988	0	H3K27me3
715	3	50488020	50488286	FALSE	3	50484519	50484519	3500	H3K27me3
716	10	80873603	80873797	FALSE	10	80876592	80876621	2794	H3K27me3
717	8	48675911	48676092	FALSE	8	48672240	48672372	3538	H3K27me3
718	12	8815624	8816028	FALSE	12	8815488	8815544	79	H3K27me3
719	12	53184086	53184277	TRUE	12	53184271	53184280	0	H3K27me3
720	9	84203113	84203516	FALSE	9	84194070	84194070	9042	H3K27me3
721	7	94042867	94043557	TRUE	7	94043534	94043573	0	H3K27me3
722	17	35656660	35656896	FALSE	17	35656965	35657017	68	H3K27me3
723	15	40572137	40572550	FALSE	15	40571431	40571481	655	H3K27me3
724	2	126229494	126229729	FALSE	2	126225185	126225196	4297	H3K27me3
725	2	31361757	31361785	FALSE	2	31361667	31361677	79	H3K27me3
726	6	31765195	31765567	FALSE	6	31771213	31771245	5645	H3K27me3
727	1	2458506	2459224	FALSE	1	2461296	2461312	2071	H3K27me3
728	3	45071119	45071568	FALSE	3	45067994	45068048	3070	H3K27me3
729	7	5535302	5535582	FALSE	7	5527994	5528015	7286	H3K27me3
730	11	111312331	111312453	FALSE	11	111311935	111311986	344	H3K27me3
731	3	178978849	178978985	FALSE	3	178972203	178972230	6618	H3K27me3
732	6	30610775	30610781	FALSE	6	30540284	30540316	70458	H3K27me3
733	17	79372254	79372528	TRUE	17	79372522	79372530	0	H3K27me3
734	3	52488904	52489039	FALSE	3	52461008	52461030	27873	H3K27me3
735	10	80168646	80168872	FALSE	10	80170117	80170151	1244	H3K27me3
736	16	88228663	88228780	FALSE	16	88318367	88318380	89586	H3K27me3
737	10	104164777	104165433	FALSE	10	104169310	104169321	3876	H3K27me3
738	1	75593804	75594001	FALSE	1	75598491	75598544	4489	H3K27me3
739	6	29617320	29617549	FALSE	6	29620814	29620822	3264	H3K27me3
740	1	152298710	152299078	TRUE	1	152299045	152299081	0	H3K27me3
741	1	41448742	41449199	FALSE	1	41417640	41417656	31085	H3K27me3
742	10	29371219	29371339	FALSE	10	29369008	29369087	2131	H3K27me3
743	15	47704221	47704510	TRUE	15	47704221	47704234	0	H3K27me3
744	14	96520646	96520706	FALSE	14	96511261	96511296	9349	H3K27me3
745	14	61575469	61575980	FALSE	14	61578809	61578821	2828	H3K27me3
746	5	110062725	110062780	FALSE	5	110061220	110061234	1490	H3K27me3
747	19	46443801	46444017	FALSE	19	46419960	46419995	23805	H3K27me3
748	1	170637600	170637796	TRUE	1	170637797	170637797	0	H3K27me3
749	10	131424627	131425198	FALSE	10	131431828	131431831	6629	H3K27me3
750	11	46382485	46382562	FALSE	11	46375135	46375148	7336	H3K27me3
751	2	169769071	169769616	FALSE	2	169771142	169771178	1525	H3K27me3
752	10	135259860	135260221	FALSE	10	135263450	135263473	3228	H3K27me3
753	4	171194902	171195014	FALSE	4	171192101	171192210	2691	H3K27me3
754	13	66090871	66091449	FALSE	13	66078581	66078594	12276	H3K27me3
755	3	14581777	14581959	FALSE	3	14588144	14588184	6184	H3K27me3
756	6	29933915	29933971	FALSE	6	29949868	29949912	15896	H3K27me3
757	12	122681714	122682092	FALSE	12	122681528	122681605	108	H3K27me3
758	19	1271057	1271307	FALSE	19	1285258	1285276	13950	H3K27me3
759	18	46456572	46457031	FALSE	18	46480591	46480716	23559	H3K27me3
760	20	62850616	62850926	FALSE	20	62861068	62861193	10141	H3K27me3
761	14	100497229	100497633	FALSE	14	100492910	100492918	4310	H3K27me3
762	6	168841257	168841455	TRUE	6	168841451	168841467	0	H3K27me3
763	10	2699291	2699357	TRUE	10	2699300	2699366	0	H3K27me3
764	9	1946636	1946775	TRUE	9	1946723	1946780	0	H3K27me3
765	2	88924582	88925098	FALSE	2	88891806	88891893	32688	H3K27me3
766	1	208085043	208085889	TRUE	1	208085538	208085543	0	H3K27me3
767	8	104032813	104032860	FALSE	8	104036986	104036998	4125	H3K27me3
768	6	165241087	165241210	FALSE	6	165253638	165253652	12427	H3K27me3
769	2	231191662	231191880	TRUE	2	231191830	231191899	0	H3K27me3
770	3	20080218	20080268	FALSE	3	20080902	20080918	633	H3K27me3
771	17	42994260	42994269	FALSE	17	42991055	42991063	3196	H3K27me3
772	11	133232454	133232657	TRUE	11	133232628	133232666	0	H3K27me3
773	17	54230805	54230996	TRUE	17	54230997	54231022	0	H3K27me3
774	7	158182909	158183093	FALSE	7	158182593	158182611	297	H3K27me3
775	5	4773355	4773497	TRUE	5	4773370	4773376	0	H3K27me3
776	2	63284132	63284481	TRUE	2	63284481	63284504	0	H3K27me3
777	19	44332227	44332311	FALSE	19	44331088	44331103	1123	H3K27me3
778	11	130849492	130849552	TRUE	11	130849500	130849564	0	H3K27me3
779	20	56239590	56239706	FALSE	20	56220325	56220432	19157	H3K27me3
780	9	36036451	36036514	FALSE	9	36032396	36032426	4024	H3K27me3
781	14	68826689	68827099	FALSE	14	68825130	68825130	1558	H3K27me3
782	16	68014338	68014428	FALSE	16	68017982	68018156	3553	H3K27me3
783	17	7461915	7462028	FALSE	17	7466748	7466928	4719	H3K27me3
784	6	31936154	31936192	FALSE	6	31924463	31924608	11545	H3K27me3
785	16	89508612	89509009	FALSE	16	89493288	89493298	15313	H3K27me3
786	20	17869566	17869967	FALSE	20	17871073	17871146	1105	H3K27me3
787	22	27520354	27521137	TRUE	22	27520841	27520903	0	H3K27me3
788	17	51900032	51900115	TRUE	17	51900103	51900119	0	H3K27me3
789	7	156398144	156399000	TRUE	7	156398916	156398937	0	H3K27me3
790	9	8485122	8485833	FALSE	9	8498652	8498684	12818	H3K27me3
791	1	90097496	90097981	TRUE	1	90097520	90097523	0	H3K27me3
792	10	531569	532409	FALSE	10	541678	541775	9268	H3K27me3
793	13	110521956	110522572	FALSE	13	110517392	110517413	4542	H3K27me3
794	2	39470725	39471182	FALSE	2	39475858	39475944	4675	H3K27me3
795	11	28923204	28923796	FALSE	11	28924006	28924074	209	H3K27me3
796	6	101846779	101846872	TRUE	6	101846822	101846842	0	H3K27me3
797	1	2827798	2828198	TRUE	1	2827848	2827951	0	H3K27me3
798	1	2120978	2121521	FALSE	1	2150122	2150152	28600	H3K27me3
799	12	115137709	115138445	FALSE	12	115128204	115128243	9465	H3K27me3
800	9	139776893	139777635	FALSE	9	139770861	139770924	5968	H3K27me3
801	3	32860909	32861318	TRUE	3	32860969	32861052	0	H3K27me3
802	14	107253273	107253428	TRUE	14	107253421	107253445	0	H3K27me3
803	12	94658631	94659104	FALSE	12	94650170	94650184	8446	H3K27me3
804	21	47604052	47604291	FALSE	21	47597065	47597109	6942	H3K27me3
805	2	176964328	176964456	TRUE	2	176964396	176964461	0	H3K27me3
806	13	76334707	76334813	FALSE	13	76332513	76332568	2138	H3K27me3
807	5	1343592	1344139	FALSE	5	1349590	1349624	5450	H3K27me3
808	16	62860193	62860510	FALSE	16	62873538	62873550	13027	H3K27me3
809	3	195578208	195578259	TRUE	3	195578210	195578306	0	H3K27me3
810	12	10545083	10545471	TRUE	12	10545441	10545457	0	H3K27me3
811	1	3130485	3130550	TRUE	1	3130538	3130562	0	H3K27me3
812	11	42261951	42262612	FALSE	11	42261452	42261618	332	H3K27me3
813	17	78800574	78800774	FALSE	17	78806580	78806679	5805	H3K27me3
814	13	77899183	77899572	FALSE	13	77914411	77914414	14838	H3K27me3
815	10	116285969	116286411	FALSE	10	116277366	116277423	8545	H3K27me3
816	11	64267547	64267898	TRUE	11	64267814	64267821	0	H3K27me3
817	9	119117819	119118087	FALSE	9	119117222	119117246	572	H3K27me3
818	16	34726852	34726930	FALSE	16	34726509	34726543	308	H3K27me3
819	5	173837973	173838621	FALSE	5	173832093	173832097	5875	H3K27me3
820	1	41889466	41889828	FALSE	1	41875493	41875562	13903	H3K27me3
821	5	134364583	134364968	TRUE	5	134364961	134364990	0	H3K27me3
822	1	56453730	56453730	FALSE	1	56450388	56450402	3327	H3K27me3
823	5	55594154	55594618	FALSE	5	55601829	55601865	7210	H3K27me3
824	2	72986751	72986860	FALSE	2	72985628	72985640	1110	H3K27me3
825	9	91002303	91002404	FALSE	9	91000051	91000161	2141	H3K27me3
826	19	6502740	6502763	FALSE	19	6502826	6502845	62	H3K27me3
827	12	3427559	3427729	FALSE	12	3426902	3426914	644	H3K27me3
828	12	124743880	124744261	FALSE	12	124742823	124742825	1054	H3K27me3
829	16	86611690	86611831	TRUE	16	86611822	86611837	0	H3K27me3
830	10	88727341	88727732	FALSE	10	88746372	88746388	18639	H3K27me3
831	8	1713005	1713012	FALSE	8	1717509	1717561	4496	H3K27me3
832	21	34186015	34186122	FALSE	21	34186567	34186593	444	H3K27me3
833	3	184098911	184099259	TRUE	3	184099260	184099260	0	H3K27me3
834	1	244435933	244436226	FALSE	1	244437391	244437424	1164	H3K27me3
835	14	84382053	84382726	FALSE	14	84384262	84384271	1535	H3K27me3
836	9	100262176	100262902	FALSE	9	100263083	100263089	180	H3K27me3
837	6	901264	901297	TRUE	6	901289	901327	0	H3K27me3
838	6	169688944	169689311	FALSE	6	169688154	169688155	788	H3K27me3
839	8	42397703	42397764	FALSE	8	42395519	42395523	2179	H3K27me3
840	7	53103287	53103312	FALSE	7	53105620	53105657	2307	H3K27me3
841	17	40687596	40687830	FALSE	17	40672206	40672256	15339	H3K27me3
842	6	17282859	17283113	FALSE	6	17282681	17282683	175	H3K27me3
843	18	30051564	30051735	FALSE	18	30058898	30058908	7162	H3K27me3
844	19	44039475	44039755	FALSE	19	44042232	44042234	2476	H3K27me3
845	11	45928898	45929126	FALSE	11	45943953	45943986	14826	H3K27me3
846	7	27227537	27228112	TRUE	7	27228097	27228122	0	H3K27me3
847	11	55110527	55110562	FALSE	11	55102907	55102927	7599	H3K27me3
848	22	32808489	32808786	FALSE	22	32811876	32811954	3089	H3K27me3
849	19	49936880	49937176	TRUE	19	49936943	49936957	0	H3K27me3
850	15	60772038	60772297	FALSE	15	60773957	60773984	1659	H3K27me3
851	3	124000793	124000958	FALSE	3	123995522	123995530	5262	H3K27me3
852	2	162284206	162284644	TRUE	2	162284431	162284433	0	H3K27me3
853	2	177028162	177028606	FALSE	2	177048691	177048714	20084	H3K27me3
854	3	46449289	46449636	TRUE	3	46449554	46449602	0	H3K27me3
855	20	36011999	36012016	FALSE	20	35992485	35992536	19462	H3K27me3
856	8	3429382	3429480	TRUE	8	3429461	3429482	0	H3K27me3
857	3	66534050	66534318	FALSE	3	66530816	66530854	3195	H3K27me3
858	14	104845326	104845401	FALSE	14	104844182	104844195	1130	H3K27me3
859	19	41310517	41311082	FALSE	19	41333840	41333886	22757	H3K27me3
860	6	53975898	53976194	TRUE	6	53976194	53976197	0	H3K27me3
861	10	664719	664994	FALSE	10	656403	656432	8286	H3K27me3
862	6	40567317	40567553	FALSE	6	40570508	40570546	2954	H3K27me3
863	10	124145391	124145532	FALSE	10	124149922	124149945	4389	H3K27me3
864	16	27078053	27078517	TRUE	16	27078142	27078151	0	H3K27me3
865	3	172314081	172314247	FALSE	3	172314786	172314904	538	H3K27me3
866	6	31733810	31733894	FALSE	6	31713092	31713106	20703	H3K27me3
867	19	18980103	18980443	FALSE	19	19005303	19005346	24859	H3K27me3
868	14	77783299	77783447	FALSE	14	77754289	77754314	28984	H3K27me3
869	5	92907851	92908051	FALSE	5	92902129	92902135	5715	H3K27me3
870	6	29431208	29431410	TRUE	6	29431400	29431425	0	H3K27me3
871	12	680320	680489	FALSE	12	699554	699575	19064	H3K27me3
872	1	47656137	47656423	FALSE	1	47655913	47655920	216	H3K27me3
873	17	77174120	77174625	TRUE	17	77174618	77174629	0	H3K27me3
874	16	27279378	27279517	FALSE	16	27281869	27281915	2351	H3K27me3
875	4	100006910	100007425	FALSE	4	100014579	100014624	7153	H3K27me3
876	10	73335297	73335477	FALSE	10	73347335	73347396	11857	H3K27me3
877	7	157653809	157654170	TRUE	7	157654062	157654068	0	H3K27me3
878	12	2378802	2378874	FALSE	12	2378114	2378145	656	H3K27me3
879	6	100914480	100915191	TRUE	6	100915174	100915204	0	H3K27me3
880	8	18541529	18542074	FALSE	8	18529420	18529453	12075	H3K27me3
881	13	108922150	108922375	FALSE	13	108916212	108916278	5871	H3K27me3
882	8	94751454	94752219	FALSE	8	94744330	94744380	7073	H3K27me3
883	6	31696102	31696229	FALSE	6	31713092	31713106	16862	H3K27me3
884	7	27142547	27142799	TRUE	7	27142800	27142807	0	H3K27me3
885	5	68710813	68711028	FALSE	5	68701795	68701822	8990	H3K27me3
886	19	47835195	47835316	FALSE	19	47836020	47836109	703	H3K27me3
887	17	41172092	41172412	FALSE	17	41221010	41221047	48597	H3K27me3
888	17	1633451	1634018	FALSE	17	1623576	1623637	9813	H3K27me3
889	1	229546537	229546808	FALSE	1	229545103	229545126	1410	H3K27me3
890	9	136844397	136844768	FALSE	9	136875214	136875239	30445	H3K27me3
891	1	170634859	170635122	TRUE	1	170635109	170635126	0	H3K27me3
892	16	46919075	46919194	FALSE	16	46885461	46885540	33534	H3K27me3
893	7	27245088	27245747	TRUE	7	27245735	27245762	0	H3K27me3
894	1	1296671	1297187	FALSE	1	1266788	1266791	29879	H3K27me3
895	17	406137	406501	FALSE	17	413816	413922	7314	H3K27me3
896	8	41504993	41505411	TRUE	8	41505229	41505265	0	H3K27me3
897	3	170137633	170137871	FALSE	3	170149023	170149041	11151	H3K27me3
898	11	31825969	31826574	TRUE	11	31826560	31826576	0	H3K27me3
899	15	47691812	47692412	FALSE	15	47693135	47693178	722	H3K27me3
900	11	111169284	111169427	FALSE	11	111169788	111169947	360	H3K27me3
901	3	45209187	45209252	FALSE	3	45215923	45215936	6670	H3K27me3
902	5	175843923	175844368	FALSE	5	175852361	175852366	7992	H3K27me3
903	3	137228231	137228636	FALSE	3	137228141	137228196	34	H3K27me3
904	1	165321741	165322606	TRUE	1	165322603	165322617	0	H3K27me3
905	6	27730294	27730563	FALSE	6	27735888	27735911	5324	H3K27me3
906	1	235299614	235299940	FALSE	1	235296133	235296210	3403	H3K27me3
907	15	78632184	78632572	FALSE	15	78631916	78631933	250	H3K27me3
908	10	71087634	71087979	FALSE	10	71115244	71115250	27264	H3K27me3
909	4	11470622	11470821	FALSE	4	11471181	11471188	359	H3K27me3
910	1	76778519	76778662	FALSE	1	76788616	76788631	9953	H3K27me3
911	6	32015215	32015297	FALSE	6	32015583	32015630	285	H3K27me3
912	13	114965560	114966314	FALSE	13	114969711	114969796	3396	H3K27me3
913	15	26109249	26109261	TRUE	15	26109231	26109269	0	H3K27me3
914	14	101459539	101459591	FALSE	14	101457521	101457609	1929	H3K27me3
915	10	118896363	118896363	TRUE	10	118896350	118896364	0	H3K27me3
916	2	27073173	27073253	FALSE	2	27073663	27073703	409	H3K27me3
917	16	31484334	31484417	FALSE	16	31492250	31492320	7832	H3K27me3
918	19	15160179	15160285	TRUE	19	15160177	15160179	0	H3K27me3
919	11	2170412	2170779	TRUE	11	2170732	2170797	0	H3K27me3
920	11	134945834	134945853	FALSE	11	134942788	134942863	2970	H3K27me3
921	16	27791050	27791184	FALSE	16	27791192	27791256	7	H3K27me3
922	12	100591896	100591896	FALSE	12	100599066	100599075	7169	H3K27me3
923	19	10655622	10655686	FALSE	19	10651634	10651635	3986	H3K27me3
924	13	41242718	41242818	FALSE	13	41242611	41242670	47	H3K27me3
925	7	425505	425882	TRUE	7	425882	425924	0	H3K27me3
926	7	151077901	151078646	FALSE	7	151072878	151072883	5017	H3K27me3
927	6	31598424	31598464	FALSE	6	31579583	31579630	18793	H3K27me3
928	6	28226905	28227068	FALSE	6	28225053	28225098	1806	H3K27me3
929	7	27160520	27160674	TRUE	7	27160675	27160678	0	H3K27me3
930	19	4671102	4671760	TRUE	19	4671665	4671737	0	H3K27me3
931	3	107942749	107943092	FALSE	3	107956902	107956914	13809	H3K27me3
932	14	104178543	104178670	FALSE	14	104149661	104149667	28875	H3K27me3
933	1	47644300	47644725	FALSE	1	47645243	47645288	517	H3K27me3
934	9	79631737	79631797	TRUE	9	79631769	79631809	0	H3K27me3
935	11	41735313	41736031	FALSE	11	41738760	41738763	2728	H3K27me3
936	19	52150634	52150700	TRUE	19	52150664	52150709	0	H3K27me3
937	2	176961552	176961753	TRUE	2	176961616	176961622	0	H3K27me3
938	3	184118106	184118970	TRUE	3	184118816	184118884	0	H3K27me3
939	12	3861567	3861616	FALSE	12	3859996	3860073	1493	H3K27me3
940	17	39558496	39558556	TRUE	17	39558542	39558583	0	H3K27me3
941	17	7452926	7453377	FALSE	17	7466748	7466928	13370	H3K27me3
942	16	832841	832963	TRUE	16	832911	832968	0	H3K27me3
943	16	74775045	74775219	FALSE	16	74779319	74779336	4099	H3K27me3
944	6	32165089	32165200	FALSE	6	32168816	32168846	3615	H3K27me3
945	21	47474420	47474564	FALSE	21	47483267	47483282	8702	H3K27me3
946	17	198952	199289	FALSE	17	184242	184426	14525	H3K27me3
947	7	27183973	27184030	TRUE	7	27184030	27184031	0	H3K27me3
948	3	172241008	172241216	FALSE	3	172233671	172233710	7297	H3K27me3
949	2	21266886	21266953	FALSE	2	21264000	21264041	2844	H3K27me3
950	17	48250505	48250645	FALSE	17	48242992	48243187	7317	H3K27me3
951	17	76264212	76264540	FALSE	17	76268606	76268697	4065	H3K27me3
952	7	150779390	150779710	FALSE	7	150807839	150807871	28128	H3K27me3
953	18	21243422	21243559	TRUE	18	21243510	21243549	0	H3K27me3
954	1	47911449	47911940	TRUE	1	47911939	47911941	0	H3K27me3
955	3	184037459	184037523	FALSE	3	184029541	184029565	7893	H3K27me3
956	7	30951709	30951801	FALSE	7	30954132	30954195	2330	H3K27me3
957	1	2170956	2171253	FALSE	1	2150404	2150408	20547	H3K27me3
958	11	67210192	67210282	FALSE	11	67183308	67183339	26852	H3K27me3
959	14	101543050	101543122	FALSE	14	101545301	101545314	2178	H3K27me3
960	6	112684067	112684233	FALSE	6	112686368	112686398	2134	H3K27me3
961	10	61654171	61654204	FALSE	10	61659322	61659374	5117	H3K27me3
962	19	46284983	46285007	FALSE	19	46270242	46270263	14719	H3K27me3
963	20	39312434	39312493	FALSE	20	39309288	39309312	3121	H3K27me3
964	17	62392400	62392537	FALSE	17	62392596	62392597	58	H3K27me3
965	2	11539045	11539091	FALSE	2	11538111	11538157	887	H3K27me3
966	5	166802318	166802870	FALSE	5	166803790	166803809	919	H3K27me3
967	8	103395266	103395625	FALSE	8	103403366	103403393	7740	H3K27me3
968	17	16884874	16885712	FALSE	17	16881064	16881090	3783	H3K27me3
969	1	175568377	175568710	FALSE	1	175569516	175569600	805	H3K27me3
970	6	138820840	138821354	TRUE	6	138821354	138821379	0	H3K27me3
971	3	194090647	194091192	FALSE	3	194090297	194090310	336	H3K27me3
972	20	33111183	33111318	FALSE	20	33102545	33102604	8578	H3K27me3
973	19	51104400	51104955	TRUE	19	51104673	51104682	0	H3K27me3
974	9	140197798	140197890	FALSE	9	140190474	140190479	7318	H3K27me3
975	1	51442672	51442861	FALSE	1	51449857	51449981	6995	H3K27me3
976	17	52976225	52976768	FALSE	17	52979560	52979677	2791	H3K27me3
977	6	30850868	30850913	FALSE	6	30848534	30848552	2315	H3K27me3
978	11	8705609	8705790	FALSE	11	8699351	8699375	6233	H3K27me3
979	15	86315115	86315211	FALSE	15	86279830	86279857	35257	H3K27me3
980	6	33600684	33601177	FALSE	6	33602052	33602108	874	H3K27me3
981	20	31174721	31175523	TRUE	20	31175523	31175540	0	H3K27me3
982	1	2169229	2169407	FALSE	1	2150404	2150408	18820	H3K27me3
983	19	47287778	47288066	FALSE	19	47273215	47273231	14546	H3K27me3
984	11	111789493	111789615	FALSE	11	111787881	111787931	1561	H3K27me3
985	14	23315028	23315249	FALSE	14	23321109	23321143	5859	H3K27me3
986	2	28973148	28973577	FALSE	2	28971590	28971604	1543	H3K27me3
987	9	139796293	139796499	FALSE	9	139770861	139770924	25368	H3K27me3
988	12	101253346	101253988	FALSE	12	101252890	101252899	446	H3K27me3
989	1	161147708	161147821	FALSE	1	161156819	161156849	8997	H3K27me3
990	2	191044481	191044915	FALSE	2	191049596	191049623	4680	H3K27me3
991	1	16370198	16370243	FALSE	1	16403666	16403683	33422	H3K27me3
992	22	37977425	37977649	FALSE	22	37975968	37975993	1431	H3K27me3
993	1	54483806	54483896	FALSE	1	54483151	54483279	526	H3K27me3
994	22	24989937	24990351	FALSE	22	24948251	24948259	41677	H3K27me3
995	7	37888557	37888670	TRUE	7	37888569	37888572	0	H3K27me3
996	5	148533711	148533875	FALSE	5	148529050	148529082	4628	H3K27me3
997	13	114917199	114917223	FALSE	13	114931215	114931231	13991	H3K27me3
998	8	70583719	70584210	TRUE	8	70584131	70584137	0	H3K27me3
999	12	56040096	56040208	FALSE	12	56040389	56040421	180	H3K27me3
1000	7	27280585	27280924	TRUE	7	27280917	27280938	0	H3K27me3
1001	10	29133573	29133775	FALSE	10	29134225	29134251	449	H3K27me3
1002	10	83992430	83992838	TRUE	10	83992793	83992830	0	H3K27me3
1003	17	79390726	79391071	TRUE	17	79390908	79390922	0	H3K27me3
1004	18	54814261	54814289	FALSE	18	54814294	54814295	4	H3K27me3
1005	14	100598740	100598759	FALSE	14	100617425	100617556	18665	H3K27me3
1006	2	169957156	169957562	FALSE	2	169959066	169959072	1503	H3K27me3
1007	21	31121163	31121244	TRUE	21	31121225	31121265	0	H3K27me3
1008	5	138634374	138634768	FALSE	5	138625069	138625201	9172	H3K27me3
1009	6	41339246	41339486	TRUE	6	41339470	41339492	0	H3K27me3
1010	11	132730007	132730745	TRUE	11	132730163	132730163	0	H3K27me3
1011	6	28830789	28831109	FALSE	6	28829708	28829763	1025	H3K27me3
1012	12	5539952	5540220	TRUE	12	5540205	5540224	0	H3K27me3
1013	11	17372745	17373108	TRUE	11	17372909	17372969	0	H3K27me3
1014	10	48439431	48439453	FALSE	10	48439399	48439412	18	H3K27me3
1015	7	157622032	157622221	TRUE	7	157622216	157622224	0	H3K27me3
1016	9	140969946	140970157	FALSE	9	140975477	140975528	5319	H3K27me3
1017	6	31649623	31649728	FALSE	6	31622755	31622880	26742	H3K27me3
1018	12	16512895	16513009	TRUE	12	16512922	16512934	0	H3K27me3
1019	9	137978260	137978523	TRUE	9	137978513	137978537	0	H3K27me3
1020	5	177581603	177581771	FALSE	5	177579991	177580054	1548	H3K27me3
1021	6	31651020	31651059	FALSE	6	31622755	31622880	28139	H3K27me3
1022	18	11146820	11147385	TRUE	18	11147375	11147379	0	H3K27me3
1023	19	11047165	11047173	FALSE	19	11092290	11092296	45116	H3K27me3
1024	2	10545728	10545842	FALSE	2	10535606	10535648	10079	H3K27me3
1025	7	27265159	27265522	TRUE	7	27265520	27265534	0	H3K27me3
1026	11	126284144	126284163	FALSE	11	126312836	126312857	28672	H3K27me3
1027	8	8318919	8318966	FALSE	8	8318997	8319006	30	H3K27me3
1028	17	40489584	40489785	FALSE	17	40473464	40473591	15992	H3K27me3
1029	7	37394656	37394706	FALSE	7	37395566	37395619	859	H3K27me3
1030	17	81045501	81045781	FALSE	17	81041370	81041385	4115	H3K27me3
1031	9	124057531	124058376	FALSE	9	124054156	124054209	3321	H3K27me3
1032	19	55973234	55973338	FALSE	19	55963981	55963997	9236	H3K27me3
1033	20	2516502	2516592	FALSE	20	2521431	2521453	4838	H3K27me3
1034	12	123519157	123519360	FALSE	12	123557533	123557534	38172	H3K27me3
1035	6	76059726	76059773	FALSE	6	76052975	76052984	6741	H3K27me3
1036	7	158750985	158751591	TRUE	7	158751576	158751634	0	H3K27me3
1037	1	222628115	222628214	FALSE	1	222627908	222627926	188	H3K27me3
1038	11	62693039	62693396	FALSE	11	62674643	62674647	18391	H3K27me3
1039	8	57034102	57034389	TRUE	8	57034385	57034399	0	H3K27me3
1040	19	1593912	1594170	FALSE	19	1608603	1608709	14432	H3K27me3
1041	17	8295257	8295814	TRUE	17	8295788	8295811	0	H3K27me3
1042	11	85565175	85565559	FALSE	11	85572237	85572243	6677	H3K27me3
1043	17	46685353	46685846	TRUE	17	46685821	46685862	0	H3K27me3
1044	7	27232547	27232837	TRUE	7	27232823	27232852	0	H3K27me3
1045	2	101437805	101438204	TRUE	2	101438062	101438167	0	H3K27me3
1046	16	89061327	89062018	FALSE	16	89061041	89061089	237	H3K27me3
1047	12	132654924	132655396	TRUE	12	132655389	132655403	0	H3K27me3
1048	2	177024294	177024947	FALSE	2	177048691	177048714	23743	H3K27me3
1049	19	50862004	50862289	FALSE	19	50864310	50864346	2020	H3K27me3
1050	17	62255120	62255234	FALSE	17	62258255	62258274	3020	H3K27me3
1051	20	52199594	52199778	FALSE	20	52186254	52186303	13290	H3K27me3
1052	9	139557253	139557295	FALSE	9	139540614	139540652	16600	H3K27me3
1053	1	156466729	156467188	FALSE	1	156469589	156469622	2400	H3K27me3
1054	4	184908351	184908541	FALSE	4	184916048	184916089	7506	H3K27me3
1055	1	248790663	248791093	TRUE	1	248791085	248791094	0	H3K27me3
1056	3	12597236	12597720	FALSE	3	12617034	12617064	19313	H3K27me3
1057	2	1417248	1417485	FALSE	2	1417042	1417089	158	H3K27me3
1058	18	74063855	74064307	FALSE	18	74065188	74065242	880	H3K27me3
1059	2	128422113	128422179	FALSE	2	128425208	128425280	3028	H3K27me3
1060	5	150138866	150139148	FALSE	5	150149236	150149275	10087	H3K27me3
1061	13	28630826	28631710	TRUE	13	28631703	28631744	0	H3K27me3
1062	5	141320601	141320961	FALSE	5	141319920	141319985	615	H3K27me3
1063	17	74693885	74694163	FALSE	17	74692257	74692263	1621	H3K27me3
1064	13	100641317	100641646	TRUE	13	100641646	100641650	0	H3K27me3
1065	19	10671949	10672381	FALSE	19	10651634	10651635	20313	H3K27me3
1066	1	234408280	234408686	TRUE	1	234408481	234408579	0	H3K27me3
1067	11	50129456	50129456	FALSE	11	50129246	50129337	118	H3K27me3
1068	16	85965827	85966031	TRUE	16	85966006	85966032	0	H3K27me3
1069	10	104211319	104211388	FALSE	10	104214733	104214748	3344	H3K27me3
1070	17	4804374	4804838	FALSE	17	4808363	4808376	3524	H3K27me3
1071	3	128226071	128226565	FALSE	3	128224928	128225011	1059	H3K27me3
1072	20	57267528	57267680	FALSE	20	57298709	57298733	31028	H3K27me3
1073	10	133058339	133058857	TRUE	10	133058771	133058809	0	H3K27me3
1074	10	84559314	84559620	FALSE	10	84562426	84562471	2805	H3K27me3
1075	13	73028631	73029200	FALSE	13	73035571	73035571	6370	H3K27me3
1076	12	56914153	56914766	FALSE	12	56921713	56921809	6946	H3K27me3
1077	17	37028295	37028742	FALSE	17	37095177	37095303	66434	H3K27me3
1078	10	131682251	131682452	FALSE	10	131681721	131681785	465	H3K27me3
1079	1	74929525	74929791	FALSE	1	74925066	74925109	4415	H3K27me3
1080	1	75596336	75596758	FALSE	1	75598491	75598544	1732	H3K27me3
1081	5	29069919	29070581	TRUE	5	29070298	29070298	0	H3K27me3
1082	16	30774278	30774412	FALSE	16	30797883	30797919	23470	H3K27me3
1083	12	101294654	101295359	FALSE	12	101296505	101296529	1145	H3K27me3
1084	11	109292789	109292809	TRUE	11	109292781	109292816	0	H3K27me3
1085	17	13209886	13210190	FALSE	17	13209756	13209821	64	H3K27me3
1086	8	928459	928725	FALSE	8	928805	928818	79	H3K27me3
1087	22	20905343	20905646	FALSE	22	20945932	20946029	40285	H3K27me3
1088	22	30093932	30094093	FALSE	22	30093714	30093765	166	H3K27me3
1089	21	47343264	47343716	FALSE	21	47342389	47342445	818	H3K27me3
1090	11	46004264	46005012	FALSE	11	46000922	46000986	3277	H3K27me3
1091	1	247681439	247681581	TRUE	1	247681572	247681582	0	H3K27me3
1092	7	115862660	115863026	FALSE	7	115862415	115862417	242	H3K27me3
1093	8	130995990	130996306	FALSE	8	131032465	131032467	36158	H3K27me3
1094	17	48242743	48243287	TRUE	17	48242992	48243187	0	H3K27me3
1095	7	156263827	156264161	TRUE	7	156264122	156264169	0	H3K27me3
1096	1	157012966	157013346	FALSE	1	157012921	157012923	42	H3K27me3
1097	3	49450513	49450905	FALSE	3	49534388	49534397	83482	H3K27me3
1098	13	50706663	50706912	FALSE	13	50706376	50706388	274	H3K27me3
1099	8	145498936	145499016	FALSE	8	145556641	145556655	57624	H3K27me3
1100	1	17944499	17944660	FALSE	1	17863033	17863034	81464	H3K27me3
1101	1	63790044	63790234	TRUE	1	63790233	63790240	0	H3K27me3
1102	19	55458730	55459081	TRUE	19	55459034	55459092	0	H3K27me3
1103	1	152879586	152880324	TRUE	1	152880284	152880344	0	H3K27me3
1104	15	74465484	74465899	FALSE	15	74464289	74464322	1161	H3K27me3
1105	7	155867294	155868239	TRUE	7	155868233	155868241	0	H3K27me3
1106	11	68579907	68580041	FALSE	11	68575096	68575150	4756	H3K27me3
1107	16	8347939	8348327	TRUE	16	8348327	8348342	0	H3K27me3
1108	2	176978893	176979642	TRUE	2	176979065	176979088	0	H3K27me3
1109	10	54531263	54531653	FALSE	10	54527000	54527002	4260	H3K27me3
1110	17	33759512	33759957	TRUE	17	33759918	33759968	0	H3K27me3
1111	16	1128689	1128740	TRUE	16	1128731	1128795	0	H3K27me3
1112	7	72717666	72717666	FALSE	7	72721256	72721286	3589	H3K27me3
1113	7	1882029	1882029	FALSE	7	1893994	1894065	11964	H3K27me3
1114	7	41922091	41922264	TRUE	7	41922263	41922275	0	H3K27me3
1115	17	5019056	5019452	FALSE	17	5017621	5017625	1430	H3K27me3
1116	1	40090869	40091349	FALSE	1	40093343	40093406	1993	H3K27me3
1117	1	36863938	36864625	FALSE	1	36850816	36850835	13102	H3K27me3
1118	18	77441177	77441381	FALSE	18	77432766	77432769	8407	H3K27me3
1119	18	56934834	56935199	TRUE	18	56935189	56935201	0	H3K27me3
1120	2	78294210	78294359	FALSE	2	78296021	78296097	1661	H3K27me3
1121	6	32038747	32038887	FALSE	6	32048577	32048592	9689	H3K27me3
1122	6	169562427	169562540	FALSE	6	169559812	169559814	2612	H3K27me3
1123	9	14691289	14691289	FALSE	9	14696023	14696109	4733	H3K27me3
1124	19	51330265	51330453	TRUE	19	51330364	51330377	0	H3K27me3
1125	1	65990564	65990802	FALSE	1	65990520	65990528	35	H3K27me3
1126	10	29543503	29543732	FALSE	10	29565311	29565349	21578	H3K27me3
1127	15	89786496	89786761	FALSE	15	89792157	89792159	5395	H3K27me3
1128	9	8711763	8711966	FALSE	9	8710306	8710328	1434	H3K27me3
1129	6	166970252	166970727	FALSE	6	166974413	166974450	3685	H3K27me3
1130	2	67442559	67442584	FALSE	2	67438402	67438448	4110	H3K27me3
1131	10	77871644	77871644	FALSE	10	77877903	77877908	6258	H3K27me3
1132	15	74592566	74592786	FALSE	15	74605221	74605228	12434	H3K27me3
1133	14	25045625	25046090	TRUE	14	25046079	25046110	0	H3K27me3
1134	5	140254845	140255069	FALSE	5	140254239	140254265	579	H3K27me3
1135	5	140179493	140180255	FALSE	5	140180607	140180638	351	H3K27me3
1136	17	40167977	40168331	FALSE	17	40188184	40188227	19852	H3K27me3
1137	19	17932369	17932512	FALSE	19	17926005	17926077	6291	H3K27me3
1138	2	225862523	225862662	FALSE	2	225861623	225861649	873	H3K27me3
1139	7	155384895	155385272	TRUE	7	155384990	155385017	0	H3K27me3
1140	13	49108131	49108131	FALSE	13	49101004	49101039	7091	H3K27me3
1141	14	70547432	70547826	FALSE	14	70564607	70564704	16780	H3K27me3
1142	7	90338935	90339136	FALSE	7	90336663	90336680	2254	H3K27me3
1143	17	7019262	7019389	TRUE	17	7019363	7019420	0	H3K27me3
1144	14	103604264	103604700	FALSE	14	103586617	103586701	17562	H3K27me3
1145	3	111577743	111577968	FALSE	3	111580355	111580355	2386	H3K27me3
1146	15	25123491	25123731	FALSE	15	25122448	25122500	990	H3K27me3
1147	7	47622177	47622279	FALSE	7	47624300	47624358	2020	H3K27me3
1148	1	38218080	38218194	TRUE	1	38218185	38218196	0	H3K27me3
1149	6	31649469	31649502	FALSE	6	31622755	31622880	26588	H3K27me3
1150	8	11720161	11720363	FALSE	8	11773183	11773331	52819	H3K27me3
1151	19	47610813	47611314	FALSE	19	47535542	47535562	75250	H3K27me3
1152	15	24506381	24506388	FALSE	15	24505802	24505844	536	H3K27me3
1153	11	58736000	58736104	TRUE	11	58736100	58736129	0	H3K27me3
1154	11	31824262	31824644	TRUE	11	31824638	31824674	0	H3K27me3
1155	10	118387207	118387518	TRUE	10	118387417	118387432	0	H3K27me3
1156	10	78870177	78870221	FALSE	10	78869509	78869622	554	H3K27me3
1157	20	25731839	25732163	FALSE	20	25738531	25738589	6367	H3K27me3
1158	22	18038146	18038436	FALSE	22	18039113	18039119	676	H3K27me3
1159	19	17579339	17579559	FALSE	19	17576003	17576014	3324	H3K27me3
1160	11	2162478	2162510	TRUE	11	2162511	2162517	0	H3K27me3
1161	16	2837903	2838122	FALSE	16	2835764	2835786	2116	H3K27me3
1162	1	111218079	111218282	TRUE	1	111218283	111218309	0	H3K27me3
1163	3	121949083	121949308	TRUE	3	121949305	121949326	0	H3K27me3
1164	6	466893	466935	TRUE	6	466913	466953	0	H3K27me3
1165	15	78748272	78748272	FALSE	15	78756869	78756906	8596	H3K27me3
1166	1	191120020	191120220	FALSE	1	191119765	191119795	224	H3K27me3
1167	12	121157892	121158681	FALSE	12	121138532	121138570	19321	H3K27me3
1168	14	68666556	68666788	TRUE	14	68666773	68666830	0	H3K27me3
1169	11	5617812	5617856	TRUE	11	5617807	5617916	0	H3K27me3
1170	8	134203272	134203339	FALSE	8	134204113	134204137	773	H3K27me3
1171	16	85309090	85309329	FALSE	16	85361512	85361540	52182	H3K27me3
1172	5	148520753	148520854	TRUE	5	148520779	148520915	0	H3K27me3
1173	6	10420904	10421069	TRUE	6	10421060	10421072	0	H3K27me3
1174	2	60762929	60763357	FALSE	2	60782856	60782864	19498	H3K27me3
1175	19	48993813	48994043	FALSE	19	49001314	49001325	7270	H3K27me3
1176	7	36134301	36134701	TRUE	7	36134676	36134703	0	H3K27me3
1177	3	118892313	118892461	FALSE	3	118897287	118897307	4825	H3K27me3
1178	21	44071404	44071703	FALSE	21	44071787	44071789	83	H3K27me3
1179	6	29395737	29395950	TRUE	6	29395886	29395956	0	H3K27me3
1180	2	27530829	27531124	TRUE	2	27531104	27531115	0	H3K27me3
1181	17	27048708	27049137	FALSE	17	26996874	26996937	51770	H3K27me3
1182	2	16245962	16246143	FALSE	2	16239205	16239205	6756	H3K27me3
1183	21	15645969	15646312	TRUE	21	15646310	15646319	0	H3K27me3
1184	11	63057478	63057592	TRUE	11	63057569	63057610	0	H3K27me3
1185	14	46184168	46184929	TRUE	14	46184465	46184491	0	H3K27me3
1186	19	39826677	39826821	FALSE	19	39819432	39819457	7219	H3K27me3
1187	16	19711803	19712046	FALSE	16	19708444	19708559	3243	H3K27me3
1188	15	80452205	80452305	FALSE	15	80436477	80436487	15717	H3K27me3
1189	2	219895012	219895417	FALSE	2	219896137	219896166	719	H3K27me3
1190	19	49993008	49993157	FALSE	19	49979697	49979804	13203	H3K27me3
1191	1	183155366	183155644	FALSE	1	183156327	183156423	682	H3K27me3
1192	5	134363823	134363973	FALSE	5	134363718	134363774	48	H3K27me3
1193	2	219155378	219155790	FALSE	2	219153583	219153624	1753	H3K27me3
1194	14	95235026	95235127	TRUE	14	95235072	95235074	0	H3K27me3
1195	14	24455908	24456378	FALSE	14	24484122	24484170	27743	H3K27me3
1196	22	45596969	45596980	FALSE	22	45640938	45641002	43957	H3K27me3
1197	7	4183598	4183976	FALSE	7	4180801	4180838	2759	H3K27me3
1198	2	1416847	1416889	FALSE	2	1417042	1417089	152	H3K27me3
1199	2	26174223	26174825	FALSE	2	26143289	26143486	30736	H3K27me3
1200	4	158140839	158141046	TRUE	4	158141041	158141121	0	H3K27me3
1201	17	27467966	27468334	FALSE	17	27471098	27471099	2763	H3K27me3
1202	17	72580962	72581014	TRUE	17	72581007	72581042	0	H3K27me3
1203	5	447746	447880	FALSE	5	451788	451793	3907	H3K27me3
1204	3	122043799	122044043	TRUE	3	122044008	122044040	0	H3K27me3
1205	17	37872806	37873698	FALSE	17	37874174	37874204	475	H3K27me3
1206	1	17475819	17476074	FALSE	1	17476160	17476202	85	H3K27me3
1207	2	82766427	82766850	FALSE	2	82766899	82766922	48	H3K27me3
1208	8	22132874	22132932	FALSE	8	22130041	22130080	2793	H3K27me3
1209	12	115134991	115135003	FALSE	12	115128204	115128243	6747	H3K27me3
1210	12	10956452	10956638	TRUE	12	10956625	10956627	0	H3K27me3
1211	13	23309930	23310203	TRUE	13	23310204	23310207	0	H3K27me3
1212	1	25893405	25893744	FALSE	1	25870837	25870862	22542	H3K27me3
1213	7	158217002	158217256	FALSE	7	158214976	158215027	1974	H3K27me3
1214	19	56168760	56168861	FALSE	19	56172354	56172380	3492	H3K27me3
1215	7	157643722	157644160	TRUE	7	157644141	157644193	0	H3K27me3
1216	15	22919832	22920169	FALSE	15	22923467	22923557	3297	H3K27me3
1217	4	11415958	11416117	TRUE	4	11415982	11416067	0	H3K27me3
1218	8	37797632	37797731	FALSE	8	37790436	37790454	7177	H3K27me3
1219	1	75863128	75863733	TRUE	1	75863624	75863631	0	H3K27me3
1220	7	65673056	65673056	FALSE	7	65675368	65675382	2311	H3K27me3
1221	14	105031052	105031243	FALSE	14	105036522	105036537	5278	H3K27me3
1222	17	78078605	78078845	FALSE	17	78083537	78083601	4691	H3K27me3
1223	3	98452812	98452940	FALSE	3	98426641	98426730	26081	H3K27me3
1224	18	4107003	4107379	TRUE	18	4107252	4107287	0	H3K27me3
1225	3	4867340	4868088	FALSE	3	4867237	4867272	67	H3K27me3
1226	11	8832938	8833047	FALSE	11	8852615	8852663	19567	H3K27me3
1227	16	89006440	89006455	TRUE	16	89006443	89006491	0	H3K27me3
1228	6	10410284	10410544	TRUE	6	10410537	10410552	0	H3K27me3
1229	16	88988174	88988340	FALSE	16	88988499	88988526	158	H3K27me3
1230	1	161280287	161280287	FALSE	1	161280038	161280055	231	H3K27me3
1231	17	12609620	12609956	TRUE	17	12609950	12609971	0	H3K27me3
1232	4	133190559	133190743	FALSE	4	133194950	133194970	4206	H3K27me3
1233	10	117061383	117061470	FALSE	10	117059109	117059189	2193	H3K27me3
1234	2	113542346	113542393	FALSE	2	113543108	113543114	714	H3K27me3
1235	4	42401149	42401242	FALSE	4	42401260	42401265	17	H3K27me3
1236	12	105322005	105322587	FALSE	12	105324137	105324177	1549	H3K27me3
1237	2	86418754	86418754	FALSE	2	86424475	86424482	5720	H3K27me3
1238	5	180466816	180467044	TRUE	5	180467033	180467057	0	H3K27me3
1239	12	5149153	5149153	TRUE	12	5149119	5149166	0	H3K27me3
1240	2	1377754	1377818	FALSE	2	1379963	1379975	2144	H3K27me3
1241	22	20906969	20907322	FALSE	22	20945932	20946029	38609	H3K27me3
1242	3	166528650	166528804	TRUE	3	166528784	166528815	0	H3K27me3
1243	3	171825011	171825530	FALSE	3	171830034	171830106	4503	H3K27me3
1244	1	77245769	77245843	FALSE	1	77246977	77247008	1133	H3K27me3
1245	2	177027440	177027621	FALSE	2	177048691	177048714	21069	H3K27me3
1246	16	80606759	80607358	FALSE	16	80607468	80607528	109	H3K27me3
1247	22	30642980	30643018	FALSE	22	30643983	30644060	964	H3K27me3
1248	22	19743892	19744051	TRUE	22	19744040	19744059	0	H3K27me3
1249	1	247712110	247712237	TRUE	1	247712191	247712243	0	H3K27me3
1250	16	48570215	48570215	FALSE	16	48563810	48563909	6305	H3K27me3
1251	8	39695907	39696463	FALSE	8	39692164	39692165	3741	H3K27me3
1252	1	37920908	37921012	FALSE	1	37912592	37912607	8300	H3K27me3
1253	16	71061931	71061931	FALSE	16	71029708	71029745	32185	H3K27me3
1254	15	75019302	75019302	FALSE	15	75019170	75019221	80	H3K27me3
1255	14	97091067	97091067	FALSE	14	97090560	97090567	499	H3K27me3
1256	12	20847154	20847358	FALSE	12	20846960	20846961	192	H3K27me3
1257	2	191398756	191398806	FALSE	2	191398174	191398207	548	H3K27me3
1258	19	49935893	49936274	TRUE	19	49936274	49936349	0	H3K27me3
1259	7	33080496	33080500	FALSE	7	33080506	33080510	5	H3K27me3
1260	8	74208160	74208341	TRUE	8	74208320	74208352	0	H3K27me3
1261	8	16859924	16860121	TRUE	8	16860038	16860132	0	H3K27me3
1262	3	52313923	52313923	FALSE	3	52311849	52311865	2057	H3K27me3
1263	7	4901337	4901523	FALSE	7	4900523	4900545	791	H3K27me3
1264	15	91415812	91416006	FALSE	15	91415789	91415804	7	H3K27me3
1265	10	72977761	72977773	FALSE	10	72964961	72964981	12779	H3K27me3
1266	10	98118884	98119151	TRUE	10	98119065	98119168	0	H3K27me3
1267	19	47157937	47157980	FALSE	19	47084836	47084836	73100	H3K27me3
1268	19	859065	859499	TRUE	19	859499	859506	0	H3K27me3
1269	13	112210710	112211105	TRUE	13	112211105	112211124	0	H3K27me3
1270	5	166710712	166710846	FALSE	5	166707097	166707199	3512	H3K27me3
1271	17	37820361	37820515	FALSE	17	37827136	37827145	6620	H3K27me3
1272	20	20065763	20065896	TRUE	20	20065737	20065768	0	H3K27me3
1273	12	54446019	54446100	FALSE	12	54435281	54435291	10727	H3K27me3
1274	10	95516861	95517382	FALSE	10	95522242	95522297	4859	H3K27me3
1275	1	91316223	91316318	FALSE	1	91315868	91315904	318	H3K27me3
1276	4	6732388	6732464	FALSE	4	6736055	6736082	3590	H3K27me3
1277	20	56286773	56287052	TRUE	20	56287047	56287120	0	H3K27me3
1278	12	54389264	54389477	TRUE	12	54389467	54389479	0	H3K27me3
1279	9	139566211	139566449	FALSE	9	139582921	139582946	16471	H3K27me3
1280	22	30476206	30476278	FALSE	22	30471426	30471519	4686	H3K27me3
1281	10	132999707	133000153	TRUE	10	132999751	132999764	0	H3K27me3
1282	16	85089777	85089949	FALSE	16	85083320	85083329	6447	H3K27me3
1283	6	30644235	30644478	FALSE	6	30683228	30683351	38749	H3K27me3
1284	9	30065995	30066120	FALSE	9	30064260	30064311	1683	H3K27me3
1285	8	20798259	20798886	TRUE	8	20798835	20798845	0	H3K27me3
1286	11	119999693	119999699	FALSE	11	120002457	120002568	2757	H3K27me3
1287	9	101559173	101559275	FALSE	9	101560093	101560128	817	H3K27me3
1288	1	37920820	37920837	FALSE	1	37912592	37912607	8212	H3K27me3
1289	11	8680494	8680729	FALSE	11	8699273	8699294	18543	H3K27me3
1290	21	44161884	44162219	FALSE	21	44149311	44149357	12526	H3K27me3
1291	2	137748455	137748833	FALSE	2	137749369	137749379	535	H3K27me3
1292	8	145748059	145748901	FALSE	8	145790983	145791009	42081	H3K27me3
1293	8	6795980	6796499	TRUE	8	6796460	6796500	0	H3K27me3
1294	3	50315885	50316562	FALSE	3	50314187	50314195	1689	H3K27me3
1295	20	62328014	62328084	FALSE	20	62391081	62391128	62996	H3K27me3
1296	4	57522881	57523055	TRUE	4	57523052	57523062	0	H3K27me3
1297	5	1316038	1316636	FALSE	5	1313405	1313481	2556	H3K27me3
1298	11	19745293	19745484	FALSE	11	19733250	19733286	12006	H3K27me3
1299	11	118492463	118493143	FALSE	11	118479143	118479217	13245	H3K27me3
1300	6	2876762	2876805	FALSE	6	2866435	2866494	10267	H3K27me3
1301	7	138794915	138795041	FALSE	7	138795515	138795588	473	H3K27me3
1302	1	161068252	161068715	FALSE	1	161065873	161065904	2347	H3K27me3
1303	8	24372162	24372652	FALSE	8	24371120	24371128	1033	H3K27me3
1304	19	4677230	4677602	FALSE	19	4671665	4671737	5492	H3K27me3
1305	3	194500865	194501102	FALSE	3	194500686	194500745	119	H3K27me3
1306	4	62606570	62606570	FALSE	4	62604934	62604962	1607	H3K27me3
1307	20	58203488	58203535	TRUE	20	58203508	58203547	0	H3K27me3
1308	6	43478455	43478491	FALSE	6	43485846	43485870	7354	H3K27me3
1309	17	37775816	37776286	FALSE	17	37775544	37775583	232	H3K27me3
1310	8	137195133	137195146	FALSE	8	137191922	137191969	3163	H3K27me3
1311	15	100681253	100681253	FALSE	15	100676427	100676487	4765	H3K27me3
1312	7	155738650	155739055	TRUE	7	155739052	155739061	0	H3K27me3
1313	7	157730162	157730496	TRUE	7	157730412	157730415	0	H3K27me3
1314	5	177764237	177764408	FALSE	5	177755385	177755458	8778	H3K27me3
1315	10	13749193	13749953	FALSE	10	13751903	13751905	1949	H3K27me3
1316	2	121371842	121372101	FALSE	2	121371073	121371111	730	H3K27me3
1317	18	400466	400789	FALSE	18	401248	401298	458	H3K27me3
1318	8	72754469	72755052	TRUE	8	72755053	72755068	0	H3K27me3
1319	17	36715787	36715953	FALSE	17	36730299	36730311	14345	H3K27me3
1320	9	140401382	140401576	FALSE	9	140385306	140385323	16058	H3K27me3
1321	5	135415258	135416613	FALSE	5	135414791	135414858	399	H3K27me3
1322	11	128812846	128813008	FALSE	11	128801711	128801741	11104	H3K27me3
1323	17	80970434	80970892	FALSE	17	80968924	80968965	1468	H3K27me3
1324	2	238360110	238360201	FALSE	2	238367165	238367169	6963	H3K27me3
1325	8	6323131	6323299	FALSE	8	6325812	6325946	2512	H3K27me3
1326	11	71952131	71952431	FALSE	11	71969688	71969711	17256	H3K27me3
1327	1	108735228	108735893	FALSE	1	108726866	108726935	8292	H3K27me3
1328	4	8869045	8869245	FALSE	4	8868850	8868902	142	H3K27me3
1329	10	72311779	72312093	FALSE	10	72312583	72312600	489	H3K27me3
1330	7	115968107	115968460	TRUE	7	115968437	115968463	0	H3K27me3
1331	13	113832355	113832706	FALSE	13	113832901	113832940	194	H3K27me3
1332	3	185540270	185540407	TRUE	3	185540408	185540411	0	H3K27me3
1333	6	30231639	30232015	FALSE	6	30224993	30225033	6605	H3K27me3
1334	17	78865263	78865373	FALSE	17	78851829	78851838	13424	H3K27me3
1335	1	152161237	152162025	TRUE	1	152162025	152162043	0	H3K27me3
1336	19	14616722	14617122	FALSE	19	14613332	14613332	3389	H3K27me3
1337	14	52536666	52536893	TRUE	14	52536857	52536906	0	H3K27me3
1338	2	114033360	114033830	TRUE	2	114033828	114033835	0	H3K27me3
1339	5	1053545	1054113	TRUE	5	1054100	1054121	0	H3K27me3
1340	11	120434880	120435056	FALSE	11	120440484	120440488	5427	H3K27me3
1341	14	38725536	38726019	TRUE	14	38725939	38725981	0	H3K27me3
1342	1	54199825	54200587	FALSE	1	54202025	54202130	1437	H3K27me3
1343	2	37892556	37893255	FALSE	2	37906354	37906366	13098	H3K27me3
1344	3	101893424	101893475	FALSE	3	101894546	101894569	1070	H3K27me3
1345	12	131622284	131623340	FALSE	12	131623404	131623407	63	H3K27me3
1346	17	43974869	43975063	TRUE	17	43975057	43975078	0	H3K27me3
1347	2	171678202	171680337	TRUE	2	171680319	171680353	0	H3K27me3
1348	10	89802177	89802559	FALSE	10	89810199	89810325	7639	H3K27me3
1349	12	115117351	115117748	FALSE	12	115128204	115128243	10455	H3K27me3
1350	7	128550860	128550946	FALSE	7	128549631	128549715	1144	H3K27me3
1351	20	45527673	45528516	TRUE	20	45528455	45528519	0	H3K27me3
1352	11	85904644	85904657	FALSE	11	85903098	85903182	1461	H3K27me3
1353	6	151937197	151937653	TRUE	6	151937596	151937668	0	H3K27me3
1354	17	27944585	27945255	FALSE	17	27963615	27963643	18359	H3K27me3
1355	22	28073992	28074146	FALSE	22	28074305	28074326	158	H3K27me3
1356	7	1882997	1883251	FALSE	7	1893994	1894065	10742	H3K27me3
1357	14	74813995	74814251	FALSE	14	74815177	74815183	925	H3K27me3
1358	17	62775713	62776373	FALSE	17	62772486	62772534	3178	H3K27me3
1359	13	111996865	111997258	TRUE	13	111997113	111997125	0	H3K27me3
1360	8	142276422	142276604	FALSE	8	142319053	142319064	42448	H3K27me3
1361	13	36050901	36050993	FALSE	13	36035857	36035862	15038	H3K27me3
1362	6	26018127	26018185	FALSE	6	25987209	25987259	30867	H3K27me3
1363	20	52226460	52226582	FALSE	20	52225203	52225243	1216	H3K27me3
1364	17	46651945	46652938	TRUE	17	46652932	46652947	0	H3K27me3
1365	7	138348995	138349443	FALSE	7	138351924	138351932	2480	H3K27me3
1366	17	46651186	46651722	TRUE	17	46651715	46651734	0	H3K27me3
1367	13	95752989	95753079	FALSE	13	95751420	95751424	1564	H3K27me3
1368	18	77292410	77292555	TRUE	18	77292536	77292623	0	H3K27me3
1369	2	3452347	3452624	FALSE	2	3447597	3447602	4744	H3K27me3
1370	14	96722282	96722511	FALSE	14	96721688	96721691	590	H3K27me3
1371	2	160802594	160803214	FALSE	2	160800182	160800182	2411	H3K27me3
1372	16	3988694	3988869	FALSE	16	3985925	3986061	2632	H3K27me3
1373	9	92063537	92063609	FALSE	9	92006440	92006450	57086	H3K27me3
1374	1	8772712	8772984	FALSE	1	8780779	8780803	7794	H3K27me3
1375	12	115118777	115118812	FALSE	12	115128204	115128243	9391	H3K27me3
1376	7	2563611	2563909	FALSE	7	2562006	2562049	1561	H3K27me3
1377	8	144437314	144437541	FALSE	8	144430453	144430482	6831	H3K27me3
1378	14	54423449	54423845	TRUE	14	54423825	54423851	0	H3K27me3
1379	13	27049381	27050213	FALSE	13	27044111	27044174	5206	H3K27me3
1380	12	24912814	24913804	FALSE	12	24916011	24916030	2206	H3K27me3
1381	20	24630818	24630982	FALSE	20	24630254	24630288	529	H3K27me3
1382	15	96904723	96904960	TRUE	15	96904957	96904967	0	H3K27me3
1383	13	28896488	28896826	FALSE	13	28910441	28910494	13614	H3K27me3
1384	3	42742993	42743203	FALSE	3	42742865	42742975	17	H3K27me3
1385	15	37395084	37395171	FALSE	15	37407166	37407313	11994	H3K27me3
1386	20	39995649	39996237	TRUE	20	39996192	39996263	0	H3K27me3
1387	14	65005951	65006071	FALSE	14	65003429	65003442	2508	H3K27me3
1388	1	151811923	151812710	FALSE	1	151814624	151814646	1913	H3K27me3
1389	10	104613613	104613787	FALSE	10	104600359	104600481	13131	H3K27me3
1390	18	46386267	46386361	FALSE	18	46387699	46387771	1337	H3K27me3
1391	17	4439394	4439909	FALSE	17	4438530	4438652	741	H3K27me3
1392	14	54686184	54686625	FALSE	14	54686708	54686712	82	H3K27me3
1393	16	58533743	58533808	FALSE	16	58526386	58526404	7338	H3K27me3
1394	17	52978583	52978856	FALSE	17	52979560	52979677	703	H3K27me3
1395	2	42329652	42329807	FALSE	2	42340763	42340768	10955	H3K27me3
1396	3	182982918	182983386	FALSE	3	182989571	182989687	6184	H3K27me3
1397	19	11289349	11289376	FALSE	19	11270967	11271095	18253	H3K27me3
1398	3	62934644	62934865	FALSE	3	62934489	62934611	32	H3K27me3
1399	5	176166550	176166980	FALSE	5	176167456	176167592	475	H3K27me3
1400	12	115109452	115109934	FALSE	12	115100922	115101029	8422	H3K27me3
1401	14	95047591	95047632	FALSE	14	95047524	95047551	39	H3K27me3
1402	1	11236266	11236647	FALSE	1	11241335	11241352	4687	H3K27me3
1403	4	54965829	54965904	TRUE	4	54965901	54965909	0	H3K27me3
1404	2	232230050	232230331	FALSE	2	232231968	232231972	1636	H3K27me3
1405	10	179114	179725	TRUE	10	179584	179585	0	H3K27me3
1406	18	32958206	32958369	FALSE	18	32958862	32958922	492	H3K27me3
1407	5	10702302	10702469	FALSE	5	10702522	10702684	52	H3K27me3
1408	11	48073699	48073906	FALSE	11	48088886	48088929	14979	H3K27me3
1409	9	138008891	138009270	FALSE	9	138009555	138009565	284	H3K27me3
1410	12	92535822	92535900	FALSE	12	92543726	92543736	7825	H3K27me3
1411	15	40544174	40544427	FALSE	15	40530133	40530158	14015	H3K27me3
1412	16	67199335	67200181	FALSE	16	67203560	67203569	3378	H3K27me3
1413	2	119615496	119616769	TRUE	2	119616756	119616781	0	H3K27me3
1414	17	9862446	9862924	TRUE	17	9862914	9862932	0	H3K27me3
1415	1	6519923	6520389	FALSE	1	6518138	6518237	1685	H3K27me3
1416	6	44628990	44629403	FALSE	6	44631170	44631181	1766	H3K27me3
1417	2	217291577	217291644	FALSE	2	217300280	217300337	8635	H3K27me3
1418	6	27831707	27832180	FALSE	6	27802757	27802788	28918	H3K27me3
1419	12	2800182	2801158	TRUE	12	2800223	2800291	0	H3K27me3
1420	18	56529755	56529866	FALSE	18	56528353	56528380	1374	H3K27me3
1421	11	69264259	69264679	FALSE	11	69262099	69262189	2069	H3K27me3
1422	7	107641490	107641796	TRUE	7	107641668	107641675	0	H3K27me3
1423	7	4859125	4859667	FALSE	7	4877469	4877638	17801	H3K27me3
1424	17	19881720	19881916	FALSE	17	19891546	19891586	9629	H3K27me3
1425	7	139929429	139929855	TRUE	7	139929670	139929753	0	H3K27me3
1426	2	87018929	87018966	FALSE	2	87022859	87022872	3892	H3K27me3
1427	1	6309300	6310075	FALSE	1	6306737	6306758	2541	H3K27me3
1428	11	6592066	6592745	FALSE	11	6582907	6582982	9083	H3K27me3
1429	4	155661691	155661929	TRUE	4	155661895	155661958	0	H3K27me3
1430	12	124718401	124718939	FALSE	12	124707079	124707105	11295	H3K27me3
1431	5	1049232	1049344	TRUE	5	1049193	1049232	0	H3K27me3
1432	4	156679949	156680013	FALSE	4	156679323	156679388	560	H3K27me3
1433	7	139367500	139367969	FALSE	7	139370341	139370405	2371	H3K27me3
1434	17	64351144	64351144	FALSE	17	64348382	64348393	2750	H3K27me3
1435	17	750848	751709	TRUE	17	751462	751486	0	H3K27me3
1436	7	36700916	36701016	FALSE	7	36700726	36700813	102	H3K27me3
1437	1	169076954	169077065	FALSE	1	169077470	169077471	404	H3K27me3
1438	16	58019866	58019984	FALSE	16	58019748	58019800	65	H3K27me3
1439	2	38065233	38065293	FALSE	2	38067182	38067305	1888	H3K27me3
1440	15	89178776	89178874	FALSE	15	89197368	89197396	18493	H3K27me3
1441	15	96901342	96901651	TRUE	15	96901647	96901655	0	H3K27me3
1442	16	84840283	84840564	FALSE	16	84839187	84839243	1039	H3K27me3
1443	2	171312378	171312686	FALSE	2	171311151	171311226	1151	H3K27me3
1444	2	201271022	201271178	FALSE	2	201272777	201272916	1598	H3K27me3
1445	6	45545177	45545578	TRUE	6	45545539	45545601	0	H3K27me3
1446	17	3433428	3433632	TRUE	17	3433616	3433647	0	H3K27me3
1447	15	78558291	78558459	FALSE	15	78544690	78544735	13555	H3K27me3
1448	8	6630930	6630930	FALSE	8	6636788	6636830	5857	H3K27me3
1449	7	25900167	25900355	TRUE	7	25900315	25900377	0	H3K27me3
1450	1	177319809	177320037	TRUE	1	177320038	177320060	0	H3K27me3
1451	5	132166663	132166725	FALSE	5	132165621	132165676	986	H3K27me3
1452	17	80187471	80188425	FALSE	17	80187370	80187375	95	H3K27me3
1453	4	8866877	8867225	TRUE	4	8867096	8867117	0	H3K27me3
1454	2	171676553	171676925	TRUE	2	171676922	171676938	0	H3K27me3
1455	16	1133074	1133172	TRUE	16	1133168	1133176	0	H3K27me3
1456	1	227962723	227962873	FALSE	1	227971963	227972067	9089	H3K27me3
1457	7	101499638	101500514	FALSE	7	101508843	101508862	8328	H3K27me3
1458	14	95047880	95048102	TRUE	14	95048095	95048119	0	H3K27me3
1459	6	85476027	85476373	FALSE	6	85477529	85477578	1155	H3K27me3
1460	4	48096094	48096215	FALSE	4	48095390	48095394	699	H3K27me3
1461	8	106810858	106811143	TRUE	8	106811105	106811131	0	H3K27me3
1462	1	201617042	201617346	TRUE	1	201617289	201617361	0	H3K27me3
1463	22	20192371	20192493	FALSE	22	20186757	20186774	5596	H3K27me3
1464	6	34482460	34482479	FALSE	6	34477189	34477228	5231	H3K27me3
1465	2	108159223	108159671	FALSE	2	108162395	108162442	2723	H3K27me3
1466	14	95538245	95538480	FALSE	14	95537682	95537751	493	H3K27me3
1467	18	24050105	24050424	FALSE	18	24036085	24036091	14013	H3K27me3
1468	4	7282819	7283551	FALSE	4	7281783	7281892	926	H3K27me3
1469	4	103941189	103941300	FALSE	4	103918024	103918065	23123	H3K27me3
1470	12	46663660	46663900	FALSE	12	46666354	46666435	2453	H3K27me3
1471	11	125038640	125039082	FALSE	11	125037528	125037724	915	H3K27me3
1472	16	2047550	2047871	FALSE	16	2070386	2070498	22514	H3K27me3
1473	12	130434373	130434412	FALSE	12	130434480	130434496	67	H3K27me3
1474	5	66563675	66563789	FALSE	5	66560461	66560474	3200	H3K27me3
1475	8	144576604	144577094	FALSE	8	144584040	144584045	6945	H3K27me3
1476	10	72689312	72689549	FALSE	10	72685127	72685173	4138	H3K27me3
1477	4	3487014	3487334	TRUE	4	3487298	3487321	0	H3K27me3
1478	7	1959607	1960073	TRUE	7	1959585	1959652	0	H3K27me3
1479	11	69286145	69286352	FALSE	11	69276472	69276525	9619	H3K27me3
1480	15	99409194	99409957	FALSE	15	99417964	99417984	8006	H3K27me3
1481	8	29732519	29732605	FALSE	8	29730871	29730882	1636	H3K27me3
1482	5	171534716	171535052	FALSE	5	171522784	171522804	11911	H3K27me3
1483	14	37135898	37136391	TRUE	14	37136250	37136265	0	H3K27me3
1484	7	25898206	25898446	TRUE	7	25898430	25898448	0	H3K27me3
1485	14	71276990	71277192	FALSE	14	71274188	71274203	2786	H3K27me3
1486	9	136445379	136445425	FALSE	9	136461962	136461971	16536	H3K27me3
1487	22	46240067	46240067	FALSE	22	46254344	46254364	14276	H3K27me3
1488	8	631115	631541	FALSE	8	636937	636974	5395	H3K27me3
1489	12	21910766	21911180	TRUE	12	21911047	21911065	0	H3K27me3
1490	6	35108882	35108939	FALSE	6	35107230	35107276	1605	H3K27me3
1491	5	14406585	14406732	FALSE	5	14391774	14391779	14805	H3K27me3
1492	17	80969515	80969749	FALSE	17	80968924	80968965	549	H3K27me3
1493	4	87281434	87281593	FALSE	4	87282264	87282341	670	H3K27me3
1494	4	38111594	38111769	FALSE	4	38122578	38122606	10808	H3K27me3
1495	12	114881453	114881844	TRUE	12	114881813	114881864	0	H3K27me3
1496	17	46682390	46682410	TRUE	17	46682402	46682413	0	H3K27me3
1497	17	46659939	46660097	TRUE	17	46660073	46660131	0	H3K27me3
1498	15	70354647	70354825	FALSE	15	70347464	70347476	7170	H3K27me3
1499	2	191724430	191724582	TRUE	2	191724532	191724591	0	H3K27me3
1500	16	2083151	2083178	FALSE	16	2070575	2070593	12557	H3K27me3
1501	17	70339099	70339295	FALSE	17	70342629	70342652	3333	H3K27me3
1502	2	36582038	36582270	TRUE	2	36582268	36582276	0	H3K27me3
1503	2	157185891	157186321	TRUE	2	157186319	157186334	0	H3K27me3
1504	11	12698900	12699661	FALSE	11	12704034	12704103	4372	H3K27me3
1505	5	1010925	1011366	TRUE	5	1011341	1011393	0	H3K27me3
1506	5	112824614	112824700	FALSE	5	112825139	112825267	438	H3K27me3
1507	9	18438648	18439123	FALSE	9	18437753	18437784	863	H3K27me3
1508	3	147131069	147131860	FALSE	3	147133146	147133164	1285	H3K27me3
1509	5	133771508	133772797	FALSE	5	133791806	133791859	19008	H3K27me3
1510	17	36719654	36720382	FALSE	17	36730299	36730311	9916	H3K27me3
1511	6	149803087	149803547	FALSE	6	149798936	149798961	4125	H3K27me3
1512	12	10251536	10252119	TRUE	12	10251971	10252126	0	H3K27me3
1513	17	36717733	36718549	FALSE	17	36730299	36730311	11749	H3K27me3
1514	6	123959036	123959721	TRUE	6	123959589	123959664	0	H3K27me3
1515	21	40361611	40362229	FALSE	21	40359809	40359826	1784	H3K27me3
1516	10	77542354	77542582	FALSE	10	77541923	77541943	410	H3K27me3
1517	1	8271918	8272277	FALSE	1	8270410	8270509	1408	H3K27me3
1518	22	22007154	22007154	FALSE	22	22027027	22027033	19872	H3K27me3
1519	7	29519323	29519651	FALSE	7	29520134	29520187	482	H3K27me3
1520	5	176784715	176784914	FALSE	5	176786111	176786115	1196	H3K27me3
1521	5	167614881	167615258	FALSE	5	167602912	167602948	11932	H3K27me3
1522	22	27727320	27727657	TRUE	22	27727617	27727658	0	H3K27me3
1523	10	126308034	126308552	FALSE	10	126273538	126273638	34395	H3K27me3
1524	17	70115608	70115868	TRUE	17	70115641	70115686	0	H3K27me3
1525	8	142264769	142264816	FALSE	8	142319053	142319064	54236	H3K27me3
1526	21	45246252	45246441	FALSE	21	45249566	45249613	3124	H3K27me3
1527	8	120684921	120685183	FALSE	8	120684101	120684108	812	H3K27me3
1528	19	36246402	36246816	FALSE	19	36238935	36238940	7461	H3K27me3
1529	11	18477299	18477680	FALSE	11	18480748	18480775	3067	H3K27me3
1530	2	25473895	25474327	FALSE	2	25505171	25505204	30843	H3K27me3
1531	17	7287271	7287922	FALSE	17	7283596	7283619	3651	H3K27me3
1532	1	221054201	221054615	FALSE	1	221051948	221051951	2249	H3K27me3
1533	6	151646601	151647133	FALSE	6	151652018	151652106	4884	H3K27me3
1534	12	25102162	25102467	FALSE	12	25107141	25107155	4673	H3K27me3
1535	15	96868989	96869220	TRUE	15	96869202	96869224	0	H3K27me3
1536	7	155276653	155276880	TRUE	7	155276879	155276881	0	H3K27me3
1537	3	155394092	155394292	FALSE	3	155392758	155392776	1315	H3K27me3
1538	21	36041178	36041579	TRUE	21	36041570	36041580	0	H3K27me3
1539	2	176969612	176970709	TRUE	2	176970696	176970737	0	H3K27me3
1540	17	39204767	39204922	TRUE	17	39204902	39204950	0	H3K27me3
1541	8	99961376	99961768	TRUE	8	99961756	99961778	0	H3K27me3
1542	17	59273702	59273979	FALSE	17	59273074	59273144	557	H3K27me3
1543	11	29616108	29616398	FALSE	11	29615549	29615608	499	H3K27me3
1544	7	16626224	16626530	FALSE	7	16623433	16623442	2781	H3K27me3
1545	16	88496788	88497077	FALSE	16	88520566	88520594	23488	H3K27me3
1546	9	124726047	124726261	FALSE	9	124713662	124713693	12353	H3K27me3
1547	16	79030857	79030890	FALSE	16	79029696	79029703	1153	H3K27me3
1548	17	77834118	77834299	FALSE	17	77834033	77834064	53	H3K27me3
1549	19	10397537	10397612	FALSE	19	10397621	10397769	8	H3K27me3
1550	10	112404974	112404997	FALSE	10	112414576	112414685	9578	H3K27me3
1551	11	124629580	124629925	FALSE	11	124629395	124629447	132	H3K27me3
1552	1	170699423	170699473	TRUE	1	170699465	170699492	0	H3K27me3
1553	7	101556183	101556588	FALSE	7	101553793	101553805	2377	H3K27me3
1554	2	202937608	202937892	FALSE	2	202939667	202939723	1774	H3K27me3
1555	9	89382014	89382549	FALSE	9	89378035	89378052	3961	H3K27me3
1556	5	67586170	67586258	FALSE	5	67573034	67573177	12992	H3K27me3
1557	13	106063138	106063172	FALSE	13	106055517	106055519	7618	H3K27me3
1558	3	169684056	169684124	FALSE	3	169678689	169678860	5195	H3K27me3
1559	2	60755263	60755743	FALSE	2	60740946	60741053	14209	H3K27me3
1560	12	132922227	132922442	TRUE	12	132922414	132922460	0	H3K27me3
1561	13	25862290	25862438	FALSE	13	25863244	25863294	805	H3K27me3
1562	4	174429872	174430487	FALSE	4	174410552	174410572	19299	H3K27me3
1563	7	106505688	106505688	FALSE	7	106504294	106504323	1364	H3K27me3
1564	3	188034516	188034983	TRUE	3	188034724	188034752	0	H3K27me3
1565	2	121523609	121523682	FALSE	2	121533733	121533849	10050	H3K27me3
1566	6	71836774	71836938	FALSE	6	71834050	71834069	2704	H3K27me3
1567	8	23203954	23204124	FALSE	8	23196468	23196478	7475	H3K27me3
1568	11	3177729	3178024	FALSE	11	3178919	3178951	894	H3K27me3
1569	9	138945537	138945869	FALSE	9	138958251	138958335	12381	H3K27me3
1570	12	124870112	124870323	FALSE	12	124880745	124880758	10421	H3K27me3
1571	11	70517294	70517411	FALSE	11	70517535	70517564	123	H3K27me3
1572	19	21264982	21265421	FALSE	19	21248716	21248733	16248	H3K27me3
1573	1	153940985	153941186	FALSE	1	153934307	153934321	6663	H3K27me3
1574	2	235933057	235933204	FALSE	2	235924444	235924446	8610	H3K27me3
1575	5	1394296	1394484	TRUE	5	1394477	1394492	0	H3K27me3
1576	11	10626010	10626235	FALSE	11	10631435	10631479	5199	H3K27me3
1577	11	1750353	1750381	FALSE	11	1752005	1752027	1623	H3K27me3
1578	1	60144668	60144784	FALSE	1	60143537	60143538	1129	H3K27me3
1579	8	49462961	49463393	FALSE	8	49460705	49460736	2224	H3K27me3
1580	5	323320	323907	TRUE	5	323310	323325	0	H3K27me3
1581	10	8441710	8441898	FALSE	10	8442245	8442248	346	H3K27me3
1582	14	95826734	95826997	FALSE	14	95830210	95830245	3212	H3K27me3
1583	4	70860684	70860860	TRUE	4	70860748	70860783	0	H3K27me3
1584	12	123380870	123380891	FALSE	12	123420651	123420662	39759	H3K27me3
1585	4	186393429	186393544	TRUE	4	186393439	186393459	0	H3K27me3
1586	14	91770145	91770418	FALSE	14	91786765	91786795	16346	H3K27me3
1587	20	20388548	20388968	FALSE	20	20386422	20386494	2053	H3K27me3
1588	14	70186565	70186639	FALSE	14	70187877	70187894	1237	H3K27me3
1589	13	114108471	114108652	FALSE	13	114133241	114133339	24588	H3K27me3
1590	1	167682516	167682729	TRUE	1	167682630	167682635	0	H3K27me3
1591	6	32977674	32978129	TRUE	6	32977689	32977690	0	H3K27me3
1592	2	204801413	204801508	FALSE	2	204800184	204800231	1181	H3K27me3
1593	11	66839085	66839191	FALSE	11	66809488	66809490	29594	H3K27me3
1594	17	17418691	17419243	FALSE	17	17407437	17407504	11186	H3K27me3
1595	5	10649381	10650351	TRUE	5	10650323	10650362	0	H3K27me3
1596	11	66783241	66783268	FALSE	11	66789842	66789853	6573	H3K27me3
1597	2	242842666	242842749	FALSE	2	242857765	242857875	15015	H3K27me3
1598	9	140172190	140172265	FALSE	9	140181493	140181547	9227	H3K27me3
1599	7	50735459	50735730	TRUE	7	50735535	50735567	0	H3K27me3
1600	12	115112189	115112626	FALSE	12	115100922	115101029	11159	H3K27me3
1601	12	22089560	22090231	FALSE	12	22086498	22086541	3018	H3K27me3
1602	16	49525139	49525304	FALSE	16	49521547	49521581	3557	H3K27me3
1603	2	239343083	239343317	FALSE	2	239330505	239330601	12481	H3K27me3
1604	7	138604240	138604338	FALSE	7	138602656	138602709	1530	H3K27me3
1605	4	174452495	174453287	FALSE	4	174462569	174462627	9281	H3K27me3
1606	13	101173760	101174420	FALSE	13	101166702	101166841	6918	H3K27me3
1607	3	64670459	64670515	FALSE	3	64683305	64683318	12789	H3K27me3
1608	17	41836261	41836563	FALSE	17	41828302	41828315	7945	H3K27me3
1609	2	223185564	223185752	TRUE	2	223185643	223185646	0	H3K27me3
1610	6	44528765	44528958	TRUE	6	44528826	44528851	0	H3K27me3
1611	11	61248435	61248556	FALSE	11	61247313	61247315	1119	H3K27me3
1612	12	71613236	71613524	FALSE	12	71620098	71620263	6573	H3K27me3
1613	3	18002982	18003561	FALSE	3	18003675	18003717	113	H3K27me3
1614	10	118429481	118429648	FALSE	10	118426668	118426751	2729	H3K27me3
1615	6	6321052	6321209	TRUE	6	6321193	6321241	0	H3K27me3
1616	12	133302138	133302266	FALSE	12	133389116	133389213	86849	H3K27me3
1617	2	25585619	25585766	FALSE	2	25591284	25591354	5517	H3K27me3
1618	6	134209935	134210159	TRUE	6	134210154	134210169	0	H3K27me3
1619	11	70001754	70002020	FALSE	11	69997726	69997747	4006	H3K27me3
1620	1	233765117	233765350	FALSE	1	233767823	233767892	2472	H3K27me3
1621	6	148869461	148869895	TRUE	6	148869881	148869930	0	H3K27me3
1622	2	64710206	64710244	FALSE	2	64700909	64700981	9224	H3K27me3
1623	6	141242677	141243027	TRUE	6	141242999	141243050	0	H3K27me3
1624	1	207069392	207069840	TRUE	1	207069789	207069836	0	H3K27me3
1625	20	36932381	36932397	FALSE	20	36933163	36933257	765	H3K27me3
1626	9	98784802	98785110	TRUE	9	98784807	98784840	0	H3K27me3
1627	20	35274627	35274652	FALSE	20	35286700	35286760	12047	H3K27me3
1628	19	52266295	52266546	TRUE	19	52266516	52266548	0	H3K27me3
1629	9	127048213	127048628	FALSE	9	127022272	127022311	25901	H3K27me3
1630	1	165394372	165394802	TRUE	1	165394648	165394725	0	H3K27me3
1631	13	36430134	36430611	FALSE	13	36424073	36424186	5947	H3K27me3
1632	8	1765312	1765358	FALSE	8	1770024	1770093	4665	H3K27me3
1633	7	99216208	99216467	FALSE	7	99217490	99217491	1022	H3K27me3
1634	13	36050713	36050844	FALSE	13	36035857	36035862	14850	H3K27me3
1635	17	54785042	54785335	TRUE	17	54785333	54785369	0	H3K27me3
1636	10	63796694	63797265	FALSE	10	63788276	63788290	8403	H3K27me3
1637	1	15175286	15175356	TRUE	1	15175351	15175420	0	H3K27me3
1638	12	131484594	131484942	FALSE	12	131499203	131499259	14260	H3K27me3
1639	3	45595462	45595990	FALSE	3	45590556	45590605	4856	H3K27me3
1640	6	32055447	32055629	TRUE	6	32055608	32055643	0	H3K27me3
1641	10	134914698	134915608	TRUE	10	134915342	134915342	0	H3K27me3
1642	2	105473340	105474472	TRUE	2	105474469	105474521	0	H3K27me3
1643	19	46999118	46999307	FALSE	19	46991746	46991762	7355	H3K27me3
1644	2	96810531	96811264	FALSE	2	96801627	96801645	8885	H3K27me3
1645	17	46669485	46670029	TRUE	17	46670028	46670032	0	H3K27me3
1646	6	10382738	10383147	TRUE	6	10383146	10383180	0	H3K27me3
1647	17	42431627	42432165	FALSE	17	42443637	42443651	11471	H3K27me3
1648	8	120219902	120220094	TRUE	8	120220091	120220129	0	H3K27me3
1649	17	41832466	41833161	FALSE	17	41828302	41828315	4150	H3K27me3
1650	13	107182539	107183092	FALSE	13	107180583	107180583	1955	H3K27me3
1651	20	31446183	31446363	FALSE	20	31446639	31446652	275	H3K27me3
1652	2	168042982	168043663	FALSE	2	168040888	168040894	2087	H3K27me3
1653	6	100911949	100912168	TRUE	6	100912159	100912173	0	H3K27me3
1654	1	209877340	209877614	FALSE	1	209878219	209878320	604	H3K27me3
1655	4	129522570	129522893	FALSE	4	129513838	129513848	8721	H3K27me3
1656	1	226053937	226054314	FALSE	1	226049752	226049809	4127	H3K27me3
1657	5	122434544	122435081	TRUE	5	122434990	122435009	0	H3K27me3
1658	10	22542145	22542726	FALSE	10	22543903	22543905	1176	H3K27me3
1659	4	155413618	155413917	TRUE	4	155413887	155413926	0	H3K27me3
1660	6	170712708	170713193	FALSE	6	170700008	170700098	12609	H3K27me3
1661	4	52942997	52943197	FALSE	4	52945998	52946091	2800	H3K27me3
1662	17	79259283	79259699	TRUE	17	79259548	79259588	0	H3K27me3
1663	10	82173535	82173622	FALSE	10	82152604	82152695	20839	H3K27me3
1664	8	33461938	33462278	FALSE	8	33462387	33462410	108	H3K27me3
1665	18	59997105	59997484	FALSE	18	59999095	59999113	1610	H3K27me3
1666	12	115113815	115114396	FALSE	12	115100922	115101029	12785	H3K27me3
1667	11	10477564	10477847	FALSE	11	10460715	10460853	16710	H3K27me3
1668	2	121468081	121468231	FALSE	2	121468863	121468891	631	H3K27me3
1669	8	60032745	60032983	TRUE	8	60032767	60032770	0	H3K27me3
1670	3	190040620	190040974	TRUE	3	190040971	190040983	0	H3K27me3
1671	5	141705728	141706213	FALSE	5	141702943	141702973	2754	H3K27me3
1672	6	33291947	33292029	FALSE	6	33278948	33278959	12987	H3K27me3
1673	8	141599917	141600316	FALSE	8	141613923	141613971	13606	H3K27me3
1674	6	32049322	32049513	TRUE	6	32049514	32049519	0	H3K27me3
1675	1	7551851	7551851	FALSE	1	7609426	7609444	57574	H3K27me3
1676	15	37307385	37307513	FALSE	15	37340599	37340657	33085	H3K27me3
1677	2	213292155	213292541	FALSE	2	213293957	213293998	1415	H3K27me3
1678	10	33500115	33500231	FALSE	10	33508198	33508205	7966	H3K27me3
1679	4	979022	979183	FALSE	4	976742	976810	2211	H3K27me3
1680	11	62272972	62273418	FALSE	11	62272071	62272136	835	H3K27me3
1681	6	144282305	144283031	TRUE	6	144282349	144282359	0	H3K27me3
1682	2	219744947	219745020	FALSE	2	219745157	219745195	136	H3K27me3
1683	4	3372206	3372275	FALSE	4	3362889	3362916	9289	H3K27me3
1684	1	203123144	203123375	TRUE	1	203123316	203123343	0	H3K27me3
1685	11	637885	638404	FALSE	11	574992	575004	62880	H3K27me3
1686	6	108989477	108989514	FALSE	6	109015012	109015113	25497	H3K27me3
1687	18	20714485	20714527	FALSE	18	20714918	20714936	390	H3K27me3
1688	5	1555791	1555887	FALSE	5	1555422	1555469	321	H3K27me3
1689	14	81790174	81790336	FALSE	14	81808309	81808328	17972	H3K27me3
1690	7	1980117	1980273	FALSE	7	1982271	1982331	1997	H3K27me3
1691	2	38302642	38302892	FALSE	2	38294376	38294413	8228	H3K27me3
1692	12	104613662	104614002	FALSE	12	104613163	104613244	417	H3K27me3
1693	20	45607688	45608165	TRUE	20	45608159	45608260	0	H3K27me3
1694	12	16763147	16763765	TRUE	12	16763430	16763468	0	H3K27me3
1695	17	60783129	60783200	FALSE	17	60783636	60783654	435	H3K27me3
1696	8	99962013	99962347	TRUE	8	99962342	99962349	0	H3K27me3
1697	6	100677068	100677145	TRUE	6	100677129	100677178	0	H3K27me3
1698	9	112080848	112081446	TRUE	9	112081429	112081453	0	H3K27me3
1699	2	206551212	206551364	FALSE	2	206551490	206551530	125	H3K27me3
1700	1	21864655	21864896	FALSE	1	21871644	21871713	6747	H3K27me3
1701	4	4386745	4387109	FALSE	4	4387266	4387269	156	H3K27me3
1702	17	9967417	9967499	FALSE	17	9967150	9967185	231	H3K27me3
1703	9	124463026	124463595	FALSE	9	124459767	124459805	3220	H3K27me3
1704	5	3393872	3394109	TRUE	5	3394100	3394119	0	H3K27me3
1705	1	215011703	215011734	TRUE	1	215011638	215011800	0	H3K27me3
1706	2	96812944	96813108	FALSE	2	96801627	96801645	11298	H3K27me3
1707	22	47557451	47557884	FALSE	22	47553657	47553708	3742	H3K27me3
1708	5	3602272	3602558	TRUE	5	3602547	3602560	0	H3K27me3
1709	12	86651136	86651559	FALSE	12	86654051	86654085	2491	H3K27me3
1710	2	217658323	217658498	FALSE	2	217660722	217660725	2223	H3K27me3
1711	14	104372267	104372322	FALSE	14	104404365	104404424	32042	H3K27me3
1712	10	104196206	104196243	FALSE	10	104178329	104178383	17822	H3K27me3
1713	11	29539789	29540334	FALSE	11	29539507	29539528	260	H3K27me3
1714	13	37004601	37004620	TRUE	13	37004597	37004629	0	H3K27me3
1715	3	50313693	50313996	TRUE	3	50313896	50313935	0	H3K27me3
1716	13	114429558	114429696	FALSE	13	114432221	114432234	2524	H3K27me3
1717	8	10405255	10405415	FALSE	8	10403868	10403872	1382	H3K27me3
1718	16	3018262	3018470	FALSE	16	3015503	3015591	2670	H3K27me3
1719	11	44326410	44327015	TRUE	11	44327012	44327021	0	H3K27me3
1720	8	37337009	37337528	FALSE	8	37338002	37338079	473	H3K27me3
1721	1	76262373	76262711	FALSE	1	76265062	76265188	2350	H3K27me3
1722	7	149552478	149553294	FALSE	7	149550715	149550738	1739	H3K27me3
1723	14	61124922	61125450	TRUE	14	61125393	61125513	0	H3K27me3
1724	19	45260501	45261004	TRUE	19	45260969	45261042	0	H3K27me3
1725	19	38886110	38886789	FALSE	19	38899757	38899768	12967	H3K27me3
1726	10	44788627	44789589	FALSE	10	44789811	44789812	221	H3K27me3
1727	4	79971177	79971462	FALSE	4	79967348	79967368	3808	H3K27me3
1728	2	24397787	24397871	FALSE	2	24401204	24401263	3332	H3K27me3
1729	7	48129797	48129992	FALSE	7	48129743	48129749	47	H3K27me3
1730	12	115107338	115108282	FALSE	12	115100922	115101029	6308	H3K27me3
1731	8	72917350	72917845	TRUE	8	72917841	72917848	0	H3K27me3
1732	12	85306916	85307303	TRUE	12	85307196	85307418	0	H3K27me3
1733	17	39471940	39472237	TRUE	17	39472211	39472250	0	H3K27me3
1734	7	73244836	73245457	FALSE	7	73243290	73243376	1459	H3K27me3
1735	10	131266094	131266094	FALSE	10	131256308	131256358	9735	H3K27me3
1736	6	33401480	33401536	FALSE	6	33398164	33398224	3255	H3K27me3
1737	2	240884646	240884925	FALSE	2	240864413	240864473	20172	H3K27me3
1738	7	2557152	2557358	FALSE	7	2556701	2556775	376	H3K27me3
1739	13	41593385	41593582	FALSE	13	41592463	41592488	896	H3K27me3
1740	3	193697936	193698386	FALSE	3	193713137	193713155	14750	H3K27me3
1741	1	156631235	156631506	FALSE	1	156628459	156628460	2774	H3K27me3
1742	10	64579140	64579646	TRUE	10	64579202	64579205	0	H3K27me3
1743	20	54987076	54987154	FALSE	20	54996500	54996503	9345	H3K27me3
1744	3	147140124	147140847	TRUE	3	147140667	147140671	0	H3K27me3
1745	10	134143489	134143535	FALSE	10	134127820	134127831	15657	H3K27me3
1746	21	42773844	42774425	TRUE	21	42773896	42773931	0	H3K27me3
1747	7	27192187	27192480	TRUE	7	27192478	27192482	0	H3K27me3
1748	7	128048308	128048625	TRUE	7	128048613	128048642	0	H3K27me3
1749	1	91191810	91192025	TRUE	1	91192018	91192035	0	H3K27me3
1750	12	24857224	24857452	FALSE	12	24854006	24854072	3151	H3K27me3
1751	12	56414442	56414533	FALSE	12	56413358	56413376	1065	H3K27me3
1752	10	52750215	52750568	FALSE	10	52745566	52745578	4636	H3K27me3
1753	16	857211	857863	FALSE	16	855310	855326	1884	H3K27me3
1754	20	21807710	21807851	TRUE	20	21807612	21807770	0	H3K27me3
1755	19	11784246	11784514	TRUE	19	11784481	11784617	0	H3K27me3
1756	3	147114986	147115930	FALSE	3	147116980	147117020	1049	H3K27me3
1757	17	78808060	78808570	FALSE	17	78809082	78809097	511	H3K27me3
1758	1	20501246	20501757	TRUE	1	20501568	20501595	0	H3K27me3
1759	17	9694619	9694800	TRUE	17	9694597	9694619	0	H3K27me3
1760	12	108168071	108168122	TRUE	12	108168058	108168155	0	H3K27me3
1761	8	145086243	145086300	FALSE	8	145091541	145091571	5240	H3K27me3
1762	4	88450319	88450824	FALSE	4	88452618	88452680	1793	H3K27me3
1763	3	133502623	133502685	FALSE	3	133506046	133506068	3360	H3K27me3
1764	17	9863081	9863293	TRUE	17	9863276	9863287	0	H3K27me3
1765	16	90060772	90060839	FALSE	16	90038438	90038443	22328	H3K27me3
1766	11	67415183	67415194	FALSE	11	67410513	67410525	4657	H3K27me3
1767	6	28584155	28584172	FALSE	6	28562241	28562243	21911	H3K27me3
1768	7	22484498	22485286	TRUE	7	22485272	22485294	0	H3K27me3
1769	22	38379218	38379218	FALSE	22	38411211	38411318	31992	H3K27me3
1770	10	126850665	126851162	FALSE	10	126859904	126859986	8741	H3K27me3
1771	10	92680914	92681505	FALSE	10	92670072	92670098	10815	H3K27me3
1772	6	64486271	64486807	FALSE	6	64474924	64474953	11317	H3K27me3
1773	22	39610108	39610844	TRUE	22	39610279	39610309	0	H3K27me3
1774	5	64417891	64417974	FALSE	5	64414165	64414226	3664	H3K27me3
1775	11	129920411	129920441	FALSE	11	129923145	129923318	2703	H3K27me3
1776	2	70355397	70355397	FALSE	2	70361237	70361266	5839	H3K27me3
1777	6	170748893	170749286	FALSE	6	170740194	170740213	8679	H3K27me3
1778	7	95849192	95849578	FALSE	7	95850041	95850062	462	H3K27me3
1779	10	124739502	124739553	FALSE	10	124732686	124732770	6731	H3K27me3
1780	11	111810533	111810997	FALSE	11	111815532	111815537	4534	H3K27me3
1781	5	140800586	140800686	FALSE	5	140799366	140799400	1185	H3K27me3
1782	22	42828411	42828418	FALSE	22	42633955	42633982	194428	H3K27me3
1783	2	171671480	171671648	TRUE	2	171671640	171671660	0	H3K27me3
1784	8	23162162	23162383	FALSE	8	23155373	23155387	6774	H3K27me3
1785	5	126367284	126367457	FALSE	5	126369296	126369439	1838	H3K27me3
1786	16	86489326	86489790	TRUE	16	86489751	86489782	0	H3K27me3
1787	12	115861520	115861520	FALSE	12	115841171	115841192	20327	H3K27me3
1788	18	19926753	19927424	TRUE	18	19927402	19927430	0	H3K27me3
1789	1	44497537	44497694	FALSE	1	44497265	44497272	264	H3K27me3
1790	11	65409760	65410028	FALSE	11	65422050	65422065	12021	H3K27me3
1791	10	13932842	13933229	TRUE	10	13932933	13932969	0	H3K27me3
1792	15	69337281	69337685	FALSE	15	69329290	69329308	7972	H3K27me3
1793	8	19535888	19536244	FALSE	8	19536718	19536718	473	H3K27me3
1794	17	61553118	61553170	FALSE	17	61551983	61552008	1109	H3K27me3
1795	6	28832537	28832571	FALSE	6	28829708	28829763	2773	H3K27me3
1796	11	68722738	68722976	FALSE	11	68729601	68729650	6624	H3K27me3
1797	18	52792171	52792492	FALSE	18	52795874	52795944	3381	H3K27me3
1798	10	99798395	99798430	FALSE	10	99797913	99797937	457	H3K27me3
1799	5	172663731	172663793	TRUE	5	172663792	172663811	0	H3K27me3
1800	17	74523449	74523679	TRUE	17	74523418	74523502	0	H3K27me3
1801	3	31206957	31207280	FALSE	3	31205146	31205267	1689	H3K27me3
1802	20	17595355	17595472	FALSE	20	17599111	17599155	3638	H3K27me3
1803	6	133056654	133056959	TRUE	6	133056888	133056990	0	H3K27me3
1804	2	7088067	7088677	FALSE	2	7097533	7097597	8855	H3K27me3
1805	11	117748189	117748486	FALSE	11	117748782	117748823	295	H3K27me3
1806	3	169758289	169758644	TRUE	3	169758373	169758404	0	H3K27me3
1807	4	26492153	26492488	FALSE	4	26491974	26491976	176	H3K27me3
1808	4	174439616	174440103	FALSE	4	174462569	174462627	22465	H3K27me3
1809	14	24641194	24641706	FALSE	14	24552709	24552745	88448	H3K27me3
1810	4	74847758	74847829	TRUE	4	74847761	74847768	0	H3K27me3
1811	4	147164778	147165164	FALSE	4	147167547	147167593	2382	H3K27me3
1812	12	121199483	121199910	FALSE	12	121211308	121211366	11397	H3K27me3
1813	3	11746183	11746491	FALSE	3	11746952	11746960	460	H3K27me3
1814	22	45125395	45126040	FALSE	22	45131450	45131472	5409	H3K27me3
1815	3	133464651	133464842	TRUE	3	133464801	133464819	0	H3K27me3
1816	2	10429878	10430258	FALSE	2	10434652	10434661	4393	H3K27me3
1817	4	70624637	70625781	TRUE	4	70625663	70625663	0	H3K27me3
1818	8	106698518	106699200	FALSE	8	106699345	106699403	144	H3K27me3
1819	10	61043477	61043588	FALSE	10	61032368	61032387	11089	H3K27me3
1820	12	65516418	65517000	TRUE	12	65516989	65517051	0	H3K27me3
1821	6	7051303	7051504	TRUE	6	7051493	7051603	0	H3K27me3
1822	9	140173347	140173956	FALSE	9	140181493	140181547	7536	H3K27me3
1823	19	40904691	40904974	FALSE	19	40902199	40902252	2438	H3K27me3
1824	3	10999801	10999905	FALSE	3	11000047	11000052	141	H3K27me3
1825	4	83720629	83720629	FALSE	4	83692798	83692799	27829	H3K27me3
1826	10	54466594	54466652	FALSE	10	54461883	54461906	4687	H3K27me3
1827	19	39108529	39108672	FALSE	19	39096984	39097065	11463	H3K27me3
1828	8	145325497	145325558	FALSE	8	145180845	145180893	144603	H3K27me3
1829	1	226288408	226288782	TRUE	1	226288783	226288820	0	H3K27me3
1830	8	72269205	72269743	FALSE	8	72278623	72278666	8879	H3K27me3
1831	12	53567307	53567373	FALSE	12	53582723	53582724	15349	H3K27me3
1832	6	35657040	35657202	FALSE	6	35633742	35633786	23253	H3K27me3
1833	10	126751950	126752037	FALSE	10	126758804	126758837	6766	H3K27me3
1834	1	232065191	232065275	TRUE	1	232065263	232065283	0	H3K27me3
1835	17	39943414	39943545	FALSE	17	39894293	39894294	49119	H3K27me3
1836	8	134088519	134088700	FALSE	8	134088713	134088815	12	H3K27me3
1837	13	27561799	27562070	FALSE	13	27558448	27558530	3268	H3K27me3
1838	4	77609712	77609841	FALSE	4	77605242	77605320	4391	H3K27me3
1839	17	39465330	39465682	TRUE	17	39465674	39465692	0	H3K27me3
1840	5	177777555	177777794	FALSE	5	177779541	177779669	1746	H3K27me3
1841	14	24640895	24641021	FALSE	14	24552709	24552745	88149	H3K27me3
1842	3	72338210	72338583	FALSE	3	72342426	72342442	3842	H3K27me3
1843	2	164204915	164205188	FALSE	2	164201539	164201558	3356	H3K27me3
1844	1	19217189	19217472	FALSE	1	19229856	19229862	12383	H3K27me3
1845	5	180547193	180547979	TRUE	5	180547954	180547987	0	H3K27me3
1846	17	1395371	1395864	FALSE	17	1379428	1379436	15934	H3K27me3
1847	10	60628761	60628850	FALSE	10	60629703	60629729	852	H3K27me3
1848	1	21586831	21587174	FALSE	1	21565975	21565983	20847	H3K27me3
1849	19	14550997	14551079	FALSE	19	14534269	14534403	16593	H3K27me3
1850	7	27196759	27196825	TRUE	7	27196808	27196849	0	H3K27me3
1851	14	105558566	105559165	FALSE	14	105561824	105561860	2658	H3K27me3
1852	11	65886813	65887103	FALSE	11	65884107	65884153	2659	H3K27me3
1853	3	4509268	4509290	FALSE	3	4512093	4512106	2802	H3K27me3
1854	18	44526336	44526430	FALSE	18	44525493	44525551	784	H3K27me3
1855	21	36507812	36507923	TRUE	21	36507923	36507935	0	H3K27me3
1856	6	29895074	29895175	FALSE	6	29888505	29888507	6566	H3K27me3
1857	12	57915613	57915636	FALSE	12	57897888	57898013	17599	H3K27me3
1858	15	50474163	50474232	TRUE	15	50474200	50474280	0	H3K27me3
1859	19	6710658	6711092	TRUE	19	6711079	6711129	0	H3K27me3
1860	8	72757827	72758095	TRUE	8	72758096	72758102	0	H3K27me3
1861	6	106957404	106957497	TRUE	6	106957475	106957506	0	H3K27me3
1862	10	114920533	114921079	FALSE	10	114933823	114933835	12743	H3K27me3
1863	10	111966029	111966094	FALSE	10	111952953	111952964	13064	H3K27me3
1864	2	223162700	223162800	TRUE	2	223162801	223162808	0	H3K27me3
1865	14	65016517	65016595	FALSE	14	65003429	65003442	13074	H3K27me3
1866	11	71956755	71956766	FALSE	11	71969688	71969711	12921	H3K27me3
1867	15	65822313	65822356	FALSE	15	65836871	65836876	14514	H3K27me3
1868	19	1065850	1066349	TRUE	19	1066341	1066347	0	H3K27me3
1869	6	168785524	168785970	FALSE	6	168786036	168786051	65	H3K27me3
1870	4	1844724	1844999	FALSE	4	1855319	1855335	10319	H3K27me3
1871	10	711556	712165	FALSE	10	711437	711502	53	H3K27me3
1872	22	50746891	50747369	FALSE	22	50709893	50710041	36849	H3K27me3
1873	20	45530115	45530513	TRUE	20	45530488	45530541	0	H3K27me3
1874	1	110933817	110934279	FALSE	1	110924095	110924113	9703	H3K27me3
1875	8	65490422	65490901	TRUE	8	65490893	65490910	0	H3K27me3
1876	22	30868156	30868167	FALSE	22	30868243	30868277	75	H3K27me3
1877	16	2089866	2090331	FALSE	16	2070575	2070593	19272	H3K27me3
1878	5	43020352	43020566	TRUE	5	43020567	43020567	0	H3K27me3
1879	16	85157762	85158047	FALSE	16	85162057	85162066	4009	H3K27me3
1880	9	140058057	140058282	TRUE	9	140058272	140058292	0	H3K27me3
1881	3	149095283	149095573	FALSE	3	149101856	149102011	6282	H3K27me3
1882	17	76641580	76642095	FALSE	17	76642180	76642219	84	H3K27me3
1883	6	6320324	6320889	TRUE	6	6320890	6320891	0	H3K27me3
1884	15	32964208	32964500	FALSE	15	32950784	32950829	13378	H3K27me3
1885	3	139258939	139258948	FALSE	3	139304801	139304809	45852	H3K27me3
1886	2	153474469	153474835	FALSE	2	153476422	153476435	1586	H3K27me3
1887	17	8815841	8815915	TRUE	17	8815839	8815916	0	H3K27me3
1888	9	131495806	131495904	FALSE	9	131544908	131544947	49003	H3K27me3
1889	16	22200979	22201095	FALSE	16	22203185	22203192	2089	H3K27me3
1890	22	50739843	50740298	FALSE	22	50709893	50710041	29801	H3K27me3
1891	19	47129343	47129637	FALSE	19	47084836	47084836	44506	H3K27me3
1892	13	42613607	42613702	FALSE	13	42611149	42611213	2393	H3K27me3
1893	7	95749070	95749070	FALSE	7	95749927	95749943	856	H3K27me3
1894	4	1580193	1580377	TRUE	4	1580364	1580413	0	H3K27me3
1895	5	54282332	54282459	TRUE	5	54282454	54282460	0	H3K27me3
1896	17	80266884	80267030	TRUE	17	80267006	80267109	0	H3K27me3
1897	2	38301143	38301756	FALSE	2	38294376	38294413	6729	H3K27me3
1898	6	6759684	6759831	FALSE	6	6759577	6759582	101	H3K27me3
1899	6	166892216	166892762	FALSE	6	166872269	166872269	19946	H3K27me3
1900	7	50861927	50862035	TRUE	7	50862035	50862043	0	H3K27me3
1901	10	21797130	21797191	FALSE	10	21818222	21818264	21030	H3K27me3
1902	19	11689726	11689855	FALSE	19	11716504	11716614	26648	H3K27me3
1903	18	55924675	55924888	FALSE	18	55933417	55933500	8528	H3K27me3
1904	7	819902	820338	FALSE	7	818454	818471	1430	H3K27me3
1905	19	16178091	16178099	FALSE	19	16174900	16174921	3169	H3K27me3
1906	8	22725218	22725904	FALSE	8	22719450	22719455	5762	H3K27me3
1907	17	48070354	48070788	TRUE	17	48070789	48070821	0	H3K27me3
1908	10	3678818	3679062	FALSE	10	3665266	3665271	13546	H3K27me3
1909	1	9600433	9600721	FALSE	1	9560095	9560095	40337	H3K27me3
1910	8	135850231	135850276	FALSE	8	135851388	135851388	1111	H3K27me3
1911	5	141346124	141346577	FALSE	5	141329700	141329720	16403	H3K27me3
1912	4	184938316	184938470	FALSE	4	184927301	184927363	10952	H3K27me3
1913	17	79273418	79273418	FALSE	17	79271939	79271977	1440	H3K27me3
1914	12	123636480	123636548	FALSE	12	123636925	123636931	376	H3K27me3
1915	11	2907672	2907754	FALSE	11	2908006	2908025	251	H3K27me3
1916	11	30034396	30034490	TRUE	11	30034473	30034511	0	H3K27me3
1917	6	38145232	38145464	FALSE	6	38166171	38166188	20706	H3K27me3
1918	11	13985911	13986348	TRUE	11	13986215	13986241	0	H3K27me3
1919	9	140163835	140163944	FALSE	9	140181493	140181547	17548	H3K27me3
1920	10	104913440	104913726	FALSE	10	104909839	104909937	3502	H3K27me3
1921	17	46627484	46628224	TRUE	17	46628211	46628227	0	H3K27me3
1922	2	85875938	85876697	FALSE	2	85881965	85882005	5267	H3K27me3
1923	21	28336897	28337168	FALSE	21	28334038	28334121	2775	H3K27me3
1924	11	69982916	69982996	FALSE	11	69988807	69988831	5810	H3K27me3
1925	12	133301550	133302012	FALSE	12	133389116	133389213	87103	H3K27me3
1926	15	84401830	84402076	TRUE	15	84402071	84402090	0	H3K27me3
1927	12	31272112	31272119	TRUE	12	31272120	31272120	0	H3K27me3
1928	2	241819325	241819381	FALSE	2	241824565	241824582	5183	H3K27me3
1929	22	47070411	47070492	FALSE	22	47032509	47032559	37851	H3K27me3
1930	9	140681110	140681206	FALSE	9	140650109	140650135	30974	H3K27me3
1931	1	7913081	7913667	FALSE	1	7919641	7919696	5973	H3K27me3
1932	10	73848823	73848915	FALSE	10	73847773	73847786	1036	H3K27me3
1933	10	60410566	60411127	FALSE	10	60406087	60406099	4466	H3K27me3
1934	5	1100096	1100385	TRUE	5	1100377	1100444	0	H3K27me3
1935	21	40718632	40719088	FALSE	21	40723056	40723187	3967	H3K27me3
1936	2	106886537	106886729	FALSE	2	106887623	106887633	893	H3K27me3
1937	17	77750983	77751089	FALSE	17	77750632	77750638	344	H3K27me3
1938	1	16482757	16482773	FALSE	1	16483241	16483278	467	H3K27me3
1939	6	30854109	30854186	FALSE	6	30848534	30848552	5556	H3K27me3
1940	6	27706262	27706340	FALSE	6	27708491	27708500	2150	H3K27me3
1941	17	7258337	7258501	FALSE	17	7260250	7260338	1748	H3K27me3
1942	10	105438008	105438068	FALSE	10	105497324	105497408	59255	H3K27me3
1943	1	54738769	54739176	FALSE	1	54762313	54762326	23136	H3K27me3
1944	9	139652617	139652874	FALSE	9	139647524	139647532	5084	H3K27me3
1945	9	102587430	102587600	FALSE	9	102587101	102587105	324	H3K27me3
1946	17	78916567	78916712	FALSE	17	78913553	78913652	2914	H3K27me3
1947	6	21741635	21741635	FALSE	6	21736186	21736210	5424	H3K27me3
1948	18	74790207	74790695	TRUE	18	74790606	74790612	0	H3K27me3
1949	16	75455052	75455052	FALSE	16	75485290	75485352	30237	H3K27me3
1950	1	15250374	15250388	FALSE	1	15250144	15250288	85	H3K27me3
1951	1	31654774	31655009	FALSE	1	31695320	31695350	40310	H3K27me3
1952	7	64349557	64350121	FALSE	7	64347366	64347394	2162	H3K27me3
1953	3	62304111	62304165	FALSE	3	62306954	62306954	2788	H3K27me3
1954	3	170136263	170136327	FALSE	3	170149023	170149041	12695	H3K27me3
1955	2	25301034	25301413	FALSE	2	25279806	25279872	21161	H3K27me3
1956	14	103415458	103415882	FALSE	14	103404659	103404681	10776	H3K27me3
1957	6	90276794	90276833	FALSE	6	90273524	90273578	3215	H3K27me3
1958	15	83953744	83953775	TRUE	15	83953767	83953783	0	H3K27me3
1959	5	153872897	153873021	FALSE	5	153929818	153929831	56796	H3K27me3
1960	1	117296954	117297020	FALSE	1	117292209	117292262	4691	H3K27me3
1961	17	29248604	29248682	TRUE	17	29248678	29248704	0	H3K27me3
1962	1	205326201	205326399	FALSE	1	205327009	205327051	609	H3K27me3
1963	4	7774727	7774950	FALSE	4	7781857	7781861	6906	H3K27me3
1964	18	44237019	44237151	FALSE	18	44234469	44234513	2505	H3K27me3
1965	2	165811804	165811982	FALSE	2	165812104	165812219	121	H3K27me3
1966	2	131797438	131797702	FALSE	2	131790927	131790937	6500	H3K27me3
1967	15	77320670	77320787	FALSE	15	77316438	77316484	4185	H3K27me3
1968	19	19639594	19639970	FALSE	19	19632390	19632414	7179	H3K27me3
1969	13	111065187	111065598	FALSE	13	111070782	111070857	5183	H3K27me3
1970	1	27189270	27189349	FALSE	1	27205785	27205839	16435	H3K27me3
1971	3	4794020	4794082	FALSE	3	4784580	4784596	9423	H3K27me3
1972	7	2742325	2742433	FALSE	7	2741858	2741931	393	H3K27me3
1973	6	32765322	32765402	TRUE	6	32765383	32765384	0	H3K27me3
1974	2	60784449	60784792	TRUE	2	60784721	60784805	0	H3K27me3
1975	13	100650073	100650173	TRUE	13	100650174	100650181	0	H3K27me3
1976	12	15114703	15114732	FALSE	12	15117651	15117692	2918	H3K27me3
1977	16	86376985	86377209	TRUE	16	86376972	86376988	0	H3K27me3
1978	12	670520	670712	FALSE	12	646430	646450	24069	H3K27me3
1979	11	43290958	43291043	FALSE	11	43287225	43287278	3679	H3K27me3
1980	3	112013079	112013162	FALSE	3	112002292	112002384	10694	H3K27me3
1981	15	65337510	65337714	FALSE	15	65342401	65342436	4686	H3K27me3
1982	8	133788834	133789195	TRUE	8	133788986	133789010	0	H3K27me3
1983	16	11043293	11043956	FALSE	16	11012655	11012685	30607	H3K27me3
1984	21	19289359	19289674	FALSE	21	19290009	19290039	334	H3K27me3
1985	10	76784632	76784798	FALSE	10	76793346	76793361	8547	H3K27me3
1986	13	46742656	46742767	FALSE	13	46747240	46747243	4472	H3K27me3
1987	4	1353034	1353389	FALSE	4	1316181	1316212	36821	H3K27me3
1988	4	155662438	155662795	TRUE	4	155662788	155662800	0	H3K27me3
1989	3	72149324	72149514	FALSE	3	72147177	72147218	2105	H3K27me3
1990	14	95513394	95513854	FALSE	14	95507552	95507573	5820	H3K27me3
1991	9	107380587	107381132	TRUE	9	107381110	107381133	0	H3K27me3
1992	1	170630070	170630457	TRUE	1	170630455	170630464	0	H3K27me3
1993	8	22853281	22853351	FALSE	8	22818505	22818523	34757	H3K27me3
1994	7	129793013	129793154	FALSE	7	129795671	129795672	2516	H3K27me3
1995	19	6772370	6772478	TRUE	19	6772471	6772491	0	H3K27me3
1996	12	16761299	16761419	FALSE	12	16761088	16761169	129	H3K27me3
1997	17	55595812	55596209	FALSE	17	55600079	55600085	3869	H3K27me3
1998	17	46648525	46648582	TRUE	17	46648582	46648594	0	H3K27me3
1999	4	85505304	85505574	TRUE	4	85505564	85505582	0	H3K27me3
[truncated: 144 more rows]
