# Supplementary material for: Integrative epigenetic and transcriptomic profiling of whole blood and fibroblasts in Hao-Fountain syndrome
Source: Front Cell Dev Biol. 2026 Feb 20;14:1782599. doi: 10.3389/fcell.2026.1782599 (PMC12963275; doi:10.3389/fcell.2026.1782599)
Supplement: Supplementary file 10 [file Table5.xlsx]

## Sheet: Table_3a
Blood Cohort
	logFCMval	t	P.Value	adj.P.Val	logFCBeta		chr	pos	UCSC_RefGene_Group	UCSC_RefGene_Name	UCSC_RefGene_Accession
cg18689454_BC11	1.81724	9.56688	1.32577903806387e-09	0.000749665	0.238845	4379	chr21	44285811	TSS200	AIRE	NM_000383.4
cg04850999_BC21	1.51733	9.11769	3.27591300222856e-09	0.000749665	0.213424	621	chr10	76112326
cg08089567_BC11	1.70185	9.06099	3.67895124701548e-09	0.000749665	0.239604		chr21	44286111	exon_1	AIRE	NM_000383.4
cg11923631_TC11	1.41167	9.00269	4.1469124207222e-09	0.000749665	0.220051		chr21	44285838	TSS200	AIRE	NM_000383.4
cg00343839_BC11	2.24974	8.95422	4.58256959390122e-09	0.000749665	0.336404	5000	chr17	5500196	3UTR;exon_1	LOC728392;LOC728392	NM_001162371.3;NM_001162371.3
cg18689454_BC12	1.54248	8.84271	5.77310847300953e-09	0.000749665	0.212753	0.8758	chr21	44285811	TSS200	AIRE	NM_000383.4
cg08089567_BC12	1.60032	8.83356	5.88404730983814e-09	0.000749665	0.247273	0.1242	chr21	44286111	exon_1	AIRE	NM_000383.4
cg16717549_TC11	1.80442	8.73951	7.15940776118292e-09	0.000765097	0.23168		chr21	44285816	TSS200	AIRE	NM_000383.4
cg24280832_TC11	2.12384	8.70345	7.72093803095656e-09	0.000765097	0.112485		chr10	76112200
cg27251412_TC11	1.62828	8.65049	8.629392521934e-09	0.000769607	0.250146		chr21	44285857	TSS200	AIRE	NM_000383.4
cg01323542_BC21	1.49235	8.52022	1.13631270878275e-08	0.000921285	0.200384		chr21	44285660	TSS1500	AIRE	NM_000383.4
cg17356252_TC21	1.39662	8.46223	1.2852987811599e-08	0.000955238	0.226939		chr21	44285803	TSS200	AIRE	NM_000383.4
cg16558432_TC21	2.36128	8.36733	1.57400092696558e-08	0.00107982	0.13289		chr17	5500485	3UTR;exon_1	LOC728392;LOC728392	NM_001162371.3;NM_001162371.3
cg11737757_TC21	1.34361	8.19507	2.28065948764532e-08	0.00145285	0.222688		chr1	2968603
cg15954353_TC11	3.60901	7.80722	5.33291100773228e-08	0.00317075	0.291759		chr17	5500017
cg19247726_BC21	0.903939	7.69705	6.81308974920606e-08	0.00379763	0.146688		chr1	228378213
cg03871267_TC11	1.4073	7.57703	8.91302595240966e-08	0.00455051	0.176747		chr5	68187647
cg27537199_TC21	1.33519	7.56369	9.18425481792454e-08	0.00455051	0.216512		chr1	2968520
cg02261771_BC21	1.13437	7.47526	1.1210322849014e-07	0.00489656	0.185729		chr3	194369918	TSS200;TSS200	LRRC15;LRRC15	NM_001135057.3;NM_130830.5
cg15032615_BC21	1.06616	7.45905	1.16287086344639e-07	0.00489656	0.179317		chr9	136821763
cg06581459_BC21	-1.09622	-7.44199	1.20865989031284e-07	0.00489656	-0.186547		chr19	6577657
cg18322589_BC11	2.03148	7.43431	1.22986692646116e-07	0.00489656	0.238179		chr10	122149941
cg14696334_TC21	1.74291	7.42265	1.26278688392866e-07	0.00489656	0.284152		chr15	90956963
cg26675395_TC11	1.30103	7.40273	1.32114511089626e-07	0.0049094	0.218343		chr16	31148302
cg19795059_BC21	1.86679	7.34642	1.50157580234472e-07	0.00535669	0.247847		chr14	85528979	TSS1500;TSS1500;TSS1500;TSS1500;TSS1500	FLRT2;FLRT2;FLRT2;FLRT2;FLRT2	NM_001346146.2;NM_013231.6;NM_001346144.2;NR_144386.2;NR_144387.2
cg00191178_TC21	2.09418	7.31597	1.60947200977062e-07	0.00552076	0.197991		chr3	74613873	5UTR;exon_1	CNTN3;CNTN3	NM_001393376.1;NM_001393376.1
cg07461772_TC11	1.39923	7.25994	1.82923099973872e-07	0.00604218	0.114536		chr16	68448906	TSS1500	SMPD3	NM_018667.4
cg06729532_BC11	2.27823	7.19966	2.10029318950341e-07	0.00668976	0.255774		chr19	14265958
cg26333618_TC21	0.985703	7.13856	2.41716338857888e-07	0.00743356	0.151098		chr12	47942872
cg06842409_TC11	2.2002	7.07143	2.82229445427515e-07	0.00823586	0.285703		chr20	31849757	exon_8	DUSP15	NM_001320479.1
cg14453935_TC21	1.23156	7.05574	2.92661296981211e-07	0.00823586	0.206421		chr18	79638086
cg25599129_TC21	1.30136	7.0284	3.11791447259533e-07	0.00823586	0.214262		chr1	115479385
cg13069100_TC11	1.42236	7.02736	3.12541851051989e-07	0.00823586	0.19		chr1	155062532	exon_21;3UTR;3UTR;exon_21;exon_21;3UTR;3UTR;exon_20;exon_22;3UTR;exon_22;3UTR;exon_23;3UTR;exon_23;3UTR;exon_23;exon_23;exon_22;TSS1500;TSS1500;TSS1500	ADAM15;ADAM15;ADAM15;ADAM15;ADAM15;ADAM15;ADAM15;ADAM15;ADAM15;ADAM15;ADAM15;ADAM15;ADAM15;ADAM15;ADAM15;ADAM15;ADAM15;ADAM15;ADAM15;EFNA4;EFNA4;EFNA4	NM_001261464.2;NM_001261464.2;NM_001261465.2;NM_001261465.2;NM_003815.5;NM_003815.5;NM_207191.3;NM_207191.3;NM_207194.3;NM_207194.3;NM_207195.3;NM_207195.3;NM_207196.3;NM_207196.3;NM_207197.3;NM_207197.3;NR_048577.2;NR_048578.2;NR_048579.2;NM_182689.2;NM_182690.3;NM_005227.3
cg04428163_TC11	1.12979	7.02539	3.13977987687625e-07	0.00823586	0.187873		chr20	1313377	exon_6;exon_5;exon_1;exon_5	FKBP1A-SDCBP2;SDCBP2;SDCBP2;SDCBP2	NR_037661.1;NM_001199784.2;NM_015685.6;NM_080489.5
cg11262850_BC21	1.13849	6.9691	3.5781759899152e-07	0.00911764	0.183725		chr5	154691598
cg14098544_BC21	0.951029	6.94048	3.82458440661994e-07	0.00947481	0.132385		chr9	110070033
cg16424401_BC21	1.15457	6.91169	4.09008918885126e-07	0.00985871	0.195206		chr11	62687540	3UTR;exon_2	LRRN4CL;LRRN4CL	NM_203422.4;NM_203422.4
cg25861374_BC11	1.85168	6.85036	4.72026249150534e-07	0.0110783	0.180601		chr21	38913508
cg08310363_TC21	0.988656	6.83387	4.90606115438811e-07	0.0110955	0.161322		chr19	13873922	TSS1500;TSS1500	MIR181D;MIR181C	NR_030179.1_2;NR_029613.1_2
cg13412545_TC21	0.932771	6.81807	5.0911529191946e-07	0.0110955	0.127967		chr5	172748762
cg17243654_TC21	0.734629	6.81726	5.10082274596247e-07	0.0110955	0.103422		chr1	109273658	exon_33	CELSR2	NM_001408.3
cg00676978_BC21	0.756625	6.7876	5.46844967473334e-07	0.0116119	0.12892		chr1	43558561
cg14909960_BC21	1.2948	6.76102	5.82096327462647e-07	0.012073	0.180733		chr3	194369783	TSS200;TSS200	LRRC15;LRRC15	NM_001135057.3;NM_130830.5
cg04797061_BC11	1.47364	6.71038	6.5580734138553e-07	0.0132927	0.198579		chr16	31148599	exon_5;exon_5;exon_5	PRSS36;PRSS36;PRSS36	NM_001258290.2;NM_001258291.2;NM_173502.5
cg07851807_BC21	0.796443	6.6944	6.81005519012699e-07	0.0134967	0.135372		chr1	43558552
cg01226742_TC21	1.47897	6.6565	7.44775192123356e-07	0.0142535	0.216373		chr8	37842405	exon_19;3UTR	ADGRA2;ADGRA2	NM_032777.10;NM_032777.10
cg14301190_TC21	1.1984	6.65061	7.55221999551279e-07	0.0142535	0.202508		chr16	31148383
cg20660989_TC11	1.39743	6.64145	7.717619913416e-07	0.0142535	0.174051		chr6	35182359
cg11931626_TC21	1.21081	6.63528	7.8312342542784e-07	0.0142535	0.166932		chr4	183758379
cg19795059_BC22	1.72276	6.60595	8.3945724280962e-07	0.0149733	0.234355		chr14	85528979	TSS1500;TSS1500;TSS1500;TSS1500;TSS1500	FLRT2;FLRT2;FLRT2;FLRT2;FLRT2	NM_001346146.2;NM_013231.6;NM_001346144.2;NR_144386.2;NR_144387.2
cg01473249_BC21	0.720221	6.57366	9.06298079358149e-07	0.0158486	0.0871872		chr6	165805644
cg03127898_BC21	0.813111	6.5651	9.24901217259998e-07	0.0158628	0.13084		chr11	62687626	3UTR;exon_2	LRRN4CL;LRRN4CL	NM_203422.4;NM_203422.4
cg02289180_BC21	1.38173	6.51888	1.03237820748619e-06	0.0173721	0.159422		chr4	153257112	TSS1500;TSS1500;TSS1500	TRIM2;TRIM2;TRIM2	NM_001302694.2;NM_001351055.2;NM_001351054.2
cg05324407_TC11	2.39825	6.50697	1.06206881240221e-06	0.0175384	0.264656		chr16	86954222
cg03353995_BC21	0.883651	6.49933	1.08159458156171e-06	0.0175384	0.122218		chr11	62687897	exon_2	LRRN4CL	NM_203422.4
cg12560020_BC11	1.40358	6.46513	1.17350862175631e-06	0.0182575	0.218678		chr15	93280416
cg06998981_TC21	1.27257	6.45863	1.19184960566973e-06	0.0182575	0.214448		chr2	211737438
cg00695387_TC21	0.881151	6.4541	1.2048284791317e-06	0.0182575	0.145066		chr11	69471465
cg14425448_BC21	-0.911238	-6.45306	1.20782871763839e-06	0.0182575	-0.111266		chr1	155129548
cg15045292_BC21	1.56609	6.43767	1.25307771661533e-06	0.018437	0.199271		chr17	5499829	3UTR;exon_2	LOC728392;LOC728392	NM_001162371.3;NM_001162371.3
cg17400713_BC11	1.07465	6.43502	1.26104392063296e-06	0.018437	0.0263481		chr12	26226754
cg18376497_BC21	1.02495	6.40887	1.34244699809447e-06	0.0192143	0.144621		chr4	142567469
cg18548879_TC21	-0.978618	-6.40427	1.35730357046877e-06	0.0192143	-0.0788044		chr15	41622256
cg25480418_TC21	1.00259	6.38795	1.41140956434835e-06	0.0196681	0.165432		chr2	88284266
cg05366561_TC11	1.63122	6.37902	1.44195459704271e-06	0.0197846	0.260747		chr20	31849928
cg21937395_TC21	2.31902	6.36397	1.49491953683441e-06	0.0202005	0.344913		chr1	143667878
cg01309213_TC11	1.63467	6.34051	1.58151240426512e-06	0.0210517	0.152771		chr16	281821	exon_2;TSS1500	ARHGDIG;PDIA2	NM_001176.4;NM_006849.4
cg10364115_TC11	1.53001	6.32345	1.64771521796448e-06	0.0216104	0.189561		chr7	2521342
cg01530202_TC21	0.975166	6.31503	1.68138042711416e-06	0.0217323	0.165175		chr19	1267857	exon_2;TSS1500;TSS1500;TSS1500;TSS1500;TSS1500	CIRBP-AS1;CIRBP;CIRBP;CIRBP;CIRBP;CIRBP	NR_027271.1;NM_001280.3;NM_001300815.2;NM_001300829.2;NR_023313.3;NR_023312.3
cg04837071_BC21	1.11803	6.30592	1.71864313833041e-06	0.0218966	0.182937		chr9	137424197	TSS1500;TSS1500;TSS1500;TSS1500	EXD3;EXD3;EXD3;EXD3	NM_001286823.2;NM_017820.5;NR_104599.2;NR_104598.2
cg01135546_BC11	1.72801	6.299	1.74746978738921e-06	0.0219503	0.246833		chr17	47872462
cg23454797_TC21	1.32259	6.29205	1.77694055783564e-06	0.0220105	0.103185		chr7	27144371	TSS1500	HOXA5	NM_019102.4
cg16784985_BC11	2.94304	6.28575	1.80412465105524e-06	0.0220411	0.300936		chr21	42685364
cg05552035_BC21	1.82239	6.26555	1.89407646951479e-06	0.0228273	0.273116		chr8	37841721	exon_19	ADGRA2	NM_032777.10
cg04197159_BC21	1.3771	6.25282	1.95311526018296e-06	0.023041	0.0884573		chr2	223059483
cg06388647_TC21	1.37799	6.25062	1.96348074683615e-06	0.023041	0.108206		chr2	120710287
cg16133681_BC21	1.16125	6.24016	2.01364694251667e-06	0.0231911	0.0833783		chr12	25648687	TSS200;TSS200;TSS200;TSS200	LMNTD1;LMNTD1;LMNTD1;LMNTD1	NM_001352232.2;NM_001352233.2;NM_001352234.2;NM_001145727.3
cg11361636_BC11	2.04593	6.23716	2.0282782345419e-06	0.0231911	0.188085		chr3	74613699
cg25923214_TC11	1.24359	6.21488	2.14040882709586e-06	0.0240645	0.20874		chr17	76868123	TSS1500;TSS1500	MGAT5B;MGAT5B	NM_144677.3;NM_001199172.2
cg17498611_TC21	0.893726	6.20744	2.17922172346741e-06	0.0240645	0.137067		chr8	142615123	TSS1500	ARC	NM_015193.5
cg17598466_BC21	2.16485	6.20149	2.21079033525169e-06	0.0240645	0.300187		chr1	143652327
cg22610676_BC21	0.771715	6.20115	2.21259334913391e-06	0.0240645	0.130901		chr1	156423669
cg14224203_BC11	0.961145	6.18874	2.27999674780167e-06	0.0244988	0.161905		chr9	136821574
cg01178624_BC11	2.16616	6.18027	2.32718310050945e-06	0.0246847	0.189325		chr11	65592856	3UTR;exon_2;3UTR;exon_3;3UTR;exon_4;3UTR;exon_3	KCNK7;KCNK7;KCNK7;KCNK7;KCNK7;KCNK7;KCNK7;KCNK7	NM_005714.2;NM_005714.2;NM_033347.2;NM_033347.2;NM_033348.2;NM_033348.2;NM_033455.2;NM_033455.2
cg23616100_TC11	1.96055	6.17458	2.35943458631306e-06	0.0246847	0.0621732		chr1	9824566	TSS200;TSS200;TSS1500	CLSTN1;CLSTN1;CLSTN1	NM_001302883.1;NM_014944.4;NM_001009566.3
cg10880928_BC21	1.58162	6.17094	2.38032711695973e-06	0.0246847	0.255349		chr9	136821249
cg21855211_BC21	1.68855	6.16419	2.41957278253948e-06	0.0248032	0.156109		chr2	241863686
cg18675097_BC11	1.29476	6.15235	2.48992756086399e-06	0.0251048	0.200084		chr6	28259349	5UTR;exon_1;TSS200	NKAPL;NKAPL;ZKSCAN4	NM_001007531.3;NM_001007531.3;NM_001304506.2
cg15716241_TC11	1.66692	6.14726	2.52082501482163e-06	0.0251048	0.247256		chr9	136821270
cg20703003_TC21	1.3167	6.1452	2.53343540200855e-06	0.0251048	0.148039		chr10	114100521
cg24859236_TC11	1.57451	6.13562	2.59296471898491e-06	0.0254123	0.177204		chr1	9690155	TSS1500	PIK3CD	NM_001350235.1
cg07581775_TC21	1.80479	6.11203	2.74561265774469e-06	0.0266158	0.272037		chr8	46918038
cg16790847_TC21	0.692769	6.10544	2.78992532257119e-06	0.0267546	0.118506		chr3	147405642	TSS1500;TSS200	ZIC4;ZIC4	NM_001168378.1;NM_001168379.2
cg24115817_BC21	0.837271	6.0934	2.87266463007571e-06	0.0269224	0.142651		chr12	132602546
cg22308600_TC21	1.18815	6.08997	2.89669115873629e-06	0.0269224	0.0366405		chr18	34222511	TSS200;TSS200;TSS200;TSS200	NOL4;NOL4;NOL4;NOL4	NM_001353235.2;NM_001282527.2;NM_001198547.2;NM_001353234.2
cg16875863_TC11	1.41068	6.08944	2.90046832460264e-06	0.0269224	0.10614		chr19	48444315	exon_14;3UTR	GRIN2D;GRIN2D	NM_000836.4;NM_000836.4
cg03601372_BC21	2.13372	6.0816	2.95625108907509e-06	0.0269224	0.23058		chr19	36776124	exon_2;exon_2;exon_2	LOC728485;LOC728485;LOC728485	NR_164115.1;NR_164116.1;NR_164117.1
cg17858880_BC21	1.3258	6.0813	2.95835704454044e-06	0.0269224	0.191921		chr7	47537262
cg26524748_BC21	2.59568	6.07008	3.04015027777014e-06	0.0269343	0.326895		chr2	156764923
cg05613799_BC21	1.37329	6.06884	3.04931886041509e-06	0.0269343	0.108068		chr3	142126379
cg01350934_TC21	0.900161	6.06735	3.06043230864692e-06	0.0269343	0.151256		chr16	57301218
cg11980800_TC11	1.48079	6.0638	3.08692006519106e-06	0.0269343	0.249651		chr1	9688049	TSS1500;TSS1500;TSS1500;TSS1500	PIK3CD-AS2;PIK3CD-AS2;PIK3CD-AS2;PIK3CD	NR_126368.1;NR_126366.1;NR_126367.1;NM_001350234.2
cg00774077_BC21	1.06134	6.06065	3.11067525901868e-06	0.0269343	0.124131		chr17	78717723	TSS1500;TSS1500	CYTH1;CYTH1	NM_001292019.4;NM_001394676.1
cg08482837_TC11	1.77098	6.04376	3.24118528340086e-06	0.0277945	0.201544		chr2	85811300
cg14413209_BC21	1.4286	6.02851	3.36380731108539e-06	0.0280764	0.223429		chr8	37841713	exon_19	ADGRA2	NM_032777.10
cg22952142_BC11	0.96602	6.02814	3.36681220057231e-06	0.0280764	0.163336		chr15	68256840
cg10878553_BC21	0.951148	6.02794	3.36849888562965e-06	0.0280764	0.154936		chr7	35624552
cg10635895_TC11	1.29385	6.02005	3.43386612396615e-06	0.0283446	0.207052		chr12	2230273
cg04333464_TC21	0.907512	6.01643	3.46424499693544e-06	0.0283446	0.144551		chr22	27311933	exon_1	LINC02554	NR_134581.1
cg12182020_BC21	1.61987	6.00474	3.56438463047552e-06	0.0288989	0.211108		chr3	103968998
cg09230756_BC21	1.00441	5.99371	3.66154884219034e-06	0.0294192	0.119776		chr16	86740489
cg05217193_TC11	-4.58631	-5.98388	3.7504571900297e-06	0.0298645	-0.244085		chr22	50314613	exon_11	DENND6B	NM_001001794.4
cg03079104_BC21	0.802598	5.97213	3.85958669695458e-06	0.0304615	0.137651		chr11	62921944	TSS1500	CHRM1	NM_000738.3
cg05722439_BC21	0.805157	5.96706	3.9076316570995e-06	0.0305702	0.100502		chr19	13962153	3UTR;exon_21	RFX1;RFX1	NM_002918.5_2;NM_002918.5_2
cg16346844_BC21	0.84098	5.95677	4.0070812195144e-06	0.0310756	0.12227		chr12	109110961	exon_6;3UTR;exon_7;3UTR	UNG;UNG;UNG;UNG	NM_003362.4;NM_003362.4;NM_080911.3;NM_080911.3
cg17394530_BC21	0.922992	5.94838	4.09003791521056e-06	0.0314166	0.144749		chr6	105986748
cg14014955_TC21	1.63164	5.94525	4.12151337535177e-06	0.0314166	0.191656		chr7	27144082	TSS1500	HOXA5	NM_019102.4
cg00891541_BC11	1.37529	5.9313	4.26450830240114e-06	0.0322312	0.183338		chr16	68447584
cg01512026_BC21	1.26128	5.9266	4.31382928756605e-06	0.0323299	0.0900666		chr1	27391773	TSS1500	GPR3	NM_005281.4
cg16501323_BC21	0.995994	5.91741	4.41187855444641e-06	0.0324667	0.153831		chr21	44285735	TSS200	AIRE	NM_000383.4
cg02587606_TC21	1.48696	5.91325	4.45699844564017e-06	0.0324667	0.145878		chr10	75592473
cg01651583_BC21	1.02961	5.91151	4.47599893437914e-06	0.0324667	0.134715		chr10	45403816
cg02878382_TC21	0.728566	5.91009	4.49161488141995e-06	0.0324667	0.0706221		chr14	104199365
cg23251761_TC21	1.40659	5.90805	4.51409578767385e-06	0.0324667	0.177105		chr1	9690003	TSS1500	PIK3CD	NM_001350235.1
cg20858649_BC21	1.06116	5.90371	4.56231936833258e-06	0.032551	0.173359		chr4	147057729
cg19392379_TC21	1.29844	5.88293	4.8005730889126e-06	0.0339791	0.112006		chr10	122149911
cg14690649_TC21	1.19389	5.87241	4.92585015327962e-06	0.0343593	0.145941		chr12	31731721
cg20024451_TC21	-1.66159	-5.87196	4.93134793404611e-06	0.0343593	-0.232264		chr7	114087995
cg13502474_TC11	1.3884	5.86516	5.01425909497357e-06	0.0346662	0.147906		chr2	88284038
cg08992249_BC21	0.944181	5.85776	5.10612547114594e-06	0.0349412	0.15071		chr4	8724905
cg23694533_BC11	1.22029	5.85566	5.13239015347255e-06	0.0349412	0.179332		chr17	42654175
cg26388302_BC21	1.3882	5.84841	5.22454509739691e-06	0.0349905	0.164755		chr5	152170574
cg26215541_TC21	-0.952104	-5.84311	5.29287194525026e-06	0.0349905	-0.156757		chr15	41659385	TSS1500;TSS1500	MGA;MGA	NM_001080541.3;NM_001164273.2
cg24743838_TC21	0.913095	5.84288	5.2958908203051e-06	0.0349905	0.135006		chr8	142615103	TSS1500	ARC	NM_015193.5
cg26173906_TC21	1.19006	5.84196	5.30786986221926e-06	0.0349905	0.177464		chr19	14265577
cg23170439_TC21	1.33267	5.83982	5.3358123226286e-06	0.0349905	0.187014		chr3	74613831	5UTR;exon_1	CNTN3;CNTN3	NM_001393376.1;NM_001393376.1
cg20613432_BC11	0.818145	5.82866	5.48412051546375e-06	0.0357006	0.115042		chr1	2883014
cg21470881_BC11	1.3546	5.82557	5.52578941429419e-06	0.0357087	0.168143		chr16	49492634
cg03301213_BC21	0.984511	5.82266	5.56544610840679e-06	0.0357087	0.0990805		chr1	109274514	exon_34;3UTR	CELSR2;CELSR2	NM_001408.3;NM_001408.3
cg26544657_BC21	1.122	5.81836	5.6245927650395e-06	0.0357375	0.189252		chr16	86740114
cg19666287_TC11	1.20345	5.81546	5.664734557933e-06	0.0357375	0.0661213		chr13	45371062
cg06286618_TC21	1.46496	5.80909	5.75411091350336e-06	0.0357375	0.247408		chr16	86954096
cg11575350_BC11	1.67268	5.8082	5.76676889298417e-06	0.0357375	0.111294		chr21	24428714	TSS200;TSS200;TSS200	LINC01684;LINC01684;LINC01684	NR_135521.1;NR_135520.1;NR_135519.1
cg01293485_TC21	0.903888	5.80795	5.77028994583223e-06	0.0357375	0.117505		chr3	42805552	TSS1500;TSS1500;TSS1500	HIGD1A;HIGD1A;HIGD1A	NM_001099668.2;NM_001099669.2;NM_014056.4
cg26684363_BC11	1.3079	5.80056	5.8760844375391e-06	0.0359176	0.215072		chr7	140435565
cg02455706_TC21	0.850314	5.80029	5.87991599662539e-06	0.0359176	0.141371		chr16	84885245
cg11829608_BC21	1.3523	5.79674	5.93147836020044e-06	0.0359861	0.208379		chr1	207051204	exon_1;5UTR	YOD1;YOD1	NM_018566.4;NM_018566.4
cg07369244_BC21	0.616971	5.78086	6.1676904105177e-06	0.0371663	0.106034		chr5	146920675	TSS1500	PPP2R2B-IT1	NR_047115.1
cg02425560_BC21	0.963683	5.77111	6.31750189027475e-06	0.0377687	0.0720491		chr2	10497829
cg25945422_TC11	1.7377	5.76686	6.38390517313645e-06	0.0377687	0.280196		chr21	44592639	TSS200	KRTAP10-6	NM_198688.3
cg07475394_BC11	1.96925	5.76584	6.40000656180319e-06	0.0377687	0.230986		chr17	81499412
cg07034004_BC12	0.922743	5.75965	6.49823047696273e-06	0.0377687	0.143785		chr7	1210610
cg10432422_TC11	1.20621	5.75864	6.51441301467181e-06	0.0377687	0.199776		chr1	17149324
cg15442037_BC21	1.05464	5.75818	6.52174541068552e-06	0.0377687	0.175237		chr11	69471525
cg27467275_BC21	1.19972	5.74487	6.73913458961984e-06	0.0387758	0.202196		chr10	1199321
cg22769748_TC21	1.26055	5.73953	6.82833357505242e-06	0.0390372	0.124614		chr4	57719349
cg17263206_TC21	1.06545	5.72848	7.01685385977347e-06	0.0398595	0.178403		chr5	154691687
cg09964698_BC21	0.935481	5.72244	7.12218385431481e-06	0.0402018	0.136332		chr3	71186297
cg09967633_TC21	0.992274	5.71163	7.31454171125687e-06	0.0410279	0.10582		chr16	84885188
cg03980370_TC11	0.960864	5.69885	7.54874254755617e-06	0.0416318	0.0860504		chr6	138796406
cg12424646_TC21	1.55946	5.69718	7.57989119334045e-06	0.0416318	0.23128		chr8	37841989	exon_19	ADGRA2	NM_032777.10
cg26199857_BC21	1.01717	5.69627	7.59704144124828e-06	0.0416318	0.143388		chr12	54370481	exon_8;exon_7;exon_6;exon_9;exon_9;exon_7	ZNF385A;ZNF385A;ZNF385A;ZNF385A;ZNF385A;ZNF385A	NM_001130967.3;NM_001130968.3;NM_001290001.2;NM_001290002.2;NM_001290004.2;NM_015481.3
cg08011245_BC11	1.42142	5.69287	7.66103262958993e-06	0.0416318	0.0563749		chr19	55464460	exon_1	C19orf85	NM_001386794.1
cg08034070_TC21	1.17459	5.69101	7.69630544223798e-06	0.0416318	0.174375		chr17	42653850
cg17464087_BC21	0.97858	5.68746	7.76402672690086e-06	0.0416318	0.0557963		chr11	76598788
cg14686645_TC21	1.12676	5.68625	7.78719164523922e-06	0.0416318	0.18663		chr17	44375058	exon_27	ITGA2B	NM_000419.5
cg19916659_BC11	-1.57462	-5.68581	7.79566611369649e-06	0.0416318	-0.151453		chr2	178523204	exon_1	TTN-AS1	NR_038271.1
cg24160352_BC11	3.31639	5.68258	7.85815383877099e-06	0.0417158	0.126251		chr19	13207447	3UTR;exon_48;3UTR;exon_47;exon_47;3UTR;exon_48;exon_48	CACNA1A;CACNA1A;CACNA1A;CACNA1A;CACNA1A;CACNA1A;CACNA1A;CACNA1A	NM_000068.4;NM_000068.4;NM_001127221.2;NM_001127221.2;NM_001127222.2;NM_001174080.2;NM_001174080.2;NM_023035.3
cg21470880_TC11	0.817735	5.67065	8.0931209230277e-06	0.0423217	0.11755		chr16	49492619
cg25181941_TC21	1.16004	5.66903	8.12549448021898e-06	0.0423217	0.0944104		chr17	42653710
cg01621974_TC11	1.87329	5.66706	8.16509865761225e-06	0.0423217	0.150962		chr1	1629408	exon_18;exon_18;exon_17;exon_18;exon_18	MIB2;MIB2;MIB2;MIB2;MIB2	NM_001170686.4;NM_001170687.4;NM_001170688.2;NM_080875.5;NR_033183.2
cg01239860_BC21	1.1851	5.66356	8.236180648926e-06	0.0423217	0.183542		chr1	115479427
cg00196914_BC21	1.33395	5.66259	8.25576073037937e-06	0.0423217	0.0628221		chr1	9687795	TSS1500;TSS1500;TSS1500	PIK3CD-AS2;PIK3CD-AS2;PIK3CD-AS2	NR_126368.1;NR_126366.1;NR_126367.1
cg14479845_BC21	0.791803	5.66253	8.25702728311763e-06	0.0423217	0.118403		chr9	136694636
cg10414466_TC21	2.20655	5.65603	8.39068563266168e-06	0.0424045	0.253381		chr5	160199765
cg20933651_TC21	0.961536	5.65602	8.39094813881738e-06	0.0424045	0.163765		chr2	187403812
cg00524708_BC11	1.37036	5.65171	8.48077245704658e-06	0.0424045	0.218456		chr16	31148237
cg24160335_TC11	3.07535	5.64816	8.55556185324125e-06	0.0424045	0.148014		chr19	13207304	3UTR;exon_48;3UTR;exon_47;3UTR;exon_47;3UTR;exon_48;3UTR;exon_48	CACNA1A;CACNA1A;CACNA1A;CACNA1A;CACNA1A;CACNA1A;CACNA1A;CACNA1A;CACNA1A;CACNA1A	NM_000068.4;NM_000068.4;NM_001127221.2;NM_001127221.2;NM_001127222.2;NM_001127222.2;NM_001174080.2;NM_001174080.2;NM_023035.3;NM_023035.3
cg23230486_TC21	1.11588	5.64759	8.56774828332802e-06	0.0424045	0.103049		chr1	27391765	TSS1500	GPR3	NM_005281.4
cg04454646_TC21	0.897689	5.64754	8.56876355244395e-06	0.0424045	0.102685		chr8	136714234
cg22987448_BC11	2.58151	5.64494	8.6238840906027e-06	0.0424045	0.144554		chr19	8526480	exon_24;exon_24	MYO1F;MYO1F	NM_001348355.2;NM_012335.4
cg13889419_BC21	0.800847	5.64356	8.6535588354338e-06	0.0424045	0.0703824		chr7	131910195	TSS200	LOC101928782	NR_110836.1
cg25830307_BC12	1.01577	5.63771	8.77950556375508e-06	0.0426744	0.0537104		chr10	76111886
cg23189175_BC21	0.798998	5.63559	8.82576258914493e-06	0.0426744	0.123769		chr8	142465464
cg10663765_BC11	2.02656	5.63438	8.85217124423247e-06	0.0426744	0.302855		chr3	194296803
cg05568941_BC11	1.66232	5.63219	8.90015298843851e-06	0.042675	0.143888		chr17	40361661	3UTR;exon_1	GJD3;GJD3	NM_152219.4;NM_152219.4
cg12716639_TC11	0.907381	5.62958	8.95797986906528e-06	0.0427226	0.133269		chr11	119363488
cg16009311_TC11	1.17437	5.62619	9.03339316878694e-06	0.0427247	0.157151		chr8	118074523
cg14769786_TC11	2.12262	5.62526	9.05423256053881e-06	0.0427247	0.211781		chr17	1978039
cg23405152_TC11	1.01997	5.61737	9.23263925204834e-06	0.0433372	0.140432		chr2	120522310
cg18741372_TC21	0.784089	5.60228	9.58403523298928e-06	0.0446897	0.126851		chr19	45402898
cg27554835_BC21	0.66327	5.5997	9.64535899861842e-06	0.0446897	0.111415		chr20	62450710
cg10404009_BC11	0.885256	5.59863	9.67109864167837e-06	0.0446897	0.15044		chr19	48720588	3UTR;exon_12;TSS1500	RASIP1;RASIP1;MAMSTR	NM_017805.3;NM_017805.3;NM_001130915.2
cg14221766_BC21	1.26586	5.59576	9.74002976620182e-06	0.0447762	0.200681		chr9	36818575
cg01055824_TC11	1.49651	5.5914	9.84576220542193e-06	0.0450302	0.0553083		chr14	91352324
cg20663219_BC21	0.63282	5.5866	9.96349740281345e-06	0.0453361	0.107193		chr7	73716191
cg16773312_BC21	0.619327	5.58204	1.00766424688703e-05	0.0453688	0.106544		chr19	48543648
cg06115388_BC21	0.793091	5.57824	1.01721411391016e-05	0.0453688	0.132455		chr11	70443749
cg18840330_BC21	1.20246	5.57695	1.020474046618e-05	0.0453688	0.187167		chr2	223602622	TSS1500	SCG2	NM_003469.5
cg01729837_BC21	1.11332	5.5753	1.0246335830577e-05	0.0453688	0.183995		chr19	719622
cg14091208_BC21	1.0735	5.57489	1.02568719398147e-05	0.0453688	0.170939		chr3	129003736	TSS1500	CFAP92	NM_001348520.2
cg05499178_TC21	1.20106	5.57293	1.03068026417863e-05	0.0453688	0.148401		chr11	69471212
cg16734433_TC11	1.58631	5.57215	1.03267651222367e-05	0.0453688	0.0649925		chr10	114100538
cg15541635_BC21	1.38711	5.56778	1.04392089456151e-05	0.045638	0.160752		chr12	3130372
cg03701575_BC11	0.856438	5.56345	1.05518366877402e-05	0.0459053	0.128584		chr16	83926514	exon_5;3UTR	MLYCD;MLYCD	NM_012213.3;NM_012213.3
cg09750616_BC21	0.844717	5.56098	1.06168271876179e-05	0.0459639	0.138791		chr6	80523557
cg21542078_TC11	2.06077	5.55248	1.08428984737753e-05	0.0467158	0.0966751		chr19	49196749	exon_15;exon_16;exon_15;exon_12;exon_17	TRPM4;TRPM4;TRPM4;TRPM4;TRPM4	NM_001321281.2;NM_001321282.2;NM_001321283.2;NM_001321285.2;NM_017636.4
cg07223180_TC21	1.25652	5.54493	1.10478163858097e-05	0.0472694	0.18991		chr13	20415003
cg26928000_BC21	0.742578	5.54385	1.10773975028701e-05	0.0472694	0.0560393		chr20	61745549
cg08138817_TC11	1.35238	5.51847	1.17976261273364e-05	0.0501031	0.0889241		chr16	49868431
cg01419577_TC21	1.58578	5.51154	1.20024021875512e-05	0.0505293	0.256911		chr1	143675687
cg14479838_BC21	0.633286	5.51125	1.20112946123236e-05	0.0505293	0.104458		chr9	136694525
cg05986956_TC21	0.55511	5.50824	1.21011565399474e-05	0.0506683	0.0940837		chr7	2680943
cg07929164_BC11	0.882775	5.50622	1.21620723599605e-05	0.0506854	0.0286393		chr17	82414623
cg02733025_BC11	0.822913	5.50404	1.2228262521764e-05	0.0507242	0.116416		chr7	155482918
cg13151425_TC11	0.781992	5.50094	1.23227920699701e-05	0.0508585	0.127405		chr7	2521482
cg01829817_TC11	0.873673	5.49804	1.24118182278371e-05	0.0508585	0.135233		chr16	86740913
cg19137817_TC21	0.832425	5.4974	1.24317213989551e-05	0.0508585	0.142069		chr2	237133025
cg24551579_BC11	2.20804	5.49213	1.25954271206908e-05	0.051293	0.0944827		chr1	9824542	TSS200;TSS200;TSS1500	CLSTN1;CLSTN1;CLSTN1	NM_001302883.1;NM_014944.4;NM_001009566.3
cg21479860_BC11	0.732802	5.48576	1.27962951324159e-05	0.0518741	0.0705195		chr1	150159384	exon_6;exon_5;exon_5;exon_6;TSS1500	PLEKHO1;PLEKHO1;PLEKHO1;PLEKHO1;LOC105371433	NM_001304722.2;NM_001304723.2;NM_001304724.2;NM_016274.6;NR_135098.1
cg08784911_TC21	0.945127	5.47969	1.29908633234226e-05	0.0524245	0.158117		chr1	204377711
cg04437116_BC21	1.43516	5.47271	1.32185690457067e-05	0.0531032	0.156255		chr2	241863673
cg12974394_TC21	0.793997	5.46968	1.33182239807815e-05	0.0531733	0.126556		chr1	150549790
cg15601296_TC21	1.03153	5.46857	1.33552741528941e-05	0.0531733	0.11875		chr10	114100527
cg04536844_BC11	1.04371	5.45758	1.37254036950267e-05	0.0543727	0.127165		chr7	155931566
cg11414913_TC11	1.30103	5.45478	1.38212547962426e-05	0.0543727	0.121148		chr1	2883097
cg07538011_BC21	0.928713	5.45425	1.38394137181666e-05	0.0543727	0.133661		chr4	189781009
cg09523275_TC21	0.870934	5.45113	1.39473083165042e-05	0.0545562	0.122268		chr6	28259315	5UTR;exon_1;TSS200	NKAPL;NKAPL;ZKSCAN4	NM_001007531.3;NM_001007531.3;NM_001304506.2
cg00640284_BC21	1.03082	5.44566	1.41386272262606e-05	0.0550631	0.169136		chr22	27312062	exon_1	LINC02554	NR_134581.1
cg07694417_BC21	0.770956	5.43601	1.44823348379138e-05	0.0559509	0.129789		chr14	91264248
cg10556064_BC11	1.23201	5.43367	1.45667249345887e-05	0.0559509	0.181549		chr16	68447586
cg16922810_TC21	0.884345	5.42975	1.47096996955245e-05	0.0559509	0.109985		chr8	142615170	TSS1500	ARC	NM_015193.5
cg08126590_TC11	2.13332	5.42919	1.47303862414082e-05	0.0559509	0.075697		chr19	719951
cg03355875_BC21	0.94907	5.42886	1.47424311341253e-05	0.0559509	0.148468		chr12	48864855	exon_2	RND1	NM_014470.4
cg01883643_BC21	1.03036	5.42884	1.47430162864942e-05	0.0559509	0.132712		chr5	173972980
cg09789252_BC21	0.771359	5.41966	1.50840106206034e-05	0.0570025	0.12694		chr19	50514598	exon_1;5UTR;TSS1500	ASPDH;ASPDH;ASPDH	NM_001024656.3;NM_001024656.3;NM_001114598.2
cg26314966_TC11	1.7218	5.41215	1.53686612300342e-05	0.0578331	0.162449		chr17	81499134
cg17432857_BC21	1.28613	5.40924	1.54807616641824e-05	0.0580102	0.180819		chr7	27144819	TSS1500	HOXA5	NM_019102.4
cg07335265_TC21	0.696328	5.4067	1.5578862165898e-05	0.0581335	0.114944		chr22	19722753	exon_11;exon_11;3UTR;exon_11;exon_12;3UTR;TSS1500	SEPT5-GP1BB;SEPT5-GP1BB;SEPTIN5;SEPTIN5;SEPTIN5;SEPTIN5;GP1BB	NR_037611.1;NR_037612.1;NM_001009939.3;NM_001009939.3;NM_002688.6;NM_002688.6;NM_000407.5
cg01546561_BC21	1.04581	5.3972	1.59522929102117e-05	0.0591921	0.130016		chr6	71745653
cg25435819_TC21	2.08196	5.39178	1.61689618237733e-05	0.0591921	0.305154		chr1	143654721
cg26014401_BC11	0.980905	5.39169	1.61726063384692e-05	0.0591921	0.166179		chr22	24686144
cg04180246_BC22	0.83776	5.39074	1.62110052999148e-05	0.0591921	0.139203		chr2	221100725
cg06132598_BC21	1.00108	5.39061	1.62162285893046e-05	0.0591921	0.168036		chr9	136007590	3UTR;exon_6	NACC2;NACC2	NM_144653.5;NM_144653.5
cg08906309_BC21	-1.20596	-5.38951	1.62607598829177e-05	0.0591921	-0.200106		chr17	8360102	3UTR;exon_2;exon_1	KRBA2;KRBA2;LOC100128288	NM_001304947.3;NM_001304947.3;NR_024447.1
cg09511697_TC21	1.4451	5.3777	1.6746638582435e-05	0.0605226	0.175542		chr5	5350169
cg07790079_TC11	1.37741	5.37734	1.67620017974032e-05	0.0605226	0.168089		chr1	115479304
cg11221326_TC21	-6.15872	-5.37026	1.70605195512235e-05	0.0611383	-0.582015		chr12	9243178
cg11245681_TC11	0.810752	5.36939	1.70973546038401e-05	0.0611383	0.136699		chr5	176739753
cg26230145_BC21	0.777598	5.36844	1.71381831644093e-05	0.0611383	0.1228		chr1	18199762
cg25240254_BC21	1.36041	5.36461	1.73025092607126e-05	0.0613252	0.168353		chr19	55489577	exon_3;exon_3	SSC5D;SSC5D	NM_001144950.2;NM_001195267.2
cg14263900_BC21	1.02423	5.36402	1.7328081088398e-05	0.0613252	0.118421		chr9	126667459
cg25533997_TC21	0.910747	5.36177	1.74257750994486e-05	0.0614272	0.147037		chr18	37564296
cg08093099_TC21	1.11261	5.35835	1.75748377993072e-05	0.0617087	0.120983		chr5	174338403
cg10672754_TC21	0.950073	5.35179	1.78648048423953e-05	0.0623487	0.0968004		chr18	58819095
cg20669292_TC11	1.2817	5.35107	1.78969236169472e-05	0.0623487	0.200881		chr17	42671402	exon_8;exon_8;exon_8	PLEKHH3;PLEKHH3;PLEKHH3	NM_024927.5;NR_073573.2;NR_073574.2
cg13880303_TC21	1.01017	5.34848	1.80129751988957e-05	0.0625088	0.171531		chr19	44914557	TSS200;TSS200	APOC1;APOC1	NM_001379687.1;NM_001645.5
cg19775250_BC21	1.38329	5.34692	1.80834806557154e-05	0.0625102	0.227826		chr1	143675574
cg03286609_BC21	1.10593	5.34373	1.82278071880392e-05	0.0627659	0.155957		chr5	76956393
cg23008871_BC11	1.49819	5.3413	1.83388411417243e-05	0.0629053	0.221008		chr17	47872377
cg12964261_BC21	0.834838	5.3396	1.84167614457394e-05	0.0629271	0.137508		chr6	36365065
cg12708802_BC11	1.11534	5.33768	1.85055503381657e-05	0.0629271	0.105322		chr3	50351447	exon_2;exon_2;exon_2;TSS1500	CYB561D2;CYB561D2;CYB561D2;NPRL2	NM_001291284.2;NM_007022.5;NR_111912.2;NM_006545.5
cg09589065_TC21	1.06495	5.33657	1.85568564156909e-05	0.0629271	0.0870569		chr4	67988645
cg26645700_TC21	0.742122	5.32259	1.92161015551962e-05	0.0642453	0.115884		chr1	149936873	exon_1;5UTR;TSS1500	MTMR11;MTMR11;MTMR11	NM_001145862.2;NM_001145862.2;NM_181873.3
cg11764368_BC21	0.909352	5.3214	1.92730653248621e-05	0.0642453	0.120721		chr10	132490013
cg00929798_TC11	1.40364	5.32039	1.93220650983382e-05	0.0642453	0.103132		chr10	133336635
cg14400412_BC21	1.283	5.31954	1.93628490447133e-05	0.0642453	0.161294		chr9	133658680	exon_12;3UTR;TSS1500	DBH;DBH;DBH-AS1	NM_000787.4;NM_000787.4;NR_102735.1
cg01205935_BC21	-1.73014	-5.3191	1.93840735649143e-05	0.0642453	-0.233442		chr13	99085331	TSS1500	DOCK9-DT	NR_047482.1
cg23853026_TC11	0.754347	5.31899	1.93896616611836e-05	0.0642453	0.0576193		chr4	1031803
cg12869334_BC11	1.79094	5.31775	1.94498620688837e-05	0.0642453	0.212801		chr8	37841842	exon_19	ADGRA2	NM_032777.10
cg14171607_BC21	0.846607	5.31543	1.95629771662777e-05	0.0643805	0.0884244		chr8	13033834
cg20329210_BC11	2.35026	5.31194	1.97342367566514e-05	0.0645397	0.130528		chr1	228378379	exon_104;exon_115;exon_115	OBSCN;OBSCN;OBSCN	NM_001098623.2;NM_001271223.3;NM_001386125.1
cg03613822_TC11	1.44866	5.31149	1.97560914457523e-05	0.0645397	0.188635		chr17	7211821
cg19597498_TC11	2.1478	5.30923	1.98682142888688e-05	0.0646692	0.268536		chr3	96776807
cg08234689_TC11	2.63854	5.30715	1.99717797635641e-05	0.0647699	0.260136		chr7	128270874
cg05973772_BC21	1.19983	5.3037	2.01446463973213e-05	0.0650938	0.193149		chr4	153257125	TSS1500;TSS1500;TSS1500	TRIM2;TRIM2;TRIM2	NM_001302694.2;NM_001351055.2;NM_001351054.2
cg02486646_TC21	0.9987	5.28839	2.0930156638553e-05	0.0673879	0.073144		chr12	117189673
cg22377643_BC21	1.36207	5.28158	2.1289922425647e-05	0.0675284	0.0618375		chr6	75207844
cg11463292_BC21	2.08563	5.28035	2.13554852095993e-05	0.0675284	0.174885		chr8	69485453
cg13250592_BC21	1.26247	5.27994	2.13771781453239e-05	0.0675284	0.125617		chr2	235501441
cg00945571_TC21	0.811864	5.27838	2.14610299735873e-05	0.0675284	0.0961323		chr9	21316903
cg19683655_TC21	1.22147	5.27813	2.14743475017432e-05	0.0675284	0.159578		chr10	83680543
cg13293618_BC21	0.877243	5.27533	2.16250335833879e-05	0.0675284	0.138373		chr11	69471572
cg03709091_BC11	2.36202	5.27519	2.16328667991667e-05	0.0675284	0.157019		chr6	48068673	exon_1;5UTR;exon_1;5UTR	PTCHD4;PTCHD4;PTCHD4;PTCHD4	NM_001013732.4;NM_001013732.4;NM_207499.2;NM_207499.2
cg05725177_BC21	0.987196	5.27398	2.16982584814075e-05	0.0675284	0.0881811		chr17	78717716	TSS1500;TSS1500	CYTH1;CYTH1	NM_001292019.4;NM_001394676.1
cg08050115_TC21	0.60252	5.27394	2.17002068029135e-05	0.0675284	0.0645493		chr16	31330158	exon_26;exon_26	ITGAM;ITGAM	NM_000632.4;NM_001145808.2
cg02742969_TC11	0.956121	5.27338	2.17309967481125e-05	0.0675284	0.125504		chr5	172748601
cg23623251_BC21	0.661028	5.26634	2.21171417680459e-05	0.0681819	0.0978686		chr6	7731047
cg24863642_TC11	1.42448	5.2658	2.21467792298776e-05	0.0681819	0.0341425		chr1	161202112	TSS1500;TSS1500;TSS1500;TSS1500	NDUFS2;NDUFS2;NDUFS2;NDUFS2	NM_001377299.1;NM_001377302.1;NM_001166159.2;NR_165188.1
cg19128463_TC11	0.882771	5.26537	2.21706395404338e-05	0.0681819	0.148321		chr9	136821284
cg06710212_TC21	0.932217	5.2615	2.23861221879136e-05	0.068608	0.155392		chr9	128419665	TSS1500	CERCAM	NM_016174.5
cg19961545_TC11	2.3217	5.25953	2.24966686716617e-05	0.0687107	0.10143		chr2	53859929	5UTR;exon_1;exon_1;5UTR	GPR75;GPR75;GPR75-ASB3;GPR75-ASB3	NM_006794.4;NM_006794.4;NM_001164165.2;NM_001164165.2
cg02520281_TC21	0.727018	5.25391	2.28156909467745e-05	0.0694472	0.124822		chr5	141156087	exon_1	PCDHB17P	NR_001280.1
cg03716984_BC11	2.45457	5.25007	2.30358757633254e-05	0.0698789	0.252091		chr10	52778745
cg00121045_TC11	0.935575	5.24212	2.34989040752112e-05	0.0707183	0.154474		chr16	1366052	3UTR;exon_15;3UTR;exon_6;3UTR;exon_6;3UTR;exon_6;3UTR;exon_6;3UTR;exon_15;exon_15;exon_6;exon_6;exon_5	UNKL;UNKL;UNKL;UNKL;UNKL;UNKL;UNKL;UNKL;UNKL;UNKL;UNKL;UNKL;UNKL;UNKL;UNKL;UNKL	NM_001193388.4;NM_001193388.4;NM_001193389.2;NM_001193389.2;NM_001276414.2;NM_001276414.2;NM_001367622.1;NM_001367622.1;NM_001370526.1;NM_001370526.1;NM_001372107.1;NM_001372107.1;NR_160278.1;NR_160279.1;NR_160280.1;NR_163466.1
cg07493436_TC21	0.892405	5.24057	2.35899818376386e-05	0.0707183	0.147494		chr19	41225778	TSS1500	AXL	NM_001278599.2
cg10495207_TC21	0.954463	5.24037	2.36015738242802e-05	0.0707183	0.154729		chr19	48720577	TSS1500	MAMSTR	NM_001130915.2
cg14508777_BC21	0.739862	5.2399	2.36297572360626e-05	0.0707183	0.105248		chr3	42805624	TSS1500;TSS1500;TSS1500	HIGD1A;HIGD1A;HIGD1A	NM_001099668.2;NM_001099669.2;NM_014056.4
cg00969405_BC21	1.43131	5.23807	2.37379741997646e-05	0.0708046	0.158432		chr7	27144822	TSS1500	HOXA5	NM_019102.4
cg02086349_TC21	0.65906	5.23593	2.38658652993372e-05	0.0709488	0.113233		chr1	149936713	exon_1;5UTR;TSS1500	MTMR11;MTMR11;MTMR11	NM_001145862.2;NM_001145862.2;NM_181873.3
cg27537570_BC21	0.961532	5.23321	2.40284302644482e-05	0.0711947	0.161111		chr12	132603392	3UTR;exon_6	LRCOL1;LRCOL1	NM_001195520.2;NM_001195520.2
cg06949812_TC21	0.80444	5.22723	2.43913752061966e-05	0.0715119	0.137091		chr17	40361741	3UTR;exon_1	GJD3;GJD3	NM_152219.4;NM_152219.4
cg10372121_BC21	-0.644699	-5.22692	2.44101663596658e-05	0.0715119	-0.0111625		chr13	30371739
cg23060323_BC21	0.639577	5.22609	2.44605989633387e-05	0.0715119	0.103539		chr22	29457978
cg25830307_BC13	0.941902	5.22592	2.44715542203154e-05	0.0715119	0.0462062		chr10	76111886
cg09637273_BC11	1.13565	5.22486	2.45363904890591e-05	0.0715119	0.166452		chr17	57862026	3UTR;exon_11;3UTR;exon_11	CUEDC1;CUEDC1;CUEDC1;CUEDC1	NM_001271875.2;NM_001271875.2;NM_001292025.2;NM_001292025.2
cg01676105_BC11	1.35164	5.22143	2.47479370588616e-05	0.0718935	0.104795		chr14	77981297
cg21383495_TC11	1.07771	5.21793	2.4965699284764e-05	0.0720888	0.0495272		chr17	56595832
cg18377759_TC21	0.650684	5.21775	2.49768180800066e-05	0.0720888	0.11069		chr12	131831484
cg03402143_TC21	1.19461	5.21614	2.5078149366975e-05	0.0721477	0.160852		chr2	120312730
cg06958145_TC21	2.14957	5.21274	2.5292175188266e-05	0.0725295	0.173197		chr4	153257263	TSS200;TSS200;TSS200	TRIM2;TRIM2;TRIM2	NM_001302694.2;NM_001351055.2;NM_001351054.2
cg20757758_BC21	-0.976239	-5.21063	2.54264202387245e-05	0.0726808	-0.0187532		chr1	42456329	5UTR;exon_1;TSS1500;TSS1500;TSS1500;TSS1500;TSS1500;TSS1500;TSS200;TSS200;TSS1500;TSS1500	CCDC30;CCDC30;PPCS;PPCS;PPCS;PPCS;PPCS;PPCS;PPCS;PPCS;ZMYND12;ZMYND12	NM_001355226.2;NM_001355226.2;NM_001287509.2;NM_001077447.3;NM_001287508.2;NM_024664.4;NM_001287510.2;NM_001287511.2;NM_001287506.1;NM_001287507.1;NM_032257.5;NM_001146192.2
cg15940508_TC11	1.47373	5.20417	2.58410621725327e-05	0.0735041	0.141214		chr6	156564610
cg07676517_BC11	1.17726	5.20356	2.58808172785001e-05	0.0735041	0.174309		chr19	29872436
cg23924370_BC11	0.808538	5.20227	2.59648207320136e-05	0.0735041	0.107749		chr2	88284286
cg21107210_BC21	1.07153	5.20105	2.60441266420785e-05	0.0735041	0.137468		chr1	2322374
cg13740709_BC21	0.603791	5.19177	2.66565512492759e-05	0.0746856	0.0993229		chr3	128993712
cg09065876_TC11	1.43818	5.19094	2.67120195076806e-05	0.0746856	0.232173		chr17	47872390
cg17017210_TC21	0.831771	5.19092	2.67139698118064e-05	0.0746856	0.14269		chr4	1568879
cg20409261_BC21	1.00966	5.18506	2.71092072778065e-05	0.0754827	0.125007		chr20	63230714
cg12210255_TC21	0.963158	5.18306	2.72450630874203e-05	0.0754827	0.148839		chr7	73424341
cg07981328_BC11	1.49279	5.18294	2.72530113253486e-05	0.0754827	0.246312		chr1	21398140
cg12565126_BC11	0.996492	5.18044	2.74247685555667e-05	0.0757233	0.125934		chr2	24011061
cg00348467_TC11	1.00388	5.17874	2.75416623878069e-05	0.0758113	0.167083		chr17	45144754
cg14479842_BC11	1.39878	5.1752	2.77869669093178e-05	0.0760339	0.0540826		chr9	136694602
cg20639618_BC21	1.26183	5.17512	2.77930255765453e-05	0.0760339	0.155037		chr4	182807920
cg25948024_BC21	1.18865	5.17304	2.79379459510246e-05	0.0761966	0.19352		chr21	44748771
cg26090072_BC21	0.902515	5.16921	2.82074670356325e-05	0.0766971	0.153975		chr2	74442260	TSS1500	RTKN	NM_001015055.2
cg26985289_BC11	1.69191	5.16563	2.84620033118126e-05	0.0769555	0.0373394		chr1	9824564	TSS200;TSS200;TSS1500	CLSTN1;CLSTN1;CLSTN1	NM_001302883.1;NM_014944.4;NM_001009566.3
cg12705353_TC21	0.845709	5.16291	2.86570063031805e-05	0.0769555	0.123405		chr12	121918946
cg13883633_TC21	-1.00385	-5.16079	2.88095000626202e-05	0.0769555	-0.159635		chr15	41659497	TSS1500;TSS1500	MGA;MGA	NM_001080541.3;NM_001164273.2
cg12155036_TC21	0.815817	5.16056	2.88259991515484e-05	0.0769555	0.127852		chr3	194297382
cg08173467_BC21	0.936817	5.1603	2.88449230867033e-05	0.0769555	0.0476526		chr15	73051512	TSS1500;TSS1500;TSS1500	NEO1;NEO1;NEO1	NM_001172624.1;NM_001172623.1;NM_002499.4
cg06218338_BC11	-2.26122	-5.15959	2.88965756629809e-05	0.0769555	-0.150083		chr7	27192275
cg15448366_BC21	0.708924	5.15945	2.89064920537825e-05	0.0769555	0.120971		chr1	223129707
cg14918321_BC21	0.633033	5.15499	2.92320727133075e-05	0.0775906	0.108576		chr22	33302693
cg16059978_TC21	-1.32326	-5.15176	2.94696100513005e-05	0.0778751	-0.112635		chr11	2287257
cg20853880_TC11	-2.3482	-5.15048	2.95642194647612e-05	0.0778751	-0.13251		chr2	10044317	5UTR;exon_1;TSS1500	KLF11;KLF11;LOC101929882	NM_001177718.2;NM_001177718.2;NR_135558.1
cg26470868_TC11	1.45898	5.14998	2.96012138127545e-05	0.0778751	0.0766586		chr1	119896425	exon_1;5UTR	ADAM30;ADAM30	NM_021794.4;NM_021794.4
cg10609043_BC21	1.25557	5.14748	2.97878799472551e-05	0.0781357	0.111244		chr5	80112201
cg11716380_BC21	0.878365	5.13401	3.08115875980641e-05	0.0795076	0.149501		chr10	133219997	exon_29	KNDC1	NM_152643.8
cg06677321_TC21	-0.915733	-5.13391	3.08194022159264e-05	0.0795076	-0.152682		chr17	69607690
cg17844831_TC21	0.92688	5.13341	3.0858323644532e-05	0.0795076	0.152561		chr17	17700832
cg11350504_BC11	1.00093	5.13278	3.09067153203148e-05	0.0795076	0.0799641		chr13	112466966
cg03669698_BC11	1.045	5.13166	3.09940698087938e-05	0.0795076	0.118049		chr22	29311534	exon_6;exon_5;exon_6;exon_6;exon_6	GAS2L1;GAS2L1;GAS2L1;GAS2L1;GAS2L1	NM_001362985.3;NM_001395196.1;NM_001395197.1;NM_006478.5;NM_152236.3
cg20230372_BC21	1.01358	5.13162	3.09968206257452e-05	0.0795076	0.112521		chr19	54416354
cg10208550_BC21	0.682023	5.13156	3.10019868258049e-05	0.0795076	0.111511		chr9	129621074	exon_1;5UTR	C9orf50;C9orf50	NM_199350.4;NM_199350.4
cg18852096_BC21	0.989091	5.13003	3.11205797438321e-05	0.0795076	0.159981		chr1	1629045
cg08345713_BC11	2.12046	5.1285	3.12407773711712e-05	0.0795076	0.1056		chr6	48068683	exon_1;5UTR;exon_1;5UTR	PTCHD4;PTCHD4;PTCHD4;PTCHD4	NM_001013732.4;NM_001013732.4;NM_207499.2;NM_207499.2
cg02781074_BC11	1.12879	5.12794	3.12843158591483e-05	0.0795076	0.112142		chr13	100588952	TSS200	GGACT	NM_001195087.2
cg17342973_BC11	0.950644	5.12785	3.12915307774587e-05	0.0795076	0.0514785		chr3	184583451
cg03368099_TC11	1.22064	5.12337	3.16454380192059e-05	0.0801784	0.199581		chr7	27144902	TSS1500	HOXA5	NM_019102.4
cg23272544_TC11	1.28371	5.11897	3.19968025339641e-05	0.080839	0.0507138		chr21	44285546	TSS1500	AIRE	NM_000383.4
cg05589607_BC21	0.790147	5.11423	3.23800178867782e-05	0.0815761	0.0877854		chr15	83559923
cg14433314_TC11	1.22684	5.10949	3.2767865123808e-05	0.0823206	0.183949		chr7	1193833
cg04773714_TC21	0.645449	5.10778	3.29085206834334e-05	0.0824418	0.110787		chr1	115841093	5UTR;exon_1;TSS1500	NHLH2;NHLH2;NHLH2	NM_005599.3;NM_005599.3;NM_001111061.2
cg08922729_BC21	0.642062	5.10618	3.3041180710275e-05	0.0825422	0.10739		chr1	21587064
cg00583686_BC21	0.906506	5.10407	3.32169830722244e-05	0.0826859	0.137894		chr1	36084687
cg11092486_TC21	0.993997	5.10326	3.32841335214899e-05	0.0826859	0.145979		chr6	5087370	exon_1;3UTR	PPP1R3G;PPP1R3G	NM_001145115.3;NM_001145115.3
cg10359157_TC11	1.41089	5.09692	3.38186950125669e-05	0.083474	0.0915361		chr13	50843884	exon_1;5UTR;TSS200	DLEU7;DLEU7;DLEU7	NM_198989.3;NM_198989.3;NM_001306135.2
cg06513695_BC21	0.79069	5.09659	3.38462782629812e-05	0.083474	0.133108		chr22	29470425
cg04696619_BC21	1.04693	5.09547	3.39414183070794e-05	0.083474	0.126007		chr9	134968194
cg05920787_TC21	0.540956	5.09507	3.39757567081968e-05	0.083474	0.092279		chr3	184569746
cg09469667_BC11	0.862499	5.09212	3.42289353645748e-05	0.083865	0.135236		chr3	9863003
cg14548750_TC21	0.8094	5.0899	3.44196893623153e-05	0.0841014	0.0763073		chr10	1361725
cg18770231_BC21	-0.892293	-5.08859	3.45334632985098e-05	0.0841488	-0.0675195		chr1	101653539
cg26516532_BC11	0.960513	5.08728	3.46469392401154e-05	0.0841953	0.156006		chr1	17149337
cg04094751_BC11	1.08854	5.08434	3.49040579690767e-05	0.0843282	0.0651244		chr20	3745214
cg01603290_TC21	1.21185	5.08343	3.49837983617607e-05	0.0843282	0.11083		chr17	42653938
cg26401870_TC21	0.895422	5.08279	3.50404790349304e-05	0.0843282	0.105506		chr8	22024928	5UTR;exon_1;5UTR;exon_1	NPM2;NPM2;NPM2;NPM2	NM_001286681.1;NM_001286681.1;NM_182795.1;NM_182795.1
cg03714754_BC21	0.710196	5.08234	3.50798678018924e-05	0.0843282	0.11666		chr15	68700734
cg18832152_BC21	0.891401	5.0733	3.58861521210737e-05	0.0856002	0.0851648		chr1	155062707	exon_21;3UTR;3UTR;exon_21;exon_21;3UTR;3UTR;exon_20;exon_22;3UTR;exon_22;3UTR;exon_23;3UTR;exon_23;3UTR;exon_23;exon_23;exon_22;TSS1500;TSS1500;TSS1500	ADAM15;ADAM15;ADAM15;ADAM15;ADAM15;ADAM15;ADAM15;ADAM15;ADAM15;ADAM15;ADAM15;ADAM15;ADAM15;ADAM15;ADAM15;ADAM15;ADAM15;ADAM15;ADAM15;EFNA4;EFNA4;EFNA4	NM_001261464.2;NM_001261464.2;NM_001261465.2;NM_001261465.2;NM_003815.5;NM_003815.5;NM_207191.3;NM_207191.3;NM_207194.3;NM_207194.3;NM_207195.3;NM_207195.3;NM_207196.3;NM_207196.3;NM_207197.3;NM_207197.3;NR_048577.2;NR_048578.2;NR_048579.2;NM_182689.2;NM_182690.3;NM_005227.3
cg27525756_BC21	0.712255	5.07272	3.59378120815e-05	0.0856002	0.119492		chr22	19722757	exon_11;exon_11;3UTR;exon_11;exon_12;3UTR;TSS1500	SEPT5-GP1BB;SEPT5-GP1BB;SEPTIN5;SEPTIN5;SEPTIN5;SEPTIN5;GP1BB	NR_037611.1;NR_037612.1;NM_001009939.3;NM_001009939.3;NM_002688.6;NM_002688.6;NM_000407.5
cg12385729_TC21	1.38016	5.07269	3.59411663154417e-05	0.0856002	0.18971		chr1	9183620	TSS1500	MIR34AHG	NR_132742.1
cg04645039_TC21	0.999927	5.07211	3.59929302397897e-05	0.0856002	0.134007		chr17	38510997	exon_24;3UTR	ARHGAP23;ARHGAP23	NM_001199417.2_2;NM_001199417.2_2
cg01719529_BC21	-0.686888	-5.07056	3.61340642454513e-05	0.0857073	-0.0148936		chr6	32177459	TSS1500;TSS200;TSS1500;TSS1500	AGPAT1;AGPAT1;RNF5;AGPAT1	NM_006411.4_7;NM_001371438.1_7;NM_006913.4_7;NM_001371437.1_7
cg04638150_BC11	1.26714	5.06859	3.6313056775041e-05	0.0857936	0.187307		chr11	62505946
cg00510320_BC21	2.38783	5.06804	3.63628343439693e-05	0.0857936	0.274194		chr16	67653040	exon_29;exon_30	CARMIL2;CARMIL2	NM_001013838.3;NM_001317026.3
cg06619282_TC21	0.978258	5.06347	3.67828686331576e-05	0.0861199	0.158822		chr9	128419814	TSS1500	CERCAM	NM_016174.5
cg11476985_TC21	0.757992	5.0633	3.67988448529209e-05	0.0861199	0.114846		chr7	1210622
cg03430923_BC11	1.3264	5.06329	3.67996332687145e-05	0.0861199	0.0652587		chr10	61662910	TSS200;TSS200;TSS200;TSS200;TSS200;TSS200	CABCOCO1;CABCOCO1;CABCOCO1;CABCOCO1;CABCOCO1;CABCOCO1	NM_001366907.1;NM_001366909.1;NM_001366905.2;NM_001366906.2;NM_173554.3;NM_001366908.2
cg10480239_BC21	0.730056	5.06218	3.69026027072567e-05	0.0861199	0.124231		chr22	23180120	TSS1500;TSS1500	BCR;BCR	NM_021574.3;NM_004327.4
cg16843718_TC21	0.627565	5.06097	3.70148939827195e-05	0.0861199	0.107876		chr22	49928923
cg08909802_TC11	1.16451	5.06027	3.70805211608176e-05	0.0861199	0.107465		chr8	143975251	exon_2	PLEC	NM_000445.5
cg23796665_BC21	0.734075	5.05553	3.75249235334606e-05	0.0869257	0.103464		chr18	78798835
cg23158483_TC21	1.17573	5.04907	3.81393643251712e-05	0.0878402	0.144567		chr5	151925967	TSS1500;TSS1500;TSS1500	GLRA1;GLRA1;GLRA1	NM_001146040.2;NM_000171.4;NM_001292000.2
cg01876338_BC21	1.72909	5.04697	3.83409194491241e-05	0.0878402	0.12606		chr2	53859871	5UTR;exon_1;exon_1	GPR75;GPR75;GPR75-ASB3	NM_006794.4;NM_006794.4;NM_001164165.2
cg26422151_BC11	0.956065	5.04649	3.83869754991095e-05	0.0878402	0.157917		chr10	86377192
cg04981619_TC21	1.55898	5.04649	3.83874474238495e-05	0.0878402	0.224541		chr2	43100984
cg08092388_BC21	0.760878	5.04623	3.84121707182797e-05	0.0878402	0.13043		chr17	42654090
cg14081075_BC21	1.17669	5.04446	3.85832633437588e-05	0.0878438	0.196207		chr13	23161143
cg27587661_BC11	2.23262	5.04418	3.86107699684361e-05	0.0878438	0.348957		chr1	143653648
cg01180422_TC21	0.694908	5.04123	3.88978087304697e-05	0.0880034	0.114519		chr1	109274069	exon_34;3UTR	CELSR2;CELSR2	NM_001408.3;NM_001408.3
cg22469274_TC11	2.03753	5.04099	3.89214801447054e-05	0.0880034	0.0465845		chr7	27147934	TSS200	HOXA6	NM_024014.4
cg01749904_BC21	0.746896	5.04043	3.89769311157798e-05	0.0880034	0.105783		chr16	89620644	5UTR;exon_1	DPEP1;DPEP1	NM_004413.4;NM_004413.4
cg26209169_BC21	0.739636	5.03827	3.91886454081979e-05	0.088258	0.125717		chr5	1316149
cg13337124_BC21	0.887607	5.03724	3.92903519617701e-05	0.0882641	0.0520919		chr9	1050145	TSS1500;TSS1500;TSS1500;TSS1500;TSS1500;TSS1500;TSS1500;TSS1500;TSS1500;TSS1500	DMRT2;DMRT2;DMRT2;DMRT2;DMRT2;DMRT2;DMRT2;DMRT2;DMRT2;DMRT2	NM_001387559.1;NM_001370532.1;NM_001370531.1;NM_001387558.1;NM_001387557.1;NM_001130865.3;NM_181872.6;NM_001370533.1;NM_006557.7;NR_163472.1
cg08378567_BC21	-1.20762	-5.03299	3.97122000703575e-05	0.088805	-0.049293		chr6	135851677	TSS200	PDE7B	NM_018945.4
cg05545167_TC21	0.970086	5.03256	3.9755447227907e-05	0.088805	0.0601307		chr14	99262944
cg10045354_BC21	0.666138	5.03182	3.98298490229142e-05	0.088805	0.0940514		chr11	111298702	TSS1500;TSS1500;TSS1500	COLCA2;COLCA2;COLCA2	NM_001136105.3;NM_001370484.1;NM_001271457.2
cg27423983_TC21	1.27715	5.02922	4.00903324495013e-05	0.0891629	0.205291		chr4	88818944
cg05274242_BC11	0.880377	5.02681	4.03340893973062e-05	0.0892835	0.104805		chr16	31529238
cg08349497_TC21	1.93102	5.02671	4.03447821881901e-05	0.0892835	0.167319		chr3	76561777
cg16737714_TC11	-0.583414	-5.02566	4.04508711855553e-05	0.0892967	-0.00471894		chr11	809907	TSS200	RPLP2	NM_001004.4
cg14389669_TC11	1.07181	5.02203	4.08222808712434e-05	0.0896962	0.179958		chr9	133534264	TSS1500	ADAMTSL2	NM_014694.4
cg06183427_BC21	0.668116	5.02193	4.08329987892916e-05	0.0896962	0.113959		chr5	1880799	exon_4;exon_4;exon_4;exon_4;exon_3	IRX4;IRX4;IRX4;IRX4;IRX4	NM_001278632.1;NM_001278633.1;NM_001278634.2;NM_001278635.2;NM_016358.3
cg27255656_BC21	1.22475	5.01525	4.15249391311017e-05	0.0909921	0.185775		chr8	4995915	TSS1500	CSMD1	NM_033225.6
cg07753203_TC21	0.78053	5.01226	4.18377002796594e-05	0.0913911	0.132352		chr9	124776777	TSS1500	OLFML2A	NM_182487.4
cg18746336_BC21	0.876831	5.01097	4.19745223443386e-05	0.0913911	0.119594		chr3	128497279
cg09197432_TC21	0.925949	5.01059	4.20144638232013e-05	0.0913911	0.135603		chr4	182808023
cg13622265_BC12	1.35595	5.00622	4.24781245120191e-05	0.092033	0.0924597		chr9	121822195	3UTR;exon_9;3UTR;exon_4	TTLL11;TTLL11;TTLL11;TTLL11	NM_001139442.2;NM_001139442.2;NM_001386833.1;NM_001386833.1
cg12181372_BC21	1.12302	5.00587	4.25159514424685e-05	0.092033	0.114827		chr20	59933068	TSS1500	FAM217B	NM_001190826.2
cg18377773_BC21	1.07384	5.00439	4.26742879041126e-05	0.0920506	0.181049		chr12	131831787
cg01295034_BC11	0.716326	5.00387	4.27305166414404e-05	0.0920506	0.0910724		chr16	48542181	3UTR;exon_7	N4BP1;N4BP1	NM_153029.4;NM_153029.4
cg14973714_BC21	0.49966	5.00259	4.2868708254941e-05	0.0921258	0.0853548		chr10	43026317
cg09545109_TC21	0.85498	5.00043	4.31022231215704e-05	0.092161	0.0827926		chr3	50351479	exon_2;exon_2;exon_2;TSS1500	CYB561D2;CYB561D2;CYB561D2;NPRL2	NM_001291284.2;NM_007022.5;NR_111912.2;NM_006545.5
cg19413366_TC11	0.990533	4.99967	4.31843029038238e-05	0.092161	0.124419		chr8	142700567	exon_1;exon_1;exon_1	LY6K;LY6K;LY6K	NM_001160354.2;NM_001160355.2;NM_017527.4
cg08991643_BC21	1.11725	4.99764	4.34061710236074e-05	0.092161	0.1578		chr3	194297139
cg21175623_TC21	1.01813	4.99682	4.34948907540067e-05	0.092161	0.108753		chr9	136821096
cg01031101_TC11	1.57252	4.99674	4.35035350173444e-05	0.092161	0.223256		chr6	28259313	5UTR;exon_1;TSS200	NKAPL;NKAPL;ZKSCAN4	NM_001007531.3;NM_001007531.3;NM_001304506.2
cg10220895_BC11	2.51751	4.99673	4.35051000926931e-05	0.092161	0.293139		chr1	228276436
cg00716991_TC21	0.66151	4.99156	4.40748637859813e-05	0.0928038	0.113957		chr9	36166162
cg10303654_BC21	0.773003	4.99107	4.41287564174404e-05	0.0928038	0.0597034		chr7	151955083	TSS1500;TSS1500	GALNTL5;GALNTL5	NM_145292.4;NR_033169.2
cg09495728_BC21	0.587682	4.99092	4.41461714026729e-05	0.0928038	0.0444158		chr3	171765804
cg05666287_TC21	0.877872	4.98979	4.4271316070287e-05	0.0928038	0.129875		chr3	49720037	3UTR;exon_9;TSS1500	GMPPB;GMPPB;AMIGO3	NM_021971.4;NM_021971.4;NM_198722.3
cg20457147_BC21	0.775886	4.98908	4.43503470642124e-05	0.0928038	0.130588		chr14	61321105	TSS1500	PRKCH	NM_006255.5
cg07252753_TC21	-0.718154	-4.98664	4.46240517249856e-05	0.0928038	-0.0631875		chr3	10553267
cg18048409_BC21	-0.817961	-4.98659	4.46291910538484e-05	0.0928038	-0.0787573		chr12	108115188
cg03325667_TC21	1.29323	4.98609	4.4685970619887e-05	0.0928038	0.185722		chr10	42951844
cg21964928_BC21	1.7591	4.98556	4.47450792398495e-05	0.0928038	0.286297		chr5	154493398
cg08554115_TC21	1.16181	4.98421	4.489724397026e-05	0.0929033	0.0793521		chr17	5500587	3UTR;exon_1	LOC728392;LOC728392	NM_001162371.3;NM_001162371.3
cg02210934_BC11	1.17973	4.98282	4.50547624744585e-05	0.0929869	0.109564		chr14	105045645
cg18766468_BC21	1.04114	4.98202	4.51461577431875e-05	0.0929869	0.164706		chr3	194369748	TSS200;TSS200	LRRC15;LRRC15	NM_001135057.3;NM_130830.5
cg24392299_TC21	0.615122	4.97983	4.53952063550273e-05	0.0932844	0.0794301		chr7	149104716	exon_4	ZNF425	NM_001001661.3
cg24537836_TC21	-0.775773	-4.97819	4.55829503002897e-05	0.0934549	-0.0828945		chr12	51388375
cg15105359_TC11	1.43023	4.97658	4.57686679586278e-05	0.0936204	0.0674938		chr7	47537359
cg20151401_TC21	1.92814	4.97552	4.58904284499897e-05	0.0936547	0.286221		chr1	143646952
cg05163230_TC21	0.525966	4.97253	4.62374823611223e-05	0.0939883	0.0858289		chr5	76544105
cg14258703_TC11	1.50885	4.97141	4.6368010740699e-05	0.0939883	0.0790362		chr9	126398655
cg19741660_TC11	1.99075	4.97112	4.64023310668269e-05	0.0939883	0.195932		chr14	100165560
cg25879142_BC21	1.09663	4.96922	4.66239790715855e-05	0.0939883	0.176196		chr7	4631760
cg03254916_TC11	0.98967	4.96889	4.66627299634879e-05	0.0939883	0.152917		chr1	202009821	exon_1;TSS1500;TSS1500	ELF3-AS1;ELF3;ELF3	NR_146472.1;NM_004433.5;NM_001114309.2
cg26561943_TC21	1.07064	4.96802	4.67654104170959e-05	0.0939883	0.174731		chr19	719632
cg21973370_BC21	0.980199	4.96778	4.67937711766444e-05	0.0939883	0.159385		chr17	2054625	TSS1500	HIC1	NM_006497.4
cg10321236_TC11	0.803991	4.9662	4.69802517894235e-05	0.0939883	0.130826		chr11	77138055
cg24698979_BC21	1.98294	4.96494	4.71289386439015e-05	0.0939883	0.137075		chr17	38509857
cg11117460_BC21	0.758054	4.96311	4.7347351731137e-05	0.0939883	0.0948565		chr11	68215075	TSS1500;TSS1500;TSS1500;TSS1500;TSS1500;TSS1500;TSS1500;TSS1500;TSS1500;TSS1500;TSS1500	KMT5B;KMT5B;KMT5B;KMT5B;KMT5B;KMT5B;KMT5B;KMT5B;KMT5B;KMT5B;KMT5B	NM_001369427.1;NM_001363566.2;NM_001300909.2;NM_001369425.1;NM_001369428.1;NM_001369432.1;NM_001300908.2;NM_001369430.1;NR_161380.1;NR_161378.1;NR_161379.1
cg10452424_BC21	0.672357	4.9626	4.74079820407929e-05	0.0939883	0.046332		chr5	124655075
cg05123976_BC21	0.749721	4.96259	4.7408732213603e-05	0.0939883	0.126367		chr17	47872311
cg01564268_TC21	1.47504	4.96225	4.74493042417834e-05	0.0939883	0.141326		chr17	38510717	exon_24	ARHGAP23	NM_001199417.2_2
cg07347128_BC21	1.5544	4.96115	4.75809681175616e-05	0.0939883	0.196734		chr12	47942577
cg21231689_TC11	0.962881	4.96071	4.76346744171977e-05	0.0939883	0.0565599		chr21	44425458	exon_1;TSS200	TRPM2-AS;TRPM2	NR_109964.1;NM_001320352.3
cg11329129_TC21	0.683085	4.95883	4.78604762207843e-05	0.0941955	0.111285		chr11	705692	TSS1500	EPS8L2	NM_022772.4
cg00305606_TC11	1.50818	4.95808	4.7950921160864e-05	0.0941955	0.11968		chr1	16680451
cg01007358_TC21	1.07795	4.95675	4.81111802677615e-05	0.0943026	0.0917237		chr1	84782492
cg07105005_BC21	0.801855	4.95003	4.89331509237061e-05	0.0956816	0.138738		chr17	73786329	TSS1500	LINC02092	NR_040020.1
cg10427452_BC21	1.01609	4.94925	4.90292900752634e-05	0.0956816	0.047663		chr5	3121916
cg06449486_BC21	1.09472	4.94699	4.9309041267047e-05	0.0958945	0.0335638		chr5	178280035
cg26982601_BC11	1.66564	4.94637	4.93856556718481e-05	0.0958945	0.080083		chr8	47764846
cg03765423_TC21	1.15237	4.94576	4.94609869172413e-05	0.0958945	0.156963		chr3	194296692
cg23218354_TC11	1.38409	4.94388	4.9696540331073e-05	0.0960123	0.0952305		chr1	2968679
cg18080509_BC21	1.05489	4.94356	4.97370281220928e-05	0.0960123	0.153025		chr6	73299732	exon_5;exon_2;exon_3;exon_3;exon_4;exon_4;exon_6;exon_4;exon_3	LOC122539212;LOC122539212;LOC122539212;LOC122539212;LOC122539212;LOC122539212;LOC122539212;LOC122539212;LOC122539212	NR_173130.1;NR_173131.1;NR_173132.1;NR_173133.1;NR_173134.1;NR_173135.1;NR_173136.1;NR_173137.1;NR_173138.1
cg09277543_TC21	1.19873	4.94122	5.00306181945232e-05	0.0963704	0.15455		chr14	62118108
cg25845463_BC21	1.11416	4.93974	5.02176956655617e-05	0.0965223	0.157822		chr1	2132607
cg27379787_BC21	0.773736	4.9385	5.03741645186064e-05	0.0966148	0.113099		chr2	238985962
cg19878627_BC11	2.30293	4.93646	5.06343696279333e-05	0.0968873	0.0647423		chr2	53860047	TSS200;TSS200	GPR75;GPR75-ASB3	NM_006794.4;NM_001164165.2
cg08538258_TC11	0.760795	4.93568	5.07335134480191e-05	0.0968873	0.129674		chr21	45286905	TSS1500	LINC00205	NR_026943.1
cg27336068_TC21	1.98603	4.93413	5.09319894801037e-05	0.0969181	0.275876		chr10	1293908
cg23145794_TC22	1.25466	4.93353	5.10084266484725e-05	0.0969181	0.0495646		chr20	20452418
cg17158913_TC11	1.24635	4.93301	5.10756397306289e-05	0.0969181	0.0874231		chr1	10704829
cg06161779_TC21	1.40327	4.92831	5.16840408155464e-05	0.0978643	0.165781		chr21	24428728	TSS200;TSS200;TSS200	LINC01684;LINC01684;LINC01684	NR_135521.1;NR_135520.1;NR_135519.1
cg13321259_BC21	0.968936	4.92651	5.19192060981945e-05	0.0979446	0.113025		chr3	194370001	TSS1500;TSS1500	LRRC15;LRRC15	NM_001135057.3;NM_130830.5
cg02973961_BC21	1.16865	4.9263	5.19460542530682e-05	0.0979446	0.198258		chr16	65119062
cg18377770_BC21	1.13793	4.92328	5.23429506059758e-05	0.098425	0.17729		chr12	131831764
cg14599770_TC11	1.01598	4.92128	5.26083750351517e-05	0.098425	0.0832074		chr10	5587628
cg04241623_BC21	1.54444	4.92084	5.26659653791507e-05	0.098425	0.101903		chr17	5500571	3UTR;exon_1	LOC728392;LOC728392	NM_001162371.3;NM_001162371.3
cg22719241_BC11	0.955215	4.92054	5.27062703498721e-05	0.098425	0.149703		chr19	36033156	TSS1500;TSS1500	CLIP3;CLIP3	NM_001199570.2;NM_015526.3
cg07585422_BC21	0.874448	4.92019	5.27526888044611e-05	0.098425	0.124146		chr17	73657567
cg01155426_BC21	0.899974	4.91892	5.29209282960483e-05	0.0985328	0.148557		chr1	35573822
cg21470882_TC21	0.749098	4.91549	5.33805112475861e-05	0.0989987	0.113447		chr16	49492636
cg20583990_TC11	1.27302	4.91516	5.34252474896147e-05	0.0989987	0.0983776		chr1	34759623	TSS200	GJB4	NM_153212.3
cg19893067_BC21	1.08129	4.91457	5.35041733577408e-05	0.0989987	0.177819		chr17	82775080
cg10666763_BC21	0.808984	4.90943	5.4201803322205e-05	0.0999551	0.127521		chr17	42671087	exon_9;exon_9;exon_9	PLEKHH3;PLEKHH3;PLEKHH3	NM_024927.5;NR_073573.2;NR_073574.2
cg05181220_TC21	0.571833	4.90845	5.43360282765081e-05	0.0999551	0.0981645		chr6	52598403
cg27407249_TC21	0.986517	4.9083	5.43572760493457e-05	0.0999551	0.158494		chr8	22781412
cg12911970_TC21	-0.581921	-4.90502	5.48087578334724e-05	0.100459	-0.0421111		chr3	52730444
cg04940054_BC21	1.10978	4.90467	5.48567060254193e-05	0.100459	0.124035		chr12	125984353	TSS1500	LINC00939	NR_034132.1
cg14485097_BC21	0.757328	4.90264	5.51373613607392e-05	0.100766	0.127771		chr7	4631848
cg27102629_BC21	0.963536	4.90137	5.53152022306991e-05	0.100804	0.0961178		chr10	74813397
cg22159528_TC21	0.857337	4.90003	5.55021848285585e-05	0.100804	0.141511		chr19	43535575	exon_4;exon_4	ZNF575;ZNF575	NM_001394237.1;NM_174945.3
cg03906434_TC11	-2.19149	-4.89938	5.55925074604236e-05	0.100804	-0.184192		chr7	27192200
cg13344344_TC21	0.82288	4.89799	5.57873219731851e-05	0.100804	0.133971		chr19	12847989	exon_7	MAST1	NM_014975.3
cg05642789_TC11	1.17613	4.89748	5.58595728533243e-05	0.100804	0.185771		chr1	1629102
cg19797208_BC21	1.00709	4.8963	5.60257068676392e-05	0.100804	0.0840261		chr10	3173630	TSS1500;TSS1500;TSS1500;TSS1500;TSS1500;TSS1500;TSS1500;TSS1500;TSS1500;TSS1500;TSS1500;TSS1500;TSS1500	PITRM1;PITRM1;PITRM1;PITRM1;PITRM1;PITRM1;PITRM1;PITRM1;PITRM1;PITRM1;PITRM1;PITRM1;PITRM1	NM_001242307.2;NM_014889.4;NM_001347725.2;NM_001347728.2;NM_001347727.2;NM_001347726.2;NM_001242309.1;NM_001347729.1;NM_001347730.1;NR_144639.2;NR_144641.2;NR_144640.2;NR_144638.2
cg07857181_BC21	-1.00833	-4.89469	5.62543243396251e-05	0.100804	-0.0375203		chr6	43575811	exon_1;exon_1;TSS1500;TSS1500;TSS1500	XPO5;XPO5;POLH;POLH;POLH	NM_020750.3;NR_144392.2;NM_001291969.2;NM_001291970.2;NM_006502.3
cg22557409_TC11	0.833251	4.8946	5.62670037274732e-05	0.100804	0.100975		chr19	2256469	TSS200	JSRP1	NM_144616.4
cg04582871_TC21	0.695036	4.89432	5.63063741681921e-05	0.100804	0.116557		chr11	64060223
cg14720773_TC21	0.900534	4.89425	5.63165762224298e-05	0.100804	0.124639		chr17	17700217
cg22316093_TC21	1.70537	4.89365	5.64014844524412e-05	0.100804	0.183313		chr21	43826427
cg01672129_TC21	0.658899	4.89283	5.65176603605936e-05	0.10081	0.0997676		chr14	102545463	exon_1	LINC02323	NR_146561.1
cg09343092_TC11	1.05241	4.89039	5.68670500349744e-05	0.101231	0.108455		chr7	27145663	exon_2;TSS1500	HOXA6;HOXA-AS3	NM_024014.4;NR_038831.1
cg08063306_TC21	0.695653	4.88572	5.75408644540867e-05	0.102075	0.115821		chr9	35406607	TSS200;TSS200;TSS200	ATP8B5P;ATP8B5P;ATP8B5P	NR_110320.1;NR_003582.1;NR_003581.2
cg11203616_TC11	1.14907	4.88551	5.75703180592202e-05	0.102075	0.18673		chr7	47536982
cg08069902_TC21	0.856257	4.88018	5.83498464408664e-05	0.102927	0.103591		chr14	88209509
cg03883572_TC11	0.98252	4.87994	5.83847721422536e-05	0.102927	0.167384		chr5	67166056	exon_29;exon_27;exon_26;exon_26;exon_30;exon_28;exon_27;exon_25;exon_26;exon_28	MAST4;MAST4;MAST4;MAST4;MAST4;MAST4;MAST4;MAST4;MAST4;MAST4	NM_001164664.2;NM_001290226.2;NM_001290227.2;NM_001297651.2;NM_001393524.1;NM_001393525.1;NM_001393526.1;NM_001393527.1;NM_001393528.1;NM_015183.3
cg20437153_BC21	0.841105	4.87927	5.84828722556972e-05	0.102927	0.0935272		chr15	57527658
cg00823843_BC11	1.27415	4.87869	5.85693633800468e-05	0.102927	0.183857		chr1	243931583
cg01996116_TC11	1.5399	4.87829	5.86276851492037e-05	0.102927	0.188823		chr3	42805415	TSS1500;TSS1500;TSS1500	HIGD1A;HIGD1A;HIGD1A	NM_001099668.2;NM_001099669.2;NM_014056.4
cg20519581_TC21	0.495456	4.87616	5.8944067263094e-05	0.103279	0.0852207		chr20	50343307
cg10036920_BC11	1.39037	4.87095	5.97235025983155e-05	0.104439	0.196558		chr12	132603459
cg04645211_TC21	1.84273	4.86708	6.03093473433711e-05	0.105098	0.262781		chr1	153260847
cg04445386_BC21	0.711596	4.86681	6.03501657077488e-05	0.105098	0.0489737		chr10	131249747
cg02931685_TC11	1.01744	4.86517	6.06006368837138e-05	0.105098	0.151176		chr19	14265548
cg17259065_BC21	2.15429	4.86465	6.06803217431935e-05	0.105098	0.195166		chr5	160199763
cg26411441_BC21	1.50189	4.86459	6.06895759227767e-05	0.105098	0.242026		chr20	3752393	3UTR;3UTR;3UTR;exon_13;exon_12;exon_13	HSPA12B;HSPA12B;HSPA12B;HSPA12B;HSPA12B;HSPA12B	NM_001197327.2;NM_001318322.2;NM_052970.5;NM_001197327.2;NM_001318322.2;NM_052970.5
cg08611810_BC11	1.54997	4.86125	6.12028236028854e-05	0.105431	0.0784407		chr2	53860041	TSS200;TSS200	GPR75;GPR75-ASB3	NM_006794.4;NM_001164165.2
cg08820025_TC21	0.751675	4.86112	6.12224086947046e-05	0.105431	0.123864		chr22	45878236
cg05618934_BC11	1.20367	4.85883	6.15767596901774e-05	0.105431	0.200844		chr4	1413804
cg00123104_BC21	1.03584	4.85864	6.16069261105699e-05	0.105431	0.164385		chr1	9824674	TSS200;TSS200;TSS1500	CLSTN1;CLSTN1;CLSTN1	NM_001302883.1;NM_014944.4;NM_001009566.3
cg01668653_BC11	1.77672	4.85748	6.17862290971256e-05	0.105431	0.103655		chr6	35765933
cg20675703_TC11	1.48702	4.85723	6.18255374391966e-05	0.105431	0.137335		chr6	156564537
cg01833234_TC21	1.9014	4.85689	6.18782428809891e-05	0.105431	0.226646		chr11	6571355	exon_42	DNHD1	NM_144666.3
cg07313626_BC11	1.17896	4.85632	6.19680169195276e-05	0.105431	0.164765		chr1	247518629
cg10827962_BC21	1.80615	4.85593	6.20295846590999e-05	0.105431	0.198503		chr10	17506677
cg20584831_TC11	2.8025	4.85571	6.20639300700027e-05	0.105431	0.136218		chr6	48068670	exon_1;5UTR;exon_1;5UTR	PTCHD4;PTCHD4;PTCHD4;PTCHD4	NM_001013732.4;NM_001013732.4;NM_207499.2;NM_207499.2
cg10974899_BC21	0.92061	4.85322	6.24542863266866e-05	0.105771	0.157794		chr1	223696545
cg04180246_BC21	0.872319	4.85292	6.25010133454051e-05	0.105771	0.13658		chr2	221100725
cg07304536_BC11	2.22693	4.85158	6.27129158519893e-05	0.105928	0.315667		chr16	86954029
cg20629563_TC21	0.683118	4.85009	6.29496520031987e-05	0.106124	0.0950714		chr7	131774618
cg17278401_BC21	1.21548	4.84935	6.30668596619723e-05	0.106124	0.1969		chr5	67166834	exon_29;exon_27;exon_26;exon_26;exon_30;exon_28;exon_27;exon_25;exon_26;exon_28	MAST4;MAST4;MAST4;MAST4;MAST4;MAST4;MAST4;MAST4;MAST4;MAST4	NM_001164664.2;NM_001290226.2;NM_001290227.2;NM_001297651.2;NM_001393524.1;NM_001393525.1;NM_001393526.1;NM_001393527.1;NM_001393528.1;NM_015183.3
cg20516279_TC21	0.864965	4.84735	6.33853898254252e-05	0.106191	0.148306		chr2	221101151
cg02402298_TC21	1.32252	4.84732	6.33904941104114e-05	0.106191	0.22051		chr4	182093772
cg08245096_TC11	1.11764	4.84652	6.35177937689544e-05	0.106191	0.129956		chr7	140435499
cg09572857_BC21	1.18534	4.84612	6.35830580760881e-05	0.106191	0.129145		chr17	72111646
cg10208301_BC21	2.50301	4.84466	6.38170164418619e-05	0.106309	0.256724		chr11	6571515
cg25432738_TC11	2.44081	4.84363	6.39826631023196e-05	0.106309	0.157577		chr13	20435722
cg14601038_TC11	1.02952	4.84346	6.40109490998998e-05	0.106309	0.156651		chr2	1477325	exon_8;exon_8;exon_8;exon_8;exon_7	TPO;TPO;TPO;TPO;TPO	NM_000547.6_2;NM_001206744.2_2;NM_001206745.2_2;NM_175719.4_2;NM_175721.3_2
cg08015198_BC21	1.01017	4.84179	6.42803549003276e-05	0.106361	0.169977		chr12	109111208
cg18282375_BC21	1.04491	4.84179	6.42812248591498e-05	0.106361	0.161805		chr20	3752273	3UTR;3UTR;3UTR;exon_13;exon_12;exon_13	HSPA12B;HSPA12B;HSPA12B;HSPA12B;HSPA12B;HSPA12B	NM_001197327.2;NM_001318322.2;NM_052970.5;NM_001197327.2;NM_001318322.2;NM_052970.5
cg13408214_BC21	1.13767	4.83985	6.45964206969818e-05	0.10651	0.183386		chr17	42671554	exon_8;exon_8;exon_8	PLEKHH3;PLEKHH3;PLEKHH3	NM_024927.5;NR_073573.2;NR_073574.2
cg02045294_TC21	0.58008	4.83977	6.46100378634098e-05	0.10651	0.0944601		chr19	48720557	TSS1500	MAMSTR	NM_001130915.2
cg12694683_BC21	1.75383	4.83903	6.47302009719326e-05	0.106512	0.204444		chr8	69485459
cg14526843_TC21	-0.759403	-4.83632	6.51748239675087e-05	0.107046	-0.0238361		chr3	122514737
cg01907106_BC21	1.04809	4.83473	6.54352232175779e-05	0.107276	0.167201		chr22	29479603	TSS1500	NEFH	NM_021076.4
cg01062913_BC21	1.32751	4.8336	6.56220508097706e-05	0.107385	0.122168		chr1	143675333
cg04578992_BC21	0.71494	4.83262	6.57845873675124e-05	0.107453	0.122178		chr7	4631736
cg23978702_BC21	1.02322	4.83107	6.60431956999318e-05	0.107679	0.102899		chr19	4575399
cg21949259_BC21	1.32872	4.82928	6.63411221917763e-05	0.107967	0.0931672		chr8	137146500
cg19643109_BC21	-0.804561	-4.82804	6.65489161389351e-05	0.108108	-0.137897		chr6	160276593
cg02993991_TC11	1.05547	4.82668	6.67777105577055e-05	0.108282	0.177594		chr19	4064179
cg19875973_TC21	1.08829	4.82446	6.71542799258747e-05	0.108453	0.141497		chr19	49690527	exon_2;3UTR;TSS1500;TSS1500;TSS1500;TSS1500;TSS1500;TSS1500;TSS1500;TSS1500;TSS1500;TSS1500;TSS1500;TSS1500	ADM5;ADM5;CPT1C;CPT1C;CPT1C;CPT1C;CPT1C;CPT1C;CPT1C;CPT1C;CPT1C;CPT1C;CPT1C;CPT1C	NM_001101340.2;NM_001101340.2;NM_001378484.1;NM_152359.3;NM_001378487.1;NM_001136052.3;NM_001378482.1;NM_001378488.1;NM_001199753.2;NM_001378486.1;NM_001199752.3;NM_001378483.1;NM_001378485.1;NR_108072.2
cg08070004_BC21	1.17842	4.82424	6.71903069478114e-05	0.108453	0.189582		chr2	211534871
cg23239647_TC11	0.706248	4.82346	6.73225822409907e-05	0.108453	0.0469277		chr2	104656953
cg21237133_BC21	0.718226	4.82292	6.74151969087261e-05	0.108453	0.0901032		chr15	41486789
cg04471485_TC21	0.791149	4.82247	6.74911803746461e-05	0.108453	0.128427		chr9	136995337
cg24632830_TC21	1.13792	4.82061	6.78095587780025e-05	0.108769	0.16447		chr7	137718034
cg09482050_TC11	3.77311	4.81912	6.80641625070682e-05	0.108811	0.314181		chr16	67652929
cg06710438_TC21	1.37043	4.81876	6.81266388405564e-05	0.108811	0.212053		chr8	3243002
cg24790356_TC21	-1.20914	-4.81777	6.82972485266944e-05	0.108811	-0.184693		chr6	97466193
cg20705627_BC21	0.776769	4.81761	6.83239034182052e-05	0.108811	0.104315		chr7	953580
cg02380595_BC11	1.13334	4.81687	6.84513174830503e-05	0.10882	0.158083		chr16	85126963
cg00325125_TC11	1.75379	4.81452	6.88596017740707e-05	0.109124	0.128075		chr11	58968608
cg26141335_BC21	1.69909	4.81436	6.88875549162563e-05	0.109124	0.174263		chr7	130486135	exon_2;TSS1500;TSS200;TSS200	MESTIT1;MEST;MEST;MEST	NR_004382.2;NM_001253902.1;NM_001253901.1;NM_177524.2
cg15847616_BC11	1.28638	4.80931	6.97700699288167e-05	0.110147	0.0963297		chr10	132985187
cg14906284_BC11	0.712024	4.80894	6.98347440375655e-05	0.110147	0.09915		chr10	34994926
ch.7.2068158F_BC21	-1.25778	-4.80855	6.99035125803017e-05	0.110147	-0.0274654		chr7	98938461
cg00297721_BC21	0.738656	4.80559	7.04277831072278e-05	0.110777	0.0827396		chr20	56625711
cg02648057_TC11	1.64054	4.80367	7.07698686498141e-05	0.111119	0.24109		chr2	102251006
cg01301282_BC21	1.3258	4.80208	7.10546066127879e-05	0.11137	0.155361		chr1	2968569
cg09251959_BC21	1.13955	4.79973	7.14772795225753e-05	0.111759	0.13868		chr1	31704906	TSS1500	COL16A1	NM_001856.4
cg05414908_TC11	2.3512	4.79885	7.16359241195281e-05	0.111759	0.0731836		chr2	53860036	TSS200;TSS200	GPR75;GPR75-ASB3	NM_006794.4;NM_001164165.2
cg07883552_BC21	0.593468	4.79813	7.17670786284308e-05	0.111759	0.0892723		chr19	45938856	3UTR;exon_4	NOVA2;NOVA2	NM_002516.4;NM_002516.4
cg27304603_BC21	0.950652	4.79793	7.18039008948419e-05	0.111759	0.161149		chr7	104758742
cg07225450_BC21	0.880042	4.79434	7.24573567145439e-05	0.112395	0.148979		chr21	38220291
cg15489250_TC11	0.966844	4.79429	7.24648853121078e-05	0.112395	0.0319264		chr14	36525701
cg13348197_TC21	0.762261	4.79255	7.27844982336716e-05	0.112575	0.126686		chr19	18418833	TSS1500;TSS1500	SSBP4;SSBP4	NM_001009998.4;NM_032627.5
cg24668236_TC21	0.826624	4.79228	7.28334211169013e-05	0.112575	0.0767359		chr19	48351514
cg18364858_BC21	0.698436	4.79086	7.3096042514015e-05	0.112689	0.116305		chr14	102760961
cg23475035_BC21	0.968314	4.79051	7.31597431439783e-05	0.112689	0.0461923		chr14	54219466
cg21470873_TC11	0.584957	4.78802	7.362137963536e-05	0.112905	0.0977901		chr16	49492565
cg07250758_BC11	1.52907	4.78731	7.37532721073629e-05	0.112905	0.065234		chr11	61281779
cg01924435_BC21	0.719065	4.78679	7.38507135938366e-05	0.112905	0.11894		chr4	183758472
cg01772186_BC21	1.68439	4.78661	7.38843998541771e-05	0.112905	0.131265		chr22	46773381	TSS1500	TBC1D22A	NM_001284305.2
cg07651316_TC11	0.577689	4.78635	7.39329821158767e-05	0.112905	0.0638612		chr16	3591319
cg21363811_TC21	-1.2941	-4.7848	7.42219962652621e-05	0.113137	-0.181271		chr1	179744815
cg23238119_BC11	1.65408	4.7837	7.44293876622704e-05	0.113137	0.227709		chr6	73299318	exon_5;exon_2;exon_3;exon_3;exon_4;exon_4;exon_6;exon_4;exon_3	LOC122539212;LOC122539212;LOC122539212;LOC122539212;LOC122539212;LOC122539212;LOC122539212;LOC122539212;LOC122539212	NR_173130.1;NR_173131.1;NR_173132.1;NR_173133.1;NR_173134.1;NR_173135.1;NR_173136.1;NR_173137.1;NR_173138.1
cg12582654_TC11	0.823917	4.7835	7.44655707019904e-05	0.113137	0.14009		chr7	128910758	TSS200;TSS200	KCP;KCP	NM_199349.3;NM_001366122.1
cg27430293_TC21	0.990415	4.78093	7.49510539880516e-05	0.113681	0.165916		chr16	89003527
cg05146089_TC21	0.880809	4.77861	7.53906179377995e-05	0.113859	0.123083		chr5	927285
cg09187505_BC11	1.36755	4.77856	7.54011809814929e-05	0.113859	0.199339		chr6	105986554
cg12155356_TC21	0.851252	4.77754	7.55950541941945e-05	0.113859	0.0470921		chr14	85529515	TSS1500;TSS1500;TSS1500;TSS1500;TSS1500	FLRT2;FLRT2;FLRT2;FLRT2;FLRT2	NM_001346146.2;NM_013231.6;NM_001346144.2;NR_144386.2;NR_144387.2
cg11429111_BC11	1.33684	4.77689	7.57185050640059e-05	0.113859	0.124683		chr5	135477639
cg26078893_BC21	0.971382	4.77641	7.58119574367548e-05	0.113859	0.153822		chr22	20423980
cg05773708_TC21	0.691287	4.77629	7.58341341497184e-05	0.113859	0.112755		chr2	85814134	TSS1500	LOC284950	NR_038888.1
cg07357341_TC21	0.518035	4.7755	7.59863615597036e-05	0.113896	0.0744538		chr10	11528525
cg04369835_BC11	1.49673	4.77424	7.6227369686777e-05	0.114065	0.195919		chr5	322590	TSS200	AHRR	NM_001377239.1
cg00748253_TC21	-3.13568	-4.7724	7.65816171098274e-05	0.114324	-0.472602		chr10	30182490
cg02680050_BC21	1.15712	4.77192	7.66748317078904e-05	0.114324	0.187361		chr12	132603301	3UTR;exon_6	LRCOL1;LRCOL1	NM_001195520.2;NM_001195520.2
cg12009719_TC21	0.809093	4.77135	7.67850674083756e-05	0.114324	0.118699		chr12	109110959	exon_6;3UTR;exon_7;3UTR	UNG;UNG;UNG;UNG	NM_003362.4;NM_003362.4;NM_080911.3;NM_080911.3
cg20051371_BC21	0.682589	4.76852	7.73362957564883e-05	0.114852	0.113628		chr14	105092705	TSS1500	LINC02298	NR_110546.1
cg14522034_TC11	0.645473	4.76821	7.73969464667266e-05	0.114852	0.0888906		chr21	45286844	TSS1500	LINC00205	NR_026943.1
cg00142670_TC11	0.819208	4.76414	7.8196221607985e-05	0.115713	0.107392		chr6	43510758	TSS1500;TSS1500	LRRC73;LRRC73	NM_001012974.4;NM_001271882.2
cg19774782_TC21	0.853555	4.76393	7.82369037879615e-05	0.115713	0.0709013		chr10	122149841
cg27329659_TC21	0.922693	4.7628	7.84604424475287e-05	0.115852	0.107893		chr12	128259736
cg25787956_TC21	0.679871	4.7615	7.87193480067133e-05	0.115911	0.105506		chr18	79788882
cg09225388_TC21	1.11537	4.76006	7.90059269658975e-05	0.115911	0.156229		chr14	37603293
cg26644853_BC21	0.694603	4.75987	7.90447520842519e-05	0.115911	0.0981064		chr16	57372345	TSS200;TSS200	CX3CL1;CX3CL1	NM_001304392.3;NM_002996.6
cg23590273_TC11	2.06209	4.75958	7.91012282756018e-05	0.115911	0.118087		chr21	42685155
cg16905506_TC21	1.30862	4.75934	7.91504535079506e-05	0.115911	0.132796		chr1	155063272	TSS1500;TSS1500;TSS1500	EFNA4;EFNA4;EFNA4	NM_182689.2;NM_182690.3;NM_005227.3
cg20747691_BC11	0.803587	4.75709	7.96014181994877e-05	0.11638	0.0922831		chr15	86062404
cg12524338_BC21	0.977609	4.75555	7.99107195797781e-05	0.116385	0.106001		chr4	182808190
cg25017584_TC11	1.10058	4.75538	7.99447926769396e-05	0.116385	0.0787821		chr8	143742488
cg09695851_BC11	0.706567	4.75513	7.99957301329414e-05	0.116385	0.0938774		chr17	4004205
cg09109730_BC21	1.02855	4.75421	8.01811777260736e-05	0.116464	0.160025		chr18	78985689
cg09421794_BC21	0.873066	4.75331	8.03646247719864e-05	0.11652	0.0880838		chr7	38452091
cg03424860_BC21	0.653897	4.75274	8.04806894539398e-05	0.11652	0.108222		chr7	158095024
cg26876664_BC11	1.41161	4.75134	8.07639066621185e-05	0.11674	0.154826		chr2	239380942
cg13372766_BC11	1.39594	4.74766	8.15193012788823e-05	0.117642	0.108838		chr1	228276348
cg21921728_TC21	0.702498	4.74541	8.19837731860991e-05	0.117976	0.0624873		chr3	49930347	TSS1500;TSS1500	MON1A;MON1A	NM_032355.4;NM_001142501.2
cg13297177_TC21	1.21343	4.74503	8.20618434889636e-05	0.117976	0.0798305		chr1	9687765	TSS200;TSS200;TSS200	PIK3CD-AS2;PIK3CD-AS2;PIK3CD-AS2	NR_126368.1;NR_126366.1;NR_126367.1
cg13983779_TC21	1.27357	4.74372	8.2333623511507e-05	0.117976	0.117911		chr9	19464744
cg03720762_TC21	1.29101	4.7436	8.23589665372842e-05	0.117976	0.165488		chr17	17700870
cg00266064_BC21	1.48332	4.74254	8.25798116684378e-05	0.117976	0.156192		chr13	53200509
cg21287054_BC11	0.963852	4.74223	8.26432682644074e-05	0.117976	0.156155		chr19	54416838
cg24013620_TC11	1.25696	4.74207	8.26767021646766e-05	0.117976	0.179224		chr8	143716518
cg26556091_BC21	0.591036	4.73912	8.32949962086712e-05	0.118498	0.0555634		chr22	38738000	3UTR;exon_18	SUN2;SUN2	NM_001394431.1;NM_001394431.1
cg01461733_BC21	0.924946	4.73855	8.34149450794472e-05	0.118498	0.138273		chr16	2968301	exon_8;3UTR;exon_9;3UTR;exon_8;3UTR;exon_9;3UTR;TSS1500;TSS1500;TSS1500;TSS1500;TSS1500	KREMEN2;KREMEN2;KREMEN2;KREMEN2;KREMEN2;KREMEN2;KREMEN2;KREMEN2;PAQR4;PAQR4;PAQR4;PAQR4;PAQR4	NM_001253725.2;NM_001253725.2;NM_001253726.2;NM_001253726.2;NM_024507.4;NM_024507.4;NM_172229.3;NM_172229.3;NM_001284513.2;NM_001284512.2;NM_001284511.2;NM_001324118.2;NM_152341.5
cg05944881_TC21	0.631166	4.7377	8.35957367944151e-05	0.118498	0.0977667		chr11	124752421	TSS200;TSS200	VSIG2;VSIG2	NM_001329920.2;NM_014312.5
cg12754671_TC11	1.42483	4.73744	8.36503106270351e-05	0.118498	0.0871089		chr1	161202086	TSS1500;TSS1500;TSS1500;TSS1500	NDUFS2;NDUFS2;NDUFS2;NDUFS2	NM_001377299.1;NM_001377302.1;NM_001166159.2;NR_165188.1
cg25506432_BC21	0.929924	4.73676	8.37946408592355e-05	0.118498	0.11644		chr7	27144446	TSS1500	HOXA5	NM_019102.4
cg11606459_BC11	1.18894	4.73631	8.38886861840226e-05	0.118498	0.0643865		chr5	50963059
cg10422709_BC21	-0.651598	-4.73592	8.39726165113948e-05	0.118498	-0.102609		chr15	52791781	TSS1500	ONECUT1	NM_004498.4
cg16856071_BC21	0.805187	4.73465	8.42409066502632e-05	0.118517	0.135299		chr22	45553988
cg01397786_BC21	0.81166	4.7346	8.42520715281336e-05	0.118517	0.121128		chr10	3852520
cg26322951_TC21	2.0936	4.73151	8.49126543544958e-05	0.119258	0.174654		chr15	90956556
cg11396313_BC21	0.760913	4.73085	8.50533573572791e-05	0.119268	0.110282		chr1	9875509
cg05946856_TC11	1.4477	4.72877	8.55024597764234e-05	0.119709	0.103105		chr6	156564573
cg18494668_BC21	0.681178	4.72806	8.56554279775998e-05	0.119736	0.116116		chr17	970379
cg13642453_TC21	1.44361	4.72699	8.58866536527425e-05	0.119871	0.0929122		chr16	71426849	TSS1500	LINC02136	NR_146574.1
cg08201721_BC21	0.910249	4.72355	8.66364531991313e-05	0.120634	0.11535		chr1	9688171	TSS1500;TSS1500;TSS1500;TSS1500	PIK3CD-AS2;PIK3CD-AS2;PIK3CD-AS2;PIK3CD	NR_126368.1;NR_126366.1;NR_126367.1;NM_001350234.2
cg07017214_TC21	0.935526	4.72307	8.67411291863878e-05	0.120634	0.152166		chr6	30465972
cg09155997_BC11	2.38537	4.72262	8.68391486448058e-05	0.120634	0.25156		chr15	28106473
cg18834375_TC21	-0.840872	-4.72145	8.70977299130996e-05	0.120805	-0.139134		chr2	163737300	TSS1500;TSS1500	FIGN;FIGN	NM_018086.4;NM_001321825.2
cg12999836_TC21	0.923198	4.71864	8.77166246928917e-05	0.121295	0.119086		chr7	50723724
cg15317103_TC21	1.05077	4.71783	8.78961809649587e-05	0.121295	0.177557		chr10	82943158
cg21186576_TC11	1.66347	4.71771	8.79231595888628e-05	0.121295	0.127566		chr17	81499051
cg26400693_TC21	1.16585	4.71739	8.7994977605185e-05	0.121295	0.125341		chr3	194369779	TSS200;TSS200	LRRC15;LRRC15	NM_001135057.3;NM_130830.5
cg02481789_BC21	0.854186	4.7163	8.82375566432513e-05	0.121442	0.144576		chr17	42653488
cg04509605_BC21	0.590181	4.71522	8.84783970897052e-05	0.121452	0.101779		chr17	7804272	exon_59	DNAH2	NM_020877.5
cg07798380_BC21	0.745916	4.71504	8.85177908022251e-05	0.121452	0.0246843		chr7	122305685	exon_3;TSS1500;TSS1500	FEZF1-AS1;FEZF1;FEZF1	NR_036484.1;NM_001160264.2;NM_001024613.4
cg26284544_TC11	1.05127	4.71369	8.88217758452196e-05	0.121462	0.155112		chr19	7918992	3UTR;exon_6;TSS1500	TGFBR3L;TGFBR3L;SNAPC2	NM_001195259.2;NM_001195259.2;NM_003083.4
cg00867901_TC21	0.652859	4.71349	8.88668935374647e-05	0.121462	0.111777		chr14	99320669
cg07379493_BC21	0.92852	4.71319	8.8933645997888e-05	0.121462	0.103874		chr4	173494921
cg23447239_TC21	0.913925	4.71174	8.92599184380866e-05	0.121722	0.144233		chr7	157904936
cg10501148_BC11	1.0788	4.71031	8.9583119532566e-05	0.121976	0.172876		chr7	333265
cg15723121_TC21	-0.745463	-4.70814	9.00760253111244e-05	0.122146	-0.104731		chr10	124898740
cg26070540_TC11	1.05643	4.70799	9.0109522210843e-05	0.122146	0.112555		chr20	31637863	TSS200	COX4I2	NM_032609.3
cg25778892_BC11	0.835095	4.70795	9.0118736012263e-05	0.122146	0.134036		chr7	1210490
cg07488327_TC21	0.810647	4.7067	9.04027626544345e-05	0.12221	0.107041		chr10	133039580
cg23484899_TC21	0.912343	4.70622	9.05139485245671e-05	0.12221	0.122284		chr1	244731063	TSS200	LOC122455338	NM_001395959.1
cg16841963_BC21	0.910213	4.705	9.07931435887217e-05	0.12221	0.127042		chr7	135711305
cg26434932_BC21	0.935368	4.70499	9.07935736289786e-05	0.12221	0.10426		chr22	44411875
cg25065716_TC21	1.10363	4.7045	9.09081263722943e-05	0.12221	0.180211		chr10	1380670
cg26555060_BC21	0.58776	4.7037	9.10910325995503e-05	0.12221	0.0983218		chr22	50252081	TSS1500;TSS1500	HDAC10;HDAC10	NM_032019.6;NM_001159286.2
cg13159946_TC21	1.0625	4.70355	9.11253192722549e-05	0.12221	0.135412		chr20	31485718	TSS200	LINC00028	NR_024358.1
cg13329407_BC21	1.90737	4.70252	9.13628280777537e-05	0.122332	0.267373		chr21	24429060
cg07913096_BC21	1.58998	4.70197	9.14908829105625e-05	0.122332	0.0859806		chr1	28247429
cg08961547_TC21	1.09878	4.70095	9.17250036043925e-05	0.122424	0.166339		chr10	93567897
cg08151612_TC11	1.10318	4.70048	9.18339078596436e-05	0.122424	0.0614169		chr19	48552181	5UTR;exon_1	SULT2B1;SULT2B1	NM_177973.2;NM_177973.2
cg12012404_BC21	1.0185	4.69845	9.23063831369938e-05	0.12281	0.0607623		chr8	73991680
cg16913064_BC11	0.969531	4.69795	9.24239103482878e-05	0.12281	0.159454		chr17	47872512
cg06410163_TC11	1.2913	4.69746	9.25370677217812e-05	0.12281	0.185809		chr7	57424933
cg02136452_TC11	0.872915	4.69619	9.28356101337622e-05	0.123024	0.129312		chr16	49838581
cg14922090_BC21	0.542773	4.6951	9.30919744928322e-05	0.123076	0.0598403		chr14	104247717
cg23987322_TC11	0.848373	4.69451	9.32305499689524e-05	0.123076	0.130962		chr5	79111743	TSS200	BHMT	NM_001713.3
cg18459176_BC21	0.643881	4.69348	9.34725379308818e-05	0.123076	0.0265712		chr13	20182345
cg10965975_TC21	0.954349	4.69332	9.35116932047367e-05	0.123076	0.16122		chr14	101364823
cg08026078_TC21	0.801724	4.69293	9.36033510300989e-05	0.123076	0.111698		chr11	36361916
cg22549870_BC11	0.825885	4.69251	9.37035432498091e-05	0.123076	0.0362489		chr15	89406545
cg22931182_TC11	1.06565	4.69084	9.40980823296849e-05	0.123137	0.0526825		chr11	44310073	exon_1;5UTR	ALX4;ALX4	NM_021926.4;NM_021926.4
cg06792065_BC21	1.17892	4.69003	9.42905704471486e-05	0.123137	0.0812614		chr13	20137040
cg14859695_BC21	1.3652	4.68996	9.43093538641229e-05	0.123137	0.10774		chr10	115919051
cg01590338_TC11	1.5476	4.6895	9.44175319982893e-05	0.123137	0.252468		chr14	101364995
cg14426911_BC21	2.25053	4.68941	9.44395996702825e-05	0.123137	0.251054		chr5	9362992
cg13342844_BC21	-0.851869	-4.68706	9.50012612610551e-05	0.123688	-0.0530053		chr10	75406662
cg19739906_BC21	0.847832	4.68466	9.55783688134271e-05	0.123999	0.143266		chr2	137964756
cg03717437_TC21	0.960559	4.68462	9.55889413920174e-05	0.123999	0.147747		chr2	160324228
cg15542459_TC21	0.791519	4.68193	9.62417538708732e-05	0.123999	0.129455		chr10	128149492
cg00980287_BC21	0.937429	4.68115	9.64303819483974e-05	0.123999	0.0539211		chr5	68187793
cg23640964_TC21	0.589565	4.68108	9.64477348353825e-05	0.123999	0.0988145		chr16	1065091	exon_4	SSTR5-AS1	NR_027242.1
cg20509869_BC11	1.2615	4.68105	9.64555146765001e-05	0.123999	0.201739		chr2	219510883
cg18813565_BC21	0.797469	4.68063	9.65567265848989e-05	0.123999	0.111184		chr2	127025044
cg09240693_TC21	0.882873	4.68039	9.66159845746284e-05	0.123999	0.142132		chr2	85811415
cg16538682_BC21	-1.62075	-4.68039	9.66165675858686e-05	0.123999	-0.173069		chr7	122443005
cg00547161_TC21	0.985239	4.68033	9.6630604175663e-05	0.123999	0.107359		chr21	18245781	TSS200	CHODL	NM_001204174.2
cg11699265_TC11	1.45853	4.67468	9.80194848283303e-05	0.125601	0.195879		chr7	99392642
cg13622265_BC11	1.37321	4.67131	9.88572650640262e-05	0.126492	0.100828		chr9	121822195	3UTR;exon_9;3UTR;exon_4	TTLL11;TTLL11;TTLL11;TTLL11	NM_001139442.2;NM_001139442.2;NM_001386833.1;NM_001386833.1
cg08743751_TC21	1.19757	4.66977	9.92446400270487e-05	0.126806	0.164736		chr5	67166643	exon_29;exon_27;exon_26;exon_26;exon_30;exon_28;exon_27;exon_25;exon_26;exon_28	MAST4;MAST4;MAST4;MAST4;MAST4;MAST4;MAST4;MAST4;MAST4;MAST4	NM_001164664.2;NM_001290226.2;NM_001290227.2;NM_001297651.2;NM_001393524.1;NM_001393525.1;NM_001393526.1;NM_001393527.1;NM_001393528.1;NM_015183.3
cg26011170_BC21	0.732699	4.6662	0.000100143	0.127771	0.0670201		chr15	101127324
cg00144335_BC21	0.58691	4.66374	0.000100767	0.128336	0.0993146		chr4	107290
cg23619890_TC21	0.669695	4.66305	0.000100943	0.128336	0.0509691		chr1	5835990
cg06575843_BC21	1.43926	4.66229	0.000101136	0.128336	0.15054		chr12	118680602
cg16751357_TC11	1.10477	4.66219	0.000101162	0.128336	0.162372		chr6	35182491
cg00078456_TC21	0.966299	4.66094	0.000101484	0.128562	0.161114		chr1	1629042
cg03505458_BC21	0.649128	4.65925	0.000101917	0.1287	0.110586		chr12	1821958
cg16505953_BC11	0.989006	4.65897	0.00010199	0.1287	0.054877		chr19	4851951
cg08929303_TC11	0.542794	4.65853	0.000102101	0.1287	0.0936051		chr1	207053731	TSS1500	YOD1	NM_001276320.2
cg11145399_BC21	0.863539	4.65827	0.00010217	0.1287	0.144303		chr1	223846776	TSS1500;TSS1500	TP53BP2;TP53BP2	NM_005426.3;NM_001031685.3
cg25936595_TC21	0.640516	4.65763	0.000102335	0.128727	0.105675		chr19	3772271	TSS200;TSS200	RAX2;RAX2	NM_001319074.4;NM_032753.4
cg26192032_BC21	0.746308	4.65611	0.00010273	0.128933	0.119468		chr22	29005096
cg20140752_TC21	-0.790956	-4.65588	0.000102789	0.128933	-0.0137357		chr9	20684989	TSS1500	FOCAD-AS1	NR_121601.1
cg10230673_TC21	0.895391	4.65508	0.000102996	0.129012	0.0764767		chr19	29872619
cg05337681_BC21	0.756569	4.65366	0.000103367	0.129295	0.12821		chr15	58552301
cg11812287_BC21	1.26503	4.653	0.00010354	0.12933	0.068114		chr5	134875158
cg18053607_BC21	0.589449	4.65015	0.000104289	0.130083	0.0836051		chr22	31122977	5UTR;exon_1;5UTR;exon_1;5UTR;exon_1;5UTR;exon_1;5UTR;exon_1;5UTR;exon_1	INPP5J;INPP5J;INPP5J;INPP5J;INPP5J;INPP5J;INPP5J;INPP5J;INPP5J;INPP5J;INPP5J;INPP5J	NM_001002837.2;NM_001002837.2;NM_001284285.2;NM_001284285.2;NM_001284286.1;NM_001284286.1;NM_001284287.1;NM_001284287.1;NM_001284288.1;NM_001284288.1;NM_001284289.1;NM_001284289.1
cg03010929_TC21	0.726369	4.64825	0.000104789	0.130452	0.117167		chr2	74442443	TSS1500	RTKN	NM_001015055.2
cg20358068_BC21	0.92948	4.6479	0.000104882	0.130452	0.151274		chr15	47825355
cg04640250_TC21	1.02732	4.64709	0.000105098	0.130452	0.0706969		chr12	72273746	TSS1500;TSS1500	TRHDE-AS1;TRHDE-AS1	NR_026836.1;NR_026837.1
cg02734955_BC21	0.807659	4.64682	0.00010517	0.130452	0.0537045		chr7	4171351
cg03744763_BC21	0.761616	4.64483	0.000105699	0.130926	0.126921		chr7	27145118	TSS1500	HOXA5	NM_019102.4
cg20051378_BC21	0.676488	4.64197	0.000106467	0.131416	0.111597		chr14	105092828	TSS1500	LINC02298	NR_110546.1
cg05313153_TC21	0.79304	4.64179	0.000106514	0.131416	0.134895		chr8	118110191	exon_1	EXT1	NM_000127.3
cg02975107_BC11	0.70693	4.64171	0.000106537	0.131416	0.0884423		chr17	77280706	TSS1500;TSS1500	SEPTIN9;SEPTIN9	NM_001293695.2;NM_001113491.2
cg25618731_TC21	1.13734	4.64045	0.000106876	0.131552	0.181302		chr16	2798408	TSS200;TSS200;TSS200;TSS200	PRSS41;PRSS41;PRSS41;PRSS41	NM_001395502.1;NM_001395501.1;NM_001354586.3;NM_001395500.1
cg06246950_TC21	0.739673	4.64021	0.000106941	0.131552	0.127164		chr22	30634866	TSS1500;TSS1500;TSS1500	SLC35E4;SLC35E4;SLC35E4	NM_001001479.4;NM_001318370.2;NM_001318371.2
cg05373657_BC21	1.76131	4.63933	0.000107178	0.1316	0.136526		chr7	130486796	exon_2	MESTIT1	NR_004382.2
cg02074116_BC21	0.826394	4.63776	0.000107604	0.1316	0.139865		chr2	230848266
cg04848129_BC21	-0.6765	-4.63751	0.000107673	0.1316	-0.072254		chr17	72366231
cg01561869_TC21	0.929443	4.63712	0.00010778	0.1316	0.154198		chr5	141345580	exon_1;exon_1	PCDHGA3;PCDHGA3	NM_018916.4;NM_032011.2
cg24812103_TC21	0.728234	4.63682	0.000107861	0.1316	0.0708095		chr8	100723402	TSS1500	PABPC1	NM_002568.4
cg10310274_TC21	0.705756	4.6368	0.000107866	0.1316	0.110233		chr9	131554491
cg21641458_BC21	0.76638	4.63459	0.000108471	0.131692	0.0900763		chr7	27145517	3UTR;exon_2	HOXA6;HOXA6	NM_024014.4;NM_024014.4
cg06605685_BC21	0.781822	4.63444	0.000108513	0.131692	0.0638744		chr16	84037451
cg01710903_TC21	0.929818	4.63237	0.000109081	0.131692	0.105745		chr8	30387194
cg19795055_TC22	0.79288	4.63218	0.000109134	0.131692	0.0708506		chr14	85528596
cg23257934_TC11	0.726551	4.63189	0.000109212	0.131692	0.0230816		chr1	234723235	TSS1500	LINC01132	NR_038856.1
cg25198049_BC11	0.528521	4.63157	0.000109301	0.131692	0.0859395		chr1	151537247	exon_21	CGN	NM_020770.3
cg01966117_BC11	0.649572	4.63156	0.000109303	0.131692	0.0818646		chr3	52494698	TSS1500	STAB1	NM_015136.3
cg25905771_BC21	0.96842	4.63068	0.000109549	0.131692	0.111235		chr1	1164800
cg10472711_BC21	0.693589	4.63057	0.000109577	0.131692	0.107569		chr7	757955
cg23423227_BC21	0.742362	4.63	0.000109735	0.131692	0.126438		chr10	123153930	TSS1500;TSS1500	BUB3;BUB3	NM_001007793.3;NM_004725.4
cg12834378_TC21	0.774265	4.62998	0.00010974	0.131692	0.0911771		chr7	158274653
cg06489359_BC21	0.635706	4.62859	0.000110128	0.131692	0.106054		chr13	48732251
cg26842454_BC11	1.25588	4.62824	0.000110224	0.131692	0.11267		chr1	119896502	exon_1;5UTR	ADAM30;ADAM30	NM_021794.4;NM_021794.4
cg15931850_TC21	1.15646	4.62803	0.000110282	0.131692	0.193085		chr4	1548362
cg09614479_TC21	1.68526	4.628	0.000110293	0.131692	0.198212		chr10	80207780	exon_1	LINC00857	NR_038464.1
cg27209722_BC21	0.681596	4.62796	0.000110304	0.131692	0.0767036		chr19	8343625	TSS1500	KANK3	NM_198471.3
cg15055133_BC21	0.697049	4.62685	0.000110612	0.131705	0.0792355		chr5	17379717	exon_3	LINC02111	NR_033975.1
cg13830329_TC21	0.766925	4.62632	0.00011076	0.131705	0.0646933		chr9	136148892
cg10651121_TC21	1.10173	4.62614	0.000110811	0.131705	0.183356		chr12	109111292
cg15124303_BC11	1.01992	4.62512	0.000111099	0.131705	0.159016		chr5	523315
cg14283328_BC21	0.711771	4.62505	0.000111118	0.131705	0.120161		chr11	67056116	TSS1500;TSS1500	RHOD;RHOD	NM_001300886.2;NM_014578.4
cg21885361_BC11	2.30648	4.62428	0.000111333	0.131705	0.257391		chr7	128270981
cg21543589_TC11	0.923439	4.62411	0.000111383	0.131705	0.125789		chr20	31637882	TSS200	COX4I2	NM_032609.3
cg19263607_BC21	0.893003	4.6237	0.000111496	0.131705	0.146988		chr7	140435715
cg25384231_TC21	0.979463	4.62177	0.000112042	0.132044	0.0760201		chr20	50713916
cg01305913_TC21	1.10796	4.62133	0.000112167	0.132044	0.125705		chr6	48068865	TSS200;TSS200	PTCHD4;PTCHD4	NM_207499.2;NM_001013732.4
cg14634794_BC21	0.56376	4.62112	0.000112227	0.132044	0.0930228		chr17	73156192
cg05827468_TC11	2.0944	4.62009	0.000112519	0.132212	0.0671857		chr13	89363379
cg08161306_TC21	2.49146	4.61872	0.00011291	0.132497	0.316269		chr22	46773330	TSS1500	TBC1D22A	NM_001284305.2
cg09913826_BC21	0.723333	4.61804	0.000113104	0.132499	0.121564		chr6	105982136
cg02330721_TC11	0.604768	4.61678	0.000113464	0.132499	0.0915976		chr16	1714230
cg26620688_BC21	0.789636	4.61601	0.000113685	0.132499	0.118571		chr19	3576739
cg15166036_BC21	0.811321	4.61584	0.000113735	0.132499	0.104322		chr20	3750359
cg02558364_BC11	0.978694	4.61578	0.00011375	0.132499	0.0237151		chr2	70900239	TSS1500	VAX2	NM_012476.3
cg08413564_BC21	0.829835	4.6156	0.000113803	0.132499	0.140298		chr5	45696682	TSS1500	HCN1	NM_021072.4
cg14550726_BC21	1.3842	4.61349	0.000114411	0.13297	0.227085		chr10	1465054
cg21197922_TC21	0.664696	4.61317	0.000114505	0.13297	0.112536		chr1	17516929
cg07957491_BC21	0.625826	4.61242	0.000114721	0.133047	0.104941		chr9	131531803	TSS1500;TSS1500;TSS1500;TSS1500;TSS1500;TSS1500;TSS1500	UCK1;UCK1;UCK1;UCK1;UCK1;UCK1;UCK1	NM_031432.5;NM_001135954.3;NM_001318519.2;NM_001261451.3;NM_001261450.3;NR_134666.2;NR_134667.2
cg02413370_BC21	-2.14511	-4.61117	0.000115084	0.133239	-0.296118		chr22	50560525
cg16135989_TC11	1.05016	4.61077	0.0001152	0.133239	0.124712		chr5	176739628
cg24376689_TC11	0.847982	4.61031	0.000115335	0.133239	0.145005		chr6	32048559	exon_29;exon_29	TNXB;TNXB	NM_001365276.2_8;NM_019105.8_8
cg24955672_BC11	0.635079	4.60891	0.000115744	0.133533	0.108677		chr22	41560731	exon_1;TSS1500	LOC105373044;CSDC2	NR_134631.1;NM_014460.4
cg14908170_BC11	0.994601	4.60842	0.000115888	0.133533	0.0827494		chr2	239483623
cg16876823_BC21	0.589448	4.60576	0.000116669	0.134191	0.088777		chr19	2987084	exon_7;exon_6	TLE6;TLE6	NM_001143986.2;NM_024760.3
cg06564860_BC21	0.620192	4.60545	0.000116761	0.134191	0.104866		chr10	34637500
cg25596606_TC11	1.11133	4.60347	0.000117346	0.134207	0.0761871		chr20	64219263
cg08207895_TC11	1.06815	4.60333	0.000117387	0.134207	0.0876412		chr3	50351470	exon_2;exon_2;exon_2;TSS1500	CYB561D2;CYB561D2;CYB561D2;NPRL2	NM_001291284.2;NM_007022.5;NR_111912.2;NM_006545.5
cg05181941_TC11	1.3436	4.60319	0.000117428	0.134207	0.118674		chr12	130686486
cg24919768_BC11	0.839039	4.6031	0.000117456	0.134207	0.0982891		chr2	110115454
cg17192185_BC21	0.754662	4.60286	0.000117527	0.134207	0.128085		chr12	3218705
cg04063615_TC21	1.20472	4.60227	0.000117704	0.134237	0.162614		chr12	131808843
cg21209395_BC21	0.724249	4.59834	0.000118878	0.135198	0.12458		chr9	35406767	exon_1;exon_1;exon_1	ATP8B5P;ATP8B5P;ATP8B5P	NR_003581.2;NR_003582.1;NR_110320.1
cg04143033_BC21	0.511879	4.59802	0.000118974	0.135198	0.0853194		chr2	27306285	exon_8;exon_7	TRIM54;TRIM54	NM_032546.4;NM_187841.3
cg27017085_BC21	0.862662	4.59759	0.000119103	0.135198	0.146858		chr15	51093615
cg08724867_BC21	0.961317	4.59709	0.000119253	0.135198	0.142227		chr5	152515164
cg10327970_BC21	0.79974	4.59692	0.000119305	0.135198	0.0778549		chr6	157954426
cg14402917_BC21	0.728805	4.5958	0.000119643	0.135236	0.0504408		chr7	50400489	exon_7;exon_6;exon_5;exon_5;exon_4;exon_7;exon_7;exon_6;exon_3;exon_5;exon_5;exon_4;exon_4;exon_8	IKZF1;IKZF1;IKZF1;IKZF1;IKZF1;IKZF1;IKZF1;IKZF1;IKZF1;IKZF1;IKZF1;IKZF1;IKZF1;IKZF1	NM_001220765.3;NM_001220767.2;NM_001220768.2;NM_001220770.2;NM_001220771.2;NM_001291837.2;NM_001291838.2;NM_001291839.2;NM_001291840.1;NM_001291841.1;NM_001291842.1;NM_001291843.1;NM_001291844.1;NM_006060.6
cg00740547_TC11	0.877113	4.59479	0.000119949	0.135236	0.144224		chr21	45019321
cg20443838_TC11	1.75745	4.59441	0.000120065	0.135236	0.0620153		chr3	197002731	3UTR;exon_16;TSS200	MELTF;MELTF;MELTF-AS1	NM_005929.6;NM_005929.6;NR_038285.1
cg21284822_TC21	0.786438	4.59421	0.000120125	0.135236	0.134371		chr3	194780136	exon_4	LINC01968	NR_037891.1
cg05346619_TC21	2.44204	4.59416	0.000120142	0.135236	0.379758		chr7	8817867
cg24942416_BC11	1.41755	4.59381	0.000120248	0.135236	0.0573028		chr11	124751933
cg21691116_BC21	0.627356	4.58915	0.000121672	0.136446	0.105658		chr1	161202029	TSS1500;TSS1500;TSS1500;TSS1500	NDUFS2;NDUFS2;NDUFS2;NDUFS2	NM_001377299.1;NM_001377302.1;NM_001166159.2;NR_165188.1
cg14785609_BC21	0.787361	4.58911	0.000121683	0.136446	0.13223		chr1	157979026
cg00658082_TC21	0.864788	4.58879	0.000121782	0.136446	0.145785		chr2	74442253	TSS1500	RTKN	NM_001015055.2
cg19056927_BC21	0.610029	4.58764	0.000122137	0.136671	0.0786402		chr1	6385849	TSS200	ACOT7	NM_181864.3
cg26545425_BC21	0.790636	4.58584	0.000122695	0.137124	0.110454		chr7	73607780
cg02554608_BC22	0.821075	4.58405	0.000123252	0.137564	0.106652		chr2	24921355	TSS1500;TSS1500;TSS1500;TSS1500;TSS1500	ADCY3;ADCY3;ADCY3;ADCY3;ADCY3	NM_001377128.1;NM_001320613.2;NM_004036.5;NM_001377129.1;NM_001377130.1
cg22692549_TC11	2.47346	4.58358	0.000123398	0.137564	0.384519		chr1	143650579
cg18689332_TC21	0.605081	4.5824	0.000123764	0.137801	0.104019		chr12	114399861
cg14662728_TC21	-0.844403	-4.57963	0.000124636	0.13845	-0.0957471		chr8	32721419	TSS1500;TSS1500	NRG1;NRG1	NM_001322197.2;NM_001159996.3
cg06905511_BC11	0.984857	4.57956	0.000124658	0.13845	0.133169		chr5	139682908	exon_4;3UTR;exon_3;3UTR;exon_3;3UTR;exon_3;3UTR;exon_4;3UTR;exon_4;3UTR;exon_3;3UTR;exon_5;3UTR;exon_3;3UTR;exon_4;3UTR;exon_3;3UTR;exon_4;3UTR;exon_4;3UTR;exon_3;3UTR	CXXC5;CXXC5;CXXC5;CXXC5;CXXC5;CXXC5;CXXC5;CXXC5;CXXC5;CXXC5;CXXC5;CXXC5;CXXC5;CXXC5;CXXC5;CXXC5;CXXC5;CXXC5;CXXC5;CXXC5;CXXC5;CXXC5;CXXC5;CXXC5;CXXC5;CXXC5;CXXC5;CXXC5	NM_001317199.2;NM_001317199.2;NM_001317200.2;NM_001317200.2;NM_001317201.2;NM_001317201.2;NM_001317202.2;NM_001317202.2;NM_001317203.2;NM_001317203.2;NM_001317204.2;NM_001317204.2;NM_001317205.2;NM_001317205.2;NM_001317206.2;NM_001317206.2;NM_001317207.2;NM_001317207.2;NM_001317208.2;NM_001317208.2;NM_001317209.2;NM_001317209.2;NM_001317210.2;NM_001317210.2;NM_001317211.2;NM_001317211.2;NM_016463…
cg14748380_TC21	-1.83447	-4.57789	0.000125184	0.138813	-0.292777		chr1	179744653
cg24932585_TC11	1.02741	4.57754	0.000125296	0.138813	0.175076		chr19	12555503
cg21577472_TC11	0.996999	4.57621	0.000125717	0.139052	0.0261348		chr7	2521395
cg08018828_TC21	-0.739885	-4.57558	0.000125919	0.139052	-0.0908109		chr5	58462249
cg12957013_TC21	0.577889	4.57539	0.000125979	0.139052	0.0947474		chr20	50661818
cg05828005_TC11	0.761388	4.57409	0.000126393	0.13932	0.0573076		chr6	28537131
cg03640318_TC21	0.99617	4.57365	0.000126534	0.13932	0.0497538		chr2	149313936
cg11647108_TC21	1.6767	4.57211	0.000127025	0.139394	0.134653		chr10	80207760	exon_1	LINC00857	NR_038464.1
cg21022029_BC21	0.524221	4.57134	0.000127273	0.139394	0.0860861		chr8	142800042
cg17347335_TC21	0.834567	4.57103	0.000127375	0.139394	0.109204		chr11	93850807	TSS200	VSTM5	NM_001144871.2
cg22196260_TC11	0.952366	4.57103	0.000127376	0.139394	0.153033		chr19	50432915	5UTR;exon_1	MYBPC2;MYBPC2	NM_004533.4;NM_004533.4
cg05784032_BC21	-0.703261	-4.571	0.000127383	0.139394	-0.0610456		chr12	102659643
cg10223027_BC21	0.834637	4.56839	0.000128228	0.140146	0.133334		chr19	30479385
cg25918821_BC21	0.522316	4.56734	0.000128568	0.140244	0.0865433		chr17	38654979
cg21683105_BC11	0.823864	4.5665	0.000128841	0.140244	0.0771089		chr1	228307120	exon_45;exon_56;exon_56;exon_45	OBSCN;OBSCN;OBSCN;OBSCN	NM_001098623.2;NM_001271223.3;NM_001386125.1;NM_052843.4
cg08008741_BC21	0.749241	4.56648	0.000128847	0.140244	0.0545321		chr11	3012052
cg09699787_BC22	0.771722	4.56566	0.000129116	0.140244	0.104428		chr2	1707987
cg15734357_TC21	0.600171	4.56565	0.000129117	0.140244	0.065331		chr10	79220436
cg10997906_TC21	0.81816	4.56521	0.000129261	0.140244	0.113062		chr5	179326802
cg14397300_BC21	0.519883	4.56381	0.000129721	0.140327	0.088351		chr9	133533946	TSS1500	ADAMTSL2	NM_014694.4
cg19197440_TC11	0.863941	4.56309	0.000129957	0.140327	0.144358		chr17	1907975
cg02904657_BC21	0.95575	4.56212	0.000130274	0.140327	0.132081		chr15	40279796	3UTR;exon_1	ANKRD63;ANKRD63	NM_001190479.3;NM_001190479.3
cg10451653_TC21	0.657158	4.56116	0.000130591	0.140327	0.110348		chr20	63502235
cg22245720_BC21	1.18332	4.56039	0.000130848	0.140327	0.150557		chr17	16486797
cg04135377_BC21	0.810194	4.56032	0.000130869	0.140327	0.135822		chr6	23181160
cg10756618_BC21	0.562286	4.56006	0.000130954	0.140327	0.0961072		chr3	126909099
cg16847315_TC11	0.748368	4.55998	0.000130983	0.140327	0.0762213		chr7	116499360	TSS1500;TSS1500;TSS1500;TSS1500	CAV2;CAV2;CAV2;CAV2	NM_001206748.2;NM_198212.3;NM_001206747.2;NM_001233.5
cg19147129_BC11	1.03823	4.55996	0.000130989	0.140327	0.130412		chr2	74003183
cg11010561_TC21	-1.23871	-4.55984	0.000131029	0.140327	-0.200865		chr4	154709458
cg02936315_BC21	0.656257	4.55948	0.000131148	0.140327	0.0709415		chr7	1210603
cg02916332_TC21	1.27345	4.55925	0.000131225	0.140327	0.174994		chr7	27143972	TSS1500	HOXA5	NM_019102.4
cg16996788_TC21	0.84361	4.55828	0.000131546	0.140404	0.106028		chr6	167705542
cg12012524_TC21	0.802398	4.55732	0.000131864	0.140404	0.113866		chr19	1268009	exon_2;TSS1500;TSS1500;TSS1500;TSS1500;TSS1500	CIRBP-AS1;CIRBP;CIRBP;CIRBP;CIRBP;CIRBP	NR_027271.1;NM_001280.3;NM_001300815.2;NM_001300829.2;NR_023313.3;NR_023312.3
cg25660691_TC21	1.34518	4.55686	0.00013202	0.140404	0.144155		chr10	80207525	TSS200	LINC00857	NR_038464.1
cg08838702_TC21	-4.59597	-4.55669	0.000132075	0.140404	-0.612879		chr5	167600077
cg09225287_TC11	1.76703	4.55666	0.000132085	0.140404	0.232374		chr7	80919855	TSS1500;TSS1500	SEMA3C;SEMA3C	NM_001350121.2;NM_006379.5
cg16921285_TC11	1.12837	4.55594	0.000132326	0.140493	0.0814684		chr13	103350856
cg14407055_BC21	0.581416	4.5551	0.000132609	0.140626	0.0997921		chr5	178417120
cg05001111_BC21	1.86371	4.5538	0.000133046	0.140733	0.204745		chr1	153260803
cg23971915_TC11	1.21673	4.55356	0.000133127	0.140733	0.0265205		chr3	46701375	TSS200	TMIE	NM_147196.3
cg27051129_TC11	1.25504	4.55338	0.000133185	0.140733	0.0543687		chr13	50843841	exon_1;5UTR;TSS200	DLEU7;DLEU7;DLEU7	NM_198989.3;NM_198989.3;NM_001306135.2
cg07704990_BC11	1.09871	4.55292	0.000133341	0.140733	0.0416092		chr5	102498873	exon_1;5UTR;exon_1;5UTR;exon_1;5UTR;exon_1;5UTR	SLCO6A1;SLCO6A1;SLCO6A1;SLCO6A1;SLCO6A1;SLCO6A1;SLCO6A1;SLCO6A1	NM_001289002.2;NM_001289002.2;NM_001289004.2;NM_001289004.2;NM_001308014.2;NM_001308014.2;NM_173488.5;NM_173488.5
cg09828714_TC21	1.02811	4.55077	0.000134069	0.141193	0.17463		chr22	29479589	TSS1500	NEFH	NM_021076.4
cg10709451_BC21	0.494491	4.55069	0.000134094	0.141193	0.0844447		chr5	125349516
cg05941146_BC21	0.791914	4.54983	0.000134386	0.141218	0.0940994		chr3	186241807
cg23389465_TC21	1.00314	4.54939	0.000134535	0.141218	0.0519873		chr5	166979446	5UTR;exon_1	TENM2;TENM2	NM_001395460.1;NM_001395460.1
cg04938738_TC21	0.692682	4.54893	0.000134694	0.141218	0.118382		chr11	1668199
cg06618740_BC21	1.43397	4.54875	0.000134754	0.141218	0.141256		chr1	1164746
cg03340760_BC21	0.938388	4.54829	0.000134909	0.141218	0.112779		chr2	120313882
cg02574464_BC11	0.825704	4.54694	0.000135372	0.141536	0.137136		chr16	57906749
cg14769021_BC21	0.538561	4.54629	0.000135593	0.141559	0.0927267		chr3	39189631
cg02109793_TC21	0.85671	4.54549	0.000135869	0.141559	0.108713		chr22	24494722	exon_1;exon_1;TSS1500	ADORA2A-AS1;ADORA2A-AS1;UPB1	NR_028483.2;NR_028484.3;NM_016327.3
cg00698688_BC11	0.931533	4.54464	0.000136161	0.141559	0.0730595		chr19	48552175	5UTR;exon_1	SULT2B1;SULT2B1	NM_177973.2;NM_177973.2
cg16502826_TC21	0.589945	4.5446	0.000136176	0.141559	0.0934155		chr1	1034857
cg26870936_BC21	0.790413	4.54457	0.000136187	0.141559	0.116021		chr17	75635705	TSS1500	SMIM5	NR_028439.1
cg23398241_BC21	1.24647	4.54333	0.000136614	0.141838	0.147489		chr2	232526002	TSS200;TSS200;TSS200;TSS200	CHRND;CHRND;CHRND;CHRND	NM_001256657.2;NM_001311196.2;NM_001311195.2;NM_000751.3
cg25429636_BC21	1.09915	4.54271	0.000136827	0.141893	0.182858		chr20	54368081
cg16779839_BC11	1.6292	4.54022	0.00013769	0.142281	0.209131		chr17	81400527
cg06884254_BC21	0.750898	4.53954	0.000137928	0.142281	0.0950124		chr11	62687433	3UTR;exon_2	LRRN4CL;LRRN4CL	NM_203422.4;NM_203422.4
cg27539986_TC11	-1.48741	-4.5392	0.000138048	0.142281	-0.217083		chr1	6604043	TSS1500;TSS1500	KLHL21;KLHL21	NM_001324309.2;NM_014851.4
cg18979916_BC21	0.804964	4.5386	0.000138256	0.142281	0.130778		chr6	28259163	TSS200	NKAPL	NM_001007531.3
cg27175024_TC11	0.742532	4.53853	0.000138281	0.142281	0.12634		chr10	42897761
cg18702412_BC21	0.770435	4.53792	0.000138494	0.142281	0.0190902		chr13	46160753
cg23545098_BC21	0.51371	4.53762	0.000138598	0.142281	0.0868037		chr16	3881414	TSS1500;TSS1500	CREBBP;CREBBP	NM_001079846.1;NM_004380.3
cg02250400_BC21	0.512233	4.53715	0.000138765	0.142281	0.0848263		chr8	37841102	exon_19	ADGRA2	NM_032777.10
cg00605373_BC21	0.875606	4.5367	0.000138923	0.142281	0.0853266		chr6	36777277
cg14432016_BC21	0.606683	4.53661	0.000138953	0.142281	0.0823701		chr9	134944828
cg03312716_BC21	0.571734	4.5362	0.000139099	0.142281	0.097964		chr12	109833776	TSS1500	TRPV4	NM_021625.5
cg05410198_TC21	0.533321	4.53576	0.000139252	0.142281	0.0867072		chr3	187197514	exon_5;5UTR;exon_1	LOC101929106;RTP1;RTP1	NR_110052.1;NM_153708.3;NM_153708.3
cg07130999_TC21	0.954723	4.5357	0.000139275	0.142281	0.10787		chr4	138910637
cg03168947_BC21	0.84493	4.53509	0.000139487	0.142334	0.139594		chr3	42160157	TSS200	TRAK1	NM_014965.5
cg12497374_BC21	0.945275	4.53421	0.0001398	0.142334	0.158768		chr3	14298034
cg17624073_TC11	0.687754	4.53418	0.000139809	0.142334	0.116572		chr17	81419783
cg24397470_TC21	0.920577	4.53374	0.000139965	0.142334	0.141286		chr10	13834803
cg11541486_TC11	0.654531	4.53316	0.00014017	0.142335	0.112411		chr17	74361916	TSS200	BTBD17	NM_001080466.2
cg22332722_TC21	-1.98688	-4.53284	0.000140285	0.142335	-0.300143		chr18	28174893
cg02500990_BC21	0.581648	4.53237	0.00014045	0.142337	0.0883223		chr16	89574498	TSS1500;TSS1500	CPNE7;CPNE7	NM_153636.3;NM_014427.5
cg14201404_BC11	1.52783	4.53169	0.000140692	0.142337	0.0798963		chr9	121822182	3UTR;exon_9;3UTR;exon_4	TTLL11;TTLL11;TTLL11;TTLL11	NM_001139442.2;NM_001139442.2;NM_001386833.1;NM_001386833.1
cg24460369_BC11	0.814685	4.53075	0.000141028	0.142337	0.13855		chr12	109111236
cg00168225_BC21	0.949397	4.53035	0.00014117	0.142337	0.1582		chr20	63455269
cg07148744_BC21	1.74282	4.53022	0.000141216	0.142337	0.0968277		chr1	28247366
cg13204699_BC21	1.33788	4.53014	0.000141245	0.142337	0.186909		chr13	50129705
cg07034004_BC11	0.708437	4.52917	0.000141593	0.142527	0.109126		chr7	1210610
cg17372941_BC21	0.794623	4.5287	0.000141759	0.142533	0.102745		chr17	45144748
cg00813509_TC11	0.655282	4.52709	0.000142338	0.142846	0.107529		chr12	124456771
cg09043214_BC11	0.803389	4.52695	0.00014239	0.142846	0.120577		chr12	6333707
cg13723431_TC21	1.009	4.5262	0.000142659	0.142889	0.139879		chr5	1444280
cg18681014_BC21	0.670729	4.52593	0.000142755	0.142889	0.111585		chr14	105194539
cg21680449_BC21	0.774933	4.52505	0.000143074	0.142889	0.121207		chr20	35618408
cg16129132_TC21	0.615443	4.52472	0.000143193	0.142889	0.0953839		chr11	3160889
cg09761442_BC21	1.27132	4.52434	0.000143329	0.142889	0.0944755		chr4	140004639
cg18043888_BC21	0.970884	4.52417	0.000143394	0.142889	0.165049		chr11	67071716	exon_3;3UTR;exon_5;3UTR	RHOD;RHOD;RHOD;RHOD	NM_001300886.2;NM_001300886.2;NM_014578.4;NM_014578.4
cg02961798_BC21	2.16153	4.52362	0.000143594	0.142928	0.19695		chr16	67653489
cg08258230_BC21	-0.659992	-4.52234	0.000144058	0.142992	-0.0810554		chr1	94069114
cg22337128_TC21	1.08936	4.52214	0.000144132	0.142992	0.0545498		chr14	28774198
cg17951845_BC21	0.5493	4.5219	0.000144218	0.142992	0.0931434		chr11	66467802
cg00746334_BC21	-0.564506	-4.52168	0.0001443	0.142992	-0.0292898		chr1	50370379
cg13493207_TC11	0.697172	4.52079	0.000144624	0.143111	0.100604		chr16	57628167	TSS1500;TSS1500;TSS1500;TSS1500;TSS1500;TSS1500;TSS1500	ADGRG1;ADGRG1;ADGRG1;ADGRG1;ADGRG1;ADGRG1;ADGRG1	NM_001370454.1;NM_201525.4;NM_001370429.1;NM_001145773.3;NM_001145771.3;NM_201524.4;NM_001145772.3
cg09094121_TC11	-1.02666	-4.52047	0.000144741	0.143111	-0.0196299		chr1	68231873
cg23562538_TC21	0.599833	4.51991	0.000144945	0.143155	0.0959268		chr8	143716707
cg11724970_TC11	1.35319	4.51931	0.000145165	0.143213	0.166982		chr7	27142874
cg14479947_TC11	0.814088	4.51833	0.000145526	0.143386	0.129646		chr15	40252226	exon_2;TSS1500	PAK6-AS1;PAK6	NR_168270.1;NM_001276717.1
cg14505988_BC21	0.634177	4.51731	0.000145902	0.143386	0.104147		chr9	137424321	TSS1500;TSS1500;TSS1500;TSS1500	EXD3;EXD3;EXD3;EXD3	NM_001286823.2;NM_017820.5;NR_104599.2;NR_104598.2
cg10073052_BC21	1.01859	4.51692	0.000146046	0.143386	0.170334		chr19	7919229	TSS1500	SNAPC2	NM_003083.4
cg02768162_BC21	0.462905	4.51682	0.000146084	0.143386	0.0755602		chr12	108598372	TSS1500	TMEM119	NM_181724.3
cg12712111_BC21	0.789802	4.51665	0.000146144	0.143386	0.0959694		chr19	48673142	TSS200	NTN5	NM_145807.4
cg06813382_BC21	1.29967	4.51558	0.00014654	0.143616	0.170641		chr10	80207439	TSS1500	LINC00857	NR_038464.1
cg17695446_TC21	0.734445	4.51435	0.000146996	0.143905	0.0300483		chr10	113799726
cg25981828_TC21	0.910457	4.51248	0.000147695	0.144431	0.134881		chr21	46153197
cg13263950_BC21	0.744521	4.51191	0.000147908	0.144445	0.121161		chr1	35573795
cg25331073_BC21	0.633548	4.51068	0.000148366	0.144445	0.102465		chr19	12758124	exon_10;3UTR	BEST2;BEST2	NM_017682.3;NM_017682.3
cg26781241_BC21	0.627719	4.51063	0.000148384	0.144445	0.0435822		chr9	131065691
cg04149015_TC11	1.11689	4.51043	0.000148462	0.144445	0.15666		chr16	31148533	exon_5;exon_5;exon_5	PRSS36;PRSS36;PRSS36	NM_001258290.2;NM_001258291.2;NM_173502.5
cg00432837_TC21	0.480009	4.51018	0.000148554	0.144445	0.0826964		chr14	74955825	TSS200;TSS200;TSS1500	PGF;PGF;PGF	NM_001207012.1;NM_001293643.1;NM_002632.6
cg08040395_TC11	1.00152	4.50976	0.000148714	0.144445	0.126832		chr17	79082751	exon_8	ENGASE	NM_001396054.1
cg19824242_TC21	0.749158	4.50941	0.000148843	0.144445	0.0662824		chr2	104656974
cg11258616_TC21	-0.75897	-4.50896	0.000149013	0.144453	-0.128116		chr7	75106140
cg09163369_BC21	1.5118	4.50832	0.000149253	0.144516	0.134032		chr1	209827721	TSS1500	UTP25	NM_014388.7
cg00072426_BC21	0.499627	4.50793	0.000149402	0.144516	0.0792099		chr16	86558906
cg15569730_BC21	0.598702	4.50594	0.000150157	0.145088	0.060414		chr10	110610227
cg04208124_BC21	1.049	4.50461	0.000150661	0.145418	0.0894097		chr11	62505500
cg09699787_BC21	0.77549	4.50366	0.000151025	0.145557	0.103133		chr2	1707987
cg03104792_BC21	0.652426	4.50311	0.000151232	0.145557	0.109246		chr2	86809959
cg14481208_BC11	1.3593	4.50289	0.000151316	0.145557	0.219736		chr2	74442248	TSS1500	RTKN	NM_001015055.2
cg13381984_TC11	1.00289	4.50253	0.000151458	0.145557	0.156118		chr7	128241291	5UTR;exon_1	LEP;LEP	NM_000230.3;NM_000230.3
cg13716200_TC21	-0.888248	-4.50044	0.00015226	0.14617	-0.0659286		chr1	199461121
cg09478648_TC21	0.497932	4.49911	0.000152773	0.146505	0.0764314		chr1	9824892	TSS1500;TSS1500;TSS1500	CLSTN1;CLSTN1;CLSTN1	NM_001302883.1;NM_014944.4;NM_001009566.3
cg24297504_BC21	0.714704	4.49768	0.000153326	0.146877	0.101037		chr17	55267583
cg23865008_TC21	0.617115	4.49562	0.000154125	0.147153	0.0443463		chr19	1109852
cg00039463_BC11	0.714832	4.49532	0.000154244	0.147153	0.0894184		chr16	3881488	TSS1500;TSS1500	CREBBP;CREBBP	NM_001079846.1;NM_004380.3
cg05331789_TC21	1.86811	4.49476	0.00015446	0.147153	0.220204		chr1	229326086
cg03049863_BC21	1.06375	4.49434	0.000154624	0.147153	0.137271		chr19	38303995	3UTR;exon_8;3UTR;exon_8;3UTR;exon_8;3UTR;exon_8;3UTR;exon_8;3UTR;exon_9;TSS1500;TSS1500	YIF1B;YIF1B;YIF1B;YIF1B;YIF1B;YIF1B;YIF1B;YIF1B;YIF1B;YIF1B;YIF1B;YIF1B;C19orf33;C19orf33	NM_001039671.3;NM_001039671.3;NM_001039672.3;NM_001039672.3;NM_001039673.3;NM_001039673.3;NM_001145461.2;NM_001145461.2;NM_001145462.2;NM_001145462.2;NM_001145463.2;NM_001145463.2;NM_033520.3;NM_001317801.2
cg25307665_TC11	1.5611	4.49411	0.000154716	0.147153	0.214236		chr7	27144075	TSS1500	HOXA5	NM_019102.4
cg15036350_TC21	-0.779908	-4.494	0.000154757	0.147153	-0.0845593		chr8	88981730
cg25924274_BC21	0.806909	4.49397	0.000154769	0.147153	0.126655		chr2	120313546
cg20031678_BC21	0.962927	4.49247	0.000155356	0.147533	0.156422		chr19	53394647	TSS1500;TSS1500;TSS1500;TSS1500	ZNF765;ZNF765;ZNF765;ZNF765-ZNF761	NM_001350495.2;NM_001040185.3;NR_146721.2;NM_001350496.2
cg23715029_TC21	0.787056	4.49175	0.000155638	0.147533	0.13207		chr3	42160076	TSS200	TRAK1	NM_014965.5
cg26814075_BC11	0.919823	4.49169	0.000155665	0.147533	0.153339		chr7	128241245	TSS200	LEP	NM_000230.3
cg02169722_BC21	0.826661	4.49039	0.000156178	0.147863	0.072679		chr10	89217538
cg02147681_BC11	0.869993	4.48994	0.000156355	0.147873	0.142252		chr17	17700523
cg25707805_BC21	1.48211	4.48932	0.000156599	0.147946	0.158617		chr1	112742765
cg11430435_BC21	0.806171	4.48888	0.000156773	0.147955	0.0796636		chr2	3727593
cg00452882_TC11	3.13557	4.48649	0.000157722	0.148683	0.185989		chr16	67653216	exon_29;exon_30	CARMIL2;CARMIL2	NM_001013838.3;NM_001317026.3
cg07963563_BC21	1.01337	4.4861	0.000157878	0.148683	0.0801156		chr20	3750296
cg19664945_TC21	1.53987	4.48502	0.000158312	0.148934	0.15201		chr2	53860206	TSS1500;TSS1500	GPR75;GPR75-ASB3	NM_006794.4;NM_001164165.2
cg08047404_TC21	0.652054	4.48414	0.000158662	0.149106	0.110661		chr9	129620876	exon_1;5UTR	C9orf50;C9orf50	NM_199350.4;NM_199350.4
cg12982748_BC21	-0.885363	-4.48336	0.000158976	0.149115	-0.115888		chr3	185271276
cg18664965_BC21	0.769618	4.48329	0.000159006	0.149115	0.0762138		chr3	126540513
cg13512268_BC21	1.10676	4.48275	0.00015922	0.149115	0.0748584		chr7	27144354	TSS1500	HOXA5	NM_019102.4
cg14346074_BC21	0.747649	4.48246	0.00015934	0.149115	0.0299092		chr8	88001234
cg13456504_TC21	1.80276	4.48158	0.000159694	0.149289	0.0691905		chr1	90726026
cg15620905_BC21	0.913321	4.47988	0.000160382	0.149775	0.149499		chr1	43558479
cg25941299_BC21	-0.924736	-4.47828	0.00016103	0.150175	-0.154026		chr7	114087861
cg03540622_TC11	1.41251	4.47794	0.000161168	0.150175	0.0707995		chr3	42664574	exon_6	ZBTB47	NM_145166.4
cg23956014_TC21	0.597011	4.47698	0.000161562	0.150175	0.0999928		chr3	172035184
cg14058329_TC11	1.70557	4.47679	0.000161639	0.150175	0.0695946		chr7	27144327	TSS1500	HOXA5	NM_019102.4
cg25035359_TC11	0.89757	4.47676	0.000161651	0.150175	0.0270338		chr12	102824557	TSS200	LINC00485	NR_033855.1
cg02030187_BC11	0.898998	4.47597	0.000161974	0.150315	0.0748649		chr1	115841013	5UTR;exon_1;TSS1500	NHLH2;NHLH2;NHLH2	NM_005599.3;NM_005599.3;NM_001111061.2
cg15083930_BC21	-0.919531	-4.47557	0.000162139	0.150315	-0.141535		chr11	21142191
cg00147244_TC21	0.827927	4.47483	0.000162444	0.150441	0.111289		chr17	1908060
cg01681525_TC21	0.824333	4.47409	0.000162745	0.150483	0.137715		chr17	81400941	TSS200	MIR4740	NR_039894.1
cg09636313_BC21	0.842305	4.47359	0.000162952	0.150483	0.130319		chr16	89003617
cg01781663_TC21	0.633353	4.47349	0.000162995	0.150483	0.0539116		chr2	80363929
cg27140633_TC11	1.03441	4.47303	0.000163185	0.150502	0.0569394		chr11	63918433	TSS1500;TSS1500	RCOR2;RCOR2	NM_173587.4;NM_001363648.2
cg12699040_BC21	0.88277	4.47111	0.000163977	0.150863	0.105335		chr8	69941752
cg25317631_BC11	0.727095	4.47087	0.000164078	0.150863	0.119		chr11	44520355
cg15516825_BC21	0.51593	4.47048	0.000164239	0.150863	0.0850038		chr10	103592897
cg05550893_BC21	0.854959	4.47044	0.000164253	0.150863	0.146566		chr17	1977590
cg03274046_BC21	0.936044	4.46957	0.000164615	0.15104	0.0418482		chr10	126125213
cg21890820_TC21	-0.928609	-4.46865	0.000164998	0.151154	-0.0868366		chr11	65541174	exon_20;exon_20;exon_20	LTBP3;LTBP3;LTBP3	NM_001130144.3;NM_001164266.1;NM_021070.4
cg17236668_BC11	0.707175	4.46846	0.000165078	0.151154	0.0244682		chr7	894254
cg23917477_BC21	0.634401	4.46731	0.000165561	0.151399	0.108813		chr12	129850234
cg17277633_BC21	0.490332	4.46689	0.000165736	0.151399	0.0843599		chr11	63838377	TSS1500;TSS1500;TSS1500;TSS1500	MARK2;MARK2;MARK2;MARK2	NM_001163297.2;NM_004954.5;NM_001163296.2;NM_001039469.3
cg23417203_TC11	1.96817	4.4666	0.000165855	0.151399	0.131842		chr5	177363178
cg03496220_BC11	0.636461	4.46434	0.000166806	0.151845	0.103941		chr16	979745	exon_2;exon_1;exon_1;exon_1;exon_2;exon_1;exon_1	CEROX1;CEROX1;CEROX1;CEROX1;CEROX1;CEROX1;CEROX1	NR_036442.3;NR_164337.1;NR_164339.1;NR_164340.1;NR_164341.1;NR_164342.1;NR_164343.1
cg18515812_BC21	0.83189	4.4638	0.000167036	0.151845	0.0600886		chr13	25067187
cg08647349_BC21	1.15681	4.46323	0.000167274	0.151845	0.113246		chr1	7379631
cg14206172_BC11	1.34569	4.46292	0.000167409	0.151845	0.19244		chr19	38976117	TSS1500;TSS1500	FBXO17;FBXO17	NM_024907.7_2;NR_104026.2_2
cg11073255_BC21	1.12274	4.4627	0.000167502	0.151845	0.0870944		chr6	31794678
cg26980244_TC21	1.0055	4.46266	0.000167519	0.151845	0.0954472		chr8	24915000	5UTR;exon_1	NEFM;NEFM	NM_001105541.2;NM_001105541.2
cg02717888_BC21	0.991316	4.46183	0.000167868	0.151845	0.129476		chr16	59067087
cg01330669_BC21	0.604094	4.46183	0.00016787	0.151845	0.0786901		chr20	57503264
cg03719070_TC21	1.06164	4.46147	0.000168023	0.151845	0.134665		chr2	74441849	exon_1;5UTR;TSS1500;TSS1500	RTKN;RTKN;RTKN;RTKN	NM_001015055.2;NM_001015055.2;NM_033046.2;NM_001015056.1
cg06121669_BC21	-1.04345	-4.46141	0.000168047	0.151845	-0.169266		chr4	2021547
cg10453419_TC11	1.41981	4.46055	0.000168414	0.15202	0.080676		chr15	101451355
cg11709557_BC21	0.58044	4.46016	0.000168581	0.15202	0.0988712		chr7	130915958	exon_3	LINC00513	NR_109780.1
cg05169951_BC11	1.19557	4.45922	0.000168981	0.152227	0.188683		chr16	2967954	exon_8;exon_9;exon_8;exon_9;TSS1500;TSS1500;TSS1500;TSS1500;TSS1500	KREMEN2;KREMEN2;KREMEN2;KREMEN2;PAQR4;PAQR4;PAQR4;PAQR4;PAQR4	NM_001253725.2;NM_001253726.2;NM_024507.4;NM_172229.3;NM_001284513.2;NM_001284512.2;NM_001284511.2;NM_001324118.2;NM_152341.5
cg19766489_BC21	0.687473	4.45881	0.000169155	0.15223	0.117142		chr1	78045660	TSS1500	GIPC2	NM_017655.6
cg16189091_BC21	0.807005	4.45653	0.000170133	0.152956	0.0942278		chr10	133083408
cg18697387_BC21	-0.766669	-4.45605	0.000170341	0.152988	-0.0910736		chr10	69977228
cg06962088_BC21	1.09555	4.45501	0.000170786	0.153232	0.136794		chr10	48655279
cg27383418_TC21	0.521991	4.45462	0.000170955	0.153232	0.0844109		chr2	231190867
cg17740434_TC21	-1.03506	-4.45372	0.000171346	0.153397	-0.103092		chr2	178523337	exon_1	TTN-AS1	NR_038271.1
cg11402704_BC21	0.534502	4.4534	0.000171484	0.153397	0.0898171		chr1	155326275
cg17794320_TC21	0.893654	4.45268	0.000171798	0.153504	0.0915528		chr15	89647591
cg02944320_TC21	0.541535	4.45233	0.000171947	0.153504	0.0878689		chr2	68122730
cg18498241_BC11	1.11175	4.4506	0.000172703	0.154016	0.166398		chr11	69471584
cg05942150_BC21	0.883208	4.45023	0.000172866	0.154016	0.133623		chr5	141350949	exon_1;exon_1	PCDHGB1;PCDHGB1	NM_018922.3;NM_032095.1
cg10742957_TC11	1.47568	4.44966	0.000173115	0.154084	0.214983		chr19	38976076	TSS1500;TSS1500	FBXO17;FBXO17	NM_024907.7_2;NR_104026.2_2
cg13393585_BC21	0.697219	4.44916	0.000173332	0.154123	0.0978493		chr17	1231612
cg03602288_TC11	0.902404	4.44683	0.000174355	0.154878	0.151987		chr17	48564501
cg21408915_TC21	0.71559	4.44497	0.000175179	0.155455	0.119711		chr11	69471463
cg27005487_TC21	-0.76679	-4.44387	0.000175666	0.155732	-0.093169		chr17	61407027
cg04219977_BC21	0.628076	4.44347	0.000175842	0.155733	0.0611935		chr6	31538991
cg06038599_TC21	0.586119	4.44259	0.000176235	0.155927	0.0400605		chr13	112050994
cg03755115_TC21	0.703267	4.44202	0.000176488	0.155995	0.113652		chr11	77147683
cg07485417_TC21	0.767871	4.44073	0.000177068	0.156286	0.128261		chr8	22025340
cg25654650_BC21	1.17513	4.43978	0.00017749	0.156286	0.119667		chr21	14738180
cg16799334_BC21	0.755559	4.43907	0.000177809	0.156286	0.0598631		chr15	60593139	TSS1500	RORA	NM_134262.3
cg05466124_BC21	-0.599635	-4.43906	0.000177816	0.156286	-0.102266		chr12	101552480
cg08373528_TC11	1.20471	4.43872	0.000177967	0.156286	0.0893171		chr6	42704367	exon_2	PRPH2	NM_000322.5
cg13725148_TC21	0.593223	4.43851	0.000178062	0.156286	0.0952996		chr19	44657688
cg02725398_TC21	1.32368	4.43827	0.000178171	0.156286	0.193498		chr3	9946460	exon_4;exon_4;TSS1500	PRRT3;PRRT3;PRRT3-AS1	NM_207351.5;NR_134900.2;NR_046734.1
cg19831563_BC21	1.50532	4.43816	0.000178218	0.156286	0.179458		chr5	44886004
cg04223160_BC21	-0.73752	-4.43762	0.000178465	0.156348	-0.0176337		chr14	23286189	TSS200	HOMEZ	NM_020834.3
cg24365576_BC11	1.47008	4.43633	0.000179048	0.156582	0.245973		chr3	52455011	TSS1500;TSS1500;TSS1500;TSS1500	NISCH;NISCH;NISCH;TNNC1	NM_001276294.2;NM_001276293.2;NM_007184.4;NM_003280.3
cg09554300_TC11	1.35546	4.43581	0.00017928	0.156582	0.121148		chr1	201154766	TSS1500;TSS1500;TSS1500;TSS1500;TSS1500;TSS1500;TSS1500;TSS1500;TSS1500;TSS1500	TMEM9;TMEM9;TMEM9;TMEM9;TMEM9;TMEM9;TMEM9;TMEM9;TMEM9;TMEM9	NM_001288565.2;NM_001288567.2;NM_001288568.2;NM_001288566.2;NM_001288571.2;NM_001288570.2;NM_016456.5;NM_001288569.2;NR_109921.2;NR_109920.2
cg14289469_BC21	1.09199	4.43564	0.00017936	0.156582	0.0760672		chr14	102544550	TSS1500	LINC02323	NR_146561.1
cg03889236_TC21	0.811159	4.43547	0.000179434	0.156582	0.11634		chr16	85812020
cg05261824_TC21	0.555202	4.43501	0.000179646	0.156614	0.0559329		chr6	28078952	TSS1500	ZNF165	NM_001376494.1
cg17384889_BC11	1.39013	4.43413	0.000180045	0.156791	0.172779		chr6	28259290	TSS200;TSS200	NKAPL;ZKSCAN4	NM_001007531.3;NM_001304506.2
cg11068289_BC11	1.58017	4.4335	0.000180332	0.156791	0.190761		chr17	80982084
cg05928186_TC21	0.738673	4.4334	0.000180376	0.156791	0.126109		chr7	27147483	exon_1	HOXA6	NM_024014.4
cg19517940_TC21	0.68789	4.43244	0.000180815	0.156961	0.116659		chr1	47688450
cg25573114_BC11	0.772618	4.4322	0.000180924	0.156961	0.132001		chr2	74442446	TSS1500	RTKN	NM_001015055.2
cg26840291_BC21	0.599559	4.42969	0.000182078	0.1577	0.101255		chr3	49720420	3UTR;exon_9;TSS1500	GMPPB;GMPPB;AMIGO3	NM_021971.4;NM_021971.4;NM_198722.3
cg02071572_BC21	0.954415	4.42958	0.000182129	0.1577	0.141177		chr4	1409714
cg01433152_BC21	0.700819	4.4287	0.000182531	0.157703	0.118469		chr16	74998273	TSS1500	ZNRF1	NM_032268.5
cg17224536_TC21	0.629626	4.42864	0.000182562	0.157703	0.108014		chr2	25951497
cg09106624_TC11	0.892834	4.42842	0.000182663	0.157703	0.0629492		chr12	53938717	TSS200	HOXC13	NM_017410.3
cg06636541_TC11	1.48816	4.42791	0.0001829	0.157736	0.228475		chr17	81400715
cg13347038_BC21	0.717294	4.42757	0.000183055	0.157736	0.0923099		chr4	155377208	TSS1500	MAP9	NM_001039580.2
cg24698211_BC11	0.568998	4.42662	0.000183493	0.157912	0.0924836		chr5	171450536
cg18401694_BC21	1.19165	4.42594	0.000183811	0.157912	0.193037		chr12	132608892
cg14278148_BC21	0.786502	4.42549	0.000184022	0.157912	0.104987		chr9	111901346
cg08618604_BC21	0.544777	4.42489	0.000184299	0.157912	0.0927638		chr9	131289722	TSS200	PLPP7	NM_032728.4
cg16270485_TC21	1.12584	4.42457	0.000184447	0.157912	0.174979		chr1	21574767
cg06873218_TC21	0.844549	4.42431	0.000184567	0.157912	0.0932387		chr22	39241722	TSS1500	PDGFB	NM_033016.3
cg14194040_BC21	0.507435	4.42429	0.000184581	0.157912	0.0872963		chr9	121299355	TSS1500;TSS1500;TSS200	GSN;GSN;GSN	NM_000177.5;NM_001353077.1;NM_001353075.1
cg09537031_TC21	-0.867636	-4.42399	0.000184721	0.157912	-0.0304537		chr8	19314195
cg06237983_TC21	0.881852	4.42366	0.000184872	0.157912	0.134161		chr7	27147650	exon_1	HOXA6	NM_024014.4
cg24011500_TC21	0.810189	4.42332	0.00018503	0.157912	0.100295		chr11	61281758
cg09538682_BC21	0.823214	4.42102	0.000186113	0.158684	0.0792717		chr2	8693184
cg04358214_BC11	1.46955	4.41948	0.000186837	0.15915	0.201176		chr16	67109401	TSS1500;TSS1500;TSS1500;TSS1500;TSS1500	PHAF1;PHAF1;PHAF1;PHAF1;PHAF1	NM_001320540.2;NM_001320542.2;NM_001320543.2;NM_001320541.2;NM_025187.5
cg14286553_TC21	0.72803	4.41846	0.000187317	0.159406	0.0612362		chr6	38805494	exon_23;exon_22	DNAH8;DNAH8	NM_001206927.2;NM_001371.4
cg09482093_TC11	0.960727	4.41728	0.000187876	0.15973	0.0935031		chr17	19411015	TSS1500	RNF112	NM_007148.5
cg00886780_TC21	0.583141	4.41661	0.000188199	0.159842	0.0881312		chr6	35181950
cg18798099_BC21	0.716044	4.41625	0.000188367	0.159842	0.113218		chr9	137295166
cg11847702_TC21	0.647045	4.41586	0.000188557	0.159851	0.0527229		chr11	69377855
cg19370715_TC21	0.943693	4.41493	0.000188998	0.159951	0.0832143		chr1	10650790
cg27248148_TC21	0.630432	4.41486	0.000189033	0.159951	0.0600112		chr13	100588971	TSS200	GGACT	NM_001195087.2
cg21247398_BC21	-0.596951	-4.41435	0.000189275	0.160004	-0.0772594		chr7	151878192	TSS1500	PRKAG2	NM_016203.4
cg09741519_BC21	1.06984	4.41273	0.000190054	0.160085	0.0826529		chr17	1907481
cg09332180_TC21	0.898029	4.41265	0.00019009	0.160085	0.140518		chr19	55150019	TSS1500;TSS1500;TSS1500;TSS1500	TNNT1;TNNT1;TNNT1;TNNT1	NM_001291774.2;NM_003283.6;NM_001126132.3;NM_001126133.3
cg09125127_TC11	0.576663	4.41205	0.00019038	0.160085	0.0939408		chr7	2509396
cg18360734_BC21	0.628281	4.41186	0.00019047	0.160085	0.100411		chr17	8384715
cg12811617_TC11	1.02635	4.41078	0.000190991	0.160085	0.0502059		chr14	104980361
cg11797634_BC21	1.09207	4.41074	0.000191012	0.160085	0.137844		chr6	117548354	exon_15;3UTR;exon_15;3UTR;exon_14;exon_14	DCBLD1;DCBLD1;DCBLD1;DCBLD1;DCBLD1;DCBLD1	NM_001366458.2;NM_001366459.2;NM_001366459.2;NM_001366460.2;NM_001366460.2;NR_158983.2
cg21498741_BC21	0.825857	4.41013	0.000191306	0.160085	0.114529		chr16	51994788
cg04331422_BC21	-0.807132	-4.40971	0.00019151	0.160085	-0.131976		chr2	235883560
cg25151498_BC21	1.13156	4.40967	0.000191529	0.160085	0.0525459		chr3	186098203
cg16985708_TC21	0.832736	4.40869	0.000192003	0.160085	0.140968		chr7	73833344
cg24363782_BC21	0.943197	4.40869	0.000192004	0.160085	0.120455		chr16	72242007
cg11733272_TC11	1.32295	4.40823	0.000192225	0.160085	0.171359		chr3	46898949
cg22371180_BC21	0.650222	4.4082	0.000192241	0.160085	0.0608668		chr7	39520175
cg04934382_TC21	1.18575	4.40813	0.000192275	0.160085	0.196278		chr17	79792536	3UTR;exon_5	CBX8;CBX8	NM_020649.3;NM_020649.3
cg17588577_TC21	1.32271	4.40807	0.000192305	0.160085	0.215842		chr5	156326887	TSS1500;TSS1500;TSS1500	SGCD;SGCD;SGCD	NM_172244.3;NM_001128209.2;NM_000337.6
cg06062881_BC21	1.00692	4.40781	0.000192431	0.160085	0.131628		chr20	63455437
cg14194056_BC21	0.973335	4.40767	0.0001925	0.160085	0.146609		chr9	121299594	TSS1500;TSS200	GSN;GSN	NM_000177.5;NM_001353077.1
cg09582193_BC21	0.802371	4.40707	0.000192792	0.160085	0.0793783		chr1	80375103
cg16004501_TC11	2.26224	4.40698	0.000192836	0.160085	0.141351		chr18	57147072	TSS200	BOD1L2	NM_001257964.2
cg17682541_BC21	-0.93765	-4.40672	0.000192961	0.160085	-0.0174442		chr5	178205506
cg09028486_TC21	0.721811	4.40596	0.000193333	0.160139	0.0725793		chr3	109275892
cg05323879_BC21	1.18275	4.40538	0.000193614	0.160139	0.194474		chr17	48564742
cg14997321_TC21	0.792043	4.40486	0.000193868	0.160139	0.128135		chr6	134115322	exon_2	HMGA1P7	NR_037938.1
cg01201802_TC21	0.60601	4.40436	0.000194115	0.160139	0.0586014		chr10	30060476	TSS1500;TSS1500	JCAD;JCAD	NM_001350001.2;NM_020848.4
cg05651277_BC21	0.879257	4.40436	0.000194116	0.160139	0.0759184		chr9	130484962
cg07344661_TC21	0.602056	4.40402	0.00019428	0.160139	0.0528328		chr4	184265971
cg18609578_TC11	-0.753818	-4.40374	0.000194418	0.160139	-0.0523763		chr2	200306083	5UTR;exon_1;5UTR;exon_1;5UTR;exon_1;TSS1500;TSS200;TSS200	SPATS2L;SPATS2L;SPATS2L;SPATS2L;SPATS2L;SPATS2L;SPATS2L;SPATS2L;SPATS2L	NM_001282735.1;NM_001282735.1;NM_001282743.1;NM_001282743.1;NM_015535.3;NM_015535.3;NM_001100423.2;NM_001100424.1;NM_001100422.1
cg10808022_BC21	0.711431	4.40365	0.000194463	0.160139	0.110894		chr15	90174770
cg08203127_TC11	0.826695	4.40108	0.000195731	0.161034	0.12147		chr16	281727	TSS1500	PDIA2	NM_006849.4
cg11704513_BC21	0.776347	4.39946	0.000196534	0.161395	0.0767031		chr20	31638048
cg04742515_TC11	0.967962	4.39919	0.00019667	0.161395	0.0225156		chr2	239027605
cg26132168_TC21	-0.875716	-4.3991	0.000196712	0.161395	-0.0229217		chr11	73876819	5UTR;exon_1;TSS200;TSS200;TSS200;TSS200	COA4;COA4;PAAF1;PAAF1;PAAF1;PAAF1	NM_016565.3;NM_016565.3;NM_001267805.2;NM_025155.3;NM_001267804.2;NM_001267803.2
cg14169368_BC21	1.07825	4.39796	0.000197279	0.161712	0.158864		chr12	132603382	3UTR;exon_6	LRCOL1;LRCOL1	NM_001195520.2;NM_001195520.2
cg05620261_TC11	1.23637	4.39616	0.000198178	0.162299	0.193982		chr19	34500165	exon_8	WTIP	NM_001080436.2
cg10472711_BC23	0.762017	4.39412	0.000199205	0.162991	0.120001		chr7	757955
cg05304393_BC11	1.22081	4.39329	0.000199624	0.163184	0.0529202		chr16	1495404	exon_3;exon_3	TELO2;TELO2	NM_001351846.2;NM_016111.4
cg02266544_BC21	1.27098	4.39287	0.000199834	0.163206	0.191089		chr8	73992300
cg08799756_BC21	0.635861	4.39183	0.000200362	0.1634	0.0858743		chr2	30346649	exon_1	LINC01936	NR_122048.1
cg26824457_TC21	0.599158	4.39096	0.000200803	0.1634	0.081924		chr11	69975086
cg20832910_BC21	0.851541	4.39053	0.000201022	0.1634	0.14136		chr22	42396845
cg16233920_TC21	0.648259	4.39037	0.000201101	0.1634	0.0495408		chr3	47580307	TSS200;TSS200;TSS1500;TSS1500;TSS1500	CSPG5;CSPG5;CSPG5;CSPG5;CSPG5	NM_001206945.2;NM_001206942.2;NM_001206943.2;NM_006574.4;NM_001206944.2
cg19160907_TC21	0.742929	4.39014	0.000201219	0.1634	0.0500075		chr10	3010482
cg07628665_TC21	0.708255	4.39012	0.000201226	0.1634	0.0578907		chr5	172559326	TSS1500	LINC01944	NR_146726.1
cg09207400_BC21	1.2609	4.38987	0.000201354	0.1634	0.19133		chr7	27143763	TSS200	HOXA5	NM_019102.4
cg22326434_BC21	-0.635006	-4.38944	0.000201576	0.163431	-0.0178443		chr12	55829757	exon_1;exon_1;exon_1;exon_1;TSS200;TSS200;TSS200	TMEM198B;TMEM198B;TMEM198B;TMEM198B;DNAJC14;DNAJC14;DNAJC14	NR_036476.1;NR_036477.1;NR_036478.1;NR_036479.1;NM_001394687.1;NM_032364.6;NM_001394690.1
cg21631612_BC11	0.731517	4.3883	0.000202157	0.163722	0.078958		chr7	100887157	exon_15;exon_15;exon_15;exon_15	SRRT;SRRT;SRRT;SRRT	NM_001128852.2;NM_001128853.2;NM_001128854.2;NM_015908.6
cg26522743_BC11	0.69807	4.38802	0.000202301	0.163722	0.065194		chr19	50418488	TSS1500;TSS1500;TSS1500;TSS1500	SPIB;SPIB;SPIB;SPIB	NM_001243998.2;NM_001244000.2;NM_001243999.2;NM_003121.5
cg22168941_TC21	0.664157	4.38721	0.000202712	0.163882	0.0355077		chr6	125750173
cg22343728_TC11	2.05247	4.38691	0.000202868	0.163882	0.296394		chr22	45891148
cg00551609_TC21	1.32567	4.38501	0.000203845	0.16423	0.151924		chr2	73987535
cg20816122_TC21	0.80318	4.38424	0.000204239	0.16423	0.0709641		chr2	97763045
cg16166968_BC21	0.852971	4.38385	0.000204443	0.16423	0.0954029		chr1	119896413	exon_1;5UTR	ADAM30;ADAM30	NM_021794.4;NM_021794.4
cg12441214_BC21	0.501306	4.38365	0.000204544	0.16423	0.0852067		chr1	3283906
cg06830044_BC21	0.7746	4.38351	0.000204619	0.16423	0.105289		chr12	49297079	exon_5	TROAP-AS1	NR_120449.1
cg09460013_BC21	1.3228	4.3829	0.000204932	0.16423	0.191311		chr6	48069600	exon_2;5UTR;TSS1500;TSS1500	PTCHD4;PTCHD4;PTCHD4;PTCHD4	NM_001384253.1;NM_001384253.1;NM_207499.2;NM_001013732.4
cg22432956_BC21	1.01791	4.38286	0.000204956	0.16423	0.127537		chr2	43137180
cg12256845_TC21	1.46648	4.38278	0.000204995	0.16423	0.230389		chr6	48069512	exon_2;5UTR;TSS1500;TSS1500	PTCHD4;PTCHD4;PTCHD4;PTCHD4	NM_001384253.1;NM_001384253.1;NM_207499.2;NM_001013732.4
cg23978703_BC11	0.560255	4.3826	0.000205089	0.16423	0.0938357		chr19	4575462
cg15021238_BC21	1.13192	4.38245	0.000205169	0.16423	0.177895		chr2	172441137
cg25128884_TC21	0.790859	4.38215	0.000205324	0.16423	0.127166		chr20	30290657	TSS1500	LOC107985433	NR_171672.1
cg13356253_TC11	1.67259	4.38178	0.000205513	0.164234	0.0669589		chr2	53860052	TSS200;TSS200	GPR75;GPR75-ASB3	NM_006794.4;NM_001164165.2
cg11784023_BC21	0.728428	4.38136	0.000205731	0.164261	0.0894639		chr10	1183359	exon_10	ADARB2	NM_018702.4
cg21643403_TC11	1.87484	4.38051	0.000206176	0.16447	0.0814328		chr8	103371570	5UTR;exon_1;TSS1500	CTHRC1;CTHRC1;CTHRC1	NM_138455.4;NM_138455.4;NM_001256099.2
cg16658020_TC21	0.885398	4.37976	0.000206566	0.164497	0.104329		chr17	41047389	TSS200	KRTAP2-1	NM_001123387.1_2
cg12639065_TC21	0.626932	4.37973	0.00020658	0.164497	0.0956735		chr8	38429879	exon_3;exon_4;exon_3;exon_4;exon_3;exon_3;exon_3;exon_3	FGFR1;FGFR1;FGFR1;FGFR1;FGFR1;FGFR1;FGFR1;FGFR1	NM_001174063.2;NM_001174064.2;NM_001174065.2;NM_001174067.2;NM_001354367.2;NM_001354369.2;NM_015850.4;NM_023110.3
cg23864650_TC21	-0.589683	-4.37934	0.000206785	0.164513	-0.0972739		chr18	6561806
cg22776392_BC21	1.90746	4.37899	0.000206969	0.164513	0.195929		chr1	180954433
cg01095658_BC21	1.2206	4.37773	0.000207632	0.164513	0.141383		chr14	67569601
cg27072893_TC21	0.748906	4.37766	0.000207666	0.164513	0.115351		chr17	6473464
cg17115250_BC21	0.997348	4.37741	0.000207795	0.164513	0.0688626		chr6	28589514
cg17122213_BC11	1.86002	4.37712	0.00020795	0.164513	0.23989		chr1	1629540	exon_18;exon_18;exon_17;exon_18;exon_18	MIB2;MIB2;MIB2;MIB2;MIB2	NM_001170686.4;NM_001170687.4;NM_001170688.2;NM_080875.5;NR_033183.2
cg11048864_TC21	1.25305	4.37597	0.000208552	0.164513	0.184247		chr7	55086733
cg06378100_BC21	0.483559	4.37586	0.00020861	0.164513	0.0808237		chr16	48622813
cg18595258_TC21	0.616794	4.37574	0.000208674	0.164513	0.0725393		chr11	61361100	TSS1500;TSS1500;TSS1500	TMEM138;TMEM138;TMEM138	NM_001330281.2;NM_016464.5;NR_028473.2
cg10211456_TC21	0.5302	4.37561	0.000208746	0.164513	0.0912389		chr7	923835
cg26608795_BC21	0.590246	4.37552	0.000208793	0.164513	0.0956049		chr19	35759016
cg15044767_TC21	0.984821	4.37548	0.000208813	0.164513	0.158714		chr5	141122202	exon_1	PCDHB4	NM_018938.4
cg25390223_TC21	0.942367	4.37362	0.000209796	0.165055	0.107334		chr18	34549256
cg12905085_TC11	0.872176	4.37348	0.000209872	0.165055	0.145298		chr1	31588909
cg14347018_TC21	1.00228	4.37311	0.000210069	0.165065	0.119222		chr9	130913439
cg24996814_TC11	0.954232	4.37228	0.000210511	0.165228	0.154235		chr11	68649908
cg09795809_TC11	1.16041	4.37202	0.000210647	0.165228	0.0809045		chr4	182141576	exon_4	TENM3-AS1	NR_027107.2
cg25163651_TC21	0.707321	4.37101	0.000211187	0.165506	0.106661		chr15	21263239
cg26272844_TC21	0.62052	4.36932	0.000212087	0.166021	0.103981		chr22	35351638
cg04334016_BC21	0.525625	4.36908	0.000212216	0.166021	0.0858626		chr6	154448647
cg03971454_BC11	1.28863	4.36812	0.000212732	0.166073	0.0311735		chr1	43304886	exon_2	TIE1	NM_005424.5
cg01323381_BC21	0.999066	4.36789	0.000212854	0.166073	0.115783		chr7	27144645	TSS1500	HOXA5	NM_019102.4
cg08705605_BC21	1.16068	4.36782	0.000212896	0.166073	0.156493		chr7	68725184
cg15554139_BC21	-0.678818	-4.36747	0.000213083	0.166073	-0.0437705		chr11	26288200	TSS200	ANO3-AS1	NR_132968.1
cg25683185_BC21	0.913756	4.36699	0.00021334	0.166073	0.115541		chr12	6646922	exon_2	ACRBP	NM_032489.3
cg04391718_TC21	0.791522	4.36688	0.000213402	0.166073	0.132933		chr3	186193913
cg20223322_BC11	0.951626	4.36654	0.000213587	0.166073	0.0604372		chr6	475353
cg25064395_TC21	1.06748	4.36619	0.000213773	0.166073	0.178117		chr4	54277390	exon_13;exon_14;exon_13;exon_13;exon_13	PDGFRA;PDGFRA;PDGFRA;PDGFRA;PDGFRA	NM_001347827.2;NM_001347828.2;NM_001347829.2;NM_001347830.2;NM_006206.6
cg24258529_TC11	1.64282	4.36562	0.000214079	0.166131	0.180796		chr4	1568958
cg14557202_TC21	1.05932	4.36536	0.00021422	0.166131	0.113752		chr12	54370587
cg02948655_TC21	0.592257	4.36462	0.000214621	0.166148	0.0960768		chr2	68642939	TSS1500	PROKR1	NM_138964.4
cg04391540_TC21	0.576174	4.36425	0.000214822	0.166148	0.0983822		chr19	47544872	exon_5	ZNF541	NM_001277075.3
cg11692601_BC21	0.611462	4.36393	0.000214999	0.166148	0.0841578		chr4	145172038
cg22959982_BC21	0.54647	4.36377	0.000215086	0.166148	0.0928221		chr17	75832261
cg05583608_TC11	0.900816	4.36361	0.000215174	0.166148	0.0194933		chr16	51113625
cg06586936_BC21	-0.759426	-4.36144	0.000216353	0.166913	-0.113524		chr5	38555769	TSS1500;TSS1500	LIFR-AS1;LIFR-AS1	NR_103553.1;NR_103554.1
cg08617416_TC11	0.760482	4.3611	0.000216538	0.166913	0.0262592		chr5	140665636
cg05186879_BC21	0.475755	4.35953	0.000217398	0.167392	0.0740166		chr3	50612891	5UTR;exon_2;TSS1500;TSS1500	MAPKAPK3;MAPKAPK3;CISH;CISH	NM_001243926.2;NM_001243926.2;NM_013324.7;NM_145071.4
cg15920791_TC11	1.47959	4.35929	0.000217535	0.167392	0.220736		chr8	60923149
cg08255731_TC21	-0.505628	-4.35735	0.0002186	0.168007	-0.0400628		chr16	56710271
cg11235426_TC21	-2.94839	-4.35715	0.000218711	0.168007	-0.293506		chr6	292522	5UTR;exon_1;5UTR;exon_1;exon_1;exon_1;exon_1	DUSP22;DUSP22;DUSP22;DUSP22;DUSP22;DUSP22;DUSP22	NM_001286555.3;NM_001286555.3;NM_020185.6;NM_020185.6;NR_104473.3;NR_104474.3;NR_104475.3
cg11227068_TC21	-0.638546	-4.35623	0.000219223	0.168204	-0.0436618		chr20	35698272	TSS1500	ROMO1	NM_080748.3
cg07202054_TC21	0.880845	4.35559	0.000219577	0.168204	0.150085		chr1	47987068
cg04564481_TC11	1.11435	4.35504	0.000219883	0.168204	0.120316		chr10	93061197	5UTR;exon_1	CYP26C1;CYP26C1	NM_183374.3;NM_183374.3
cg05259891_BC11	0.656295	4.35481	0.000220012	0.168204	0.04741		chr2	102250419
cg14479839_TC21	0.692918	4.35426	0.000220318	0.168204	0.105032		chr9	136694536
cg22787705_TC11	-0.809345	-4.35411	0.000220401	0.168204	-0.0095821		chr1	117929810	TSS200;TSS200	GDAP2;GDAP2	NM_001135589.3;NM_017686.4
cg16574737_TC21	0.89671	4.35341	0.000220787	0.168204	0.1513		chr5	141350902	exon_1;exon_1	PCDHGB1;PCDHGB1	NM_018922.3;NM_032095.1
cg19025031_BC11	1.08384	4.35329	0.000220854	0.168204	0.0367374		chr19	55207221
cg07571038_TC21	0.849546	4.35326	0.00022087	0.168204	0.108886		chr9	137458458
cg03428399_BC22	0.86861	4.35314	0.000220938	0.168204	0.116226		chr1	165205511
cg23390118_TC11	0.80915	4.35288	0.000221087	0.168204	0.121491		chr12	2230347
cg20972255_BC21	1.10729	4.35262	0.00022123	0.168204	0.171679		chr4	76802091
cg20001906_BC21	0.693933	4.35011	0.000222636	0.169098	0.114135		chr7	139722678
cg11414709_TC21	0.930872	4.34951	0.000222974	0.169098	0.0394968		chr6	28587278	exon_1;5UTR	ZBED9;ZBED9	NM_052923.2_2;NM_052923.2_2
cg00849990_TC11	0.595246	4.34938	0.000223049	0.169098	0.0982672		chr8	85178538	TSS1500	E2F5-DT	NR_134311.1
cg05756622_TC21	0.631691	4.34906	0.000223228	0.169098	0.0933237		chr20	62550365	TSS200	MIR1-1HG	NR_171007.1
cg02799090_TC21	-0.602927	-4.34884	0.000223355	0.169098	-0.0855295		chr10	128709902
ch.11.2510309R_BC21	-2.65563	-4.34778	0.000223951	0.169406	-0.0401364		chr11	120968259
cg00800141_BC11	0.907899	4.34727	0.000224239	0.16948	0.0844104		chr16	3964160	3UTR;exon_11	ADCY9;ADCY9	NM_001116.4;NM_001116.4
cg06544111_TC21	1.19445	4.34602	0.00022495	0.169819	0.115881		chr7	27241725	TSS1500;TSS1500;TSS1500	EVX1;EVX1;EVX1	NM_001304519.2;NM_001304520.2;NM_001989.5
cg01397449_TC21	0.723992	4.34538	0.000225314	0.169819	0.0989082		chr16	67186638	exon_8	EXOC3L1	NM_178516.4
cg09153982_BC21	0.752043	4.34506	0.000225497	0.169819	0.0678545		chr12	93300792
cg19913557_TC11	1.45982	4.34503	0.000225516	0.169819	0.213535		chr16	35492481
cg18925923_TC21	0.693701	4.34468	0.000225711	0.169819	0.0207136		chr4	143559084	TSS1500	GUSBP5	NR_003675.2
cg26271045_BC21	0.8719	4.34448	0.00022583	0.169819	0.10594		chr2	237627111	TSS1500	LRRFIP1	NM_001137550.2
cg13799097_TC21	0.486154	4.34349	0.000226391	0.170097	0.083829		chr14	105421869
cg25113410_TC21	0.546313	4.34225	0.000227106	0.170465	0.0940273		chr8	143975431
cg08681856_BC11	1.25907	4.34164	0.000227451	0.170465	0.17362		chr19	50908481	exon_4;exon_5;exon_4	KLK4;KLK4;KLK4	NM_001302961.2;NM_004917.5;NR_126566.2
cg15985053_BC21	0.704476	4.34164	0.000227453	0.170465	0.120481		chr22	19632231
cg11708454_BC21	1.17735	4.3398	0.000228515	0.171019	0.135384		chr19	38304024	3UTR;exon_8;3UTR;exon_8;3UTR;exon_8;3UTR;exon_8;3UTR;exon_8;3UTR;exon_9;TSS1500;TSS1500	YIF1B;YIF1B;YIF1B;YIF1B;YIF1B;YIF1B;YIF1B;YIF1B;YIF1B;YIF1B;YIF1B;YIF1B;C19orf33;C19orf33	NM_001039671.3;NM_001039671.3;NM_001039672.3;NM_001039672.3;NM_001039673.3;NM_001039673.3;NM_001145461.2;NM_001145461.2;NM_001145462.2;NM_001145462.2;NM_001145463.2;NM_001145463.2;NM_033520.3;NM_001317801.2
cg04589210_BC21	0.739827	4.33909	0.000228924	0.171019	0.121028		chr2	85811466
cg14814062_BC21	0.607913	4.33889	0.000229041	0.171019	0.103947		chr19	54416729
cg27613273_BC21	1.13168	4.33869	0.000229154	0.171019	0.178644		chr11	96307273
cg14858364_TC21	0.947341	4.33803	0.000229536	0.171019	0.160482		chr5	4512083
cg09288885_BC21	1.07346	4.33756	0.000229813	0.171019	0.130961		chr16	86033108
cg24861765_TC11	1.275	4.33738	0.000229917	0.171019	0.0591572		chr19	58606765
cg15134801_TC11	0.892725	4.33648	0.00023044	0.171019	0.126132		chr5	60843011
cg10112270_TC21	0.771534	4.33632	0.000230529	0.171019	0.12865		chr1	21586965
cg06186790_BC21	0.743341	4.33591	0.00023077	0.171019	0.110806		chr16	2852920	3UTR;exon_6	PRSS22;PRSS22	NM_022119.4_2;NM_022119.4_2
cg21230675_BC21	0.70191	4.33482	0.000231407	0.171019	0.11926		chr8	22086394
cg03895857_TC21	1.01624	4.33458	0.000231549	0.171019	0.0890758		chr15	26670605
cg14317884_TC21	0.796549	4.33456	0.00023156	0.171019	0.0848283		chr11	64860304	exon_5;exon_4;exon_3	EHD1;EHD1;EHD1	NM_001282444.2;NM_001282445.2;NM_006795.4
cg09145817_BC21	-0.833223	-4.33454	0.000231571	0.171019	-0.112366		chr6	10217562
cg09539943_BC21	-0.754068	-4.33431	0.000231705	0.171019	-0.0307539		chr1	8424037	TSS1500;TSS1500	RERE-AS1;RERE	NR_125999.1;NM_001042682.2
cg23671699_BC21	0.745135	4.33388	0.000231955	0.171019	0.127458		chr19	2307633
cg03454425_BC21	0.976158	4.3337	0.00023206	0.171019	0.108229		chr2	134028587
cg04971036_TC11	0.764615	4.33346	0.0002322	0.171019	0.0398825		chr17	78891794	exon_3;exon_3	CEP295NL;CEP295NL	NM_001243540.2;NM_001243541.2
cg19653594_BC21	1.3467	4.33344	0.000232217	0.171019	0.191939		chr19	40466416	TSS1500;TSS1500	SPTBN4;BLVRB	NM_020971.3;NM_000713.3
cg25661792_TC21	1.01647	4.33293	0.000232512	0.171019	0.12865		chr3	194296741
cg07478773_BC21	0.838672	4.33269	0.000232655	0.171019	0.0498326		chr1	39575459
cg10317314_BC11	-3.53281	-4.33183	0.000233161	0.171019	-0.348776		chr12	31119180
cg10500516_BC21	0.655187	4.33173	0.000233218	0.171019	0.0426429		chr5	180592265	TSS1500	SCGB3A1	NM_052863.3
cg02854902_BC21	0.509198	4.33165	0.000233265	0.171019	0.0298951		chr11	111441636
cg02469330_BC21	1.59034	4.3314	0.000233413	0.171019	0.163067		chr3	194369857	TSS200;TSS200	LRRC15;LRRC15	NM_001135057.3;NM_130830.5
cg27405732_BC11	1.82315	4.33137	0.00023343	0.171019	0.0685779		chr16	10252366
cg05092891_TC21	0.615167	4.33107	0.000233611	0.171019	0.077416		chr21	36163587	TSS1500	DOP1B	NM_005128.4
cg03543306_TC21	0.836112	4.33038	0.000234018	0.171019	0.055478		chr9	129621157	TSS200	C9orf50	NM_199350.4
cg00929523_BC21	0.845461	4.33033	0.000234049	0.171019	0.129873		chr1	157979085
cg07008193_BC21	0.509363	4.33017	0.00023414	0.171019	0.0877215		chr11	46296976
cg03244036_BC21	0.870283	4.32991	0.000234296	0.171019	0.0502574		chr17	2054740	TSS1500	HIC1	NM_006497.4
cg24957695_BC21	0.631797	4.32969	0.000234427	0.171019	0.0862777		chr17	57862048	3UTR;exon_11;3UTR;exon_11	CUEDC1;CUEDC1;CUEDC1;CUEDC1	NM_001271875.2;NM_001271875.2;NM_001292025.2;NM_001292025.2
cg27346545_TC21	0.839075	4.32953	0.000234521	0.171019	0.141079		chr20	1224734	TSS1500;TSS1500;TSS1500;TSS1500	RAD21L1;RAD21L1;RAD21L1;RAD21L1	NM_001384357.1;NM_001384356.1;NM_001384355.1;NM_001136566.3
cg24113950_TC21	0.918256	4.32894	0.000234869	0.171133	0.154867		chr17	38421653
cg10592521_TC21	0.642699	4.32756	0.00023569	0.171591	0.109435		chr19	1560659
cg14599915_BC21	1.49876	4.32566	0.000236826	0.172231	0.149204		chr10	5594825
cg25513853_TC12	0.549603	4.32544	0.000236956	0.172231	0.025758		chr17	74276159
cg03736781_BC21	0.742897	4.3245	0.000237518	0.1725	0.123981		chr7	158991964
cg13502115_BC21	0.659208	4.32392	0.000237866	0.172538	0.0504961		chr21	42146908
cg17728472_BC21	0.486469	4.32314	0.000238334	0.172538	0.0838381		chr1	22450815	TSS1500;TSS1500;TSS1500	ZBTB40;ZBTB40;ZBTB40	NM_001330398.2;NM_014870.4;NM_001083621.2
cg03993109_BC11	1.05373	4.32298	0.00023843	0.172538	0.0732634		chr5	179167648
cg09805707_BC11	2.41936	4.3229	0.000238484	0.172538	0.322892		chr1	143652313
cg16511229_TC11	2.56286	4.32273	0.000238586	0.172538	0.162365		chr7	130486312	5UTR;exon_1;5UTR;exon_1;exon_2;TSS200	MEST;MEST;MEST;MEST;MESTIT1;MEST	NM_001253901.1;NM_001253901.1;NM_177524.2;NM_177524.2;NR_004382.2;NM_001253902.1
cg16107577_TC21	1.1865	4.32248	0.000238732	0.172538	0.182291		chr11	21897465
cg14313315_BC21	0.534566	4.3218	0.000239147	0.172698	0.0858095		chr12	114415051
cg15850155_BC21	0.837879	4.32089	0.000239696	0.172954	0.0660673		chr6	160005236	exon_1	AIRN	NR_047514.1
cg04054474_BC21	0.762612	4.32015	0.000240144	0.173009	0.0973161		chr2	206164553
cg16467811_BC21	0.601334	4.32012	0.000240159	0.173009	0.101938		chr4	138910910
cg15803221_BC11	1.37996	4.31943	0.000240581	0.173074	0.0915949		chr17	40316914	TSS1500;TSS1500	RARA;RARA	NM_001145302.3;NM_001145301.3
cg22242216_BC11	0.827389	4.31934	0.000240638	0.173074	0.138608		chr19	48444321	exon_14;3UTR	GRIN2D;GRIN2D	NM_000836.4;NM_000836.4
cg15500259_BC21	0.736401	4.31867	0.00024104	0.173198	0.0882364		chr1	1066688
cg11982958_BC21	0.57048	4.31841	0.000241198	0.173198	0.0982167		chr11	126999668
cg21450523_BC21	1.03825	4.31739	0.000241822	0.173506	0.174972		chr10	122162796	TSS1500;TSS1500;TSS1500	TACC2;TACC2;TACC2	NM_206860.3;NM_006997.4;NM_001291878.2
cg11141994_BC21	0.616161	4.31675	0.000242213	0.173646	0.104735		chr20	63225003
cg02321845_BC21	1.34377	4.31565	0.000242888	0.173911	0.125986		chr22	46773423	TSS1500	TBC1D22A	NM_001284305.2
cg24471254_BC11	0.925358	4.31551	0.000242972	0.173911	0.148742		chr7	100656169	TSS1500	LOC105375429	NR_133946.1
cg13951597_BC21	0.597496	4.31493	0.00024333	0.174028	0.0545454		chr17	15943096
cg17241933_BC21	0.760385	4.31319	0.000244402	0.1746	0.0710995		chr12	6961666
cg20932718_BC21	0.683808	4.31259	0.000244774	0.1746	0.0920549		chr7	1144628
cg22580900_TC21	0.875828	4.31227	0.000244974	0.1746	0.128744		chr17	52160286	TSS1500;TSS1500	CA10;CA10	NM_001082534.2;NM_001082533.1
cg18886062_TC21	0.988621	4.31196	0.000245165	0.1746	0.136765		chr19	48721197	TSS1500	MAMSTR	NM_001130915.2
cg11097968_BC21	0.633858	4.3113	0.000245575	0.1746	0.0988063		chr14	102545851
cg11210890_TC11	0.971283	4.31098	0.000245772	0.1746	0.139369		chr22	24494968	exon_1;exon_1;TSS1500	ADORA2A-AS1;ADORA2A-AS1;UPB1	NR_028483.2;NR_028484.3;NM_016327.3
cg01612730_BC21	1.18568	4.31073	0.000245925	0.1746	0.103306		chr6	48068544	exon_1;exon_3;exon_1	PTCHD4;PTCHD4;PTCHD4	NM_001013732.4;NM_001384253.1;NM_207499.2
cg25217880_BC21	0.731131	4.31071	0.000245938	0.1746	0.0938895		chr19	14864846
cg01921107_BC21	0.598851	4.31065	0.000245973	0.1746	0.0999734		chr4	100519276	TSS1500;TSS1500	EMCN;EMCN	NM_016242.4;NM_001159694.2
cg15730234_TC21	0.693647	4.31047	0.000246088	0.1746	0.117198		chr1	101293862
cg15193133_TC11	1.31432	4.30958	0.000246644	0.174833	0.132246		chr17	19980161
cg17968523_BC21	0.900651	4.30931	0.000246809	0.174833	0.138081		chr19	49689806	5UTR;exon_1;TSS1500;TSS1500;TSS1500;TSS1500;TSS1500;TSS1500;TSS1500;TSS1500;TSS1500;TSS1500;TSS1500	ADM5;ADM5;CPT1C;CPT1C;CPT1C;CPT1C;CPT1C;CPT1C;CPT1C;CPT1C;CPT1C;CPT1C;CPT1C	NM_001101340.2;NM_001101340.2;NM_152359.3;NM_001378487.1;NM_001136052.3;NM_001378482.1;NM_001378488.1;NM_001199753.2;NM_001378486.1;NM_001199752.3;NM_001378483.1;NM_001378485.1;NR_108072.2
cg05064044_BC21	-4.06192	-4.30828	0.000247453	0.175151	-0.410181		chr6	292385	TSS200;TSS200;TSS200;TSS200;TSS200	DUSP22;DUSP22;DUSP22;DUSP22;DUSP22	NM_020185.6;NM_001286555.3;NR_104475.3;NR_104474.3;NR_104473.3
cg03421507_BC21	1.01459	4.30713	0.000248172	0.175368	0.163994		chr12	109111067
cg12550055_TC21	0.761701	4.30681	0.00024837	0.175368	0.116117		chr22	24494865	exon_1;exon_1;TSS1500	ADORA2A-AS1;ADORA2A-AS1;UPB1	NR_028483.2;NR_028484.3;NM_016327.3
cg12451530_BC11	1.89882	4.30609	0.000248825	0.175368	0.09874		chr2	53860072	TSS200;TSS200	GPR75;GPR75-ASB3	NM_006794.4;NM_001164165.2
cg07708653_BC21	0.551147	4.30586	0.000248972	0.175368	0.0294649		chr1	45328572	exon_1;3UTR	HPDL;HPDL	NM_032756.4;NM_032756.4
cg00233745_BC21	0.478729	4.3057	0.000249071	0.175368	0.0787827		chr20	62718139
cg07061728_TC21	0.995392	4.30522	0.00024937	0.175368	0.11491		chr17	1977647
cg21356710_TC11	0.869639	4.30516	0.000249413	0.175368	0.145439		chr2	24011147
cg01381795_BC21	0.666373	4.30499	0.000249519	0.175368	0.0790304		chr19	53993357
cg05026964_BC21	0.955139	4.30497	0.000249531	0.175368	0.135534		chr5	1880756	exon_4;exon_4;exon_4;exon_4;exon_3	IRX4;IRX4;IRX4;IRX4;IRX4	NM_001278632.1;NM_001278633.1;NM_001278634.2;NM_001278635.2;NM_016358.3
cg23937098_BC21	0.706571	4.30439	0.000249899	0.175427	0.0752535		chr19	3184193
cg21082130_TC21	1.20803	4.30407	0.000250099	0.175427	0.201237		chr7	157681717
cg14817881_BC21	0.59958	4.3039	0.000250205	0.175427	0.0851646		chr11	71395666
cg12532500_TC21	0.667894	4.30353	0.00025044	0.175437	0.0540558		chr13	33285499	exon_1	STARD13	NM_178006.4
cg02009747_BC21	0.863503	4.30326	0.000250612	0.175437	0.138725		chr1	223129768
cg18335796_BC21	0.605478	4.30167	0.000251615	0.176001	0.103591		chr8	90082244
cg14333454_BC21	0.53023	4.30024	0.000252527	0.17638	0.0814584		chr1	26862807	TSS1500	SFN	NM_006142.5
cg10228283_TC11	1.73304	4.29961	0.000252929	0.17638	0.232768		chr1	153261911	exon_2;3UTR	LORICRIN;LORICRIN	NM_000427.3;NM_000427.3
cg11233917_TC21	0.496432	4.29924	0.000253167	0.17638	0.0852698		chr7	73717242
cg21830368_BC11	-0.626625	-4.29921	0.000253185	0.17638	-0.0407017		chr17	77377245
cg25983531_TC21	-0.648058	-4.29917	0.000253211	0.17638	-0.0725566		chr7	36725537	TSS1500;TSS1500;TSS1500	AOAH;AOAH;AOAH	NM_001177506.2;NM_001637.4;NM_001177507.2
cg12130254_BC21	0.86014	4.29892	0.000253375	0.17638	0.11347		chr8	6841056
cg11470063_TC21	1.043	4.29809	0.000253905	0.17638	0.115676		chr4	182806064
cg17780731_TC21	0.766692	4.29804	0.000253933	0.17638	0.126238		chr5	68187850
cg01517500_BC21	0.688697	4.29804	0.000253937	0.17638	0.0645292		chr2	10497848
cg10123377_BC21	-6.06441	-4.29763	0.000254197	0.176424	-0.642111		chr3	42346032
cg08781728_TC11	0.725523	4.2971	0.00025454	0.176468	0.123565		chr8	22025076
cg08457169_BC21	1.17605	4.29686	0.000254696	0.176468	0.12833		chr2	241863752
cg14125520_TC21	0.913636	4.29661	0.000254854	0.176468	0.156028		chr9	112945749
cg01571001_BC11	2.17145	4.29599	0.000255257	0.176523	0.130977		chr3	128496590
cg06311804_TC21	0.609694	4.29587	0.000255331	0.176523	0.104096		chr12	12813071	TSS1500;TSS1500	DDX47;DDX47	NM_201224.2;NM_016355.4
cg21685168_BC21	0.470608	4.29498	0.000255907	0.176785	0.0796483		chr6	135197285	exon_10;exon_10;exon_10	MYB;MYB;MYB	NM_001130173.2;NM_001161656.2;NM_001161658.2
cg03402152_BC21	-0.981584	-4.29263	0.000257428	0.177281	-0.0219988		chr19	52570588	TSS200	ZNF701	NM_001172655.1
cg00642915_TC21	0.727255	4.29202	0.000257824	0.177281	0.0912991		chr1	40592321
cg02519297_TC21	0.792095	4.29154	0.000258141	0.177281	0.106322		chr2	21070384
cg12219469_TC21	0.9314	4.29142	0.000258218	0.177281	0.0821079		chr10	5894463	5UTR;exon_1	FBH1;FBH1	NM_032807.5;NM_032807.5
cg15274684_BC21	-0.757338	-4.2914	0.000258228	0.177281	-0.0318979		chr21	46634985	TSS1500;TSS1500;TSS1500;TSS1500;TSS1500;TSS1500;TSS1500;TSS1500	PRMT2;PRMT2;PRMT2;PRMT2;PRMT2;PRMT2;PRMT2;PRMT2	NM_001242865.3;NM_001242866.3;NM_001286678.2;NM_001286676.2;NM_001242864.3;NM_001286677.2;NM_001535.5;NM_206962.4
cg08008959_TC21	0.682665	4.29127	0.000258314	0.177281	0.0350542		chr7	143310595
cg06850005_BC22	0.797299	4.29105	0.00025846	0.177281	0.121493		chr10	35637636
cg15015340_TC11	0.580296	4.29087	0.000258575	0.177281	0.0902003		chr11	61718748
cg20336539_TC21	0.703644	4.29058	0.000258765	0.177281	0.117804		chr5	19790945
cg16273175_BC21	0.884778	4.29054	0.00025879	0.177281	0.0644738		chr6	138116123
cg09752496_BC21	-0.740801	-4.29029	0.000258955	0.177281	-0.0743309		chr4	41796544
cg22409144_TC21	0.799886	4.2902	0.000259011	0.177281	0.0554168		chr17	31318716	exon_3;exon_2	EVI2A;EVI2A	NM_001003927.3;NM_014210.4
cg11904678_TC21	-0.674272	-4.28896	0.000259826	0.177703	-0.0496661		chr1	54302851
cg04203646_TC21	0.914831	4.28856	0.000260087	0.177745	0.0913654		chr19	1467009	exon_14;exon_15	APC2;APC2	NM_001351273.1;NM_005883.3
cg21656246_TC21	0.692498	4.288	0.00026046	0.177863	0.0891288		chr15	91940814
cg23080060_TC21	1.3965	4.28736	0.000260879	0.177987	0.194287		chr5	61732476
cg27481559_TC22	0.748344	4.28711	0.00026104	0.177987	0.119693		chr2	86809915
cg12508700_BC21	0.85694	4.28675	0.000261282	0.178016	0.0843826		chr11	125140832
cg06775073_TC11	0.7837	4.28538	0.000262186	0.178358	0.13117		chr17	17700435
cg17116120_TC11	1.11534	4.28536	0.000262202	0.178358	0.141623		chr20	31637878	TSS200	COX4I2	NM_032609.3
cg10071690_BC11	0.737934	4.28508	0.000262384	0.178358	0.0990594		chr10	620123
cg13302842_TC21	1.07954	4.28444	0.000262808	0.178418	0.101791		chr6	48069444	exon_2;5UTR;TSS1500;TSS1500	PTCHD4;PTCHD4;PTCHD4;PTCHD4	NM_001384253.1;NM_001384253.1;NM_207499.2;NM_001013732.4
cg05405452_TC21	0.590214	4.28434	0.000262872	0.178418	0.07925		chr5	122089675
cg02725055_TC21	-0.563949	-4.28373	0.000263278	0.178557	-0.0117861		chr18	55589797	5UTR;exon_1;5UTR;exon_1;5UTR;exon_1;5UTR;exon_1;5UTR;exon_1;5UTR;exon_1;5UTR;exon_1;5UTR;exon_1;5UTR;exon_1;TSS1500;TSS1500;TSS1500;TSS1500	TCF4;TCF4;TCF4;TCF4;TCF4;TCF4;TCF4;TCF4;TCF4;TCF4;TCF4;TCF4;TCF4;TCF4;TCF4;TCF4;TCF4;TCF4;TCF4;TCF4;TCF4;TCF4	NM_001243227.2;NM_001243227.2;NM_001243228.2;NM_001243228.2;NM_001369567.1;NM_001369567.1;NM_001369571.1;NM_001369571.1;NM_001369576.1;NM_001369576.1;NM_001369577.1;NM_001369577.1;NM_001369582.1;NM_001369582.1;NM_001369584.1;NM_001369584.1;NM_001369586.1;NM_001369586.1;NM_001369568.1;NM_001369572.1;NM_001369569.1;NM_001243230.2
cg14715508_TC21	1.01905	4.28272	0.000263954	0.178872	0.17088		chr11	1675313
cg08963132_BC21	-0.716019	-4.28243	0.000264143	0.178872	-0.11853		chr3	130345418	TSS1500;TSS1500;TSS1500	COL6A5;COL6A5;COL6A5	NM_153264.7;NM_001278298.2;NR_022012.3
cg01969701_TC11	1.67036	4.28145	0.0002648	0.179181	0.21771		chr11	69471377
cg02992639_TC21	0.646123	4.28083	0.000265218	0.179328	0.109518		chr1	155126351
cg24265241_TC21	0.539355	4.27944	0.000266145	0.179818	0.0853824		chr19	18431853	exon_7;exon_8	SSBP4;SSBP4	NM_001009998.4;NM_032627.5
cg12996402_BC21	0.677605	4.2788	0.000266578	0.179975	0.106321		chr8	112801343
cg17616658_BC21	0.76489	4.27825	0.000266948	0.180083	0.0610799		chr14	20904634
cg03530364_TC21	0.565079	4.27796	0.000267143	0.180083	0.0938231		chr3	68007563
cg20710519_TC11	1.57423	4.27752	0.000267444	0.18015	0.141095		chr5	6775796
cg23018236_TC21	0.954823	4.27651	0.000268127	0.180346	0.151367		chr17	31917544
cg01235820_BC11	0.862762	4.27643	0.000268175	0.180346	0.134875		chr20	662138	3UTR;exon_2	SCRT2;SCRT2	NM_033129.4;NM_033129.4
cg08577046_BC11	1.16905	4.27592	0.000268525	0.180346	0.125363		chr17	79919947
cg12046723_TC21	0.906191	4.2755	0.000268809	0.180346	0.153902		chr16	86555906	exon_1;TSS1500;TSS1500;TSS1500;TSS1500;TSS1500;TSS1500;TSS1500	FLJ30679;MTHFSD;MTHFSD;MTHFSD;MTHFSD;MTHFSD;MTHFSD;MTHFSD	NR_026674.1;NM_001159378.2;NM_001159377.2;NM_001159379.2;NM_022764.3;NM_001159380.2;NR_027490.2;NR_027489.2
cg27416261_TC21	0.523539	4.27542	0.000268866	0.180346	0.0902079		chr9	35406593	TSS200;TSS200;TSS200	ATP8B5P;ATP8B5P;ATP8B5P	NR_110320.1;NR_003582.1;NR_003581.2
cg04684114_BC21	0.773909	4.2751	0.000269077	0.180346	0.130294		chr1	17149579
cg13712470_BC21	1.23592	4.275	0.000269152	0.180346	0.158584		chr9	66153641
cg24513014_BC11	1.32841	4.27378	0.000269981	0.180703	0.119072		chr1	7150766
cg10720000_BC11	1.38648	4.27357	0.00027012	0.180703	0.217979		chr7	57424931
cg26223483_TC21	0.719049	4.27332	0.000270292	0.180703	0.121293		chr22	31107203
cg12794567_TC21	0.622465	4.27269	0.000270724	0.180754	0.10438		chr10	93069282	exon_6;3UTR	CYP26C1;CYP26C1	NM_183374.3;NM_183374.3
cg00959616_BC21	1.03228	4.27262	0.000270773	0.180754	0.106072		chr12	128382123
cg05875017_TC21	1.35514	4.2714	0.000271603	0.181172	0.210378		chr2	232526061	TSS200;TSS200;TSS200;TSS200	CHRND;CHRND;CHRND;CHRND	NM_001256657.2;NM_001311196.2;NM_001311195.2;NM_000751.3
cg02009353_BC21	1.09452	4.2705	0.000272225	0.181452	0.0541115		chr10	118669693
cg20179697_TC21	1.01149	4.27	0.000272568	0.18146	0.171659		chr6	157822575	TSS1500	SNX9	NM_016224.5
cg15613488_BC21	1.23186	4.26989	0.000272645	0.18146	0.0825104		chr3	155745827	TSS1500;TSS1500;TSS1500	PLCH1;PLCH1;PLCH1	NM_001349252.2;NM_014996.4;NM_001349251.2
cg17682828_TC21	1.063	4.2695	0.00027291	0.181479	0.0931304		chr19	35141863	TSS1500	FXYD7	NM_022006.2
cg11546242_TC21	0.824206	4.26926	0.000273079	0.181479	0.0841327		chr8	143082203
cg18257541_TC21	0.727345	4.26792	0.000274006	0.181959	0.0971287		chr3	23202571	exon_1;TSS1500;TSS1500;TSS1500;TSS1500;TSS1500	UBE2E2-DT;UBE2E2;UBE2E2;UBE2E2;UBE2E2;UBE2E2	NR_136177.1;NM_001370228.1;NM_152653.4;NM_001370226.1;NM_001370225.1;NM_001370227.1
cg12768652_BC21	0.791869	4.26566	0.000275574	0.182839	0.107612		chr22	39223394	3UTR;exon_7;3UTR;exon_7	PDGFB;PDGFB;PDGFB;PDGFB	NM_002608.4;NM_002608.4;NM_033016.3;NM_033016.3
cg10714639_BC12	1.99911	4.26541	0.000275742	0.182839	0.146119		chr19	1075105
cg01563077_TC21	-0.777376	-4.2633	0.000277215	0.18367	-0.0632427		chr6	28650014
cg21292008_TC21	1.63958	4.26303	0.000277407	0.18367	0.130468		chr6	48068940	TSS1500;TSS200	PTCHD4;PTCHD4	NM_207499.2;NM_001013732.4
cg00046537_BC21	1.11942	4.26159	0.000278419	0.183834	0.0589755		chr5	134875017
cg08918020_BC11	0.75014	4.26141	0.000278545	0.183834	0.119672		chr20	31637903	TSS200	COX4I2	NM_032609.3
cg08817725_TC21	1.20773	4.26137	0.000278572	0.183834	0.107865		chr5	134875169
cg20212699_BC21	-0.753266	-4.26124	0.000278662	0.183834	-0.0164245		chr10	114239232	TSS1500;TSS200	VWA2;VWA2	NM_001320804.1;NM_001272046.2
cg20558980_TC21	0.971806	4.26121	0.000278685	0.183834	0.133273		chr15	68651328
cg05516505_BC11	1.44879	4.26035	0.000279293	0.183991	0.207304		chr22	29470635
cg02389949_BC21	0.450649	4.26029	0.000279336	0.183991	0.0767275		chr7	30136648
cg25628516_BC21	0.637156	4.25904	0.000280219	0.184274	0.0825902		chr21	8996250
cg07249684_BC21	0.797491	4.25899	0.000280251	0.184274	0.135734		chr8	739392	exon_1	LOC401442	NR_134292.1_2
cg23869959_BC21	0.577409	4.2588	0.000280385	0.184274	0.0987631		chr19	1232594
cg02315096_TC21	-1.32545	-4.25816	0.000280841	0.184438	-0.211826		chr13	109869673
cg00402533_TC21	1.13139	4.25776	0.000281121	0.18447	0.175505		chr2	196593971	TSS1500;TSS1500	HECW2;HECW2	NM_020760.4;NM_001348768.2
cg27020649_BC21	1.5551	4.2575	0.000281305	0.18447	0.223337		chr1	153260875
cg00457913_BC21	1.22562	4.25613	0.000282278	0.184496	0.155925		chr6	48068867	TSS200;TSS200	PTCHD4;PTCHD4	NM_207499.2;NM_001013732.4
cg13397557_TC21	1.2224	4.25605	0.000282339	0.184496	0.104351		chr1	78370547
cg11331344_TC21	0.620439	4.25588	0.000282461	0.184496	0.0997912		chr17	75633383	TSS200	SMIM5	NM_001162995.3
cg12334869_BC21	1.14632	4.25576	0.000282544	0.184496	0.07495		chr3	147420706	TSS1500	LOC440982	NR_121655.1
cg04158707_BC21	0.759188	4.25576	0.000282544	0.184496	0.128995		chr2	219046119
cg13939055_TC11	0.956143	4.2557	0.000282585	0.184496	0.128624		chr1	243931567
cg09077319_TC11	0.903832	4.25533	0.000282851	0.184535	0.136426		chr11	69471131
cg09000832_BC21	1.00271	4.25369	0.000284026	0.185069	0.149409		chr13	50129453
cg04011671_BC11	0.975031	4.25361	0.000284085	0.185069	0.145207		chr2	42975334
cg15319639_BC21	0.780813	4.25247	0.000284901	0.185465	0.120062		chr10	83373756
cg12118843_TC21	0.835405	4.25214	0.00028514	0.185486	0.0673864		chr6	28674140
cg21139046_BC21	1.00681	4.25172	0.000285444	0.185548	0.114916		chr3	14298200
cg25914260_TC11	1.24104	4.25109	0.000285894	0.185705	0.122399		chr21	42781438	TSS1500	LINC01668	NR_135517.1
cg16592832_TC11	0.955734	4.25022	0.000286523	0.185978	0.15899		chr22	24495173	TSS200;TSS200;TSS200	UPB1;ADORA2A-AS1;ADORA2A-AS1	NM_016327.3;NR_028483.2;NR_028484.3
cg18854004_TC21	0.789402	4.24976	0.000286858	0.186044	0.0924011		chr2	8303874
cg19624318_BC21	0.687968	4.24951	0.000287042	0.186044	0.102733		chr7	63054548
cg15633035_TC21	1.02026	4.24852	0.000287755	0.186255	0.158543		chr1	154467040	exon_10;3UTR;exon_11;3UTR;exon_11;3UTR;exon_11;3UTR;exon_10;3UTR;exon_10;3UTR;exon_9;3UTR;exon_9;3UTR	IL6R;IL6R;IL6R;IL6R;IL6R;IL6R;IL6R;IL6R;IL6R;IL6R;IL6R;IL6R;IL6R;IL6R;IL6R;IL6R	NM_000565.4;NM_000565.4;NM_001382769.1;NM_001382769.1;NM_001382770.1;NM_001382770.1;NM_001382771.1;NM_001382771.1;NM_001382772.1;NM_001382772.1;NM_001382773.1;NM_001382773.1;NM_001382774.1;NM_001382774.1;NM_181359.3;NM_181359.3
cg10775231_BC21	1.51698	4.24847	0.000287793	0.186255	0.152217		chr10	80207910	exon_1	LINC00857	NR_038464.1
cg20386052_BC21	-0.480633	-4.24753	0.00028848	0.186255	-0.0336743		chr15	51367414
cg09879122_BC11	1.9226	4.24744	0.000288545	0.186255	0.145752		chr12	132206106	TSS200	GALNT9	NM_021808.3_2
cg09810593_BC21	0.68096	4.24719	0.000288722	0.186255	0.113931		chr19	48740869	3UTR;exon_10;TSS1500	IZUMO1;IZUMO1;RASIP1	NM_182575.3;NM_182575.3;NM_017805.3
cg08070327_BC21	0.888571	4.24718	0.000288728	0.186255	0.0652609		chr7	27144440	TSS1500	HOXA5	NM_019102.4
cg17175250_BC21	0.762633	4.24705	0.000288829	0.186255	0.0200073		chr9	113655589
cg07066902_BC21	1.05575	4.2462	0.00028945	0.186447	0.162494		chr4	128220554
cg01804664_BC11	0.945982	4.24592	0.000289653	0.186447	0.109215		chr5	150289851	TSS200;TSS200;TSS200	CAMK2A;CAMK2A;CAMK2A	NM_015981.4;NM_001369025.2;NM_171825.3
cg04234016_BC21	0.980831	4.24578	0.000289754	0.186447	0.123023		chr12	6952946
cg25754815_BC21	-0.878342	-4.24525	0.00029014	0.186561	-0.126088		chr21	29148784
cg27208169_TC21	0.689598	4.24387	0.000291155	0.186946	0.0974241		chr17	17700270
cg23395449_TC21	0.721033	4.24386	0.000291159	0.186946	0.0626116		chr5	166978480	TSS1500	TENM2	NM_001395460.1
cg21645554_BC11	0.760085	4.24298	0.000291809	0.187071	0.117103		chr11	111298748	TSS1500;TSS1500;TSS200	COLCA2;COLCA2;COLCA2	NM_001136105.3;NM_001370484.1;NM_001271457.2
cg19605263_TC11	1.6116	4.24276	0.000291968	0.187071	0.0832079		chr1	119896515	exon_1;5UTR	ADAM30;ADAM30	NM_021794.4;NM_021794.4
cg04189678_TC21	1.33349	4.24242	0.000292219	0.187071	0.217779		chr13	101453487
cg04224968_BC11	-0.675928	-4.24225	0.000292348	0.187071	-0.0079357		chr19	2096760	TSS200;TSS200;TSS200;TSS1500	IZUMO4;IZUMO4;IZUMO4;MOB3A	NM_001363588.2;NM_001031735.3;NM_001039846.2;NM_130807.3
cg25418852_TC11	1.9433	4.2419	0.000292602	0.187071	0.130074		chr19	34577316	exon_3;exon_2;exon_2;exon_2;exon_2;exon_3;exon_4;exon_3;exon_3;exon_5;exon_5;exon_4;exon_4;exon_4	SCGB1B2P;SCGB1B2P;SCGB1B2P;SCGB1B2P;SCGB1B2P;SCGB1B2P;SCGB1B2P;SCGB1B2P;SCGB1B2P;SCGB1B2P;SCGB1B2P;SCGB1B2P;SCGB1B2P;SCGB1B2P	NR_027620.4;NR_170957.1;NR_170958.1;NR_170959.1;NR_170960.1;NR_170961.1;NR_170962.1;NR_170963.1;NR_170964.1;NR_170965.1;NR_170966.1;NR_170967.1;NR_170968.1;NR_170969.1
cg13495489_BC21	1.4382	4.24189	0.000292611	0.187071	0.083697		chr12	31239048
cg10011232_BC21	0.862326	4.24116	0.000293149	0.18728	0.0551555		chr19	18544139	TSS1500;TSS1500	FKBP8;FKBP8	NM_012181.5;NM_001308373.2
cg25484135_BC21	1.00336	4.23923	0.000294585	0.187939	0.140812		chr20	46199411
cg26317995_TC21	0.605054	4.23921	0.000294602	0.187939	0.087362		chr22	37952543	TSS1500;TSS1500;TSS1500;TSS1500;TSS1500;TSS1500	POLR2F;POLR2F;POLR2F;POLR2F;POLR2F;POLR2F	NM_021974.5;NM_001301129.2;NM_001301131.2;NM_001301130.2;NM_001363825.1;NR_125371.2
cg07157248_BC21	0.568056	4.2386	0.000295052	0.188004	0.0570484		chr15	50266416	TSS1500;TSS1500	HDC;HDC	NM_002112.4;NM_001306146.2
cg07242540_TC11	1.19539	4.2385	0.000295126	0.188004	0.0668144		chr1	12540322
cg06680387_BC21	0.645889	4.23781	0.00029564	0.18805	0.11121		chr1	157979294
cg20924634_BC21	0.73849	4.23779	0.000295654	0.18805	0.0836405		chr14	61253325
cg20422417_TC11	1.2573	4.23756	0.000295831	0.18805	0.158403		chr2	25204239	TSS200	LINC01381	NR_132378.1
cg21721340_TC11	0.846472	4.23704	0.000296213	0.18816	0.132251		chr20	64050956	TSS1500	SOX18	NM_018419.3
cg27635485_BC21	-1.07423	-4.23653	0.0002966	0.188271	-0.146888		chr4	176709639
cg06091474_TC21	1.83171	4.23614	0.000296892	0.188322	0.287729		chr7	80920047	TSS1500;TSS1500	SEMA3C;SEMA3C	NM_001350121.2;NM_006379.5
cg22072046_BC21	0.817275	4.23552	0.000297354	0.188482	0.0883834		chr12	126191346
cg25453677_BC11	1.65646	4.23399	0.000298506	0.188523	0.0635756		chr17	1932441
cg11682508_BC21	0.549419	4.23397	0.000298523	0.188523	0.0943673		chr20	62552192	TSS1500	CRMA	NR_033263.1
cg10685912_BC21	1.27168	4.2339	0.000298571	0.188523	0.134926		chr16	86775897
cg03330558_TC11	0.855546	4.23365	0.000298762	0.188523	0.11737		chr15	31223924
cg15191795_BC21	0.879668	4.23363	0.000298779	0.188523	0.141343		chr4	8725748
cg19896563_TC21	1.90371	4.23358	0.000298812	0.188523	0.162998		chr3	21330500
cg06555959_BC21	1.19169	4.23347	0.000298899	0.188523	0.157713		chr8	60923061
cg16601891_BC21	0.719257	4.23284	0.000299373	0.188689	0.122372		chr11	72470632
cg24830730_BC11	0.986933	4.23229	0.000299786	0.188815	0.141058		chr7	150956107	TSS1500;TSS1500	KCNH2;KCNH2	NM_001204798.2;NM_172057.3
cg16171716_BC21	0.974729	4.2315	0.000300384	0.188926	0.134547		chr11	32374497
cg10761351_BC11	0.735479	4.2315	0.000300386	0.188926	0.0341002		chr8	6780444
cg19965511_TC21	0.662552	4.2309	0.000300844	0.189081	0.0583267		chr17	42184457	exon_2	HCRT	NM_001524.1
cg19443920_TC11	0.886946	4.23043	0.000301197	0.18917	0.0952923		chr17	41919626	TSS1500;TSS1500;TSS1500;TSS1500	ACLY;ACLY;ACLY;ACLY	NM_001096.3;NM_198830.2;NM_001303274.1;NM_001303275.1
cg05527113_TC21	0.422579	4.22966	0.000301782	0.189404	0.0684007		chr15	64912229
cg13722700_TC11	1.29801	4.22928	0.000302078	0.189456	0.161342		chr10	46556114	5UTR;exon_1;5UTR;exon_1;5UTR;exon_1;5UTR;exon_1;5UTR;exon_1;5UTR;exon_1;5UTR;exon_1	GPRIN2;GPRIN2;GPRIN2;GPRIN2;GPRIN2;GPRIN2;GPRIN2;GPRIN2;GPRIN2;GPRIN2;GPRIN2;GPRIN2;GPRIN2;GPRIN2	NM_001394739.1_2;NM_001394739.1_2;NM_001394740.1_2;NM_001394740.1_2;NM_001394741.1_2;NM_001394741.1_2;NM_001394742.1_2;NM_001394742.1_2;NM_001394743.1_2;NM_001394743.1_2;NM_001394744.1_2;NM_001394744.1_2;NM_014696.5_2;NM_014696.5_2
cg26147845_TC11	1.27443	4.22832	0.000302808	0.189603	0.208811		chr12	131949293	TSS1500	EP400	NM_015409.5
cg08110653_BC21	1.27642	4.22813	0.00030295	0.189603	0.141079		chr6	67630320
cg23891273_TC11	1.23354	4.22813	0.00030295	0.189603	0.0612517		chr12	101642622
cg06085994_TC21	0.753292	4.22733	0.000303565	0.189733	0.0598196		chr12	81758450	5UTR;exon_1;5UTR;exon_1;5UTR;exon_1;5UTR;exon_1;5UTR;exon_2	PPFIA2;PPFIA2;PPFIA2;PPFIA2;PPFIA2;PPFIA2;PPFIA2;PPFIA2;PPFIA2;PPFIA2	NM_001220473.3;NM_001220473.3;NM_001220474.3;NM_001220474.3;NM_001220475.2;NM_001220475.2;NM_001220476.2;NM_001220476.2;NM_003625.5;NM_003625.5
cg13424940_BC11	0.817575	4.22731	0.000303583	0.189733	0.0740862		chr9	133979275
cg17258817_BC21	0.763116	4.22692	0.000303878	0.189775	0.0922344		chr13	98033524
cg19262683_BC21	0.53273	4.22666	0.000304076	0.189775	0.0845418		chr10	130485988
cg00945810_TC21	0.746062	4.22637	0.0003043	0.189782	0.107912		chr7	774754
cg06823122_BC21	1.36674	4.22584	0.000304706	0.189857	0.143909		chr3	109806887
cg03555157_BC21	0.681277	4.22551	0.000304966	0.189857	0.106546		chr2	127681597	5UTR;exon_1	LIMS2;LIMS2	NM_001161404.2;NM_001161404.2
cg17981439_BC21	0.872528	4.22538	0.000305059	0.189857	0.0948082		chr10	1509131
cg04010123_TC21	0.703466	4.22435	0.000305857	0.190003	0.0249642		chr9	125261506	TSS1500;TSS1500;TSS1500;TSS1500;TSS1500;TSS1500;TSS1500;TSS1500;TSS1500;TSS1500;TSS1500;TSS1500;TSS1500;TSS1500;TSS1500;TSS1500;TSS1500	GAPVD1;GAPVD1;GAPVD1;GAPVD1;GAPVD1;GAPVD1;GAPVD1;GAPVD1;GAPVD1;GAPVD1;GAPVD1;GAPVD1;GAPVD1;GAPVD1;GAPVD1;GAPVD1;GAPVD1	NM_001354293.2;NM_001282681.3;NM_001330778.3;NM_001354294.2;NM_001354298.2;NM_015635.4;NM_001330777.3;NM_001354300.2;NM_001354295.2;NM_001282680.3;NM_001282679.2;NM_001354299.2;NM_001354297.2;NM_001354301.2;NM_001354296.2;NR_148733.2;NR_148732.2
cg22041640_TC11	0.731277	4.2243	0.000305896	0.190003	0.0988592		chr5	141387675	TSS1500;TSS200	PCDHGB4;PCDHGB4	NM_032098.1;NM_003736.4
cg03915559_TC21	0.770198	4.22425	0.000305933	0.190003	0.10191		chr10	93759219
cg16439823_TC21	0.610836	4.22187	0.000307773	0.190909	0.0933853		chr15	90184788	TSS200;TSS200;TSS200;TSS200	SEMA4B;SEMA4B;SEMA4B;SEMA4B	NM_001324029.3;NM_001324030.3;NM_020210.5;NM_001393916.1
cg22450531_TC21	0.616745	4.22158	0.000308001	0.190909	0.0824541		chr13	48731404
cg06355652_BC21	-0.818948	-4.22154	0.000308034	0.190909	-0.10351		chr11	33703559	3UTR;exon_4;3UTR;exon_3;3UTR;exon_4;3UTR;exon_4;3UTR;exon_4;3UTR;exon_5;3UTR;exon_6;3UTR;exon_5	CD59;CD59;CD59;CD59;CD59;CD59;CD59;CD59;CD59;CD59;CD59;CD59;CD59;CD59;CD59;CD59	NM_000611.6;NM_000611.6;NM_001127223.1;NM_001127223.1;NM_001127225.2;NM_001127225.2;NM_001127226.2;NM_001127226.2;NM_001127227.2;NM_001127227.2;NM_203329.3;NM_203329.3;NM_203330.2;NM_203330.2;NM_203331.3;NM_203331.3
cg26059316_TC21	0.671893	4.22087	0.00030855	0.191068	0.103325		chr10	101048495
cg23322172_BC21	0.807946	4.22066	0.000308718	0.191068	0.118145		chr10	102473650	exon_8	MFSD13A	NM_024789.4
cg11074933_BC21	0.824329	4.21982	0.000309376	0.191342	0.139147		chr15	26670267
cg17432241_BC21	0.513657	4.21871	0.000310241	0.191744	0.0848114		chr19	3155752	TSS1500	GNA15-DT	NR_110670.1
cg03560797_BC11	1.90171	4.21835	0.00031052	0.191784	0.0591807		chr7	106661195	TSS200	CCDC71L	NM_175884.6
cg06153448_TC21	1.432	4.21798	0.000310814	0.191833	0.237407		chr2	9183998
cg18035323_BC21	0.597605	4.21672	0.000311799	0.192307	0.102302		chr6	157822741	TSS1500	SNX9	NM_016224.5
cg13862106_BC21	0.506787	4.2157	0.000312604	0.192671	0.0856399		chr20	63847409
cg08169827_TC11	1.16755	4.21473	0.000313371	0.192695	0.181594		chr1	31589165
cg04827341_BC21	0.975908	4.21404	0.000313916	0.192695	0.0931652		chr19	31422301
cg10779423_BC11	1.09109	4.21401	0.000313941	0.192695	0.0527203		chr3	50567332
cg06532379_TC11	0.709458	4.21389	0.000314036	0.192695	0.120356		chr15	84817088	TSS1500	ALPK3	NM_020778.5
cg19066975_BC21	1.09151	4.21378	0.000314127	0.192695	0.0842397		chr12	118714052
cg06804210_BC21	0.907898	4.21364	0.000314238	0.192695	0.141509		chr2	86809825	TSS1500	CD8A	NM_001145873.1
cg15371049_BC21	0.615423	4.21323	0.000314562	0.192695	0.0555478		chr12	132615341
cg24155808_BC11	1.31313	4.21316	0.000314613	0.192695	0.0611121		chr19	13024544	TSS1500;TSS1500;TSS200;TSS200;TSS200	NFIX;NFIX;NFIX;NFIX;NFIX	NM_001365985.2;NM_001365984.2;NM_001271043.2;NM_001365983.2;NM_001378405.1
cg13583664_BC11	0.996341	4.21297	0.00031477	0.192695	0.0807984		chr9	129254003
cg16764342_BC21	0.486015	4.21267	0.000315005	0.192695	0.0805042		chr8	38430048
cg01498747_BC21	0.945292	4.21241	0.000315213	0.192695	0.149312		chr1	158999112	TSS1500;TSS1500;TSS1500	IFI16;IFI16;IFI16	NM_001376591.1;NM_001376588.1;NM_001364867.2
cg07932899_TC21	1.19041	4.21211	0.000315448	0.192695	0.120785		chr2	1477017
cg16688675_TC21	0.851941	4.21211	0.000315453	0.192695	0.0667401		chr8	116448304
cg26328335_TC11	1.25631	4.21061	0.000316648	0.192953	0.0936227		chr12	49961057	TSS1500	AQP5	NM_001651.4
cg19193384_TC11	0.785075	4.21041	0.000316805	0.192953	0.132502		chr17	31917165
cg25560772_TC21	0.856656	4.21037	0.000316838	0.192953	0.119342		chr17	46980104	TSS1500	RPRML	NM_203400.5
cg08533934_BC21	-0.534434	-4.21027	0.000316917	0.192953	-0.037408		chr20	60965215
cg22427256_TC21	0.924267	4.21021	0.000316966	0.192953	0.151918		chr15	53977011	TSS1500;TSS1500	UNC13C;UNC13C	NM_001080534.3;NM_001329919.2
cg03162779_BC11	-1.18781	-4.20975	0.000317333	0.192953	-0.0479578		chr11	2287132
cg27605805_BC21	0.725012	4.20912	0.000317837	0.192953	0.122933		chr19	7110115
cg20637925_TC21	0.919516	4.20905	0.000317897	0.192953	0.0771542		chr15	75638745
cg05165750_BC21	0.859657	4.20884	0.000318065	0.192953	0.0886087		chr13	112165106
cg16556567_BC21	1.31925	4.2088	0.000318094	0.192953	0.0751135		chr11	69643613
cg21850282_TC21	0.601063	4.2086	0.000318255	0.192953	0.0927044		chr12	2617432
cg11045943_TC11	1.10796	4.20779	0.000318905	0.19314	0.175974		chr7	128241240	TSS200	LEP	NM_000230.3
cg03534375_BC11	1.14662	4.20768	0.000318996	0.19314	0.169992		chr3	57757436	5UTR;exon_2;5UTR;exon_1;5UTR;exon_2;5UTR;exon_2;5UTR;exon_2;5UTR;exon_2;5UTR;exon_2;5UTR;exon_2;5UTR;exon_2;5UTR;exon_2;5UTR;exon_2;5UTR;exon_2;5UTR;exon_2;5UTR;exon_2;5UTR;exon_2;5UTR;exon_2;5UTR;exon_2;5UTR;exon_2;5UTR;exon_2;5UTR;exon_2;5UTR;exon_2;exon_2	SLMAP;SLMAP;SLMAP;SLMAP;SLMAP;SLMAP;SLMAP;SLMAP;SLMAP;SLMAP;SLMAP;SLMAP;SLMAP;SLMAP;SLMAP;SLMAP;SLMAP;SLMAP;SLMAP;SLMAP;SLMAP;SLMAP;SLMAP;SLMAP;SLMAP;SLMAP;SLMAP;SLMAP;SLMAP;SLMAP;SLMAP;SLMAP;SLMAP;SLMAP;SLMAP;SLMAP;SLMAP;SLMAP;SLMAP;SLMAP;SLMAP;SLMAP;SLMAP	NM_001304420.3;NM_001304420.3;NM_001304421.2;NM_001304421.2;NM_001377538.1;NM_001377538.1;NM_001377539.1;NM_001377539.1;NM_001377540.1;NM_001377540.1;NM_001377541.1;NM_001377541.1;NM_001377542.1;NM_001377542.1;NM_001377545.1;NM_001377545.1;NM_001377549.1;NM_001377549.1;NM_001377551.1;NM_001377551.1;NM_001377552.1;NM_001377552.1;NM_001377555.1;NM_001377555.1;NM_001377557.1;NM_001377557.1;NM_001377…
cg17858351_BC21	0.644721	4.20721	0.000319378	0.19324	0.0733751		chr3	178532662
cg03239178_BC21	1.00129	4.2067	0.000319787	0.193266	0.0628082		chr12	102965103
cg17435683_TC21	1.12333	4.20654	0.000319914	0.193266	0.136803		chr1	3314045
cg18806997_TC21	-0.935146	-4.20616	0.000320218	0.193266	-0.0577444		chr1	44776406	TSS200;TSS1500	SNORD46;SNORD38A	NR_000024.2;NR_001456.1
cg20478760_TC21	0.467259	4.20608	0.000320289	0.193266	0.027274		chr19	54916856
cg13136220_BC11	0.739222	4.20545	0.000320793	0.19344	0.103589		chr8	47189334	exon_1	LOC100287846	NR_037168.2
cg18937330_TC21	-0.627714	-4.2047	0.000321403	0.193514	-0.017745		chr4	80073396	5UTR;exon_1;TSS200;TSS200;TSS200	ANTXR2;ANTXR2;ANTXR2;ANTXR2;ANTXR2	NM_001286780.2;NM_001286780.2;NM_001145794.2;NM_058172.6;NM_001286781.2
cg16915101_BC21	0.499277	4.20455	0.000321528	0.193514	0.0520542		chr11	114194880
cg19821724_BC21	0.543274	4.2045	0.000321568	0.193514	0.082244		chr19	14363897	exon_1	LINC01841	NR_134908.1
cg07330742_BC21	0.430504	4.20384	0.000322103	0.193615	0.0696021		chr10	79129287
cg03377528_TC21	0.662411	4.20359	0.000322306	0.193615	0.110912		chr2	20356133
cg09990962_BC11	1.46758	4.20324	0.000322586	0.193615	0.111212		chr1	3247867
cg11359720_BC11	1.82157	4.20322	0.000322603	0.193615	0.178655		chr21	43826560
cg04424088_BC21	0.726614	4.20228	0.000323374	0.193947	0.111751		chr7	123534203	TSS1500;TSS1500;TSS1500	IQUB;IQUB;IQUB	NM_001321293.2;NM_001282855.2;NR_104244.2
cg03699074_TC21	0.782213	4.20199	0.000323607	0.193956	0.0870655		chr16	88783467
cg12660913_BC21	0.776335	4.20154	0.000323978	0.193976	0.130283		chr2	29841630
cg07573461_BC11	1.01273	4.20142	0.000324074	0.193976	0.0713384		chr1	16725160
cg07665060_BC21	1.20165	4.19996	0.000325268	0.194432	0.148661		chr19	38303958	3UTR;exon_8;3UTR;exon_8;3UTR;exon_8;3UTR;exon_8;3UTR;exon_8;3UTR;exon_9;TSS1500;TSS1500	YIF1B;YIF1B;YIF1B;YIF1B;YIF1B;YIF1B;YIF1B;YIF1B;YIF1B;YIF1B;YIF1B;YIF1B;C19orf33;C19orf33	NM_001039671.3;NM_001039671.3;NM_001039672.3;NM_001039672.3;NM_001039673.3;NM_001039673.3;NM_001145461.2;NM_001145461.2;NM_001145462.2;NM_001145462.2;NM_001145463.2;NM_001145463.2;NM_033520.3;NM_001317801.2
cg14769703_TC21	0.587766	4.19982	0.000325382	0.194432	0.0999903		chr10	43323247
cg27481559_TC21	0.755515	4.19969	0.000325491	0.194432	0.120401		chr2	86809915
cg18155699_TC21	0.50228	4.19928	0.000325829	0.194504	0.0852491		chr11	68446756
cg10540849_BC21	0.552755	4.19885	0.000326177	0.194581	0.09497		chr7	1558701
cg12099459_BC21	1.00606	4.19813	0.000326773	0.194807	0.143315		chr1	148354774
cg26208542_BC21	0.675114	4.19731	0.000327453	0.195081	0.113151		chr12	130126278
cg08004525_TC21	1.3661	4.1964	0.000328204	0.195268	0.186018		chr13	50129413
cg21187770_BC11	1.09269	4.19633	0.000328261	0.195268	0.0927918		chr2	25983007	TSS1500	KIF3C	NM_002254.8
cg15526954_BC11	1.09605	4.19602	0.000328515	0.195268	0.0565805		chr18	79379085
cg20461409_TC21	0.752379	4.19587	0.000328644	0.195268	0.128408		chr17	82381246
cg22510056_TC11	0.691419	4.19561	0.000328861	0.195268	0.0152253		chr17	39650320
cg12478331_BC21	0.732371	4.19501	0.000329355	0.195431	0.0406877		chr10	81873674
cg00213394_BC21	0.737845	4.19439	0.000329869	0.195606	0.10406		chr1	10635602
cg21962374_TC11	1.0576	4.19304	0.000330998	0.196145	0.059921		chr20	58692505	TSS1500	NPEPL1	NM_024663.4
cg13211244_BC21	0.587431	4.19231	0.00033161	0.196377	0.0923677		chr19	12758133	exon_10;3UTR	BEST2;BEST2	NM_017682.3;NM_017682.3
cg10064162_TC21	1.14177	4.19101	0.000332694	0.196591	0.129196		chr7	108003804	TSS1500	LAMB1	NM_002291.3
cg10608465_BC21	0.519141	4.19084	0.000332836	0.196591	0.0884948		chr19	13781629
cg25864555_BC21	0.854981	4.19073	0.000332929	0.196591	0.140622		chr19	12847994	exon_7	MAST1	NM_014975.3
cg03595208_BC21	0.714625	4.19073	0.000332932	0.196591	0.0414616		chr5	1404596
cg04080625_BC21	0.550114	4.19055	0.000333086	0.196591	0.0926859		chr1	15100138
cg07181667_BC21	0.679514	4.19012	0.000333443	0.196591	0.0326025		chr2	162301330
cg04823228_TC21	0.635111	4.19004	0.000333514	0.196591	0.0714942		chr5	176831442
cg03330516_TC21	1.07514	4.18884	0.000334525	0.197057	0.125641		chr20	63547391	exon_1	SRMS	NM_080823.4
cg07331806_BC21	0.475722	4.1885	0.000334809	0.197094	0.0808831		chr22	20965606
cg20993272_BC11	0.777412	4.18806	0.000335185	0.197185	0.128354		chr16	2150777
cg08614082_TC21	0.897299	4.18709	0.000335998	0.197533	0.0732973		chr6	157954652
cg05210373_TC11	0.634159	4.18658	0.000336432	0.197541	0.0617625		chr14	104707449	exon_8;exon_8	INF2;INF2	NM_001031714.4;NM_022489.4
cg15363480_TC21	-0.547744	-4.18656	0.000336454	0.197541	-0.0111468		chr11	35139138	TSS200;TSS200;TSS200;TSS200;TSS200;TSS200;TSS200;TSS200;TSS1500	CD44;CD44;CD44;CD44;CD44;CD44;CD44;CD44;LOC100507144	NM_001202557.2;NM_001001392.2;NM_001202556.2;NM_001001391.2;NM_001202555.2;NM_001001390.2;NM_001001389.2;NM_000610.4;NR_120528.1
cg23615096_TC21	1.25682	4.18599	0.000336934	0.197596	0.208447		chr12	109111041
cg03780701_TC11	0.898917	4.18546	0.000337385	0.197596	0.147164		chr8	39107867
cg01919155_BC21	1.03455	4.18544	0.0003374	0.197596	0.0898072		chr1	211699396
cg22961459_TC21	0.730796	4.18483	0.000337926	0.197596	0.079479		chr12	54369649	3UTR;exon_8;3UTR;exon_7;3UTR;exon_6;3UTR;exon_9;3UTR;exon_9;3UTR;exon_7	ZNF385A;ZNF385A;ZNF385A;ZNF385A;ZNF385A;ZNF385A;ZNF385A;ZNF385A;ZNF385A;ZNF385A;ZNF385A;ZNF385A	NM_001130967.3;NM_001130967.3;NM_001130968.3;NM_001130968.3;NM_001290001.2;NM_001290001.2;NM_001290002.2;NM_001290002.2;NM_001290004.2;NM_001290004.2;NM_015481.3;NM_015481.3
cg05779786_BC11	1.24151	4.18479	0.000337953	0.197596	0.184591		chr2	236120205	exon_17;exon_16	AGAP1;AGAP1	NM_001037131.3;NM_014914.5
cg14545975_BC21	0.490721	4.1847	0.000338035	0.197596	0.0711431		chr9	134405367	TSS1500	RXRA	NM_001291921.2
cg17885452_BC21	-1.16398	-4.18461	0.000338107	0.197596	-0.132251		chr3	45889466
cg13346494_TC21	0.781228	4.18419	0.000338466	0.197596	0.133527		chr9	2241589
cg14603657_BC21	0.725677	4.1841	0.000338542	0.197596	0.124144		chr20	3749798	exon_10;exon_9;exon_10	HSPA12B;HSPA12B;HSPA12B	NM_001197327.2;NM_001318322.2;NM_052970.5
cg07121944_BC21	0.913728	4.18343	0.000339119	0.197803	0.0543325		chr4	137532162	exon_1;5UTR;exon_1;5UTR	PCDH18;PCDH18;PCDH18;PCDH18	NM_001300828.2;NM_001300828.2;NM_019035.5;NM_019035.5
cg05673882_BC21	0.86151	4.1824	0.000339995	0.198185	0.125893		chr5	75566877
cg17876578_TC21	-3.40175	-4.18205	0.000340297	0.198231	-0.310376		chr6	291859	TSS1500;TSS1500;TSS1500;TSS1500;TSS1500	DUSP22;DUSP22;DUSP22;DUSP22;DUSP22	NM_020185.6;NM_001286555.3;NR_104475.3;NR_104474.3;NR_104473.3
cg08490555_BC21	0.733607	4.18165	0.000340641	0.198302	0.112201		chr12	51970986
cg22893593_BC21	0.504018	4.18063	0.000341516	0.198682	0.0715947		chr12	122197545
cg12299599_TC11	0.863642	4.17971	0.000342314	0.199016	0.123188		chr7	25895102
cg08538491_BC21	0.727745	4.17887	0.000343037	0.199216	0.101419		chr5	72403047
cg08266712_TC11	0.75763	4.17862	0.000343256	0.199216	0.0484504		chr14	104513035
cg09124496_TC11	1.48351	4.17843	0.000343423	0.199216	0.139074		chr7	41696253
cg20378070_BC11	0.927249	4.17828	0.000343552	0.199216	0.11356		chr6	30673402	TSS1500;TSS1500;TSS1500	DHX16;DHX16;DHX16	NM_001363515.2_8;NM_003587.5_8;NM_001164239.2_8
cg04153489_BC21	0.753716	4.17738	0.000344335	0.199442	0.122988		chr8	41798465	TSS1500;TSS1500;TSS1500;TSS1500	ANK1;ANK1;ANK1;ANK1	NM_020476.3;NM_000037.4;NM_020475.3;NM_020477.3
cg10755899_TC11	1.00552	4.17731	0.000344388	0.199442	0.108942		chr4	1770424
cg03965400_BC21	0.5167	4.17582	0.000345688	0.200031	0.0561157		chr2	18626756
cg14197801_BC11	0.651542	4.17534	0.000346107	0.200031	0.0846831		chr19	2256493	TSS200	JSRP1	NM_144616.4
cg07406029_BC21	0.965356	4.17496	0.00034644	0.200031	0.163454		chr10	4767747
cg24780199_TC11	0.937961	4.17477	0.000346601	0.200031	0.0806811		chr19	54173262	TSS200;TSS200	TMC4;TMC4	NM_001145303.3_10;NM_144686.4_10
cg14540247_TC21	0.817067	4.17466	0.000346702	0.200031	0.132204		chr5	176739549
cg13624631_TC21	-0.72289	-4.1746	0.000346751	0.200031	-0.0114604		chr14	60151904
cg25083618_TC11	0.999736	4.17414	0.000347155	0.200135	0.160905		chr10	93061231	5UTR;exon_1	CYP26C1;CYP26C1	NM_183374.3;NM_183374.3
cg06327674_BC21	0.737511	4.17287	0.000348266	0.200645	0.124039		chr2	231197940	TSS1500;TSS1500;TSS1500;TSS1500;TSS1500;TSS1500;TSS1500;TSS1500;TSS1500;TSS1500	ARMC9;ARMC9;ARMC9;ARMC9;ARMC9;ARMC9;ARMC9;ARMC9;ARMC9;ARMC9	NM_001352758.2;NM_001291656.2;NM_001352757.2;NM_001352759.2;NM_025139.6;NM_001352756.2;NM_001352755.2;NM_001352754.2;NM_001271466.4;NR_148040.2
cg13502741_TC21	-0.680025	-4.1726	0.000348509	0.200656	-0.0391701		chr11	31826941	exon_1	PAUPAR	NR_117094.1
cg20793359_TC21	0.661227	4.17218	0.000348874	0.200736	0.103191		chr2	237626930	TSS1500	LRRFIP1	NM_001137550.2
cg24343310_BC21	0.624983	4.17192	0.000349107	0.200741	0.0989536		chr11	57482474
cg15367247_BC22	0.945932	4.17103	0.000349893	0.200785	0.136993		chr3	186242651
cg00156548_TC21	0.80942	4.17065	0.000350224	0.200785	0.134161		chr1	7335181
cg00511475_BC21	0.502084	4.1706	0.000350264	0.200785	0.0834351		chr16	89171922
cg15232708_TC21	0.885826	4.17057	0.000350293	0.200785	0.138613		chr3	187742516	TSS1500	LOC122526776	NR_173091.1
cg17533927_TC11	0.968475	4.1704	0.000350444	0.200785	0.0678951		chr7	128910844	TSS200;TSS200	KCP;KCP	NM_199349.3;NM_001366122.1
cg12599337_TC21	0.628427	4.16996	0.000350838	0.200785	0.100703		chr8	56558019
cg24452111_BC21	-0.948159	-4.16993	0.000350864	0.200785	-0.144213		chr19	35820318
cg12409409_BC21	1.3404	4.16979	0.000350986	0.200785	0.152752		chr7	130486122	exon_2;TSS1500;TSS200;TSS200	MESTIT1;MEST;MEST;MEST	NR_004382.2;NM_001253902.1;NM_001253901.1;NM_177524.2
cg24146100_BC11	-0.953781	-4.16819	0.000352404	0.201372	-0.153012		chr13	99085194
cg27364433_BC21	0.885789	4.16762	0.000352907	0.201372	0.10256		chr10	95446163
cg15720362_BC21	0.438845	4.16737	0.00035313	0.201372	0.0664621		chr11	69417351
cg26436927_TC21	0.685864	4.16722	0.000353264	0.201372	0.106639		chr3	98766073
cg01081456_BC21	0.995077	4.16657	0.000353845	0.201372	0.0560427		chr6	122751468
cg04400047_TC21	0.824885	4.16656	0.000353851	0.201372	0.0754752		chr1	11272786	TSS1500;TSS1500;TSS1500	UBIAD1;UBIAD1;UBIAD1	NM_013319.3;NM_001330350.2;NM_001330349.2
cg26157546_BC21	0.830584	4.16655	0.000353859	0.201372	0.0525267		chr2	16757299
cg03846408_BC21	0.682678	4.16643	0.000353967	0.201372	0.113664		chr11	1748160
cg04685387_TC21	0.750381	4.16635	0.000354042	0.201372	0.12749		chr10	34636712
cg23092713_BC21	0.636292	4.16493	0.000355314	0.201966	0.0476358		chr4	163989185
cg23166289_TC21	0.937507	4.16453	0.000355671	0.20204	0.101277		chr1	209827737	TSS1500	UTP25	NM_014388.7
cg18343290_BC11	0.869447	4.16416	0.000356003	0.2021	0.113792		chr7	140518268
cg20797320_TC21	0.862645	4.16379	0.000356334	0.202159	0.145652		chr13	45219356
cg22750218_BC21	0.9973	4.1632	0.000356865	0.202279	0.106142		chr5	107502038
cg14886648_BC21	0.884113	4.16305	0.000356998	0.202279	0.0580895		chr10	33008967
cg16283208_BC11	1.51744	4.16224	0.000357727	0.202445	0.094778		chr11	59555925
cg22332049_BC21	1.38618	4.16222	0.000357747	0.202445	0.222045		chr2	239688181
cg22275049_TC21	0.752832	4.16135	0.000358535	0.202693	0.103167		chr17	18248571	exon_18;exon_17;exon_18	FLII;FLII;FLII	NM_001256264.2_2;NM_001256265.2_2;NM_002018.4_2
cg18832897_TC21	0.790161	4.16123	0.000358638	0.202693	0.0872566		chr9	92807415	exon_1	LOC101929748	NR_136301.1
cg13103143_TC11	0.688851	4.16086	0.000358978	0.202719	0.117219		chr1	2015249
cg15393165_BC21	-0.564868	-4.16013	0.000359638	0.202719	-0.0374404		chr17	78463038	exon_57	DNAH17	NM_173628.4
cg19613722_TC21	0.854548	4.16011	0.000359652	0.202719	0.0614042		chr18	52339991	TSS1500	DCC	NM_005215.4
cg12658181_BC21	1.11401	4.15973	0.000359998	0.202719	0.100806		chr3	43770813
cg15685672_BC21	0.659652	4.15973	0.00036	0.202719	0.0933699		chr5	95962603	TSS1500	ELL2	NM_012081.6
cg05610543_BC21	0.52481	4.15968	0.000360048	0.202719	0.0866885		chr3	141841101
cg07180832_BC11	1.01128	4.15926	0.000360426	0.202763	0.0590457		chr19	38975920	TSS200;TSS200	FBXO17;FBXO17	NM_024907.7_2;NR_104026.2_2
cg00642565_TC21	0.567392	4.15872	0.000360915	0.202763	0.087661		chr16	81843903
cg23692386_TC21	0.571145	4.15833	0.000361278	0.202763	0.0392426		chr11	131929768
cg16704346_TC21	0.899105	4.15806	0.000361517	0.202763	0.0587558		chr3	101561601	TSS1500	TRMT10C	NM_017819.4
cg07488410_BC21	-1.76511	-4.15778	0.000361772	0.202763	-0.230967		chr2	174495526
cg03085797_TC21	0.654144	4.15756	0.000361977	0.202763	0.111775		chr19	38303874	3UTR;exon_8;3UTR;exon_8;3UTR;exon_8;3UTR;exon_8;3UTR;exon_8;3UTR;exon_9;TSS1500;TSS1500	YIF1B;YIF1B;YIF1B;YIF1B;YIF1B;YIF1B;YIF1B;YIF1B;YIF1B;YIF1B;YIF1B;YIF1B;C19orf33;C19orf33	NM_001039671.3;NM_001039671.3;NM_001039672.3;NM_001039672.3;NM_001039673.3;NM_001039673.3;NM_001145461.2;NM_001145461.2;NM_001145462.2;NM_001145462.2;NM_001145463.2;NM_001145463.2;NM_033520.3;NM_001317801.2
cg25437822_BC21	0.810713	4.15754	0.000361992	0.202763	0.102426		chr7	50317537
cg09112081_TC11	1.41146	4.15733	0.000362183	0.202763	0.134423		chr16	29785299
cg21829328_BC21	0.512563	4.15722	0.000362283	0.202763	0.0722729		chr22	23845947
cg07130150_BC11	0.828975	4.15709	0.0003624	0.202763	0.11132		chr12	96490085
cg14753631_BC21	-0.890236	-4.15638	0.000363054	0.202952	-0.130064		chr12	3151008
cg16038003_TC21	-1.45341	-4.15604	0.000363361	0.202952	-0.133647		chr7	27186529	TSS1500	HOXA11	NM_005523.6
cg07894334_BC11	0.977357	4.15598	0.00036342	0.202952	0.127735		chr2	46698194	TSS1500;TSS1500	SOCS5;SOCS5	NM_144949.3;NM_014011.5
cg06586763_TC21	0.835173	4.15549	0.000363867	0.203048	0.136709		chr16	29290766
cg02996583_BC11	0.904147	4.1553	0.000364047	0.203048	0.0969372		chr8	141227089
cg08867243_BC21	0.474348	4.15471	0.000364588	0.203094	0.0609982		chr8	38430634
cg25890767_BC21	0.472399	4.15448	0.000364792	0.203094	0.070447		chr22	45972837
cg08915171_BC11	1.02262	4.15416	0.000365093	0.203094	0.0350219		chr2	104656918
cg04436653_BC21	0.67871	4.154	0.00036524	0.203094	0.0662369		chr10	1345828
cg04099793_BC21	0.544131	4.15338	0.000365813	0.203094	0.0324726		chr1	2917543
cg16376155_BC21	0.635904	4.15337	0.000365815	0.203094	0.107666		chr2	164955548	TSS200;TSS200;TSS200;TSS200;TSS200;TSS200	SLC38A11;SLC38A11;SLC38A11;SLC38A11;SLC38A11;SLC38A11	NM_001351538.2;NM_001351537.2;NM_001199148.2;NM_173512.3;NM_001351539.2;NM_001351540.2
cg22028894_BC21	1.13354	4.15323	0.000365949	0.203094	0.0927933		chr5	141339793	exon_1;exon_1	PCDHGA2;PCDHGA2	NM_018915.4;NM_032009.3
cg21388893_TC21	0.601446	4.15323	0.000365952	0.203094	0.102157		chr16	31472922	TSS1500	TGFB1I1	NM_015927.5
cg03698892_BC11	0.534278	4.15276	0.000366379	0.203113	0.0858028		chr12	110124049	TSS1500;TSS1500;TSS1500;TSS1500;TSS1500;TSS1500;TSS1500;TSS1500;TSS1500;TSS1500	IFT81;IFT81;IFT81;IFT81;IFT81;IFT81;IFT81;IFT81;IFT81;IFT81	NM_001347946.2;NM_031473.4;NM_001347947.2;NM_001143779.2;NM_001347948.2;NM_014055.4;NR_144950.2;NR_144951.2;NR_144949.2;NR_144952.2
cg01690119_TC11	1.24746	4.15269	0.000366442	0.203113	0.137092		chr16	88445414
cg02832485_TC21	0.62401	4.15201	0.000367079	0.203265	0.107325		chr3	13553554
cg24789180_BC21	0.854379	4.1519	0.000367173	0.203265	0.117374		chr4	1409104
cg25138693_BC21	-0.873548	-4.15132	0.000367719	0.203441	-0.140185		chr6	4447044
cg19858017_TC21	1.06074	4.15093	0.000368074	0.2035	0.107152		chr1	9824661	TSS200;TSS200;TSS1500	CLSTN1;CLSTN1;CLSTN1	NM_001302883.1;NM_014944.4;NM_001009566.3
cg17307558_BC21	0.967462	4.15071	0.00036828	0.2035	0.108733		chr4	107035130
cg07217042_BC21	0.936317	4.15046	0.000368511	0.203501	0.121964		chr4	150828549	exon_30;exon_30;exon_30;exon_30	LRBA;LRBA;LRBA;LRBA	NM_001199282.2;NM_001364905.1;NM_001367550.1;NM_006726.4
cg17238846_TC21	0.704352	4.15003	0.00036891	0.203595	0.112271		chr12	6825566	exon_3;exon_3	GPR162;GPR162	NM_014449.2;NM_019858.2
cg03012569_BC21	0.668289	4.14895	0.00036992	0.204021	0.073646		chr5	9362485
cg14714222_BC21	1.16977	4.14871	0.000370138	0.204021	0.189808		chr20	48824224
cg13749314_TC21	0.706001	4.14789	0.00037091	0.20432	0.116172		chr19	51271412	exon_1	LINC01872	NR_136526.1
cg15337877_BC21	0.721676	4.14745	0.000371317	0.204418	0.118145		chr2	219685550
cg12439325_TC21	0.790162	4.14719	0.00037156	0.204425	0.133023		chr12	50842985	exon_1	TMPRSS12	NM_182559.3
cg14212966_BC21	0.622042	4.14663	0.000372087	0.204589	0.0880712		chr1	53092720	exon_7;exon_6;exon_7;exon_7	SLC1A7;SLC1A7;SLC1A7;SLC1A7	NM_001287595.2;NM_001287597.2;NM_006671.6;NR_109858.2
cg18115407_TC21	0.573232	4.146	0.00037268	0.204627	0.0985703		chr19	12830557	TSS200	RTBDN	NM_001080997.3
cg08757448_TC11	1.33704	4.14449	0.000374097	0.204627	0.080067		chr10	102854010	TSS1500;TSS1500;TSS200;TSS1500	BORCS7;BORCS7;BORCS7-ASMT;BORCS7-ASMT	NM_144591.5;NM_001136200.2;NR_037644.1;NR_037644.1
cg07623488_BC21	0.676645	4.14445	0.00037414	0.204627	0.059898		chr5	163964997
cg19414598_TC11	-1.04909	-4.14441	0.000374171	0.204627	-0.052326		chr22	38569740	TSS1500;TSS1500	LOC105373031;DMC1	NR_134627.1;NM_001278208.2
cg07908290_BC21	0.923363	4.14441	0.000374174	0.204627	0.0703093		chr5	150905365	TSS1500;TSS1500;TSS1500	ZNF300;ZNF300;ZNF300	NM_001172831.3;NM_052860.4;NM_001172832.3
cg16949251_BC21	1.46615	4.14317	0.000375347	0.204627	0.162665		chr18	62611215
cg16515233_TC21	0.617883	4.14291	0.000375593	0.204627	0.0966408		chr1	231216602	exon_10;3UTR;exon_12;3UTR	TRIM67;TRIM67;TRIM67;TRIM67	NM_001004342.5;NM_001004342.5;NM_001300889.3;NM_001300889.3
cg23245997_BC21	-1.30153	-4.14251	0.000375975	0.204627	-0.117154		chr19	2275016	3UTR;exon_4	PEAK3;PEAK3	NM_198532.3;NM_198532.3
cg19114613_BC21	1.78032	4.14213	0.000376335	0.204627	0.236355		chr21	37008974
cg25769043_TC21	0.502115	4.14186	0.000376586	0.204627	0.0357861		chr4	56169782	TSS1500	CRACD	NM_020722.2
cg00640622_TC21	0.883177	4.14155	0.000376879	0.204627	0.101975		chr2	143262475
cg20041967_TC11	0.672637	4.14153	0.000376899	0.204627	0.112396		chr16	75252009	TSS1500;TSS1500	BCAR1;BCAR1	NM_001170717.3_2;NM_014567.5_2
cg09944659_TC21	0.541812	4.14124	0.00037718	0.204627	0.0641346		chr12	124294682	TSS1500	RFLNA	NM_001365156.1
cg14906282_BC21	0.806377	4.14107	0.000377341	0.204627	0.100968		chr10	34994879
cg10107890_BC11	0.752605	4.1408	0.000377591	0.204627	0.122778		chr2	44087150
cg19337854_TC21	0.975598	4.14059	0.00037779	0.204627	0.128341		chr7	100171262	exon_9	GPC2	NM_152742.3
cg22895078_BC11	1.36118	4.14051	0.000377869	0.204627	0.072477		chr17	71975642
cg16300419_TC21	1.28403	4.14022	0.00037815	0.204627	0.101784		chr17	38509918
cg18924331_TC21	0.542997	4.14	0.00037836	0.204627	0.0281501		chr14	104707344	exon_8;exon_8	INF2;INF2	NM_001031714.4;NM_022489.4
cg13558764_BC21	-0.859688	-4.13989	0.00037846	0.204627	-0.0714417		chr8	38559170
cg12440152_TC21	0.629067	4.13983	0.000378514	0.204627	0.105922		chr20	62428803	TSS1500	RBBP8NL	NM_080833.3
cg14443470_BC21	0.831105	4.13966	0.000378678	0.204627	0.139945		chr9	126490293
cg01370449_BC21	1.26907	4.13966	0.000378684	0.204627	0.161426		chr7	27143750	TSS200	HOXA5	NM_019102.4
cg09826056_BC21	0.644507	4.13963	0.000378711	0.204627	0.106635		chr1	78045676	TSS1500	GIPC2	NM_017655.6
cg12146864_TC11	1.00488	4.13961	0.000378733	0.204627	0.167546		chr12	57175985	exon_24	LRP1	NM_002332.3
cg03970229_TC21	0.710803	4.13957	0.000378763	0.204627	0.119419		chr11	92969341	TSS1500	MTNR1B	NM_005959.5
cg25390165_BC21	0.746615	4.13946	0.000378868	0.204627	0.0864018		chr7	27144569	TSS1500	HOXA5	NM_019102.4
cg25721188_BC21	0.807988	4.13944	0.000378887	0.204627	0.105375		chr10	3766906
cg20371266_BC11	1.26296	4.13928	0.000379048	0.204627	0.210502		chr2	232526071	TSS200;TSS200;TSS200;TSS200	CHRND;CHRND;CHRND;CHRND	NM_001256657.2;NM_001311196.2;NM_001311195.2;NM_000751.3
cg05932042_BC21	1.57264	4.13893	0.00037938	0.204627	0.16901		chr17	42670635	exon_10;exon_10;exon_10	PLEKHH3;PLEKHH3;PLEKHH3	NM_024927.5;NR_073573.2;NR_073574.2
cg08893950_BC21	0.566568	4.13884	0.000379461	0.204627	0.091961		chr5	172715127
cg23923428_TC21	0.895632	4.1388	0.000379498	0.204627	0.133698		chr19	2711715
cg04425606_BC21	0.876107	4.13848	0.000379812	0.204673	0.114531		chr4	142565967
cg05485462_TC11	0.971101	4.13777	0.000380493	0.204811	0.117067		chr16	3012348	TSS1500	CLDN9	NM_020982.4
cg08639948_BC11	0.696871	4.1376	0.000380653	0.204811	0.115674		chr1	36125636	TSS1500;TSS1500	COL8A2;COL8A2	NM_005202.4;NM_001294347.2
cg04573535_TC21	0.591219	4.13749	0.000380758	0.204811	0.0950333		chr3	13508235
cg09033047_TC21	0.516279	4.13659	0.00038162	0.204977	0.036292		chr6	395604
cg02646515_TC21	0.796223	4.13654	0.000381669	0.204977	0.132822		chr2	127411411
cg15831296_BC11	0.884422	4.13645	0.000381756	0.204977	0.0304856		chr14	100726254	TSS1500;TSS1500	DLK1;DLK1	NM_001317172.2;NM_003836.7
cg27142411_TC21	0.532743	4.13597	0.000382223	0.205003	0.0896891		chr15	98421342	TSS1500	LINC02351	NR_146567.1
cg26528000_TC11	0.919699	4.13565	0.000382531	0.205003	0.146506		chr9	97307351	5UTR;exon_1;TSS1500	CCDC180;CCDC180;CCDC180	NM_001348010.4;NM_001348010.4;NM_020893.6
cg18330409_BC21	0.409555	4.13558	0.000382597	0.205003	0.0579068		chr17	29571772
cg10501307_BC21	0.82049	4.13545	0.000382723	0.205003	0.0804086		chr7	336996
cg21103074_TC21	0.687721	4.13428	0.000383847	0.205205	0.095228		chr6	31138000	exon_2	PSORS1C2	NM_014069.3_6
cg16603087_TC21	0.905221	4.13426	0.000383869	0.205205	0.139152		chr16	3952833
cg06690609_BC11	0.533417	4.13424	0.000383886	0.205205	0.0856101		chr19	2723316
cg09735579_BC21	0.980029	4.1341	0.000384021	0.205205	0.129096		chr13	21672931
cg00692279_TC21	0.528776	4.1338	0.000384311	0.205237	0.0819835		chr22	50010505
cg12639293_BC21	0.748995	4.13223	0.000385837	0.205852	0.109134		chr1	24003351
cg24404405_TC21	1.1448	4.13204	0.000386027	0.205852	0.0474596		chr4	29326989
cg13729205_TC21	1.04152	4.13169	0.000386364	0.205852	0.116775		chr9	69412817
cg21274229_BC21	0.902314	4.13167	0.000386386	0.205852	0.0820684		chr11	86456364
cg11760016_TC21	-3.35335	-4.13025	0.000387763	0.206377	-0.0657657		chr8	109334812	TSS1500	NUDCD1	NM_032869.4
cg02601352_BC21	0.58169	4.13014	0.000387874	0.206377	0.0724566		chr8	21782588	exon_2	GFRA2	NM_001495.5
cg15447715_TC21	-0.514323	-4.12995	0.000388065	0.206377	-0.0105607		chr7	151028310	TSS200;TSS200;TSS200;TSS200	ABCB8;ABCB8;ABCB8;ABCB8	NM_001282293.2;NM_001282292.2;NM_007188.5;NM_001282291.2
cg04245248_TC11	0.922504	4.12957	0.000388432	0.206448	0.153837		chr16	87619832
cg01643964_BC21	-0.975426	-4.12918	0.000388815	0.206448	-0.0755549		chr1	177873112
cg07973301_BC21	0.671055	4.1291	0.000388893	0.206448	0.10719		chr5	52709841
cg18508695_BC21	0.426496	4.12857	0.000389413	0.206601	0.0666235		chr3	172128093
cg03929570_TC11	0.874504	4.12757	0.000390399	0.20688	0.13208		chr16	70451075
cg06422309_TC21	1.20859	4.12745	0.000390512	0.20688	0.165251		chr10	1310586
cg12378900_BC21	0.85525	4.12733	0.000390635	0.20688	0.141579		chr8	30556094
cg09597806_TC21	1.19281	4.12689	0.000391068	0.206986	0.194621		chr15	28106461
cg06869709_BC21	-0.723941	-4.12592	0.000392017	0.207366	-0.122408		chr18	32769428
cg13479204_BC11	1.32422	4.12561	0.000392325	0.207367	0.215149		chr17	48564346
cg27462791_TC21	0.983151	4.12537	0.000392563	0.207367	0.144575		chr11	1833138	TSS1500;TSS1500;TSS1500;TSS1500	SYT8;SYT8;SYT8;SYT8	NM_001290334.2_2;NM_138567.5_2;NM_001290333.2_2;NM_001290332.2_2
cg22965541_TC21	0.722605	4.12517	0.000392766	0.207367	0.112353		chr1	8875002
cg19937737_TC21	0.534107	4.12498	0.00039295	0.207367	0.0893627		chr14	99188633
cg23026024_BC11	1.16104	4.12413	0.000393796	0.207608	0.0375863		chr6	30006735
cg13819127_BC11	0.828482	4.12384	0.000394085	0.207608	0.132334		chr6	29749591	TSS1500;TSS1500	HLA-F-AS1;HLA-F-AS1	NR_026972.1_6;NR_026973.1_7
cg02064284_TC21	0.699407	4.12382	0.000394105	0.207608	0.11836		chr14	102524164
cg24349132_TC21	0.902259	4.12307	0.000394844	0.20775	0.0232834		chr4	137532546	TSS200;TSS200	PCDH18;PCDH18	NM_019035.5;NM_001300828.2
cg15964611_BC11	0.869899	4.1229	0.000395015	0.20775	0.0844346		chr11	133532650	TSS200;TSS200	OPCML;OPCML	NM_001012393.5;NM_001319104.4
cg23719692_BC21	-0.918422	-4.12272	0.000395192	0.20775	-0.093872		chr2	236052545
cg02179936_TC21	0.72396	4.12259	0.000395326	0.20775	0.122619		chr10	68805924
cg09486291_TC21	1.17109	4.12237	0.000395539	0.20775	0.0992441		chr5	160274662
cg07186032_TC21	1.74909	4.12166	0.000396255	0.207934	0.101049		chr3	56916312	exon_1	ARHGEF3	NM_001289698.2
cg02006647_TC21	1.11065	4.12152	0.000396392	0.207934	0.187666		chr19	45234857
cg08715654_BC11	0.634209	4.12132	0.000396588	0.207934	0.0793279		chr13	57631526	TSS1500	PCDH17	NM_001040429.3
cg15825321_BC11	2.71871	4.12058	0.000397336	0.208022	0.168574		chr17	38510406	exon_24	ARHGAP23	NM_001199417.2_2
cg12956311_BC21	0.893639	4.12033	0.000397579	0.208022	0.149439		chr8	12953122
cg14449473_BC21	1.64618	4.1203	0.000397617	0.208022	0.189152		chr11	6570889	exon_42	DNHD1	NM_144666.3
cg21749622_TC11	1.0447	4.1198	0.000398116	0.208022	0.0581463		chr16	75535351	5UTR;exon_2	CHST5;CHST5	NM_024533.5;NM_024533.5
cg14310367_TC21	0.506987	4.11976	0.000398151	0.208022	0.0869683		chr9	129140646
cg18310895_TC11	0.974948	4.11976	0.000398156	0.208022	0.13069		chr20	63454842
cg16663147_TC21	0.726199	4.11925	0.000398663	0.208164	0.109871		chr7	17560605
cg00558215_TC11	1.07857	4.11784	0.000400084	0.208784	0.109174		chr19	54416543
cg13222768_BC21	0.442404	4.11527	0.000402687	0.209943	0.0629624		chr13	98543565
cg03383434_TC21	0.709931	4.11518	0.000402775	0.209943	0.115236		chr9	137424210	TSS1500;TSS1500;TSS1500;TSS1500	EXD3;EXD3;EXD3;EXD3	NM_001286823.2;NM_017820.5;NR_104599.2;NR_104598.2
cg02464866_BC21	0.755303	4.1147	0.000403258	0.210072	0.103339		chr16	86680930
cg02464098_BC11	-0.588765	-4.11415	0.000403817	0.21024	-0.00954631		chr8	26382793	exon_1;TSS1500	SDAD1P1;BNIP3L	NR_144550.1;NM_004331.3
cg00831710_BC11	0.798039	4.11368	0.000404294	0.21029	0.0987142		chr8	143159528
cg15255455_TC11	0.693829	4.11326	0.000404726	0.21029	0.118229		chr19	4534974
cg15516825_BC22	0.476439	4.11314	0.000404846	0.21029	0.079473		chr10	103592897
cg04177826_TC21	1.20582	4.11302	0.00040497	0.21029	0.193803		chr22	50547252	exon_1	KLHDC7B	NM_138433.5
cg15353031_TC21	0.916725	4.1129	0.00040509	0.21029	0.0446415		chr10	49679586	TSS200;TSS200	C10orf53;C10orf53	NM_001042427.3;NM_182554.4
cg01228941_BC11	1.60905	4.11185	0.000406168	0.210697	0.163364		chr5	141173510	exon_1	PCDHB7	NM_018940.4
cg09227556_BC21	1.02396	4.11167	0.000406347	0.210697	0.124374		chr20	63152167
cg21205305_TC21	0.54477	4.1114	0.000406623	0.210717	0.0930818		chr19	49689368	TSS1500;TSS1500	CPT1C;ADM5	NM_001378485.1;NM_001101340.2
cg27295595_BC21	0.676742	4.11104	0.000406991	0.210786	0.0893804		chr16	29785435
cg06835707_BC21	0.62737	4.11078	0.000407258	0.210801	0.0961194		chr10	86969418	exon_3;exon_3;exon_3;exon_3;exon_2;exon_2;exon_1;exon_1;exon_1;TSS1500	ADIRF-AS1;ADIRF-AS1;ADIRF-AS1;ADIRF-AS1;ADIRF-AS1;ADIRF-AS1;ADIRF-AS1;ADIRF-AS1;ADIRF-AS1;AGAP11	NR_170177.1;NR_170178.1;NR_170179.1;NR_170180.1;NR_170181.1;NR_170182.1;NR_170183.1;NR_170184.1;NR_170185.1;NR_171046.1
cg11868231_BC21	0.753906	4.11014	0.000407921	0.211022	0.097302		chr1	10861301
cg15078085_BC21	1.09611	4.10919	0.000408894	0.211403	0.0752218		chr7	12861363
cg01039401_TC21	-0.813939	-4.10885	0.000409245	0.211414	-0.126816		chr12	2961240
cg14889658_TC21	0.914174	4.10871	0.00040939	0.211414	0.132157		chr19	58117368
cg24711774_BC21	0.838342	4.1081	0.000410023	0.211505	0.114161		chr7	64183580
cg06070795_BC21	0.484285	4.1078	0.00041033	0.211505	0.0822987		chr1	166884723
cg13808012_BC21	0.852825	4.10754	0.000410599	0.211505	0.132432		chr1	243931633
cg11185456_BC21	1.73495	4.10752	0.000410625	0.211505	0.154734		chr11	6570836	exon_42	DNHD1	NM_144666.3
cg25316484_TC21	0.465362	4.10717	0.000410984	0.211505	0.074786		chr7	27147057	TSS200	HOXA-AS3	NR_038831.1
cg18303477_TC21	0.609146	4.10716	0.00041099	0.211505	0.102323		chr10	92420289
cg25590826_TC21	0.621574	4.10678	0.000411383	0.211586	0.103351		chr15	74265196
cg14039301_BC21	0.580037	4.10569	0.000412518	0.211944	0.0921738		chr11	296540
cg06857094_BC21	0.815654	4.10549	0.000412725	0.211944	0.135223		chr6	31794665
cg17330878_TC11	1.5949	4.10542	0.000412793	0.211944	0.0809434		chr17	2712114	TSS200;TSS1500;TSS1500;TSS200	LOC105371592;CLUH;CLUH;CLUH	NR_136412.1;NM_001366661.1;NM_015229.4;NM_001366662.1
cg07332563_TC21	-3.66179	-4.10424	0.000414029	0.212221	-0.311772		chr6	291687	TSS1500;TSS1500;TSS1500;TSS1500;TSS1500	DUSP22;DUSP22;DUSP22;DUSP22;DUSP22	NM_020185.6;NM_001286555.3;NR_104475.3;NR_104474.3;NR_104473.3
cg03192371_TC21	0.589631	4.10422	0.000414044	0.212221	0.084037		chr2	97806836
cg04496281_TC21	0.674675	4.10406	0.000414213	0.212221	0.109268		chr15	22787484
cg06243990_BC21	0.855733	4.10399	0.000414285	0.212221	0.144249		chr4	8888719
cg24671895_TC21	0.675925	4.10348	0.000414825	0.212361	0.0931682		chr19	48491952
cg08313880_TC11	0.762422	4.1027	0.000415641	0.212361	0.0991615		chr17	4740106	TSS200;TSS200	CXCL16;CXCL16	NM_001100812.2;NM_001386809.1
cg17333973_TC21	0.465745	4.10266	0.000415673	0.212361	0.0799019		chr11	2825789
cg17975990_BC21	1.11794	4.10254	0.000415805	0.212361	0.0999531		chr12	99600590
cg22871485_BC11	0.666699	4.10214	0.000416219	0.212361	0.111755		chr22	22559423	TSS200;TSS200;TSS200;TSS200;TSS200;TSS200	PRAME;PRAME;PRAME;PRAME;PRAME;PRAME	NM_206955.3_2;NM_206956.3_2;NM_001291717.2_2;NM_206953.3_2;NM_006115.5_2;NM_206954.3_2
cg07272474_BC21	1.00974	4.10201	0.000416356	0.212361	0.160031		chr12	81992554	exon_3	LINC02426	NR_110089.1
cg16768191_BC11	0.999491	4.10196	0.000416414	0.212361	0.0967769		chr7	152894953
cg05097701_BC21	0.953368	4.10191	0.000416463	0.212361	0.159613		chr3	72310034
cg06433350_TC21	0.442796	4.10098	0.000417443	0.212632	0.0761646		chr11	3093785	exon_15;exon_16;exon_15	OSBPL5;OSBPL5;OSBPL5	NM_001144063.2;NM_020896.4;NM_145638.3
cg15223899_BC11	0.897961	4.10075	0.000417681	0.212632	0.0911195		chr22	24495190	TSS200;TSS200;TSS200	UPB1;ADORA2A-AS1;ADORA2A-AS1	NM_016327.3;NR_028483.2;NR_028484.3
cg07396362_TC21	0.538564	4.10072	0.000417709	0.212632	0.0892522		chr19	358822
cg16199467_BC21	0.657224	4.10018	0.000418277	0.2128	0.043599		chr11	35165554
cg17521795_TC21	0.776724	4.09866	0.000419886	0.213496	0.0856634		chr16	30533824
cg04965167_BC21	0.484257	4.0982	0.00042037	0.213555	0.0403042		chr17	29573366
cg16763806_BC21	0.809534	4.0981	0.000420479	0.213555	0.0595605		chr5	59768843	exon_1;5UTR;exon_1;5UTR;exon_1;5UTR;5UTR;exon_1	PDE4D;PDE4D;PDE4D;PDE4D;PDE4D;PDE4D;PDE4D;PDE4D	NM_001197218.2;NM_001197218.2;NM_001364601.1;NM_001364601.1;NM_001364602.2;NM_001364602.2;NM_001364603.1;NM_001364603.1
cg06243121_TC21	1.04503	4.09716	0.000421477	0.213751	0.166315		chr4	8865499
cg10620048_TC21	-0.460512	-4.09697	0.000421673	0.213751	-0.0288094		chr3	112111356	TSS1500	MIR567	NR_030292.1
cg24503261_BC11	0.99399	4.09691	0.000421737	0.213751	0.0627502		chr11	299629	TSS200	IFITM5	NM_001025295.3
cg00642615_TC21	0.483563	4.09615	0.000422547	0.213751	0.0811466		chr15	69298598	TSS1500	PAQR5	NM_017705.4
cg14898558_BC21	0.642921	4.09615	0.000422551	0.213751	0.0997664		chr10	34295443
cg12073370_BC21	0.786345	4.09561	0.000423123	0.213751	0.100672		chr12	132604984
cg14965639_TC21	0.789375	4.09537	0.000423384	0.213751	0.128283		chr2	48568855	5UTR;exon_1	STON1-GTF2A1L;STON1-GTF2A1L	NM_172311.3;NM_172311.3
cg19229002_BC21	0.719715	4.09535	0.000423404	0.213751	0.0641855		chr13	114037205
cg20547626_BC21	0.722476	4.09516	0.000423607	0.213751	0.0507349		chr4	7342854
cg07506908_BC21	0.659429	4.09491	0.000423873	0.213751	0.09961		chr1	154761018
cg04850961_TC11	1.2418	4.09453	0.000424274	0.213751	0.0974228		chr6	138572550	exon_1;5UTR	NHSL1;NHSL1	NM_020464.2;NM_020464.2
cg24955156_BC11	0.795262	4.09422	0.000424605	0.213751	0.0257835		chr20	50186339	exon_7	CEBPB-AS1	NR_125739.1
cg23539846_BC21	-1.23825	-4.09417	0.000424662	0.213751	-0.049282		chr15	52296038	TSS1500	MYO5C	NM_018728.4
cg25047618_BC21	0.760132	4.09412	0.000424716	0.213751	0.121603		chr12	126107296
cg17152981_BC21	0.672409	4.09404	0.000424804	0.213751	0.107261		chr6	109978632
cg06652392_BC21	0.624765	4.09397	0.000424871	0.213751	0.0634808		chr5	1560612
cg11713727_TC21	1.50409	4.09391	0.000424939	0.213751	0.22828		chr2	149588055	TSS1500	MMADHC	NM_015702.3
cg19063061_BC11	1.18236	4.09242	0.000426537	0.214259	0.068591		chr19	49432636	exon_9	SLC17A7	NM_020309.4
cg00178850_TC21	0.731683	4.09236	0.000426596	0.214259	0.115205		chr1	236396375
cg04898130_TC21	-0.910044	-4.09224	0.00042673	0.214259	-0.0360612		chr11	44788982
cg09483762_TC21	1.03885	4.09207	0.000426911	0.214259	0.111445		chr6	41548639	TSS1500;TSS200	FOXP4-AS1;FOXP4-AS1	NR_126416.1;NR_126415.1
cg16534289_BC21	0.884557	4.09154	0.000427477	0.214422	0.0580426		chr3	120421082
cg02072784_BC21	0.592423	4.09126	0.00042778	0.214453	0.0958645		chr1	228378155
cg08699196_TC21	0.407147	4.09054	0.00042856	0.214526	0.0662967		chr12	53197614	exon_5;exon_4	ITGB7;ITGB7	NM_000889.3;NR_104181.2
cg05674437_BC11	1.73592	4.09043	0.000428673	0.214526	0.0888701		chr3	196967282
cg00155839_BC21	-1.24055	-4.09023	0.000428898	0.214526	-0.180495		chr1	7262951
cg02916272_BC21	0.648608	4.09011	0.000429024	0.214526	0.110856		chr11	1748213
cg22924938_BC21	0.518766	4.08976	0.000429407	0.214526	0.0780735		chr12	3266556
cg20558982_TC21	0.530438	4.08972	0.00042944	0.214526	0.0863529		chr15	68651367
cg26399505_BC21	0.657924	4.08957	0.000429609	0.214526	0.110401		chr15	58865227
cg20712739_TC21	0.620301	4.08887	0.000430362	0.214782	0.106145		chr15	82541225	TSS1500;TSS1500;TSS1500	RPS17;RPS17;RPS17	NM_001021.6_2;NR_111943.2_2;NR_111944.3_2
cg00813720_TC21	0.700893	4.08679	0.000432626	0.215791	0.0957747		chr5	154609671
cg00234616_BC21	0.632388	4.08593	0.000433564	0.216024	0.0825616		chr2	74513445	TSS1500	TLX2	NM_016170.5
cg08605516_BC21	0.710492	4.08592	0.000433576	0.216024	0.109797		chr5	7652937
cg05965387_BC21	0.723697	4.08514	0.000434426	0.216218	0.0920968		chr13	50843917	exon_1;5UTR;TSS1500	DLEU7;DLEU7;DLEU7	NM_198989.3;NM_198989.3;NM_001306135.2
cg21578542_BC21	0.502996	4.08512	0.00043445	0.216218	0.0833485		chr19	45974288	TSS1500	NOVA2	NM_002516.4
cg00924685_TC21	0.62265	4.08413	0.000435533	0.216576	0.0963247		chr1	17149161
cg20091384_TC11	0.594903	4.08402	0.000435656	0.216576	0.0586035		chr19	2700929
cg23799901_TC11	0.922928	4.08367	0.000436038	0.216645	0.0601772		chr7	124764377	exon_1	GPR37	NM_005302.5
cg15776617_TC11	1.34316	4.08323	0.00043652	0.216728	0.176973		chr2	9183982
cg19878479_BC21	1.41332	4.08307	0.00043669	0.216728	0.214686		chr19	48512325	TSS1500	LMTK3	NM_001388485.1
cg19937741_BC21	0.557659	4.08231	0.000437532	0.216889	0.0932238		chr14	99188803
cg15777768_TC21	0.684002	4.08206	0.000437803	0.216889	0.0987476		chr14	29016537
cg06545198_BC21	0.711956	4.08203	0.000437836	0.216889	0.0430007		chr11	13140482
cg08759112_BC21	0.712919	4.08178	0.000438116	0.216889	0.0666018		chr2	182523158	5UTR;exon_1;TSS1500;TSS1500;TSS1500;TSS1500;TSS1500;TSS1500;TSS1500;TSS1500;TSS1500;TSS1500;TSS200	PDE1A;PDE1A;PDE1A;PDE1A;PDE1A;PDE1A;PDE1A;PDE1A;PDE1A;PDE1A;PDE1A;PDE1A;PDE1A	NM_001395258.2;NM_001395258.2;NM_001395267.1;NM_001395266.1;NM_001395263.1;NM_001395262.1;NM_001003683.3;NM_005019.7;NM_001395265.2;NM_001395261.2;NM_001258312.3;NM_001395260.2;NM_001395259.2
cg08113002_BC21	0.621271	4.08159	0.000438321	0.216889	0.0924346		chr19	50514690	TSS1500;TSS200	ASPDH;ASPDH	NM_001114598.2;NM_001024656.3
cg11637712_TC21	1.47608	4.08145	0.000438475	0.216889	0.0854595		chr17	38509608
cg26566149_BC21	0.648414	4.08107	0.0004389	0.216947	0.1063		chr22	50612489	exon_12;3UTR	MAPK8IP2;MAPK8IP2	NM_012324.6;NM_012324.6
cg01664108_TC21	0.481623	4.08086	0.000439131	0.216947	0.0818288		chr5	1005455
cg12797583_BC21	0.771833	4.08069	0.000439321	0.216947	0.0431415		chr8	84626217
cg14095959_BC21	0.59621	4.08039	0.000439655	0.216992	0.0964067		chr4	76802262
cg09872616_TC21	1.66189	4.07967	0.000440447	0.217176	0.161987		chr7	130486341	5UTR;exon_1;5UTR;exon_1;exon_2;TSS200	MEST;MEST;MEST;MEST;MESTIT1;MEST	NM_001253901.1;NM_001253901.1;NM_177524.2;NM_177524.2;NR_004382.2;NM_001253902.1
cg18778097_TC21	0.65096	4.07961	0.000440516	0.217176	0.090822		chr19	54939504	exon_4;exon_4;exon_4	NLRP7;NLRP7;NLRP7	NM_001127255.1_10;NM_139176.3_10;NM_206828.3_10
cg06472166_TC21	1.04074	4.07757	0.000442784	0.218174	0.16243		chr7	47744005
cg04293152_BC21	0.61528	4.07699	0.000443433	0.218303	0.0954796		chr16	3035467	exon_1;exon_2;exon_4	BICDL2;BICDL2;LOC100128770	NM_001103175.2;NM_001369667.1;NR_047572.1
cg12452364_BC11	-0.715253	-4.07672	0.000443729	0.218303	-0.00628483		chr20	62220100	exon_1;5UTR	HRH3;HRH3	NM_007232.3;NM_007232.3
cg14209583_TC21	1.06362	4.07668	0.000443781	0.218303	0.152216		chr17	8310763	TSS200	ARHGEF15	NM_025014.2
cg01295399_TC11	0.720467	4.07584	0.000444722	0.21852	0.120484		chr10	49612232	TSS1500;TSS1500;exon_1	CHAT;CHAT;SLC18A3	NM_020986.4;NM_020985.4;NM_003055.3
cg20955905_TC21	0.665918	4.0758	0.000444757	0.21852	0.112635		chr16	1070884
cg17689296_TC21	0.933906	4.07544	0.000445159	0.21852	0.0980267		chr12	57605459
cg21578921_TC21	0.701835	4.07529	0.000445333	0.21852	0.0703643		chr4	4391689
cg02644510_BC11	0.839351	4.0749	0.000445774	0.21852	0.0398379		chr7	122306554	exon_4	FEZF1-AS1	NR_036484.1
cg10289177_BC21	0.487429	4.07482	0.000445857	0.21852	0.0812325		chr7	151050982
cg13337132_BC21	0.842462	4.07475	0.000445936	0.21852	0.0591867		chr9	1050247	TSS1500;TSS1500;TSS200;TSS200;TSS200;TSS200;TSS200;TSS200;TSS200;TSS1500	DMRT2;DMRT2;DMRT2;DMRT2;DMRT2;DMRT2;DMRT2;DMRT2;DMRT2;DMRT2	NM_001387559.1;NM_001370532.1;NM_001370531.1;NM_001387558.1;NM_001387557.1;NM_001130865.3;NM_181872.6;NM_001370533.1;NM_006557.7;NR_163472.1
cg10860069_BC21	1.16606	4.07413	0.000446633	0.218543	0.0782042		chr4	103720397	TSS1500	TACR3	NM_001059.3
cg23490638_TC21	0.870525	4.07402	0.000446757	0.218543	0.0307694		chr6	28589690
cg11434671_TC21	0.531527	4.07391	0.000446879	0.218543	0.0901726		chr17	76528529	3UTR;exon_4	CYGB;CYGB	NM_134268.5;NM_134268.5
cg11143671_BC21	0.695981	4.07374	0.000447073	0.218543	0.116774		chr1	180934882
cg16997642_BC21	0.688092	4.07356	0.000447273	0.218543	0.0459432		chr7	27144540	TSS1500	HOXA5	NM_019102.4
cg12615761_TC11	0.873431	4.07328	0.000447595	0.218543	0.0456371		chr18	8608909	TSS1500	RAB12	NM_001025300.3
cg02318950_BC21	0.61201	4.07297	0.000447941	0.218543	0.0887689		chr2	1708041
cg13483882_TC21	0.83946	4.07292	0.000447994	0.218543	0.11722		chr3	128493633	TSS1500	GATA2	NM_032638.5
cg06854311_TC21	0.916898	4.07264	0.000448312	0.218543	0.140819		chr2	232525989	TSS200;TSS200;TSS200;TSS200	CHRND;CHRND;CHRND;CHRND	NM_001256657.2;NM_001311196.2;NM_001311195.2;NM_000751.3
cg22091609_TC11	0.99243	4.07252	0.000448451	0.218543	0.152281		chr22	20426221	exon_11;exon_11	SCARF2;SCARF2	NM_153334.7;NM_182895.5
cg20379760_TC21	0.760126	4.07232	0.000448679	0.218543	0.0660517		chr6	40398522
cg13876135_TC11	0.870986	4.07188	0.000449174	0.218664	0.113385		chr1	211698976
cg04018474_TC21	0.560144	4.07115	0.000449998	0.21885	0.0962301		chr16	30996682
cg24394172_BC21	0.792464	4.0711	0.000450049	0.21885	0.126442		chr4	46993186
cg06255037_BC21	0.562885	4.07089	0.000450292	0.21885	0.075484		chr22	41238443	exon_3	CHADL	NM_138481.2
cg24122922_BC21	0.728497	4.07059	0.000450635	0.218898	0.115448		chr20	24468756	TSS1500;TSS1500;TSS1500;TSS1500	SYNDIG1;SYNDIG1;SYNDIG1;SYNDIG1	NM_001323607.2;NM_024893.3;NM_001323606.2;NR_147606.2
cg06591809_TC21	0.586244	4.07015	0.000451125	0.218929	0.0271059		chr1	180603358
cg27302994_BC11	1.34595	4.06999	0.000451309	0.218929	0.194615		chr1	29767418
cg00523450_TC21	0.719576	4.06988	0.000451436	0.218929	0.0774844		chr10	110530297
cg05401839_TC21	0.555916	4.06909	0.000452337	0.219247	0.0543849		chr13	111514890
cg22485748_BC11	1.19133	4.06882	0.000452643	0.219276	0.0752021		chr17	38333829
cg23948204_BC21	0.552597	4.06791	0.000453684	0.219488	0.0904978		chr5	146379023
cg26922780_BC11	0.617942	4.06781	0.000453797	0.219488	0.10506		chr16	88703035	5UTR;exon_1	RNF166;RNF166	NM_001171816.2;NM_001171816.2
cg05803418_BC21	0.616157	4.06742	0.00045424	0.219488	0.0841061		chr20	63502273
cg24718827_BC21	0.571239	4.06741	0.000454249	0.219488	0.0942081		chr5	10562980	TSS1500	ANKRD33B	NM_001164440.2
cg14570652_BC11	0.804852	4.06736	0.000454312	0.219488	0.0195869		chr9	136499284
cg00503017_TC21	0.676632	4.06661	0.000455165	0.21972	0.104725		chr10	77391806
cg05081033_TC21	0.716143	4.06651	0.000455285	0.21972	0.121066		chr7	84195903	TSS1500	SEMA3A	NM_006080.3
cg11791444_TC21	0.598811	4.06623	0.0004556	0.219754	0.0894156		chr19	35797898	exon_1	LINC01529	NR_104176.1
cg25808797_BC21	0.586256	4.06523	0.000456755	0.21998	0.083276		chr19	38418446	exon_7;exon_7;exon_7;exon_7;exon_7	RASGRP4;RASGRP4;RASGRP4;RASGRP4;RASGRP4	NM_001146202.2;NM_001146203.2;NM_001146204.2;NM_001146205.2;NM_170604.3
cg01174264_BC21	-0.54376	-4.06491	0.000457122	0.21998	-0.0303564		chr4	80071845
cg21400170_BC11	0.737826	4.0649	0.000457129	0.21998	0.105056		chr17	81003814
cg25806701_TC11	1.50158	4.0647	0.000457361	0.21998	0.131634		chr4	154742838	TSS1500	LRAT	NM_004744.5
cg06247012_BC21	1.15543	4.06456	0.000457522	0.21998	0.144395		chr19	38976211	TSS1500;TSS1500	FBXO17;FBXO17	NM_024907.7_2;NR_104026.2_2
cg02695090_TC21	0.612264	4.06454	0.000457549	0.21998	0.0658497		chr2	38595002
cg11182086_BC21	0.425919	4.06429	0.000457828	0.219995	0.0559728		chr16	81686867
cg21806242_BC11	1.3988	4.06323	0.000459062	0.220318	0.0987892		chr11	72821846
cg10498798_BC21	0.486445	4.06317	0.000459129	0.220318	0.0823961		chr19	35352283	exon_2	FFAR1	NM_005303.3
cg12498580_BC21	0.865255	4.06286	0.000459482	0.220318	0.060032		chr12	6961569
cg26012941_TC21	0.730196	4.06221	0.000460235	0.220318	0.0272569		chr1	85062092	TSS1500;TSS1500	DNAI3;DNAI3	NM_001288563.2;NM_145172.5
cg05708536_BC11	1.11687	4.0619	0.000460593	0.220318	0.164414		chr1	112742496
cg13218688_TC21	0.66717	4.06148	0.00046108	0.220318	0.106294		chr18	74458309	TSS1500	DIPK1C	NM_001044369.3
cg20547777_TC21	0.780277	4.06107	0.000461555	0.220318	0.107145		chr8	118074341
cg22820188_TC21	0.574208	4.06096	0.000461682	0.220318	0.0981475		chr1	156116213
cg01691592_BC21	0.949788	4.0608	0.000461873	0.220318	0.0796372		chr12	25648622	TSS200;TSS200;TSS200;TSS200	LMNTD1;LMNTD1;LMNTD1;LMNTD1	NM_001352232.2;NM_001352233.2;NM_001352234.2;NM_001145727.3
cg04828006_BC21	0.836617	4.06077	0.000461912	0.220318	0.135664		chr1	15100034
cg01830154_TC21	0.788387	4.06067	0.000462021	0.220318	0.124439		chr17	1231617
cg03719539_BC21	-0.755003	-4.06063	0.000462072	0.220318	-0.0410189		chr8	144336887	TSS1500	SCRT1	NM_031309.6_2
cg26731008_TC21	0.548964	4.0606	0.000462108	0.220318	0.0936564		chr10	122912181
cg18163781_TC21	0.522011	4.06051	0.000462204	0.220318	0.0732336		chr12	117140962
cg20065768_TC21	1.08961	4.06051	0.000462205	0.220318	0.137557		chr16	29785364
cg21362046_BC21	0.547538	4.05951	0.000463373	0.220731	0.0919538		chr16	30096643	exon_1;TSS1500;TSS1500	YPEL3-DT;YPEL3;YPEL3	NR_135192.1;NM_031477.5;NM_001145524.2
cg14016257_TC21	0.683384	4.05934	0.000463566	0.220731	0.114893		chr4	185004933
cg09893504_TC21	0.414912	4.0591	0.000463848	0.220747	0.0684058		chr2	11133775
cg03116557_BC21	0.607633	4.05844	0.00046462	0.220942	0.0579914		chr1	1440100	exon_3;3UTR;3UTR;exon_3	VWA1;VWA1;VWA1;VWA1	NM_022834.5;NM_022834.5;NM_199121.3;NM_199121.3
cg20955328_BC11	1.41294	4.0582	0.000464907	0.220942	0.0407433		chr3	126343805	exon_3	KLF15	NM_014079.4
cg16450309_BC11	0.960209	4.05812	0.000465	0.220942	0.0426764		chr3	170909033	TSS1500	EIF5A2	NM_020390.6
cg24450548_BC21	0.643249	4.05775	0.000465431	0.221012	0.108864		chr21	44718833
cg18733548_TC21	0.90693	4.05701	0.000466293	0.221012	0.154505		chr17	79793018	3UTR;exon_5	CBX8;CBX8	NM_020649.3;NM_020649.3
cg17888554_BC21	0.443415	4.05687	0.000466465	0.221012	0.0733784		chr17	43755956
cg03580872_TC21	0.626183	4.05675	0.000466598	0.221012	0.0512887		chr17	69732894
cg14226755_BC11	0.635784	4.05656	0.00046682	0.221012	0.103617		chr2	236014678
cg08537783_BC11	0.574341	4.05605	0.000467423	0.221012	0.0983482		chr1	10735337
cg09177925_BC21	0.434117	4.05591	0.000467585	0.221012	0.0696411		chr19	55464248
cg01019206_BC21	0.705929	4.05573	0.000467804	0.221012	0.0745043		chr20	46541363	exon_3	OCSTAMP	NM_080721.3
cg04734712_BC21	0.804819	4.05552	0.000468043	0.221012	0.0484776		chr17	1908180
cg00556515_TC11	0.829956	4.05545	0.000468127	0.221012	0.105449		chr12	6333441	exon_4;exon_3;5UTR;exon_4;exon_4	TNFRSF1A;TNFRSF1A;TNFRSF1A;TNFRSF1A;TNFRSF1A	NM_001065.4;NM_001346091.2;NM_001346092.2;NM_001346092.2;NR_144351.2
cg27446137_TC21	1.11242	4.05496	0.000468705	0.221012	0.176748		chr4	76802045
cg24017555_TC21	0.644603	4.05488	0.000468808	0.221012	0.0886951		chr6	131460131
cg11345143_TC21	0.985143	4.05459	0.000469143	0.221012	0.119895		chr13	20415210
cg05824936_TC21	0.801436	4.05448	0.000469272	0.221012	0.121482		chr17	1231615
cg18772335_TC21	-0.623411	-4.05419	0.00046962	0.221012	-0.0920821		chr13	54822154
cg15695738_BC11	2.17083	4.0541	0.000469725	0.221012	0.342426		chr19	34838956
cg12175090_TC21	-3.14424	-4.05406	0.000469776	0.221012	-0.309046		chr18	42270490
cg08481464_BC21	1.02406	4.05378	0.000470102	0.221012	0.115463		chr10	76111860
cg14603886_BC21	-0.60178	-4.05359	0.000470321	0.221012	-0.103204		chr17	64129290
cg05068452_TC11	0.893555	4.0534	0.000470549	0.221012	0.0713946		chr4	114600085
cg24508168_BC21	0.911808	4.05322	0.000470763	0.221012	0.130439		chr22	40009828
cg24505117_TC21	0.682506	4.05318	0.000470817	0.221012	0.103947		chr9	121506105
cg22630621_TC21	0.779641	4.05314	0.000470855	0.221012	0.0392753		chr17	47664453
cg06226850_BC21	0.814849	4.05294	0.000471096	0.221012	0.11813		chr4	8072060	TSS200	ABLIM2	NM_001286688.2
cg12236857_TC21	0.560941	4.0524	0.000471734	0.221014	0.0864373		chr10	86376888
cg12302829_TC21	-0.543086	-4.05225	0.000471914	0.221014	-0.00877047		chr15	63049015	exon_1	TPM1-AS	NR_147233.2
cg17216759_BC11	1.13339	4.05214	0.000472047	0.221014	0.0322301		chr3	108091514	TSS1500;TSS1500;TSS1500	CD47;CD47;CD47	NM_001777.4;NM_001382306.1;NM_198793.3
cg13399081_BC21	1.23086	4.05208	0.000472118	0.221014	0.203295		chr9	8733954	TSS200;TSS200;TSS200	PTPRD;PTPRD;PTPRD	NM_130392.3;NM_130393.3;NM_001040712.2
cg19987356_TC11	1.49251	4.05189	0.00047234	0.221014	0.216012		chr17	42671912
cg18179289_TC21	0.793499	4.05094	0.000473475	0.221428	0.0943956		chr11	8264189	TSS1500;TSS1500	LMO1;LMO1	NM_002315.3;NR_073006.2
cg26870771_TC21	0.930578	4.05068	0.000473778	0.221428	0.0824633		chr16	67163737	exon_3;TSS1500;TSS1500;TSS200;TSS200	FBXL8;HSF4;HSF4;HSF4;HSF4	NM_018378.3;NM_001374675.1;NM_001374674.1;NM_001040667.3;NM_001538.4
cg08588548_BC21	0.416456	4.05046	0.000474044	0.221428	0.0716039		chr5	138439503
cg15868002_TC21	-1.02231	-4.05031	0.000474219	0.221428	-0.0155182		chr17	63843011	TSS1500;TSS1500	SMARCD2;SMARCD2	NM_001330439.1;NM_001098426.2
cg14597502_BC21	0.949874	4.04983	0.000474801	0.221428	0.160845		chr11	82906863
cg21950166_BC21	0.572876	4.04965	0.000475008	0.221428	0.0931649		chr1	26862858	TSS1500	SFN	NM_006142.5
cg11578532_BC21	1.12402	4.04923	0.000475514	0.221428	0.190099		chr1	161038337
cg22947177_BC21	0.600828	4.04905	0.000475734	0.221428	0.0970434		chr17	75239098
cg09265392_TC11	0.68925	4.04895	0.000475852	0.221428	0.10473		chr16	49876305
cg23309836_TC21	0.734597	4.04872	0.00047613	0.221428	0.114659		chr6	164927831
cg06905850_BC21	-0.653135	-4.04844	0.000476459	0.221428	-0.017131		chr3	168096407	TSS1500;TSS1500	GOLIM4;GOLIM4	NM_014498.5;NM_001308155.2
cg13895650_TC21	0.719388	4.04833	0.000476591	0.221428	0.114409		chr9	81613270
cg15673069_TC11	0.882229	4.04829	0.000476635	0.221428	0.0507307		chr19	48729285	exon_5	RASIP1	NM_017805.3
cg06353098_BC21	0.727738	4.04807	0.000476903	0.221428	0.0591896		chr12	52520040	exon_1	KRT5	NM_000424.4
cg25526704_BC21	-0.935933	-4.04803	0.000476949	0.221428	-0.086183		chr20	61918831
cg19718309_BC11	1.82861	4.04759	0.000477482	0.221561	0.150562		chr14	100166567
cg27466845_BC11	1.0484	4.04677	0.000478469	0.221717	0.0993785		chr11	64630262
cg18200223_BC21	1.25389	4.04673	0.000478513	0.221717	0.164715		chr14	103880171
cg00832546_BC21	0.749667	4.04633	0.000478997	0.221717	0.0830091		chr18	74458259	TSS1500	DIPK1C	NM_001044369.3
cg18718327_TC21	-0.964664	-4.04596	0.000479437	0.221717	-0.0115834		chr15	41774062	TSS1500;TSS1500;TSS1500;TSS1500;TSS1500	MAPKBP1;MAPKBP1;MAPKBP1;MAPKBP1;MAPKBP1	NM_001265611.2;NM_014994.3;NM_001128608.2;NR_049762.2;NR_049761.2
cg19551906_BC21	0.925622	4.04594	0.000479466	0.221717	0.0338708		chr19	56302025	exon_13	EDDM13	NM_001354658.2
cg08331040_BC21	0.673468	4.04592	0.000479491	0.221717	0.0519964		chr16	28266664
cg11645556_TC21	-0.767014	-4.04586	0.000479559	0.221717	-0.0474575		chr11	14300710
cg26478966_BC21	0.803849	4.04558	0.000479904	0.221761	0.023401		chr22	46538921	TSS1500;TSS1500	CELSR1;CELSR1	NM_001378328.1;NM_014246.4
cg21928483_BC21	-1.87339	-4.04531	0.000480223	0.221794	-0.264637		chr16	88154928
cg09880291_TC21	0.72875	4.04483	0.000480802	0.221946	0.0426004		chr7	27144490	TSS1500	HOXA5	NM_019102.4
cg19256094_TC21	0.8787	4.04404	0.000481761	0.222125	0.126334		chr19	18869935	3UTR;exon_7	CERS1;CERS1	NM_001387440.1;NM_001387440.1
cg03492827_BC21	0.681346	4.04395	0.000481873	0.222125	0.112946		chr7	73424271
cg17548689_BC21	-1.42734	-4.0439	0.000481937	0.222125	-0.211841		chr7	90212696	TSS1500;TSS1500	STEAP2;STEAP2-AS1	NM_001040666.2;NR_110029.2
cg04543290_BC21	0.661039	4.04263	0.000483472	0.222377	0.0930845		chr5	1708512
cg17454871_TC21	0.669145	4.04244	0.000483705	0.222377	0.0652131		chr6	35182227
cg12528229_BC21	0.626178	4.04243	0.000483715	0.222377	0.0958122		chr2	7324968
cg12781086_BC21	1.03924	4.04243	0.000483724	0.222377	0.100071		chr7	34078942	exon_12;exon_13	BMPER;BMPER	NM_001365308.1;NM_133468.5
cg11688944_BC21	0.652051	4.04223	0.000483959	0.222377	0.0933593		chr4	4669128
cg26755571_BC21	-0.781374	-4.04208	0.000484139	0.222377	-0.118731		chr6	117207102
cg23514016_BC11	1.30773	4.04186	0.000484417	0.222377	0.161359		chr5	79111741	TSS200	BHMT	NM_001713.3
cg13871354_BC21	0.844439	4.04164	0.000484678	0.222377	0.0662055		chr14	62117948
cg03364108_TC11	1.71155	4.0415	0.000484851	0.222377	0.120979		chr22	24494826	exon_1;exon_1;TSS1500	ADORA2A-AS1;ADORA2A-AS1;UPB1	NR_028483.2;NR_028484.3;NM_016327.3
cg13003415_TC21	0.797244	4.04139	0.000484988	0.222377	0.130672		chr4	118270088
cg09923234_TC21	-1.19426	-4.04119	0.000485226	0.222377	-0.0959271		chr4	89894592	TSS1500	MMRN1	NM_007351.3
cg23865987_BC21	1.0733	4.04086	0.000485627	0.222432	0.112719		chr19	1132972	TSS1500	SBNO2	NM_001100122.2_2
cg27403410_BC21	0.510851	4.04069	0.000485845	0.222432	0.0800054		chr16	12406979
cg15849368_BC21	0.884885	4.0403	0.000486316	0.222522	0.147394		chr17	1907887
cg00815832_BC21	1.06188	4.03993	0.000486769	0.222522	0.153763		chr1	228471272
cg05535168_BC21	-2.0111	-4.03991	0.00048679	0.222522	-0.090486		chr8	61713606	TSS1500	MIR4470	NR_039680.1
cg22138818_BC21	0.666225	4.03918	0.000487686	0.222817	0.0957056		chr21	40512787
cg25234035_BC21	0.639801	4.03848	0.000488546	0.222863	0.0998819		chr20	37912284
cg13230424_BC21	0.939149	4.03836	0.000488691	0.222863	0.154438		chr17	47852667
cg24428565_TC21	0.898574	4.03823	0.000488854	0.222863	0.0839901		chr12	73207660	exon_4	LINC02444	NR_110130.1
cg00065086_TC21	0.520468	4.03797	0.000489179	0.222863	0.0890251		chr1	2543845
cg12447911_BC21	0.659795	4.03789	0.00048927	0.222863	0.0618216		chr15	94971831
cg00766289_BC11	-0.974023	-4.03768	0.000489531	0.222863	-0.133816		chr12	3201955
cg03646327_TC21	0.789522	4.03768	0.000489535	0.222863	0.0548775		chr16	88443360
cg12193833_TC11	1.33058	4.03666	0.000490794	0.223264	0.21366		chr17	31917351
cg02071172_BC21	0.829773	4.03653	0.000490946	0.223264	0.120175		chr3	64444324
cg22711187_BC21	2.04483	4.03635	0.000491166	0.223264	0.24845		chr19	55149490	TSS1500;TSS1500;TSS1500;TSS1500	TNNT1;TNNT1;TNNT1;TNNT1	NM_001291774.2;NM_003283.6;NM_001126132.3;NM_001126133.3
cg03494790_TC21	0.57754	4.03574	0.00049193	0.223497	0.0918449		chr11	69044290
cg14503810_BC21	-0.797852	-4.03472	0.000493183	0.223785	-0.0368138		chr7	26399278	exon_2	LOC441204	NR_148505.1
cg25569818_BC21	0.678111	4.03471	0.000493204	0.223785	0.0742683		chr20	63365551
cg08667244_BC21	0.870162	4.03462	0.000493318	0.223785	0.0951229		chr14	101562479	exon_1;3UTR	DIO3;DIO3	NM_001362.3;NM_001362.3
cg05468064_BC21	0.971608	4.03355	0.000494642	0.224272	0.140465		chr22	46027569
cg17729836_BC21	0.625203	4.03297	0.000495364	0.2244	0.0776409		chr14	90818994
cg14041452_BC21	1.0142	4.03292	0.000495427	0.2244	0.148012		chr14	37602763
cg02699761_BC11	1.48171	4.03268	0.000495724	0.224421	0.0787255		chr18	54959535	TSS1500;TSS200	CCDC68;CCDC68	NM_001143829.2;NM_025214.3
cg19305488_BC11	1.04841	4.03224	0.000496276	0.224476	0.0832466		chr19	1468360	exon_14;exon_15	APC2;APC2	NM_001351273.1;NM_005883.3
cg04898026_BC11	0.653239	4.03207	0.000496484	0.224476	0.110291		chr7	149790589	exon_30	SSPOP	NR_163594.1
cg22970155_TC21	0.611179	4.03181	0.000496813	0.224476	0.0863213		chr17	76279347
cg01567895_TC21	-0.822228	-4.0313	0.000497451	0.224476	-0.119091		chr1	167329145	5UTR;exon_1	POU2F1;POU2F1	NM_001198783.2;NM_001198783.2
cg14687298_TC11	-3.58813	-4.03114	0.000497644	0.224476	-0.365113		chr12	31119185
cg10087780_BC21	0.939933	4.03112	0.00049768	0.224476	0.156918		chr10	120077798
cg14868896_TC21	0.776027	4.03102	0.000497805	0.224476	0.0428527		chr8	24293993	TSS200;TSS200;TSS200;TSS200;TSS200	ADAM28;ADAM28;ADAM28;ADAM28;ADAM28	NM_021777.5;NM_001304351.2;NM_014265.6;NR_130709.2;NR_130710.2
cg09011891_TC21	0.789267	4.03097	0.000497859	0.224476	0.106386		chr5	135191062
cg14472523_TC21	0.424366	4.03065	0.000498257	0.224542	0.0731759		chr9	136486694
cg03835043_BC21	1.16577	4.03033	0.000498661	0.224608	0.127338		chr11	17477800	TSS1500;TSS1500;TSS1500;TSS1500;TSS1500;TSS1500	ABCC8;ABCC8;ABCC8;ABCC8;ABCC8;ABCC8	NM_001287174.3;NM_000352.6;NM_001351295.2;NM_001351296.2;NM_001351297.2;NR_147094.2
cg11324650_TC11	1.18121	4.03013	0.000498909	0.224608	0.197793		chr3	194296956
cg13271485_BC21	0.950281	4.02974	0.000499403	0.224717	0.0707449		chr5	8676969
cg07068761_TC21	0.728531	4.02918	0.000500109	0.224922	0.122308		chr14	77038839
cg01743077_TC11	1.8517	4.02893	0.000500429	0.224952	0.137818		chr11	73264541	5UTR;exon_1;5UTR;exon_1;5UTR;exon_1;5UTR;exon_1;TSS1500	P2RY6;P2RY6;P2RY6;P2RY6;P2RY6;P2RY6;P2RY6;P2RY6;P2RY6	NM_001277205.2;NM_001277205.2;NM_001277207.2;NM_001277207.2;NM_176796.3;NM_176796.3;NM_176797.3;NM_176797.3;NM_001277206.2
cg14706297_TC11	1.58495	4.02813	0.000501433	0.22529	0.207523		chr2	43101128
cg21219443_TC21	0.472976	4.02736	0.000502403	0.225527	0.0785358		chr12	116278278	TSS1500	MED13L	NM_015335.5
cg00059652_TC22	0.703262	4.02731	0.000502466	0.225527	0.118982		chr17	69609357
cg07774938_BC11	1.59597	4.02681	0.000503093	0.225681	0.100787		chr9	97307624	TSS200	CCDC180	NM_020893.6
cg14396927_BC21	0.684797	4.02664	0.000503317	0.225681	0.116273		chr21	37005889	TSS1500;TSS1500;TSS1500	RIPPLY3;RIPPLY3;RIPPLY3	NM_018962.3;NM_001317777.1;NM_001317768.2
cg14354895_BC21	0.868323	4.02569	0.000504518	0.225808	0.0671239		chr22	50169395	TSS1500;TSS1500;TSS1500	PANX2;PANX2;PANX2	NM_001160300.2;NM_052839.4;NR_027691.2
cg05224659_TC11	1.62388	4.02567	0.000504543	0.225808	0.0886951		chr2	43068457
cg02595263_BC21	-0.737533	-4.02565	0.000504569	0.225808	-0.0151616		chr8	80030383	TSS200	MRPS28	NM_014018.3
cg13762464_BC21	0.591629	4.02561	0.000504612	0.225808	0.0882596		chr14	71752872
cg22821355_BC11	0.805158	4.02501	0.000505383	0.225997	0.122553		chr4	10115855
cg16430862_TC21	0.904632	4.02488	0.000505548	0.225997	0.150318		chr1	17167311
cg11109749_TC21	0.58712	4.02468	0.000505796	0.225997	0.0752988		chr7	63015569
cg12707135_BC21	-1.5551	-4.02432	0.000506256	0.226066	-0.0823438		chr6	28977405
cg23732024_TC21	1.37934	4.02416	0.000506455	0.226066	0.212914		chr8	73991566
[truncated: 3,002 more rows]

## Sheet: Table_3b
Fibroblast Cohort
	logFCMval	AveExpr	t	P.Value	adj.P.Val	logFCBeta	chr	pos	UCSC_RefGene_Group	UCSC_RefGene_Name	UCSC_RefGene_Accession
cg20542622_TC21	4.74039	-4.7358	15.8328	2.25296e-05	0.808072	0.275293	chr1	223135595
cg15913157_BC21	-5.05502	-0.255709	-15.6509	2.3811e-05	0.808072	-0.741054	chr2	205358562
cg23932491_TC11	4.87687	-3.54498	15.1019	2.82463e-05	0.808072	0.288432	chr10	117535545
cg00497881_TC21	-4.60245	-2.84082	-15.0367	2.88358e-05	0.808072	-0.398259	chr9	105132818
cg17897895_BC21	3.8777	-0.952637	14.875	3.03653e-05	0.808072	0.560973	chr15	70319637
cg00129563_BC11	-3.84294	2.64203	-14.655	3.26051e-05	0.808072	-0.374811	chr5	123099158
cg07331478_BC21	-4.34873	0.297992	-14.5444	3.38056e-05	0.808072	-0.663918	chr2	221096948
cg05592035_TC11	3.88764	-2.84682	13.9311	4.15179e-05	0.808072	0.307538	chr17	74466845
cg06975373_BC21	3.56932	0.877813	13.712	4.47752e-05	0.808072	0.503365	chr4	113696631
cg00003758_TC21	-4.2025	1.63181	-13.294	5.18815e-05	0.808072	-0.507953	chr2	233430348
cg20057633_BC21	-3.33206	-3.03006	-13.1064	5.55087e-05	0.808072	-0.285105	chr20	59324854	exon_5;3UTR;exon_4;3UTR;exon_5;3UTR;exon_4;3UTR;exon_5;3UTR	EDN3;EDN3;EDN3;EDN3;EDN3;EDN3;EDN3;EDN3;EDN3;EDN3	NM_001302455.2;NM_001302455.2;NM_001302456.2;NM_001302456.2;NM_207032.3;NM_207032.3;NM_207033.3;NM_207033.3;NM_207034.3;NM_207034.3
cg07865063_TC21	-3.89502	-1.9328	-13.0875	5.58906e-05	0.808072	-0.45824	chr6	42506263
cg22825646_BC21	4.14113	-0.100379	12.8534	6.08948e-05	0.808072	0.58099	chr5	148950213
cg21245518_TC21	3.66377	-2.01376	12.808	6.19271e-05	0.808072	0.466974	chr16	20613439
cg22068743_TC21	-3.74713	1.49326	-12.7841	6.24766e-05	0.808072	-0.48891	chr2	237465765
cg09046203_BC21	3.94249	-2.29045	12.7255	6.38545e-05	0.808072	0.435638	chr2	85312611
cg06245352_BC21	4.12947	-0.376173	12.6822	6.48972e-05	0.808072	0.646451	chr10	77428862
cg23144236_BC21	-4.09187	-0.356158	-12.5605	6.79347e-05	0.808072	-0.622287	chr18	400789
cg13450265_BC21	-4.51341	2.37429	-12.5029	6.94305e-05	0.808072	-0.466873	chr1	85198036
cg05002602_BC21	3.22959	-2.53812	12.4705	7.02917e-05	0.808072	0.307481	chr14	67673769
cg05943655_BC11	4.56301	-3.3197	12.2497	7.65003e-05	0.808072	0.321366	chr6	43668435
cg14285533_BC11	4.63139	-2.85736	12.1922	7.82251e-05	0.808072	0.385402	chr7	63925950
cg23363832_TC11	-3.68098	-3.38082	-12.1919	7.82337e-05	0.808072	-0.233959	chr3	139540097	TSS1500;TSS1500;TSS1500;TSS1500	RBP1;RBP1;RBP1;RBP1	NM_001130992.3;NM_001130993.3;NM_001365940.2;NM_002899.5
cg04205071_BC21	3.31646	-1.51014	12.1915	7.82444e-05	0.808072	0.466085	chr12	50542760
cg01927024_TC21	3.43857	1.46595	12.1615	7.91641e-05	0.808072	0.450018	chr1	212478084
cg01692978_BC11	3.97229	-2.13671	12.1409	7.9801e-05	0.808072	0.43628	chr16	86827168
cg11287187_BC11	-3.48601	1.01542	-12.097	8.11809e-05	0.808072	-0.509014	chr12	132836946	3UTR;exon_18	CHFR;CHFR	NM_001161346.2;NM_001161346.2
cg18191060_BC21	3.88973	-1.93386	12.0909	8.13747e-05	0.808072	0.443738	chr1	247079212	TSS1500;TSS1500;TSS1500	ZNF670;ZNF670;ZNF670-ZNF695	NM_033213.5;NM_001204220.2;NR_037894.1
cg15037004_BC21	-3.12623	1.11194	-12.0754	8.1872e-05	0.808072	-0.429748	chr5	72508111	TSS1500	ZNF366	NM_152625.3
cg12574576_TC21	-3.39044	-2.62882	-11.8995	8.7757e-05	0.808072	-0.325074	chr10	43868328
cg18878431_TC21	3.28346	-3.06677	11.8922	8.80116e-05	0.808072	0.324519	chr13	74290220
cg16415286_BC21	3.46981	2.11765	11.5765	9.99416e-05	0.808072	0.355351	chr11	62135651
cg22473544_TC21	-4.17842	1.06324	-11.515	0.000102489	0.808072	-0.592248	chr8	79434050
cg10081469_TC21	4.50947	-2.45797	11.2885	0.000112555	0.808072	0.443947	chr14	61281618	TSS1500	TMEM30B	NM_001017970.3
cg01608788_BC11	-5.16157	-2.18861	-11.2744	0.000113223	0.808072	-0.441204	chr22	44703027
cg27565555_BC11	3.0001	-1.61716	11.1502	0.000119291	0.808072	0.400307	chr20	57264607
cg16000097_BC21	-3.02485	-3.0434	-11.1465	0.000119473	0.808072	-0.245917	chr20	49969091
cg10203076_BC21	-3.99236	-2.8652	-11.0905	0.00012234	0.808072	-0.315932	chr5	134436697
cg18115627_TC11	6.33513	-4.37221	11.0482	0.000124563	0.808072	0.339457	chr1	43936307	exon_4;exon_5;exon_5	ARTN;ARTN;ARTN	NM_001136215.2;NM_057090.3;NM_057091.3
cg11873618_TC21	-3.23196	-1.70319	-10.9383	0.000130565	0.808072	-0.397076	chr3	107897892
cg04321711_BC21	-3.15076	0.878407	-10.9228	0.000131437	0.808072	-0.460774	chr4	81608277
cg21267853_TC21	-4.02888	0.226104	-10.866	0.000134703	0.808072	-0.59197	chr1	186854210
cg03664399_BC21	-3.19143	-1.30932	-10.846	0.000135872	0.808072	-0.433312	chr17	77594734
cg11575026_TC21	-3.21844	-1.07537	-10.8413	0.000136151	0.808072	-0.463419	chr2	203857844
cg02735279_BC21	-2.82747	-2.93563	-10.8279	0.000136943	0.808072	-0.224315	chr2	43059709
cg25705266_TC21	-3.36099	0.959623	-10.7884	0.000139319	0.808072	-0.473485	chr17	31722555
cg12917184_BC21	-3.46745	-0.914653	-10.7529	0.000141493	0.808072	-0.50397	chr2	154229256
cg10104267_BC21	4.46742	-1.5051	10.6782	0.000146203	0.808072	0.563706	chr6	132115868	TSS1500	MIR548AJ1	NR_039673.1
cg02803775_BC21	2.89171	-0.821691	10.6007	0.000151289	0.808072	0.443637	chr22	41541248
cg01682285_BC21	-2.96115	-1.28911	-10.5434	0.000155188	0.808072	-0.402067	chr14	80955816	exon_1;exon_1;exon_1	TSHR;TSHR;TSHR	NM_000369.5;NM_001018036.3;NM_001142626.3
cg17064535_TC21	-3.09598	-1.15519	-10.5248	0.000156479	0.808072	-0.441735	chr7	120442952
cg18572413_TC11	-4.12724	-3.33659	-10.5089	0.000157596	0.808072	-0.239643	chr2	232876929	exon_4;3UTR;exon_3;3UTR;exon_4;3UTR;exon_3;3UTR;exon_5;3UTR;exon_4;3UTR;exon_3;exon_2	SNORC;SNORC;SNORC;SNORC;SNORC;SNORC;SNORC;SNORC;SNORC;SNORC;SNORC;SNORC;SNORC;SNORC	NM_001346120.3;NM_001346120.3;NM_001346121.2;NM_001346121.2;NM_001346122.2;NM_001346122.2;NM_001394206.1;NM_001394206.1;NM_001394207.1;NM_001394207.1;NM_206895.3;NM_206895.3;NR_144371.2;NR_144372.2
cg06054410_BC21	-4.40222	-0.154591	-10.4834	0.000159399	0.808072	-0.651904	chr9	105243237	TSS1500;TSS1500;TSS1500	SLC44A1;SLC44A1;SLC44A1	NM_001286730.2;NM_080546.5;NM_001330731.2
cg02199806_BC21	-3.59775	-2.63056	-10.4221	0.000163844	0.808072	-0.271913	chr12	24222471	TSS1500;TSS1500	SOX5-AS1;SOX5-AS1	NR_120473.1;NR_120472.1
cg24782949_BC21	-2.857	2.1581	-10.3729	0.000167517	0.808072	-0.329054	chr2	178885148
cg22836612_TC21	2.74143	-1.02395	10.3527	0.000169056	0.808072	0.405552	chr1	93585230	TSS200	BCAR3	NM_001308251.1
cg21015639_TC21	-2.88599	1.99319	-10.3416	0.000169912	0.808072	-0.328489	chr1	97094726	TSS1500	DPYD-AS1	NR_046590.1
cg03259742_TC21	3.11756	-2.98786	10.3226	0.000171379	0.808072	0.316639	chr12	25201394
cg11383132_BC21	5.37812	-3.58917	10.3062	0.000172658	0.808072	0.385604	chr7	92614651	3UTR;exon_8;3UTR;exon_8	CDK6;CDK6;CDK6;CDK6	NM_001145306.2;NM_001145306.2;NM_001259.8;NM_001259.8
cg04725867_TC21	-2.8767	-0.800742	-10.2862	0.000174242	0.808072	-0.410451	chr3	33144663	exon_6;3UTR;exon_6;3UTR;exon_6;3UTR;exon_7;3UTR	CRTAP;CRTAP;CRTAP;CRTAP;CRTAP;CRTAP;CRTAP;CRTAP	NM_001393363.1;NM_001393363.1;NM_001393364.1;NM_001393364.1;NM_001393365.1;NM_001393365.1;NM_006371.5;NM_006371.5
cg05222995_TC11	-2.6191	4.36332	-10.2794	0.000174779	0.808072	-0.108134	chr12	114687168
cg02474625_TC21	3.51179	-2.30008	10.2751	0.000175123	0.808072	0.354418	chr11	103326341
cg07430472_BC21	4.08392	-4.03512	10.2425	0.000177752	0.808072	0.201931	chr13	57630867	TSS1500	PCDH17	NM_001040429.3
cg08005604_TC21	-3.50576	-3.348	-10.2325	0.000178561	0.808072	-0.278769	chr13	46554752
cg26895931_BC21	-2.72776	1.62547	-10.2248	0.000179192	0.808072	-0.354256	chr16	85364584
cg11861790_BC21	-2.83665	-0.817734	-10.2118	0.000180265	0.808072	-0.428496	chr15	46442399
cg13359417_TC21	-3.09075	-1.79583	-10.1916	0.000181945	0.808072	-0.370606	chr9	3968994
cg09874310_BC21	2.76814	-1.2685	10.1594	0.000184662	0.808072	0.431615	chr17	67482134
cg07265437_BC21	4.18532	-0.901172	10.1287	0.00018729	0.808072	0.622379	chr4	156931424
cg10900100_TC21	-4.14119	-0.687016	-10.0888	0.000190779	0.808072	-0.62424	chr5	142907283
cg12976832_BC21	3.46547	2.16147	10.0488	0.000194357	0.808072	0.386682	chr19	9142992
cg20386580_BC11	-2.72557	-1.69109	-10.0313	0.000195954	0.808072	-0.334502	chr10	103585050	exon_4	NEURL1	NM_004210.5
cg09199598_BC21	3.02079	1.53734	10.013	0.000197633	0.808072	0.386009	chr17	3558186	TSS1500;TSS1500	TRPV3;TRPV3	NM_001258205.2;NM_145068.4
cg05477352_BC21	-3.29437	0.36784	-9.96665	0.000201962	0.808072	-0.522888	chr3	131925711
cg24901565_TC21	-2.62678	1.40223	-9.94476	0.000204047	0.808072	-0.353604	chr4	174535196
cg23172030_TC21	-2.8017	-1.92909	-9.91121	0.000207294	0.808072	-0.313552	chr12	46999126
cg15735372_BC21	-3.52169	-1.29915	-9.88247	0.000210124	0.808072	-0.492932	chr10	52319032
cg23244022_TC11	-5.31607	-0.672711	-9.8461	0.000213772	0.808072	-0.783361	chr8	143355180
cg08855903_TC11	3.68224	2.42217	9.84374	0.000214012	0.808072	0.356677	chr16	2071746
cg24278504_BC21	-3.05062	-3.19184	-9.84225	0.000214163	0.808072	-0.251889	chr12	104214103
cg14340196_TC21	3.30475	-0.600923	9.83017	0.000215394	0.808072	0.522832	chr7	94416465	exon_31	COL1A2	NM_000089.4
cg18194889_TC21	3.08296	1.99515	9.82766	0.000215651	0.808072	0.343017	chr17	41178745	TSS1500	KRTAP4-2	NM_033062.4
cg26139949_TC21	-3.17804	-3.18427	-9.78137	0.000220456	0.808072	-0.183374	chr2	233387634	TSS1500	DGKD	NM_003648.3_2
cg06460475_TC11	4.26804	0.892102	9.76558	0.000222124	0.808072	0.60833	chr11	7088917	TSS200	RBMXL2	NM_014469.5
cg03384047_TC21	6.48548	-2.37534	9.74117	0.000224732	0.808072	0.715099	chr6	157036383	TSS200	ARID1B	NM_001363725.2
cg00604851_BC21	2.95015	-4.43199	9.73507	0.000225389	0.808072	0.0964969	chr17	63828036	TSS1500	FTSJ3	NM_017647.4
cg00100515_BC21	-2.90683	-0.130692	-9.72195	0.000226811	0.808072	-0.468212	chr6	47672348
cg21015470_TC11	2.99389	0.842306	9.71957	0.00022707	0.808072	0.432417	chr11	132751724
cg14875521_TC21	4.00453	-0.842197	9.71801	0.00022724	0.808072	0.591516	chr10	31758590
cg20362080_TC21	3.49213	-3.17003	9.69974	0.000229244	0.808072	0.30801	chr15	48400325
cg22691626_BC21	3.53794	-1.80827	9.676	0.000231876	0.808072	0.418557	chr12	19249380
cg09522056_TC11	3.09484	-2.37552	9.65435	0.000234311	0.808072	0.301123	chr16	31819658
cg22138408_BC21	-3.26283	2.62216	-9.65169	0.000234612	0.808072	-0.288706	chr16	85506205
cg19022875_TC21	-5.07876	-6.12796	-9.63445	0.000236574	0.808072	-0.0408879	chr5	55160037	TSS200;TSS200;TSS200;TSS200;TSS200;TSS200;TSS200;TSS200	GPX8;GPX8;GPX8;GPX8;GPX8;GPX8;GPX8;GPX8	NM_001306201.2;NM_001306197.2;NM_001306198.2;NM_001008397.4;NR_131338.2;NR_131337.2;NR_131336.2;NR_131340.2
cg07584861_BC21	-4.09309	-1.71294	-9.62706	0.000237422	0.808072	-0.49116	chr3	11509867
cg01433654_BC21	3.15522	-3.76557	9.62671	0.000237462	0.808072	0.198953	chr5	54309362
cg03302055_BC21	-2.90754	-1.60522	-9.6188	0.000238373	0.808072	-0.311481	chr11	96016706
cg15867307_BC21	-4.49463	-2.19235	-9.61638	0.000238653	0.808072	-0.460279	chr2	237202186
cg03373714_TC21	-2.77989	1.6995	-9.61374	0.000238958	0.808072	-0.345914	chr2	146874526
cg24267844_BC21	2.56876	-3.25556	9.60835	0.000239584	0.808072	0.158209	chr10	123429787
cg08285228_TC21	3.52925	-1.68406	9.60738	0.000239696	0.808072	0.443836	chr5	95759906
cg22400700_TC21	-4.81806	1.00086	-9.5975	0.000240848	0.808072	-0.660124	chr3	123790129
cg26331970_BC21	2.89285	-4.04481	9.56089	0.000245173	0.808072	0.128368	chr22	38655920	TSS1500;TSS1500	CBY1;CBY1	NM_015373.4;NM_001002880.4
cg04266019_BC21	-3.04375	-2.12961	-9.55955	0.000245333	0.808072	-0.320731	chr16	71929206	exon_10;3UTR;exon_11;3UTR;exon_9;3UTR;exon_7;3UTR;exon_6;3UTR;exon_10;3UTR	IST1;IST1;IST1;IST1;IST1;IST1;IST1;IST1;IST1;IST1;IST1;IST1	NM_001270975.2;NM_001270975.2;NM_001270976.1;NM_001270976.1;NM_001270977.2;NM_001270977.2;NM_001270978.2;NM_001270978.2;NM_001270979.1;NM_001270979.1;NM_014761.4;NM_014761.4
cg12698628_TC21	-3.57476	-4.15183	-9.54414	0.000247183	0.808072	-0.163894	chr17	48725378	TSS1500;3UTR;exon_2	MIR3185;HOXB13;HOXB13	NR_036150.1;NM_006361.6;NM_006361.6
cg06995828_BC21	3.39139	-0.542622	9.53496	0.000248293	0.808072	0.536035	chr2	83933737
cg15852324_BC21	-3.46845	-2.63056	-9.52214	0.000249854	0.808072	-0.300527	chr18	70358196
cg17058341_TC21	-3.18518	-2.7152	-9.47613	0.00025555	0.808072	-0.255231	chr11	127017724
cg11103390_BC11	-5.22911	-1.02487	-9.467	0.000256698	0.808072	-0.687777	chr10	11742921
cg23621912_TC21	-3.65752	-0.523435	-9.46471	0.000256988	0.808072	-0.532481	chr6	129312969	exon_23;exon_23	LAMA2;LAMA2	NM_000426.4;NM_001079823.2
cg17253407_BC21	3.94775	-2.68689	9.4492	0.000258956	0.808072	0.374742	chr11	134047480
cg18900271_BC21	-3.17703	-1.71675	-9.44478	0.00025952	0.808072	-0.376782	chr2	110106309
cg04646987_TC11	-4.2858	-3.36568	-9.43822	0.00026036	0.808072	-0.265288	chr5	14406623	exon_33;exon_33	TRIO;TRIO	NM_007118.4;NR_134469.2
cg25328429_BC21	-2.62607	0.79226	-9.43535	0.000260729	0.808072	-0.408728	chr20	46899490
cg00514353_BC11	2.4939	0.798606	9.4332	0.000261005	0.808072	0.358512	chr5	141854081	exon_5	PCDH1	NM_032420.5
cg14500206_BC21	-3.05363	1.32279	-9.4308	0.000261314	0.808072	-0.416105	chr7	131538634
cg03658251_BC21	2.65893	-4.15048	9.41855	0.000262899	0.808072	0.1185	chr13	49691714	TSS1500;TSS1500;TSS1500;TSS1500	EBPL;EBPL;EBPL;EBPL	NM_001278636.1;NM_032565.5;NR_103802.1;NR_103803.1
cg03648056_BC21	-2.59256	-0.00504918	-9.40962	0.000264061	0.808072	-0.426427	chr1	10149228	exon_20;exon_19	UBE4B;UBE4B	NM_001105562.3;NM_006048.5
cg11253122_TC11	-3.39483	-2.15468	-9.40468	0.000264707	0.808072	-0.359456	chr1	19988464
cg19097477_BC11	2.48037	-4.54387	9.39072	0.000266542	0.808072	0.0858715	chr19	14031616	TSS200	IL27RA	NM_004843.4_2
cg03922703_BC21	-2.90405	1.51421	-9.36427	0.000270059	0.808072	-0.379696	chr18	50825334	5UTR;exon_1;5UTR;exon_1;5UTR;exon_1	MRO;MRO;MRO;MRO;MRO;MRO	NM_001127174.3;NM_001127174.3;NM_001369508.2;NM_001369508.2;NM_001369510.2;NM_001369510.2
cg25149281_TC21	2.89999	-0.484285	9.35774	0.000270936	0.808072	0.459647	chr2	226969207
cg11254578_TC21	2.68311	-0.417994	9.35429	0.000271402	0.808072	0.427844	chr11	60343320
cg08389995_BC21	-2.63848	1.36452	-9.34434	0.000272747	0.808072	-0.370067	chr3	131926451
cg23724074_TC21	-3.91266	-2.20914	-9.34431	0.000272752	0.808072	-0.387069	chr18	73059214
cg07545526_TC21	-2.61847	1.35598	-9.33876	0.000273505	0.808072	-0.336713	chr4	13477084
cg17595997_BC21	-2.69085	-1.82248	-9.32003	0.000276069	0.808072	-0.321216	chr3	192652567
cg25783396_TC21	3.98069	1.52199	9.29074	0.000280136	0.808072	0.490927	chr15	74807416
cg25279747_BC21	3.90685	-0.554579	9.2858	0.000280829	0.808072	0.521038	chr6	43386630
cg17499363_TC21	2.6727	2.03307	9.27992	0.000281656	0.808072	0.285324	chr17	42894733
cg24784245_TC21	-3.56751	0.126843	-9.26571	0.000283668	0.808072	-0.55152	chr2	134262026
cg00224807_BC11	3.26098	2.97989	9.25756	0.000284829	0.808072	0.233908	chr2	237157007
cg09295413_BC21	3.595	2.37239	9.24281	0.000286945	0.808072	0.35723	chr10	3500794
cg02104392_BC21	-3.62034	-1.89925	-9.24168	0.000287108	0.808072	-0.386031	chr2	133821389
cg08675936_TC21	3.10865	-3.1547	9.24165	0.000287112	0.808072	0.220845	chr9	137422437	TSS1500;TSS1500;TSS1500	NOXA1;NOXA1;NOXA1	NM_001256068.2;NM_001256067.2;NM_006647.2
cg12754085_BC21	2.94969	-3.04035	9.21855	0.000290468	0.808072	0.242412	chr15	36601748
cg07906170_BC21	-4.38584	-1.50845	-9.20743	0.000292099	0.808072	-0.511977	chr8	125191820
cg12008581_TC21	-4.18006	0.912897	-9.20715	0.00029214	0.808072	-0.596878	chr19	14506310
cg24009688_TC21	3.17053	-1.62252	9.20631	0.000292264	0.808072	0.39751	chr2	6828051
cg23408558_BC21	-3.12606	-2.63412	-9.20585	0.000292333	0.808072	-0.296066	chr5	57383367
cg17995119_TC21	3.30574	-0.656223	9.20466	0.000292508	0.808072	0.486441	chr12	46266523	TSS200	SLC38A1	NM_001278389.2
cg11475555_BC11	4.17419	1.47493	9.20145	0.000292982	0.808072	0.517508	chr17	3558156	TSS1500;TSS1500	TRPV3;TRPV3	NM_001258205.2;NM_145068.4
cg11507770_TC11	2.96723	-1.43675	9.16901	0.000297822	0.808072	0.352714	chr11	129618207	TSS1500	LINC01395	NR_120582.1
cg13743852_BC21	-4.08165	-0.0584644	-9.14548	0.000301393	0.808072	-0.625466	chr2	100757731
cg13271643_BC21	2.64447	-1.92729	9.12876	0.000303962	0.808072	0.311769	chr13	20462444
cg14872824_TC21	2.37553	-1.5041	9.11136	0.000306664	0.808072	0.317721	chr10	28806332
cg00004773_BC21	-3.20382	-1.05742	-9.09935	0.000308545	0.808072	-0.454877	chr12	76329175
cg13908076_BC21	-2.69075	0.0278425	-9.0959	0.000309087	0.808072	-0.436198	chr14	42778611
cg05081388_BC21	-3.39776	-0.961276	-9.07887	0.000311784	0.808072	-0.481584	chr7	79982957
cg05546575_BC21	-4.03079	-1.60978	-9.07345	0.000312649	0.808072	-0.469776	chr7	6443737
cg07444487_BC21	4.98661	-2.54727	9.05852	0.000315043	0.808072	0.444133	chr10	121928764	TSS1500;TSS1500;TSS1500;TSS1500;TSS1500;TSS1500	ATE1;ATE1;ATE1;ATE1;ATE1;ATE1	NM_001001976.3;NM_007041.4;NM_001288734.2;NM_001288735.2;NM_001288736.2;NR_110006.2
cg03714285_TC21	3.1354	-2.68148	9.04837	0.000316685	0.808072	0.268168	chr2	159904054
cg22366901_TC21	-3.32635	-0.586125	-9.04452	0.00031731	0.808072	-0.502938	chr21	34537011
cg05892030_BC21	-3.38524	-2.52356	-9.03654	0.000318609	0.808072	-0.330828	chr14	50964992
cg10338697_TC21	4.08629	-1.28375	9.01382	0.000322348	0.808072	0.559334	chr10	3500596
cg23363832_TC12	-3.36405	-3.47484	-9.00182	0.000324343	0.808072	-0.213686	chr3	139540097	TSS1500;TSS1500;TSS1500;TSS1500	RBP1;RBP1;RBP1;RBP1	NM_001130992.3;NM_001130993.3;NM_001365940.2;NM_002899.5
cg27441872_BC21	3.14541	-3.83297	8.99836	0.00032492	0.808072	0.156239	chr14	24135619	TSS1500;TSS1500;TSS1500;TSS1500	PSME1;PSME1;PSME1;PSME1	NM_001281529.2_2;NM_006263.4_2;NM_001281528.2_2;NM_176783.3_2
cg14765087_BC21	-3.42225	-0.387718	-8.99111	0.000326135	0.808072	-0.529837	chr13	101967644	exon_1	MIR2681	NR_039603.1
cg24886733_TC21	-2.83449	0.506564	-8.97598	0.000328689	0.808072	-0.454424	chr16	57974949
cg26877270_TC21	-3.88775	-1.1007	-8.97558	0.000328757	0.808072	-0.527198	chr5	44385829
cg00796963_BC21	-3.70129	-2.51994	-8.96501	0.000330554	0.808072	-0.360779	chr6	84226840
cg09554103_TC21	-3.77141	-1.58862	-8.96345	0.000330822	0.808072	-0.451078	chr9	115605405
cg05242915_TC11	-2.84548	2.48639	-8.95901	0.000331581	0.808072	-0.256433	chr19	1263081
cg00018034_BC21	2.80651	-2.67616	8.9517	0.000332837	0.808072	0.262639	chr13	77696908	TSS1500	SLAIN1	NM_001242868.2
cg02243386_TC21	-2.52227	-2.13521	-8.94074	0.000334728	0.808072	-0.274641	chr3	39193433	TSS1500;TSS1500;TSS1500	XIRP1;XIRP1;XIRP1	NM_194293.4;NM_001198621.4;NM_001351377.2
cg21245506_BC21	3.47786	-2.69625	8.94032	0.000334802	0.808072	0.353381	chr16	20612096
cg01131710_TC21	-3.10549	1.04595	-8.93975	0.000334901	0.808072	-0.462829	chr1	177350673	TSS1500	LINC01645	NR_126001.1
cg05804190_TC21	-2.69083	1.94134	-8.89989	0.000341897	0.808072	-0.325859	chr1	63623032	TSS200	PGM1	NM_001172818.1
cg19728199_BC21	2.74783	-1.83591	8.89651	0.000342499	0.808072	0.36244	chr10	82229890
cg07936975_BC21	-2.76704	0.379602	-8.89096	0.000343488	0.808072	-0.444441	chr2	17475494
cg24534258_BC21	5.40436	-2.23199	8.89001	0.000343658	0.808072	0.608103	chr6	116352856
cg19940625_BC21	-2.74299	0.622169	-8.88593	0.000344389	0.808072	-0.442695	chr20	14214188
cg05288684_TC21	-3.76795	1.29705	-8.87806	0.000345803	0.808072	-0.503606	chr3	101929282
cg23763877_TC21	2.86347	-2.5721	8.87133	0.000347018	0.808072	0.32157	chr20	6007577
cg08480996_BC21	-5.29081	0.405135	-8.86737	0.000347735	0.808072	-0.713314	chr16	66058507
cg15709717_BC21	-5.36403	-1.02423	-8.86402	0.000348344	0.808072	-0.689309	chr11	128408064
cg13620034_TC21	-5.74617	-1.90663	-8.85494	0.000349999	0.808072	-0.648379	chr8	71842817	TSS1500;TSS1500	MSC-AS1;MSC-AS1	NR_033652.1;NR_033651.1
cg18978303_BC21	-3.60641	-3.14576	-8.85179	0.000350575	0.808072	-0.280314	chr5	134436623
cg22078284_TC21	-3.118	-0.003827	-8.84547	0.000351734	0.808072	-0.491491	chr6	37667555
cg13125157_BC11	2.97844	-3.18941	8.8281	0.000354945	0.808072	0.2221	chr17	52160043	TSS1500;TSS200;TSS1500	CA10;CA10;CA10	NM_020178.5;NM_001082534.2;NM_001082533.1
cg10356867_BC21	-3.82492	-1.81477	-8.8279	0.000354983	0.808072	-0.439215	chr5	88827334	TSS1500;TSS200;TSS200	MEF2C;MEF2C;MEF2C	NM_001364350.2;NM_001364341.2;NM_001364342.2
cg11565512_BC21	-2.24125	1.09322	-8.80698	0.000358896	0.808072	-0.332295	chr5	127291663
cg07725829_TC21	-3.21362	0.0446764	-8.79069	0.000361979	0.808072	-0.49918	chr12	87792623
cg09908962_BC22	2.53499	2.249	8.78264	0.000363516	0.808072	0.294425	chr6	105364433
cg19360930_TC21	-4.54557	0.168957	-8.77421	0.000365132	0.808072	-0.633127	chr2	19912017	3UTR;exon_28;3UTR;exon_27	WDR35;WDR35;WDR35;WDR35	NM_001006657.2;NM_001006657.2;NM_020779.4;NM_020779.4
cg16761404_TC21	-3.46315	-0.119387	-8.7678	0.000366366	0.808072	-0.536886	chr16	49670827
cg19406706_TC21	-2.45288	2.14674	-8.75254	0.000369326	0.808072	-0.261524	chr12	90513644
cg11846494_BC21	2.44481	-4.11862	8.74854	0.000370107	0.808072	0.0998633	chr11	83682105
cg02382373_TC21	-2.93949	-2.02651	-8.7473	0.000370349	0.808072	-0.309263	chr19	5314301
cg27073142_BC11	2.42905	-3.13204	8.74714	0.00037038	0.808072	0.143437	chr15	45022735	TSS1500;TSS1500	SORD;SORD	NM_003104.6;NR_034039.2
cg07877033_TC21	2.21122	-3.54618	8.74636	0.000370533	0.808072	0.138179	chr5	160838125
cg23567872_BC21	-2.93594	-2.45962	-8.72952	0.000373845	0.808072	-0.287763	chr14	38290706
cg08771456_BC21	-3.21549	-1.012	-8.7204	0.000375653	0.808072	-0.466076	chr5	158390867
cg03577097_BC21	-3.00826	-0.631917	-8.713	0.000377128	0.808072	-0.458659	chr2	17547407
cg27630820_TC21	3.74624	0.623914	8.68028	0.000383734	0.808072	0.563109	chr12	130337749	TSS200;TSS200	PIWIL1;PIWIL1	NM_001190971.2_2;NM_004764.5_2
cg10447095_BC21	3.04227	0.86599	8.67626	0.000384555	0.808072	0.452221	chr16	60644806
cg11385411_BC21	-2.24891	2.2233	-8.67044	0.000385748	0.808072	-0.221193	chr1	184164673
cg11854025_BC21	-3.30737	0.967477	-8.66229	0.000387425	0.808072	-0.459871	chr13	101986451
cg00776289_BC21	5.13795	-1.80258	8.65919	0.000388066	0.808072	0.658268	chr1	53135596
cg18113094_TC21	3.46263	-1.28427	8.65046	0.000389875	0.808072	0.507009	chr7	91558031
cg09645818_TC21	-2.45913	-0.49888	-8.64995	0.00038998	0.808072	-0.381604	chr11	10743045
cg25328443_BC21	-3.88729	-0.435322	-8.62168	0.000395914	0.808072	-0.59037	chr20	46899877
cg01379412_TC21	-3.40879	-0.325071	-8.61995	0.00039628	0.808072	-0.447638	chr11	111939809
cg01882515_BC21	-3.09925	1.22832	-8.61459	0.00039742	0.808072	-0.445537	chr3	150094577
cg22642676_TC21	-2.80135	1.84575	-8.6114	0.000398097	0.808072	-0.335347	chr17	48567755
cg23012886_BC21	-4.05042	-1.19175	-8.60775	0.000398877	0.808072	-0.534352	chr10	125695178
cg04422645_BC21	3.39099	-2.05754	8.59795	0.000400977	0.808072	0.403718	chr5	102715843
cg24882673_BC21	3.90437	0.890489	8.58951	0.000402796	0.808072	0.574294	chr8	40767705	exon_3;exon_3	ZMAT4;ZMAT4	NM_001135731.2;NM_024645.3
cg12833931_TC21	-2.39064	-3.11189	-8.58929	0.000402844	0.808072	-0.154084	chr17	9959576	TSS200	GAS7	NM_003644.3
cg04714638_TC11	2.5497	-4.62653	8.58861	0.00040299	0.808072	0.0962354	chr19	18226537	TSS200;TSS200;TSS200	PDE4C;PDE4C;PDE4C	NM_001395274.1;NM_001098818.4;NM_001369701.2
cg12295729_BC21	3.59199	1.94395	8.58565	0.000403631	0.808072	0.415737	chr8	22637693
cg18297489_BC21	2.24106	1.67435	8.57339	0.0004063	0.808072	0.28352	chr11	34156178
cg23144233_BC21	-3.75062	-1.09377	-8.55589	0.000410143	0.808072	-0.555535	chr18	400566
cg11974084_BC21	-4.4357	-0.57999	-8.55263	0.000410864	0.808072	-0.62023	chr17	64202865
cg16070143_TC21	2.68346	-2.97855	8.54566	0.000412409	0.808072	0.266154	chr11	17504927
cg15588258_TC21	-3.91201	-1.38514	-8.52495	0.000417045	0.808072	-0.490964	chr17	76635946
cg10165801_BC11	-4.19833	1.92909	-8.51423	0.000419469	0.808072	-0.431492	chr17	48573824
cg00670637_BC21	-2.70711	-0.424546	-8.512	0.000419975	0.808072	-0.438807	chr7	91513073
cg22902911_TO21	-3.2571	0.851743	-8.49277	0.000424371	0.808072	-0.487242	chr17	72614623
cg05844409_TC21	-2.72564	-0.32672	-8.48505	0.000426151	0.808072	-0.416281	chr13	20682035
cg01434826_BC21	2.25841	2.04279	8.47802	0.00042778	0.808072	0.228186	chr10	28760803
cg21465011_BC21	2.73525	-2.71049	8.47226	0.00042912	0.808072	0.209757	chr16	48853364
cg18276223_TC21	4.54464	-3.36383	8.46516	0.00043078	0.808072	0.335373	chr12	124388372
cg23144234_TC21	-4.00563	-0.401398	-8.46339	0.000431196	0.808072	-0.612207	chr18	400590
cg10603140_TC21	2.55059	0.629364	8.45613	0.000432901	0.808072	0.401573	chr2	226969195
cg06248767_BC11	2.42242	-3.38395	8.45189	0.000433901	0.808072	0.178542	chr8	55939731
cg16604973_BC21	2.81617	-4.18875	8.4462	0.000435249	0.808072	0.109624	chr13	21671587	5UTR;exon_1	FGF9;FGF9	NM_002010.3;NM_002010.3
cg17352891_TC21	-3.90868	-0.548549	-8.44165	0.000436328	0.808072	-0.545514	chr12	24483691
cg20059982_BC21	3.19883	-2.05764	8.43206	0.000438617	0.808072	0.377414	chr1	93614136	TSS200	BCAR3	NM_001261410.2
cg13375791_BC21	-3.19182	-1.93019	-8.42489	0.000440335	0.808072	-0.338611	chr9	5879848
cg16871333_BC21	-2.22928	1.96652	-8.42384	0.000440589	0.808072	-0.246041	chr11	108958274
cg06225799_BC21	-2.13733	-0.664969	-8.41925	0.000441693	0.808072	-0.342498	chr7	114420437
cg11737298_TC21	3.00932	0.0242941	8.41856	0.000441861	0.808072	0.472473	chr11	132347501
cg18496841_TC11	2.7303	1.09617	8.41476	0.000442778	0.808072	0.391821	chr8	1546859
cg14790115_BC21	-2.3246	-0.204863	-8.41392	0.000442982	0.808072	-0.388145	chr13	76937783
cg08864904_BC21	-3.5113	-1.17973	-8.40094	0.00044614	0.808072	-0.464728	chr8	78560390
cg09382220_TC21	-4.01736	1.24014	-8.40077	0.000446181	0.808072	-0.59383	chr8	101532014
cg04260202_BC21	-2.96555	1.46921	-8.39918	0.000446569	0.808072	-0.397569	chr13	51524421
cg21436971_TC21	-3.25711	0.658964	-8.38817	0.00044927	0.808072	-0.432507	chr5	107809569
cg17003143_TC21	-2.81031	2.76704	-8.38632	0.000449728	0.808072	-0.21848	chr14	103108314
cg01160241_TC21	2.77672	-3.50426	8.38312	0.000450517	0.808072	0.148351	chr10	71398196
cg26018685_BC11	-4.05928	2.67632	-8.37975	0.00045135	0.808072	-0.350677	chr12	46269877	TSS1500;TSS1500;TSS1500;TSS1500	SLC38A1;SLC38A1;SLC38A1;SLC38A1	NM_001278387.2;NM_030674.4;NM_001278388.2;NM_001077484.2
cg22304255_TC11	-2.68406	-3.00544	-8.37804	0.000451773	0.808072	-0.191358	chr6	30007427
cg21501358_TC21	3.92426	-3.00543	8.37679	0.000452084	0.808072	0.317576	chr18	32773017	5UTR;exon_1	KLHL14;KLHL14	NM_020805.3;NM_020805.3
cg10758902_TC11	-2.29166	3.19473	-8.3715	0.000453397	0.808072	-0.138583	chr11	65792703
cg18252288_BC21	2.29942	-3.1053	8.35058	0.000458642	0.808072	0.167322	chr16	89443287
cg19561076_BC21	-2.33462	-1.94312	-8.33936	0.000461484	0.808072	-0.23336	chr2	17060086
cg20060284_TC21	-3.24223	-1.38514	-8.33692	0.000462106	0.808072	-0.448879	chr2	36562333
cg19910279_BC21	-3.3433	-0.579854	-8.33496	0.000462605	0.808072	-0.513683	chr3	194522778
cg16430915_BC21	2.48191	2.04737	8.33232	0.00046328	0.808072	0.276326	chr20	3810492
cg21995304_TC11	3.77971	-2.61614	8.30745	0.000469684	0.808072	0.363813	chr6	10391004
cg22794796_TC21	2.94745	1.85536	8.30382	0.000470629	0.808072	0.352335	chr1	39541804	exon_7;exon_8;exon_8;exon_8;exon_8	PPIEL;PPIEL;PPIEL;PPIEL;PPIEL	NR_003929.2;NR_144354.1;NR_144355.1;NR_144356.1;NR_144357.1
ch.2.346154R_BC21	-3.25738	-4.22899	-8.30252	0.000470966	0.808072	-0.0994955	chr2	11970960
cg23138589_BC21	2.47343	-2.03104	8.29421	0.000473136	0.808072	0.289275	chr17	83151582
cg21510164_BC21	2.4413	-2.88173	8.29125	0.000473913	0.808072	0.185233	chr3	5426474
cg14108567_BC11	2.99336	-1.59905	8.28214	0.000476311	0.808072	0.373472	chr12	8564891
cg00652039_BC21	-2.81776	0.991816	-8.27994	0.000476894	0.808072	-0.414727	chr14	26394758
cg16670492_BC21	5.2348	-1.87419	8.27186	0.000479034	0.808072	0.630615	chr11	78561221
cg23138587_TC21	2.19086	0.0521109	8.26834	0.000479973	0.808072	0.37029	chr17	83151544
cg02012483_TC11	2.91262	2.4108	8.26796	0.000480073	0.808072	0.296083	chr6	30163793	exon_1	TRIM15	NM_033229.3_8
cg06118514_BC21	2.65269	1.0501	8.26293	0.000481417	0.808072	0.394547	chr4	8617133
cg26566848_BC21	-3.1001	-2.21269	-8.25181	0.000484399	0.808072	-0.31503	chr17	29007705	TSS1500	SEZ6	NM_001290202.2
cg00819317_BC21	-3.61891	-1.65023	-8.23937	0.000487765	0.808072	-0.434062	chr5	38807845
cg18719939_TC21	2.68726	-3.30006	8.22764	0.000490966	0.808072	0.180633	chr3	48507875
cg10007031_BC21	-2.35742	1.253	-8.22181	0.000492563	0.808072	-0.334607	chr6	117341870
cg20197819_BC21	-2.23415	1.72347	-8.21368	0.000494805	0.808072	-0.301745	chr1	117031704
cg27017993_BC11	-2.42211	0.8333	-8.20979	0.000495882	0.808072	-0.358155	chr14	74347337	TSS1500	VRTN	NM_018228.3
cg16892627_BC21	2.11494	-1.11423	8.197	0.00049944	0.808072	0.317446	chr6	150876850
cg23704111_BC21	5.36471	-0.656863	8.18546	0.000502675	0.808072	0.742404	chr2	52863068
cg18016464_TC21	-3.08289	-1.4908	-8.18408	0.000503064	0.808072	-0.407899	chr12	4277308	TSS1500	CCND2-AS1	NR_125790.1
cg13028376_BC21	-3.4524	2.14998	-8.18238	0.000503544	0.808072	-0.396806	chr2	37838090
cg05308498_BC21	-3.92572	0.646798	-8.16156	0.000509461	0.808072	-0.594166	chr10	60414841
cg08093099_TC21	2.50294	-2.45275	8.14935	0.000512967	0.808072	0.244396	chr5	174338403
cg15569728_BC21	2.93674	-3.10075	8.13797	0.000516263	0.808072	0.230956	chr10	110609919
cg17751646_BC21	2.85758	-2.08642	8.13644	0.000516707	0.808072	0.342634	chr2	169933366
cg25254785_BC21	2.33289	-0.631865	8.09695	0.000528352	0.808072	0.373467	chr20	40008489	exon_3;exon_3	LINC01370;LINC01370	NR_109936.1;NR_109937.1
cg20677901_BC11	2.65523	-5.55965	8.08956	0.000530567	0.808072	0.0400933	chr1	3651646	TSS1500;TSS1500;TSS1500;TSS1500;TSS1500;TSS1500	TP73;TP73;TP73;TP73;TP73;TP73	NM_001204186.2;NM_001204188.2;NM_001204187.2;NM_001204185.2;NM_001204184.2;NM_005427.4
cg19733938_TC21	3.50815	0.894876	8.08636	0.000531528	0.808072	0.509416	chr14	102044023	exon_70	DYNC1H1	NM_001376.5
cg08008346_BC21	2.7614	1.72122	8.07396	0.000535277	0.808072	0.337875	chr17	6669308
cg17629586_BC21	-2.16823	-2.60778	-8.07027	0.000536395	0.808072	-0.187187	chr12	52976975
cg00358551_BC21	-3.04883	2.13297	-8.06726	0.000537312	0.808072	-0.316053	chr15	89625479	exon_20;exon_20	TICRR;TICRR	NM_001308025.1;NM_152259.4
cg03640000_BC21	2.48148	-1.93532	8.065	0.000538002	0.808072	0.309	chr2	202090836	exon_3;exon_3	KIAA2012;KIAA2012	NM_001277372.4;NM_001367720.2
cg16334555_TC21	3.13506	-1.04834	8.06387	0.000538347	0.808072	0.484602	chr11	35927280
cg12279702_TC21	-2.64671	0.39301	-8.06144	0.000539091	0.808072	-0.413147	chr12	87866645
cg11975385_BC21	3.6052	-1.57331	8.05711	0.000540418	0.808072	0.490348	chr6	140270028
cg16025685_BC11	2.32784	-2.60247	8.04292	0.000544796	0.808072	0.215657	chr12	62935543	TSS1500	PPM1H	NM_020700.2
cg21807262_BC21	3.09562	-2.15102	8.04017	0.000545649	0.808072	0.329296	chr14	81246672
cg03367643_BC21	-2.52104	0.470487	-8.03756	0.000546459	0.808072	-0.410752	chr11	130783931
cg15672209_TC21	2.81427	1.22938	8.03378	0.000547637	0.808072	0.392495	chr10	120978046
cg16084945_TC21	-2.76807	-2.19921	-8.03122	0.000548437	0.808072	-0.331956	chr6	93799263
cg15949553_TC21	-2.61939	-1.61293	-8.02801	0.000549439	0.808072	-0.318581	chr5	142500104
cg26382799_BC21	-2.2191	2.81176	-8.02645	0.000549928	0.808072	-0.19492	chr17	39097256
cg03771029_TC21	3.56137	-1.75093	8.02315	0.000550965	0.808072	0.446976	chr10	28387361
cg27474855_TC21	2.32131	0.539156	8.01758	0.000552716	0.808072	0.376744	chr2	1988115
cg03118485_BC21	-2.2802	1.98346	-8.01683	0.000552955	0.808072	-0.260867	chr15	50993709
cg11462252_TC21	-2.41591	-1.43098	-8.01675	0.000552978	0.808072	-0.337789	chr5	168712602
cg12619377_BC21	-2.52221	1.62447	-8.01617	0.000553162	0.808072	-0.305989	chr8	25180309
cg09337141_TC21	4.3031	-1.60941	8.01602	0.00055321	0.808072	0.538902	chr2	196759515
cg15052682_TC21	4.41613	-0.216277	8.00859	0.000555561	0.808072	0.638976	chr10	98142238
cg23090873_BC21	3.8289	-1.22756	8.00671	0.000556157	0.808072	0.543216	chr12	95608822
cg07830472_TC21	-2.64341	-1.93038	-8.00341	0.000557205	0.808072	-0.277066	chr7	98354604
cg05818809_BC21	2.60879	1.28229	8.00329	0.000557245	0.808072	0.359972	chr4	82792911
cg19271210_BC21	3.09828	-1.04842	7.99942	0.00055848	0.808072	0.431298	chr14	22084320
cg27273310_BC21	2.03819	1.82817	7.98742	0.000562326	0.808072	0.229035	chr10	129844649	TSS1500	MIR4297	NR_036179.1
cg03845696_TC21	2.67115	0.866175	7.98592	0.000562807	0.808072	0.386093	chr15	72050316
cg08199544_BC11	2.56793	3.42572	7.98541	0.000562972	0.808072	0.172125	chr5	140303	exon_3	PLEKHG4B	NM_052909.5
cg14569040_TC21	-4.76292	-1.48964	-7.98274	0.000563834	0.808072	-0.573356	chr17	56635751
cg26310273_BC21	3.08249	-2.96081	7.98251	0.000563909	0.808072	0.28991	chr3	55343392
cg12291343_BC21	-2.4638	2.19831	-7.97046	0.000567814	0.808072	-0.301059	chr9	127634868
cg16023943_TC11	2.14622	-0.290731	7.96907	0.000568267	0.808072	0.337268	chr10	27252402	TSS200	LRRC37A6P	NR_003525.2
cg25209132_BC21	3.29997	2.42463	7.96544	0.000569452	0.808072	0.321652	chr20	61394357
cg12082522_BC21	-3.92115	-2.18506	-7.96432	0.00056982	0.808072	-0.419709	chr15	89837023
cg25613227_TC11	2.20637	1.59528	7.96418	0.000569864	0.808072	0.258793	chr17	34155798
cg25970803_TC11	2.48911	2.38891	7.95799	0.000571892	0.808072	0.215761	chr21	45637885
cg24923920_TC21	-2.7718	1.94005	-7.95641	0.000572412	0.808072	-0.376196	chr2	192149203
cg20142595_TC21	3.7823	-0.728704	7.95594	0.000572565	0.808072	0.570527	chr3	185552764	TSS200	LIPH	NM_139248.3
cg14998896_BC21	2.0363	-2.46049	7.95522	0.000572803	0.808072	0.217407	chr3	185362430	TSS1500	MAP3K13	NM_004721.5
cg18030833_BC21	2.07949	-4.37082	7.95457	0.000573018	0.808072	0.103847	chr3	137771951	exon_1	LINC01210	NR_109987.1
cg20086779_BC21	-2.65643	1.25228	-7.95423	0.000573129	0.808072	-0.379361	chr13	51154735
cg16354694_TC21	-3.36197	-0.239743	-7.95116	0.000574142	0.808072	-0.516636	chr4	53932944
cg11854102_BC21	3.52338	-3.40043	7.95112	0.000574156	0.808072	0.237894	chr7	147034278
cg01499815_TC11	-4.4812	-3.80399	-7.95091	0.000574223	0.808072	-0.289682	chr6	29927297	TSS200	HCG4B	NR_001317.3_7
cg19610750_BC11	2.52566	-3.67842	7.94296	0.000576856	0.808072	0.131605	chr2	230850280
cg04885072_BC21	2.73546	-2.39508	7.9412	0.000577439	0.808072	0.279568	chr12	16360075
cg24107192_TC11	2.58559	2.50782	7.93322	0.000580098	0.808072	0.246126	chr17	4972818	exon_14;exon_15;exon_14;exon_15	CAMTA2;CAMTA2;CAMTA2;CAMTA2	NM_001171166.2;NM_001171167.2;NM_001171168.2;NM_015099.4
cg01845036_BC21	-3.4241	-3.42563	-7.92506	0.00058283	0.808072	-0.199199	chr5	142472512
cg13325481_BC21	-2.72397	1.89586	-7.92356	0.000583336	0.808072	-0.321426	chr2	158487131
cg25785684_BC21	2.62335	-1.92903	7.9229	0.000583556	0.808072	0.29399	chr1	47558802
cg14022452_BC21	-3.74024	-3.09972	-7.91763	0.000585334	0.808072	-0.271962	chr9	100111335
cg17979814_TC21	2.63406	1.74406	7.91756	0.000585357	0.808072	0.304714	chr1	39615394
cg14862207_TC11	-5.67044	-1.53268	-7.91643	0.000585737	0.808072	-0.668525	chr17	38559562
cg19166896_TC21	3.88468	0.252608	7.91182	0.000587298	0.808072	0.564914	chr15	91867126
cg00728996_BC21	-2.57476	-0.812931	-7.91057	0.000587722	0.808072	-0.365758	chr6	169178013
cg09437283_BC21	-2.11062	-0.614959	-7.90949	0.000588089	0.808072	-0.330823	chr3	12966596
cg21239997_BC21	5.63058	-1.62833	7.90684	0.00058899	0.808072	0.673555	chr2	24175650
cg18520436_TC11	3.33931	-4.75912	7.90652	0.000589098	0.808072	0.0853475	chr13	25468961
cg17289627_BC21	-3.09587	-0.252625	-7.90549	0.00058945	0.808072	-0.496211	chr15	70921547
cg23037471_BC21	-2.77608	-0.383507	-7.90378	0.000590031	0.808072	-0.441262	chr5	19855258
cg07242386_BC21	2.68121	-2.16835	7.90023	0.000591244	0.808072	0.290303	chr4	153539030
cg18054399_BC21	3.64551	-0.759749	7.89953	0.000591481	0.808072	0.545284	chr12	108701319	exon_2;exon_2;5UTR;exon_2;5UTR	CORO1C;CORO1C;CORO1C;CORO1C;CORO1C	NM_001105237.2;NM_001276471.2;NM_001276471.2;NM_014325.4;NM_014325.4
cg01156747_TC21	-6.42015	2.04905	-7.89731	0.000592242	0.808072	-0.786954	chr7	120659
cg08087397_BC21	-2.79488	1.64531	-7.8951	0.000592999	0.808072	-0.349465	chr5	68549270
cg05483731_TC11	2.17577	2.46154	7.89214	0.000594014	0.808072	0.19788	chr12	132268895
cg26837962_TC21	-2.41531	2.44572	-7.89057	0.000594556	0.808072	-0.260325	chr16	15519251
cg03940088_BC21	2.88342	-2.00493	7.88763	0.000595565	0.808072	0.349702	chr22	44085768
cg27392413_BC21	3.32203	-0.0674132	7.88527	0.00059638	0.808072	0.507917	chr11	12270387
cg23213327_TC21	-2.73432	1.07954	-7.88425	0.000596735	0.808072	-0.391137	chr2	6876378	TSS1500	RSAD2	NM_080657.5
cg17437261_BC21	-2.04121	3.29674	-7.88075	0.000597946	0.808072	-0.179651	chr7	157348692
cg18055288_TC21	3.32025	-1.3198	7.88016	0.000598148	0.808072	0.464529	chr10	23065846
cg06872548_BC21	2.47051	-3.17725	7.87648	0.000599426	0.808072	0.188924	chr17	80743183
cg12460423_TC21	3.69834	0.93382	7.87628	0.000599496	0.808072	0.532059	chr8	40482111
cg17128666_BC21	3.71842	-0.87792	7.87478	0.000600017	0.808072	0.568338	chr8	55772047	TSS1500;TSS1500;TSS1500	TGS1;TGS1;TGS1	NM_001317902.2;NM_001363184.2;NM_024831.8
cg00808502_BC21	2.18144	0.219268	7.87467	0.000600055	0.808072	0.349863	chr7	81299999
cg19120064_BC21	-5.55479	0.224118	-7.8682	0.000602309	0.808072	-0.759535	chr10	13707285
cg20331980_BC21	-2.53791	0.47002	-7.86271	0.000604231	0.808072	-0.40668	chr6	149233367
cg21173089_TC21	2.45943	1.42013	7.86215	0.000604426	0.808072	0.335891	chr16	14304882
cg20622669_BC21	-3.41477	1.73975	-7.85633	0.000606471	0.808072	-0.434087	chr6	127972140
cg11758280_TC21	-3.36095	1.98148	-7.85553	0.000606755	0.808072	-0.421231	chr20	9173220
cg10110356_BC21	-2.12659	-0.761816	-7.84724	0.000609684	0.808072	-0.331689	chr6	132961988
cg25089410_TC21	-2.80349	0.176098	-7.84644	0.000609968	0.808072	-0.45602	chr20	24704400
cg01837362_BC11	2.39309	-2.12135	7.84303	0.000611179	0.808072	0.223887	chr12	34340003
cg04641260_BC21	2.97675	-1.73682	7.83951	0.000612432	0.808072	0.373687	chr3	21748084
cg19545701_BC21	-3.4292	0.62129	-7.8385	0.000612793	0.808072	-0.509273	chr5	54742476
cg25731764_BC21	2.32829	-3.18254	7.83444	0.000614243	0.808072	0.159206	chr19	5346020
cg01568317_TC21	-2.34216	-0.578217	-7.83344	0.0006146	0.808072	-0.365039	chr14	74429208
cg18121713_TC21	-3.58224	-1.12484	-7.8324	0.000614972	0.808072	-0.515255	chr2	17557492
cg23520362_BC21	-2.55937	-1.33816	-7.82291	0.000618381	0.808072	-0.362971	chr7	41048102
cg05209272_BC21	3.04148	-2.04961	7.81736	0.000620384	0.808072	0.355077	chr3	108117439
cg04671106_TC21	-3.18291	0.468841	-7.81321	0.00062189	0.808072	-0.508262	chr3	25863550
cg22365132_TC21	4.29975	-0.573155	7.81218	0.000622265	0.808072	0.562737	chr6	5205308
cg13571112_BC21	-2.36906	1.31336	-7.80036	0.000626574	0.808072	-0.3373	chr9	33329375
cg07214406_BC21	3.11644	-0.73263	7.79079	0.000630089	0.808072	0.478912	chr1	15985743
cg10299161_BC21	-2.08574	1.67816	-7.7868	0.000631563	0.808072	-0.262584	chr1	65196191
cg18942934_TC11	3.73393	-0.493823	7.78574	0.000631954	0.808072	0.570334	chr6	32879985
cg02636246_BC21	-2.32349	1.54347	-7.77323	0.000636604	0.808072	-0.305147	chr10	69102641
cg21261608_BC21	2.91402	-1.84927	7.76813	0.000638508	0.808072	0.336005	chr2	26179297	TSS1500	GAREM2	NM_001191033.2
cg05152903_TC21	3.05107	0.736306	7.76008	0.000641534	0.808072	0.449911	chr12	10719619
cg05897020_TC21	-2.73263	0.00366236	-7.7586	0.00064209	0.808072	-0.440501	chr6	123637202	TSS1500;TSS1500;TSS1500;TSS1500;TSS1500	TRDN;TRDN;TRDN;TRDN;TRDN	NM_001256022.2;NM_001256021.2;NM_001256020.2;NM_001251987.2;NM_006073.4
cg22422090_TC21	-2.43383	-2.29886	-7.75854	0.000642113	0.808072	-0.230998	chr5	137689035
cg14146740_BC11	2.72235	-4.37999	7.75825	0.000642222	0.808072	0.080932	chr6	50850711
cg09618197_TC21	3.77828	-2.44279	7.75681	0.000642765	0.808072	0.3372	chr6	5152234
cg08692903_TC21	2.36765	-1.18649	7.75557	0.000643234	0.808072	0.353168	chr16	85390947
cg19836283_TC21	3.18305	-3.74113	7.7528	0.000644281	0.808072	0.151202	chr15	68432351	TSS200	ITGA11	NM_001004439.2
cg18922874_TC21	-2.6144	2.18051	-7.7434	0.000647852	0.808072	-0.278407	chr14	23566596	5UTR;exon_3;exon_3;exon_3;exon_3;exon_3	AP1G2;AP1G2;AP1G2;AP1G2;AP1G2;AP1G2-AS1	NM_001354681.2;NM_001354681.2;NM_003917.5;NR_148937.2;NR_148938.2;NR_110555.1
cg13334579_BC21	2.44506	0.33862	7.74258	0.000648164	0.808072	0.371006	chr21	38639936
cg08279862_TC21	-1.98642	3.1404	-7.73872	0.000649637	0.808072	-0.144306	chr6	154880095
cg13167196_TC21	2.80632	-1.82854	7.73802	0.000649904	0.808072	0.350036	chr2	189533878
cg09740554_TC21	2.53615	-4.39821	7.73053	0.000652779	0.808072	0.102411	chr2	47404006
cg00325112_TC21	-3.06705	0.156741	-7.72694	0.00065416	0.808072	-0.499291	chr1	93169008
cg06734985_BC21	-2.26663	2.53886	-7.72164	0.000656205	0.808072	-0.244791	chr11	26827954
cg09775570_BC21	2.45213	-2.01567	7.72079	0.000656533	0.808072	0.327718	chr10	112783852
cg05068615_BC21	2.55819	-1.01087	7.71934	0.000657098	0.808072	0.398456	chr11	1503992
cg04372457_BC21	-2.17371	-2.68295	-7.71823	0.000657526	0.808072	-0.19532	chr12	15337490
cg17398595_BC21	2.71386	-1.43522	7.71499	0.000658783	0.808072	0.361006	chr9	17578727	TSS1500	SH3GL2	NM_003026.5
cg12441651_BC21	2.44169	-4.28388	7.70909	0.000661084	0.808072	0.0857912	chr8	38380321
cg11867016_TC21	-2.18871	-1.41834	-7.70413	0.000663022	0.808072	-0.278531	chr4	128601578
cg23991104_BC21	-2.72749	-2.8069	-7.70146	0.000664068	0.808072	-0.226268	chr19	5046836
cg23998629_BC21	2.09089	0.40288	7.69959	0.000664802	0.808072	0.343752	chr8	19495225
cg01766743_TC21	-2.91744	-1.35421	-7.69191	0.000667828	0.808072	-0.394393	chr12	24455585
cg01402095_BC21	-2.65746	-2.50572	-7.69053	0.000668373	0.808072	-0.246428	chr16	68491562
cg17578969_TC21	2.25754	2.14184	7.68448	0.000670772	0.808072	0.236484	chr5	67035214
cg07432009_TC21	4.95839	-1.35564	7.67653	0.000673937	0.808072	0.693187	chr1	1883760
cg15438476_BC21	-4.35519	-1.29403	-7.67375	0.000675051	0.808072	-0.571976	chr12	87816071
cg05276184_TC21	3.21416	1.87241	7.67302	0.000675343	0.808072	0.365541	chr15	63080639
cg17790163_BC21	-2.75525	-1.45494	-7.66855	0.000677136	0.808072	-0.337711	chr4	119678947
cg11619684_BC21	2.18397	-1.53609	7.66155	0.000679952	0.808072	0.273098	chr17	21119589
cg17000908_BC21	-3.84679	-2.41212	-7.64951	0.000684834	0.808072	-0.343387	chr17	44794941
cg06807726_BC21	-2.76232	1.9849	-7.64929	0.000684924	0.808072	-0.313816	chr18	76378740
cg22716667_BC21	2.03074	1.15366	7.64853	0.000685234	0.808072	0.295912	chr17	56108847
cg04302051_BC21	-2.73142	-5.16812	-7.64434	0.000686944	0.808072	-0.0392897	chr2	233566331
cg22787894_TC21	-2.14282	2.17291	-7.64374	0.000687188	0.808072	-0.234611	chr19	30612942
cg17646721_BC21	2.35233	0.379963	7.64312	0.000687443	0.808072	0.366125	chr2	79970670
cg22607707_TC21	-2.42713	1.78281	-7.63503	0.00069076	0.808072	-0.271843	chr12	87827383
cg17727159_TC21	-4.39894	-1.78934	-7.63223	0.00069191	0.808072	-0.477801	chr3	119295978
cg24003322_TC21	-2.50227	-0.617985	-7.6308	0.0006925	0.808072	-0.398837	chr6	137475318
cg25113407_TC21	2.21334	-0.727878	7.62713	0.000694015	0.808072	0.353801	chr3	134332384
cg20172531_BC21	2.25476	1.22594	7.62298	0.000695735	0.808072	0.295495	chr2	42513811
cg25730803_TC21	3.04976	0.142576	7.62139	0.000696398	0.808072	0.485101	chr22	42754784
cg20238678_BC21	-3.06715	-1.8762	-7.61997	0.000696985	0.808072	-0.3467	chr7	18508955	TSS1500;TSS1500	HDAC9;HDAC9	NM_001204147.3;NM_001204148.3
cg23286295_TC11	2.49098	1.10005	7.60719	0.000702324	0.808072	0.367826	chr19	48171674	TSS1500;TSS1500;TSS1500;TSS1500;TSS1500;TSS1500;TSS1500;TSS1500;TSS1500;TSS1500;TSS1500	LIG1;LIG1;LIG1;LIG1;LIG1;LIG1;LIG1;LIG1;LIG1;LIG1;LIG1	NM_000234.3;NM_001320970.2;NM_001289064.2;NM_001320971.2;NM_001289063.2;NR_135497.2;NR_110296.2;NR_135500.2;NR_135498.2;NR_135499.2;NR_135501.2
cg24856673_TC21	-2.77895	-2.42964	-7.59686	0.000706672	0.808072	-0.233475	chr12	1907968	exon_5	CACNA2D4	NM_172364.5_2
cg20607798_TC11	3.15716	-2.5895	7.59365	0.000708031	0.808072	0.230142	chr8	57142609
cg04222184_TC21	2.33544	-3.20554	7.58835	0.000710281	0.808072	0.145229	chr7	47536060
cg21891119_TC21	-3.70762	-2.69332	-7.5835	0.000712344	0.808072	-0.283165	chr16	86478067
cg03507534_BC21	-2.21342	-0.231017	-7.58298	0.000712569	0.808072	-0.362747	chr1	36324336	TSS1500;TSS200;TSS1500	EVA1B;EVA1B;EVA1B	NM_001304762.2;NM_018166.3;NR_130899.2
cg22700685_BC21	3.03596	0.613744	7.57712	0.000715075	0.808072	0.481302	chr17	53702451
cg00232402_BC21	-2.26808	-1.1648	-7.57239	0.000717104	0.808072	-0.338714	chr18	79625290
cg10200168_BC12	5.49973	2.08157	7.57044	0.000717942	0.808072	0.493878	chr12	124443167
cg21868798_BC11	-2.54349	0.305264	-7.56941	0.000718389	0.808072	-0.389709	chr1	199512271
cg02631512_BC21	-2.4518	-0.729469	-7.56935	0.000718413	0.808072	-0.384427	chr2	31258354
cg21470848_BC21	2.52601	-2.43088	7.56854	0.000718762	0.808072	0.244246	chr16	49492318
cg06042015_TC21	-2.25232	-3.59626	-7.56518	0.000720211	0.808072	-0.112521	chr3	196196794
cg06100126_BC21	2.2142	0.740729	7.55857	0.000723078	0.808072	0.335213	chr4	1244885
cg19548502_BC21	-3.9219	0.434801	-7.55416	0.000724996	0.808072	-0.572703	chr7	11523051
cg12667152_BC21	-2.09274	0.929003	-7.55411	0.000725018	0.808072	-0.315119	chr11	86173124
cg09168785_TC21	2.8721	0.567401	7.55341	0.000725323	0.808072	0.432525	chr14	70656697
cg10305974_BC21	3.79885	0.154283	7.55277	0.0007256	0.808072	0.574762	chr6	139978154
cg01547631_BC21	2.37783	-2.95553	7.55216	0.000725869	0.808072	0.175113	chr1	164780884
cg19743789_BC21	2.66919	-2.02204	7.55012	0.000726757	0.808072	0.337111	chr14	24431701	exon_3;exon_3;exon_3	KHNYN;KHNYN;KHNYN	NM_001290256.2;NM_001290257.2;NM_015299.3
cg10003963_BC21	-2.40935	-3.44103	-7.54133	0.00073061	0.808072	-0.0691039	chr6	116847544
cg21265427_TC21	-2.38107	1.82005	-7.5413	0.000730625	0.808072	-0.280497	chr17	40833187	exon_2;exon_2;exon_2	KRT10-AS1;KRT10-AS1;KRT10-AS1	NR_160886.1;NR_160887.1;NR_160888.1
cg17655415_BC21	-4.22676	-0.750685	-7.53836	0.00073192	0.808072	-0.524634	chr10	88042802
cg12773508_BC21	2.57481	-2.88994	7.53721	0.000732427	0.808072	0.189559	chr21	37565817
cg24600608_TC22	3.21103	-1.22012	7.53699	0.000732524	0.808072	0.431263	chr4	20883913
cg05598010_BC21	-2.47048	2.16565	-7.53564	0.000733119	0.808072	-0.258424	chr1	1326417
cg25379594_TC21	-2.66831	-0.0299092	-7.53205	0.000734705	0.808072	-0.426546	chr4	68464189
cg21335600_TC21	-2.32198	-0.0024852	-7.53131	0.000735032	0.808072	-0.37619	chr13	48907954
cg12983664_BC21	3.09464	2.57875	7.52751	0.000736717	0.808072	0.267551	chr13	109788668
cg22214889_TC21	2.11031	-1.33158	7.52737	0.000736779	0.808072	0.296774	chr20	50794291	TSS1500;TSS1500;TSS1500	BCAS4;BCAS4;BCAS4	NM_198799.4;NM_001010974.2;NM_017843.4
cg12912019_BC21	-2.55093	2.11729	-7.52629	0.00073726	0.808072	-0.277505	chr5	6774882
cg01993141_BC21	-2.1816	2.69311	-7.51964	0.000740223	0.808072	-0.188034	chr20	3825541	exon_3;3UTR;exon_3;3UTR;exon_3;3UTR	AP5S1;AP5S1;AP5S1;AP5S1;AP5S1;AP5S1	NM_001204446.2;NM_001204446.2;NM_001204447.2;NM_001204447.2;NM_018347.3;NM_018347.3
cg07624066_TC21	-2.61192	-2.38619	-7.51861	0.000740681	0.808072	-0.257804	chr5	4375065
cg09959817_BC21	-4.37475	-1.72468	-7.51538	0.000742128	0.808072	-0.489442	chr10	48526551
cg14582124_TC21	2.10968	-3.71565	7.51506	0.00074227	0.808072	0.122675	chr10	3777089	3UTR;exon_4;3UTR;exon_3;3UTR;exon_4;exon_4	KLF6;KLF6;KLF6;KLF6;KLF6;KLF6;KLF6	NM_001160124.2;NM_001160124.2;NM_001160125.2;NM_001160125.2;NM_001300.6;NM_001300.6;NR_027653.2
cg22156456_BC21	-2.30993	-1.02248	-7.51462	0.000742469	0.808072	-0.326558	chr17	41687987	TSS1500	EIF1	NM_005801.4
cg08767838_BC21	2.48434	2.2559	7.513	0.000743197	0.808072	0.243366	chr20	63578289
cg21376454_TC21	3.76458	0.209719	7.50205	0.000748127	0.808072	0.567299	chr17	64126171
cg22924670_BC21	-3.26838	0.49118	-7.50147	0.000748389	0.808072	-0.495982	chr3	173739827
cg08453194_TC11	3.72776	-2.83867	7.50122	0.000748501	0.808072	0.289366	chr6	41936660	exon_4;exon_3;exon_3;exon_4;exon_4;exon_4	CCND3;CCND3;CCND3;CCND3;CCND3;CCND3	NM_001136017.3;NM_001136125.3;NM_001136126.3;NM_001287427.2;NM_001287434.2;NM_001760.5
cg05290086_BC22	-3.3342	0.0922354	-7.50076	0.00074871	0.808072	-0.533901	chr3	102174631
cg06535324_BC21	2.47428	-1.54017	7.49859	0.000749694	0.808072	0.323671	chr6	28587876	TSS1500	ZBED9	NM_052923.2_2
cg24829369_BC21	2.09134	-3.57771	7.49811	0.000749911	0.808072	0.117024	chr19	56638072
cg01759909_TC11	3.63408	-2.25319	7.49742	0.000750225	0.808072	0.31453	chr17	78268459
cg22533992_TC21	-5.6082	0.118258	-7.49719	0.00075033	0.808072	-0.682229	chr8	118332665
cg22344709_BC21	2.74835	-0.471837	7.49345	0.00075203	0.808072	0.428136	chr20	63820046
cg09790325_BC21	-2.03561	-3.36465	-7.49209	0.000752651	0.808072	-0.128232	chr5	56607677	TSS1500	C5orf67	NR_161255.1
cg10891461_TC21	2.89353	-2.41222	7.49011	0.000753551	0.808072	0.311286	chr5	157827544
cg15936068_TC11	2.78948	2.16753	7.48869	0.000754199	0.808072	0.301114	chr6	73395154	exon_1	DDX43	NM_018665.3
cg15722751_TC21	-2.14191	-1.20425	-7.48465	0.000756048	0.808072	-0.323458	chr12	10099039	TSS200;TSS200;TSS200;TSS200;TSS200	CLEC1A;CLEC1A;CLEC1A;CLEC1A;CLEC1A	NM_001297750.2;NM_001297751.2;NM_016511.4;NM_001297748.2;NM_001297749.2
cg06125455_BC21	-2.38551	-2.58904	-7.48083	0.000757801	0.808072	-0.196625	chr5	58813350
cg05263732_TC21	1.95341	0.61531	7.47481	0.00076057	0.808072	0.314414	chr16	73386940	exon_1	LINC01568	NR_038234.1
cg01262952_BC21	-2.37504	-1.62713	-7.46887	0.000763315	0.808072	-0.31339	chr10	90921157	TSS200	ANKRD1	NM_014391.3
cg16615154_TC11	4.22768	-2.3473	7.46061	0.000767155	0.808072	0.351483	chr6	40599814
cg15138238_TC21	-2.62512	-0.453112	-7.45945	0.000767693	0.808072	-0.414407	chr20	3174843	TSS1500;TSS1500;TSS1500;TSS1500;TSS1500;TSS1500;TSS1500	LZTS3;LZTS3;LZTS3;LZTS3;LZTS3;LZTS3;LZTS3	NM_001365618.1;NM_001282533.2;NM_001388190.1;NM_001367609.1;NM_001388192.1;NM_001388189.1;NM_001388193.1
cg04074398_BC21	2.55447	-0.276294	7.45815	0.000768303	0.808072	0.402678	chr13	102869976
cg24276315_BC21	3.29558	0.635086	7.45637	0.000769132	0.808072	0.491569	chr1	8483176
cg26281470_BC21	4.26263	0.871114	7.45415	0.000770169	0.808072	0.520339	chr2	100925130
cg01951420_BC11	-2.38182	-4.08736	-7.45345	0.000770501	0.808072	-0.141526	chr3	121834974	5UTR;exon_1;5UTR;exon_1;5UTR;exon_1;exon_1;TSS1500;TSS1500	IQCB1;IQCB1;IQCB1;IQCB1;IQCB1;IQCB1;IQCB1;EAF2;EAF2	NM_001023570.4;NM_001023570.4;NM_001023571.4;NM_001023571.4;NM_001319107.2;NM_001319107.2;NR_134968.2;NM_001320041.2;NM_018456.6
cg01699740_BC11	2.48062	-2.04887	7.44901	0.000772582	0.808072	0.305954	chr11	123525778	5UTR;exon_1;5UTR;exon_1;5UTR;exon_1;5UTR;exon_1	GRAMD1B;GRAMD1B;GRAMD1B;GRAMD1B;GRAMD1B;GRAMD1B;GRAMD1B;GRAMD1B	NM_001286563.3;NM_001286563.3;NM_001387028.1;NM_001387028.1;NM_001387029.1;NM_001387029.1;NM_020716.4;NM_020716.4
cg16557966_BC21	2.98364	-3.01936	7.44766	0.000773218	0.808072	0.224765	chr11	69703314	exon_2	FGF19	NM_005117.3
cg23595477_BC21	-2.12064	1.56033	-7.4459	0.000774044	0.808072	-0.278753	chr12	2776135
cg11384466_TC21	-3.38599	-0.707674	-7.44574	0.00077412	0.808072	-0.505908	chr7	92831992
cg26283240_TC21	-3.54239	0.486823	-7.44384	0.000775014	0.808072	-0.560656	chr17	948693
cg23021638_TC21	-2.58701	1.16829	-7.44102	0.000776348	0.808072	-0.387718	chr3	136071024
cg00043075_TC21	3.30126	0.3423	7.44028	0.000776699	0.808072	0.51209	chr1	25029065
cg25983037_BC21	-2.7137	1.72108	-7.43757	0.00077798	0.808072	-0.299377	chr21	46208033
cg04947388_BC21	2.84327	-2.84406	7.43702	0.00077824	0.808072	0.23624	chr3	54344636
cg25849080_BC21	2.55084	-0.148277	7.43229	0.000780485	0.808072	0.410015	chr21	37646577
cg13982505_BC21	2.14427	1.1059	7.42866	0.000782216	0.808072	0.295857	chr2	232777384	TSS1500;TSS1500;TSS1500	KCNJ13;KCNJ13;KCNJ13	NM_002242.4;NM_001172416.1;NM_001172417.1
cg15027480_TC21	2.04856	0.765201	7.42593	0.000783522	0.808072	0.318235	chr20	61517742
cg07385221_BC21	-2.15995	1.69663	-7.4248	0.00078406	0.808072	-0.274386	chr5	82004710
cg21763827_TC21	2.75408	0.549262	7.42456	0.000784174	0.808072	0.442807	chr11	122421827
cg03764364_TC21	2.21225	1.1494	7.42419	0.000784353	0.808072	0.330022	chr10	29191622
cg01078179_BC21	-2.08675	2.53189	-7.42307	0.000784887	0.808072	-0.177766	chr1	93700898
cg26411747_BC21	2.56261	-3.45803	7.42212	0.000785345	0.808072	0.15155	chr12	129778419
cg14764792_TC21	-2.00112	2.82202	-7.41878	0.000786947	0.808072	-0.15833	chr6	106322878
cg23594475_TC21	2.65231	-1.92436	7.40806	0.000792117	0.808072	0.309344	chr7	101180824	TSS1500;TSS1500	NAT16;NAT16	NM_001369694.1;NM_198571.3
cg23445461_BC11	3.8575	-3.37569	7.4078	0.000792243	0.808072	0.268958	chr5	141485166	5UTR;exon_1;5UTR;exon_1;TSS200	PCDHGC4;PCDHGC4;PCDHGC4;PCDHGC4;PCDHGC4	NM_001386884.1;NM_001386884.1;NM_018928.3;NM_018928.3;NM_032406.1
cg11523071_TC21	-4.23507	0.0961873	-7.40658	0.000792831	0.808072	-0.598564	chr1	55695216
cg08544292_BC21	-2.47453	1.76344	-7.4047	0.000793745	0.808072	-0.285373	chr6	28417258
cg13138556_BC21	4.74561	-0.505994	7.39715	0.000797419	0.808072	0.655058	chr4	184114573
cg20055230_BC11	-2.47112	3.40385	-7.39624	0.000797864	0.808072	-0.151115	chr15	40810176	exon_5;exon_5;exon_5;exon_6	ZFYVE19;ZFYVE19;ZFYVE19;ZFYVE19	NM_001077268.2;NM_001258420.2;NM_001258421.2;NM_032850.5
cg26982321_BC21	2.8599	-3.23924	7.39528	0.000798332	0.808072	0.206512	chr6	137341951
cg02569849_TC21	2.7168	-3.06048	7.3871	0.000802338	0.808072	0.20255	chr2	25951354
cg10635396_BC21	-2.33858	-1.13589	-7.38333	0.000804193	0.808072	-0.350321	chr5	87753687
cg14868599_BC21	-2.22366	0.497549	-7.38289	0.000804412	0.808072	-0.351255	chr5	124663461
cg23885889_TC21	-2.11775	-1.01212	-7.38227	0.000804716	0.808072	-0.317139	chr10	19111436
cg17516660_TC21	6.33202	-0.430311	7.37913	0.000806268	0.808072	0.857106	chr17	56227572
cg17367616_BC11	3.82834	-2.64219	7.37629	0.000807675	0.808072	0.337579	chr12	27332495	TSS1500;TSS1500;TSS1500;TSS1500;TSS1500;TSS1500;TSS1500;TSS1500;TSS1500;TSS1500;TSS1500	ARNTL2;ARNTL2;ARNTL2;ARNTL2;ARNTL2;ARNTL2;ARNTL2;ARNTL2;ARNTL2;ARNTL2;ARNTL2	NM_001394529.1;NM_001394527.1;NM_001248004.3;NM_001394526.1;NM_001248002.3;NM_020183.6;NM_001394528.1;NM_001248005.3;NM_001248003.3;NM_001394525.1;NM_001394524.1
cg27215666_TC21	2.03963	1.98208	7.37577	0.000807933	0.808072	0.230963	chr8	30743445	TSS1500;TSS1500;TSS1500	UBXN8;UBXN8;UBXN8	NM_001282189.2;NM_001282199.2;NM_005671.4
cg18936216_BC21	2.50572	-1.93295	7.37504	0.000808294	0.808072	0.313669	chr3	69083509	TSS1500	ARL6IP5	NM_006407.4
cg24855846_BC21	-3.90368	-3.37032	-7.37174	0.000809932	0.808072	-0.191021	chr14	22977843	TSS1500	AJUBA	NM_198086.3
cg07660029_BC21	2.27882	2.35748	7.36997	0.000810813	0.808072	0.225544	chr1	86703704	exon_1;exon_1;TSS1500;TSS1500;TSS1500;TSS1500	CLCA4-AS1;CLCA4-AS1;SH3GLB1;SH3GLB1;SH3GLB1;SH3GLB1	NR_135837.1;NR_135838.1;NM_001206653.2;NM_016009.5;NM_001206652.2;NM_001206651.2
cg20513062_BC21	2.05834	-2.6733	7.36811	0.000811738	0.808072	0.181162	chr10	104835566
cg01906119_TC21	2.04187	-1.04369	7.36784	0.000811872	0.808072	0.307078	chr17	46130669
cg22678361_BC21	2.43982	0.479725	7.36563	0.000812978	0.808072	0.397509	chr17	7235755	exon_5;exon_5;exon_5;TSS1500	PHF23;PHF23;PHF23;DVL2	NM_001284517.2;NM_001284518.2;NM_024297.3;NM_004422.3
cg14091208_BC21	2.2928	-1.96573	7.3639	0.000813841	0.808072	0.255833	chr3	129003736	TSS1500	CFAP92	NM_001348520.2
cg03171969_BC21	-2.96873	1.52986	-7.35914	0.000816227	0.808072	-0.377577	chr2	96147251
cg01639435_BC21	-2.98099	0.943471	-7.35756	0.000817018	0.808072	-0.452271	chr1	177131656
cg06380818_BC21	-2.10996	1.82322	-7.35625	0.000817678	0.808072	-0.251476	chr11	67041728
cg06522324_BC21	-2.42924	-3.27131	-7.35455	0.000818533	0.808072	-0.150725	chr4	45453616
cg17469359_TC11	2.78365	-3.35526	7.35438	0.000818616	0.808072	0.278065	chr7	39354013
cg13777330_TC21	-2.54475	1.57665	-7.35297	0.000819326	0.808072	-0.329246	chr9	75942046
cg05880019_BC21	2.8631	-2.59052	7.35204	0.000819796	0.808072	0.286328	chr3	180872064
cg09185990_BC21	-2.46394	0.587657	-7.3508	0.000820421	0.808072	-0.347197	chr12	21937297
cg13900349_BC11	3.11453	2.9374	7.34963	0.000821014	0.808072	0.231954	chr7	158316867	exon_3;exon_3;exon_2;exon_3	PTPRN2;PTPRN2;PTPRN2;PTPRN2	NM_001308268.2;NM_002847.5;NM_130842.4;NM_130843.4
cg06206670_TC21	5.13681	0.618241	7.33766	0.000827087	0.808072	0.720971	chr13	112782250
cg27283943_BC21	-3.40446	-2.27368	-7.33496	0.000828465	0.808072	-0.353425	chr16	1332845	TSS1500;TSS1500;TSS1500;TSS1500	BAIAP3;BAIAP3;BAIAP3;BAIAP3	NM_001199099.2;NM_001199098.2;NM_001199097.2;NM_001286464.2
cg14465408_BC21	2.34011	-1.37409	7.33113	0.000830421	0.808072	0.349629	chr6	82270640
cg07776734_BC21	2.20439	-0.116384	7.33059	0.000830698	0.808072	0.357927	chr14	61711744
cg18537570_BC21	-2.3591	-2.38841	-7.32798	0.000832039	0.808072	-0.210354	chr13	79435703
cg12755949_TC21	-3.14226	0.511773	-7.32035	0.000835967	0.808072	-0.493557	chr10	77507547
cg01882886_TC21	-2.59257	-1.29628	-7.31884	0.000836743	0.808072	-0.377176	chr3	62949190
cg01955377_TC21	-3.0254	-1.12911	-7.3175	0.000837438	0.808072	-0.439191	chr2	187527524
cg03318906_BC21	2.90237	1.46762	7.31019	0.000841229	0.808072	0.378417	chr8	37897736
cg03163556_TC21	-2.13335	1.32794	-7.30792	0.000842409	0.808072	-0.294515	chr2	95316036
cg11885254_BC21	-2.94082	-1.06809	-7.3075	0.000842629	0.808072	-0.414994	chr7	149715631
cg08771076_TC21	-2.10335	-0.422558	-7.30584	0.000843498	0.808072	-0.333324	chr3	46371860
cg14379400_BC21	-2.96052	1.02854	-7.3025	0.00084524	0.808072	-0.411679	chr10	62973058
cg18176442_TC21	3.88275	-2.92854	7.30239	0.000845297	0.808072	0.332055	chr4	8145541
cg15227949_BC21	-2.19016	-3.49331	-7.29991	0.000846596	0.808072	-0.140125	chr2	18048043
cg19659420_TC21	2.4459	-2.42086	7.29878	0.000847186	0.808072	0.238648	chr3	69052741	TSS1500;TSS1500	TMF1;TMF1	NM_001363879.1;NM_007114.3
cg15690573_TC21	-2.06262	2.03945	-7.2941	0.000849645	0.808072	-0.231339	chr17	42460910	exon_2;exon_2;exon_2;exon_2;exon_2;exon_2;exon_2;exon_2;exon_2;exon_2;exon_2;exon_2;exon_2;exon_2;exon_2;exon_2;exon_2;exon_2;exon_2;exon_2;exon_2;exon_2;exon_2;exon_2;exon_2;exon_2;exon_2;exon_2;exon_2	ATP6V0A1;ATP6V0A1;ATP6V0A1;ATP6V0A1;ATP6V0A1;ATP6V0A1;ATP6V0A1;ATP6V0A1;ATP6V0A1;ATP6V0A1;ATP6V0A1;ATP6V0A1;ATP6V0A1;ATP6V0A1;ATP6V0A1;ATP6V0A1;ATP6V0A1;ATP6V0A1;ATP6V0A1;ATP6V0A1;ATP6V0A1;ATP6V0A1;ATP6V0A1;ATP6V0A1;ATP6V0A1;ATP6V0A1;ATP6V0A1;ATP6V0A1;ATP6V0A1	NM_001130020.3;NM_001130021.3;NM_001378522.1;NM_001378523.1;NM_001378530.1;NM_001378531.1;NM_001378532.1;NM_001378533.1;NM_001378534.1;NM_001378535.1;NM_001378536.1;NM_001378537.1;NM_001378538.1;NM_001378539.1;NM_001378540.1;NM_001378541.1;NM_001378542.1;NM_001378544.1;NM_001378545.1;NM_001378546.1;NM_001378547.1;NM_001378548.1;NM_001378550.1;NM_001378551.1;NM_001378552.1;NM_001378554.1;NM_001378…
cg07130898_BC21	-2.62517	-2.43438	-7.29268	0.000850395	0.808072	-0.263691	chr4	138898099
cg23208326_TC21	-4.97765	0.258302	-7.29204	0.000850732	0.808072	-0.685815	chr4	74284142
cg22721188_BC21	-3.13683	1.91801	-7.28897	0.000852352	0.808072	-0.370098	chr17	56707681
cg11145461_TC21	4.81413	-2.11685	7.28866	0.000852516	0.808072	0.501636	chr1	201506323	TSS1500;TSS1500;TSS1500	CSRP1-AS1;CSRP1-AS1;CSRP1-AS1	NR_160746.1;NR_160748.1;NR_160747.1
cg04659689_TC11	-2.70745	-3.60526	-7.28505	0.000854424	0.808072	-0.131398	chr7	2863743
cg11744075_TC21	2.56193	-0.27127	7.28471	0.000854608	0.808072	0.411064	chr1	44645763
cg21245092_BC21	-4.24107	-0.695468	-7.28416	0.000854899	0.808072	-0.606124	chr14	74347292	TSS1500	VRTN	NM_018228.3
cg20697992_BC21	-2.82141	-2.49596	-7.27885	0.000857717	0.808072	-0.25098	chr7	100545775
cg25579368_BC21	2.67263	-2.4518	7.27683	0.000858791	0.808072	0.256524	chr2	203910127
cg00096106_TC21	-2.45014	-1.88396	-7.27073	0.000862052	0.808072	-0.294464	chr5	100841105
cg07608033_BC21	2.24324	1.37214	7.27015	0.000862364	0.808072	0.31114	chr10	35768002
cg05196796_TC21	3.39448	-0.373074	7.25828	0.000868749	0.808072	0.525257	chr1	30982980
cg04708790_TC21	-2.08159	-2.07482	-7.25333	0.000871429	0.808072	-0.219916	chr12	112917870	exon_5;3UTR	OAS1;OAS1	NM_002534.4;NM_002534.4
cg12057634_BC21	-2.03118	-0.930233	-7.25172	0.000872301	0.808072	-0.314618	chr11	48052147
cg02364826_BC21	2.69823	-3.28049	7.24769	0.000874494	0.808072	0.190484	chr5	115543041	exon_2	FEM1C	NM_020177.3
cg25361621_TC21	3.53981	-1.4442	7.24698	0.000874879	0.808072	0.454362	chr18	59354893
cg21524602_BC21	4.40717	0.0680755	7.24614	0.000875341	0.808072	0.652587	chr10	62803867	TSS1500	ADO	NM_032804.6
cg00337198_BC21	-3.38275	-0.676351	-7.24284	0.000877138	0.808072	-0.49277	chr15	70802946
cg15248809_BC21	2.51048	1.61444	7.23845	0.000879542	0.808072	0.31908	chr16	13244843
cg26077342_TC21	-2.27363	1.76068	-7.23092	0.000883685	0.808072	-0.283953	chr7	114614860
cg24664855_TC21	-2.54503	-3.31984	-7.23061	0.000883854	0.808072	-0.164336	chr1	161706476	TSS1500;TSS1500;TSS1500;TSS1500;TSS1500;TSS1500;TSS1500;TSS1500;TSS1500	FCRLA;FCRLA;FCRLA;FCRLA;FCRLA;FCRLA;FCRLA;FCRLA;FCRLA	NM_001184871.2;NM_001184872.2;NM_001184873.2;NM_001184867.2;NM_001366196.2;NM_032738.4;NM_001366195.2;NM_001184870.2;NM_001184866.2
cg23639693_BC21	2.12103	-4.05756	7.2305	0.000883916	0.808072	0.16609	chr18	61733664
cg19440115_BC21	-3.00298	0.0978927	-7.22607	0.000886364	0.808072	-0.459798	chr15	67049672
cg07810282_TC11	2.50618	2.42911	7.22334	0.000887877	0.808072	0.229241	chr10	131260338	exon_4	TCERG1L	NM_174937.4
cg00095138_BC21	-4.24716	-1.86226	-7.22304	0.000888042	0.808072	-0.433945	chr4	153234363
cg19225360_TC21	2.85752	1.86887	7.21775	0.00089098	0.808072	0.323088	chr13	113903287
cg00248706_BC21	-2.63515	2.00246	-7.21697	0.000891417	0.808072	-0.308573	chr1	231951710
cg02164615_TC21	2.76433	-2.88314	7.21259	0.00089386	0.808072	0.265918	chr16	17633464
cg11605972_BC21	-3.78279	-1.99378	-7.20801	0.000896426	0.808072	-0.382236	chr9	112556707
cg18273328_TC21	3.65957	-0.920166	7.2075	0.000896713	0.808072	0.553102	chr12	124280309
cg01582066_TC21	-2.86482	-3.64723	-7.20548	0.000897848	0.808072	-0.144826	chr22	31661079
cg21044809_TC21	3.84654	-1.17629	7.20275	0.000899379	0.808072	0.537465	chr16	4345288
cg13895832_BC21	2.64472	0.659534	7.19847	0.000901792	0.808072	0.392066	chr9	89359241	exon_17;3UTR;exon_17;3UTR;exon_17;3UTR;exon_17;3UTR;exon_17;3UTR;exon_16;3UTR;exon_17;3UTR;exon_17;3UTR	SECISBP2;SECISBP2;SECISBP2;SECISBP2;SECISBP2;SECISBP2;SECISBP2;SECISBP2;SECISBP2;SECISBP2;SECISBP2;SECISBP2;SECISBP2;SECISBP2;SECISBP2;SECISBP2	NM_001282688.2;NM_001282688.2;NM_001282689.2;NM_001282689.2;NM_001282690.1;NM_001282690.1;NM_001354696.2;NM_001354696.2;NM_001354697.2;NM_001354697.2;NM_001354698.2;NM_001354698.2;NM_001354702.2;NM_001354702.2;NM_024077.5;NM_024077.5
cg12602727_BC21	-1.99879	-2.07878	-7.19812	0.000901991	0.808072	-0.216743	chr15	89349026
cg25016544_BC21	-2.79048	-0.722749	-7.19565	0.00090339	0.808072	-0.418335	chr5	73215585
cg13318256_TC21	-3.09927	1.67769	-7.19532	0.000903575	0.808072	-0.382969	chr11	68118138
cg01352052_TC21	1.94146	0.343395	7.1937	0.000904495	0.808072	0.318102	chr7	133356255
cg03091585_BC21	-2.11808	2.79674	-7.19362	0.000904542	0.808072	-0.186747	chr16	53129622	TSS1500;TSS1500	CHD9;CHD9	NM_001352127.3;NM_001382353.1
cg08817720_BC21	-3.75829	-2.91093	-7.19057	0.00090627	0.808072	-0.313283	chr9	95383516
cg06715136_TC11	2.59092	-0.245496	7.18916	0.000907072	0.808072	0.404373	chr7	158253333
cg16617929_BC21	-2.05267	1.95845	-7.18842	0.000907496	0.808072	-0.235147	chr8	128064339
cg18293250_BC21	2.11724	1.20509	7.18704	0.000908281	0.808072	0.301474	chr16	1383665
cg08401021_BC21	3.27098	-1.52744	7.18609	0.000908823	0.808072	0.418063	chr1	192807853	TSS1500	RGS2	NM_002923.4
cg08228706_BC21	-1.98417	2.76453	-7.18585	0.000908957	0.808072	-0.161757	chr1	46030564
cg10626792_TC21	2.82196	1.83408	7.18537	0.000909233	0.808072	0.319247	chr11	1828145
cg11375665_BC21	-2.34779	2.1756	-7.18483	0.000909537	0.808072	-0.236016	chr18	63762073
cg26276341_BC21	-2.14001	2.13478	-7.18271	0.000910748	0.808072	-0.237569	chr1	177350871	TSS1500	LINC01645	NR_126001.1
cg10804400_TC21	2.34769	2.79915	7.17652	0.000914295	0.808072	0.208327	chr10	91349315
cg10461784_BC21	-2.84035	0.663037	-7.17237	0.000916682	0.808072	-0.429424	chr10	49037340
cg04232484_BC21	-3.46207	0.204699	-7.16982	0.000918154	0.808072	-0.514205	chr1	77889981	TSS1500	NEXN-AS1	NR_103535.1
cg07809484_TC21	2.64374	0.136418	7.16916	0.000918533	0.808072	0.422877	chr19	50728711
cg09747445_BC21	3.68325	0.797971	7.16854	0.000918894	0.808072	0.53316	chr15	70094929	TSS200	TLE3	NM_001282982.2
cg04377559_TC21	-2.29408	1.55302	-7.16828	0.00091904	0.808072	-0.289637	chr2	238955450
cg22320428_BC21	-2.43139	-0.756279	-7.16774	0.000919356	0.808072	-0.367337	chr9	106449742
cg13293524_BC11	-4.91713	2.13727	-7.16201	0.000922676	0.808072	-0.51651	chr17	48574460	TSS200	HOXB3	NM_002146.4
cg03748603_BC11	-2.51589	-2.63025	-7.1615	0.00092297	0.808072	-0.193876	chr19	2494445
cg13496289_TC21	-2.41143	1.48073	-7.16051	0.000923547	0.808072	-0.338911	chr9	21996655	TSS1500	CDKN2A	NM_001363763.2
cg10200168_BC11	5.24635	2.22489	7.15402	0.000927323	0.808072	0.442353	chr12	124443167
cg17058382_BC21	1.97858	1.43195	7.15387	0.000927412	0.808072	0.269394	chr11	127021983
cg27556332_BC21	-3.85489	-1.841	-7.15293	0.000927961	0.808072	-0.449289	chr7	107595695	exon_5	BCAP29	NR_163935.1_2
cg04626117_BC21	2.4279	-2.18991	7.14285	0.000933875	0.808072	0.263613	chr18	38752171
cg26114784_BC21	-3.64948	-2.43482	-7.14261	0.00093402	0.808072	-0.334516	chr22	23113232
cg10906284_TC11	2.28308	-3.07444	7.14042	0.000935306	0.808072	0.159755	chr12	63150650	exon_1	AVPR1A	NM_000706.5
cg00835882_TC21	-3.56263	-1.46814	-7.13959	0.000935798	0.808072	-0.437732	chr1	59678996
cg01894366_TC21	1.92625	1.29749	7.13752	0.000937018	0.808072	0.261267	chr3	107981769
cg21104276_TC21	5.15903	0.304724	7.13636	0.000937709	0.808072	0.752224	chr7	91267257	exon_1;3UTR	FZD1;FZD1	NM_003505.2;NM_003505.2
cg05468988_BC21	3.01384	0.473173	7.13134	0.000940684	0.808072	0.472524	chr3	126753263
cg20025970_BC21	-2.56864	1.41284	-7.12935	0.000941865	0.808072	-0.359012	chr12	21936626	exon_4;5UTR;exon_3;exon_3;exon_3	ABCC9;ABCC9;ABCC9;ABCC9;ABCC9	NM_001377273.1;NM_001377274.1;NM_001377274.1;NM_005691.4;NM_020297.4
cg13939078_TC21	-4.05449	1.46814	-7.12679	0.000943393	0.808072	-0.548265	chr10	133174	TSS1500;TSS1500;TSS1500;TSS1500;TSS1500;TSS1500	ZMYND11;ZMYND11;ZMYND11;ZMYND11;ZMYND11;ZMYND11	NM_001370118.2;NM_001370105.2;NM_001370119.2;NM_006624.7;NM_001370104.2;NR_163254.2
cg01376297_BC21	-4.05257	-1.68614	-7.12401	0.00094505	0.808072	-0.556439	chr1	148034024
cg01669185_TC21	2.20156	1.9519	7.12287	0.000945731	0.808072	0.244536	chr6	11430381
cg12892506_BC11	-2.61241	1.78884	-7.11945	0.000947775	0.808072	-0.30347	chr3	147396131	exon_3;exon_3;exon_3	ZIC4;ZIC4;ZIC4	NM_001168378.1;NM_001168379.2;NM_032153.6
cg17509172_TC21	2.67698	-2.926	7.11836	0.000948432	0.808072	0.210473	chr3	152834426	TSS1500	P2RY1	NM_002563.5
cg05789042_BC21	-2.13205	1.61976	-7.11813	0.000948571	0.808072	-0.263497	chr13	114214221
cg13548810_BC21	2.38187	1.81783	7.11525	0.000950296	0.808072	0.292519	chr1	54883692	exon_2	DHCR24	NM_014762.4
cg00063073_BC21	-2.68516	-0.316954	-7.115	0.000950449	0.808072	-0.417352	chr3	114213255
cg09558036_BC21	2.07215	-0.10004	7.11402	0.000951039	0.808072	0.347149	chr2	58842072
cg10483446_TC21	-2.69094	-0.308385	-7.10458	0.000956741	0.808072	-0.418654	chr13	87129852
cg11849638_TC21	-3.59142	-1.80674	-7.10266	0.000957903	0.808072	-0.387715	chr11	3058767	TSS1500;TSS1500;TSS1500;TSS1500;TSS1500;TSS1500;TSS1500;TSS1500;TSS1500;TSS1500;TSS1500;TSS1500	CARS1;CARS1;CARS1;CARS1;CARS1;CARS1;CARS1;CARS1;CARS1;CARS1;CARS1;CARS1	NM_001378136.1_2;NM_001378139.1_2;NM_001194997.2_2;NM_001014437.3_2;NM_001378138.1_2;NM_001378137.1_2;NM_139273.4_2;NM_001751.6_2;NR_165428.1_2;NR_036542.2_2;NR_165429.1_2;NR_165430.1_2
cg22550528_TC21	2.11388	-3.9903	7.10068	0.000959106	0.808072	0.101797	chr5	163565835
cg15037851_TC21	-2.37788	1.75354	-7.09903	0.000960108	0.808072	-0.291693	chr10	123905135
cg00624037_BC21	-1.95762	1.88959	-7.09493	0.000962608	0.808072	-0.210938	chr12	88921424
cg06271020_BC21	3.65313	0.923671	7.09441	0.000962923	0.808072	0.50638	chr16	64735839
cg01604027_TC21	-2.50785	-1.80817	-7.09422	0.000963045	0.808072	-0.28097	chr12	81339221	exon_20;exon_19;exon_20;exon_20;exon_18;exon_17;exon_11;exon_12;exon_18;exon_21	PPFIA2;PPFIA2;PPFIA2;PPFIA2;PPFIA2;PPFIA2;PPFIA2;PPFIA2;PPFIA2;PPFIA2	NM_001220473.3;NM_001220474.3;NM_001220475.2;NM_001220476.2;NM_001220477.2;NM_001220478.2;NM_001220479.3;NM_001220480.3;NM_001282536.1;NM_003625.5
cg02447857_BC21	-4.59322	-0.374484	-7.09174	0.000964557	0.808072	-0.633853	chr2	12120718
cg24113266_BC11	2.39854	2.04889	7.08866	0.000966445	0.808072	0.253147	chr7	98492699
cg09058554_BC21	-2.43432	2.4959	-7.08706	0.000967427	0.808072	-0.219503	chr1	9540662
cg12302875_BC11	2.60967	2.84557	7.08192	0.000970591	0.808072	0.202436	chr7	2460340
cg20124376_TC21	2.01907	0.577027	7.0817	0.000970727	0.808072	0.309103	chr19	2522342
cg06912792_BC21	2.76557	-3.74352	7.07704	0.000973605	0.808072	0.154867	chr1	22090242	exon_6;3UTR	CDC42;CDC42	NM_044472.3;NM_044472.3
cg11493080_TC21	-2.86093	0.343103	-7.07526	0.000974708	0.808072	-0.439179	chr14	102527685
cg13276633_BC21	-2.56686	0.251373	-7.07518	0.000974754	0.808072	-0.385221	chr12	124034391
cg08881036_BC21	3.0571	-1.69384	7.07424	0.000975341	0.808072	0.38975	chr5	171842573
cg05421677_TC21	2.75763	1.63698	7.07378	0.000975624	0.808072	0.358849	chr8	40379651
cg14862385_BC21	-2.12091	3.07385	-7.07063	0.000977583	0.808072	-0.151522	chr5	59025797
cg11841038_BC21	-1.85422	0.71851	-7.06848	0.000978915	0.808072	-0.295952	chr6	1380663
cg16719359_BC21	1.85241	1.24826	7.06806	0.00097918	0.808072	0.257836	chr1	91752643
cg07607639_BC21	2.40914	-3.03396	7.06199	0.000982972	0.808072	0.216797	chr16	19118819	exon_1;3UTR;exon_2	ITPRIPL2;ITPRIPL2;ITPRIPL2	NM_001034841.4;NM_001034841.4;NR_028028.2
cg08159033_TC21	-3.11543	-2.20849	-7.06087	0.000983673	0.808072	-0.340486	chr4	138898037
cg01910727_TC21	-2.95658	1.52516	-7.05898	0.000984853	0.808072	-0.37383	chr1	226654754
cg18439842_BC21	2.12103	0.621656	7.05898	0.000984856	0.808072	0.342414	chr7	31685293
cg20912066_TC21	3.4695	-4.03474	7.0576	0.000985723	0.808072	0.145438	chr11	107566003	TSS1500;TSS1500;TSS1500;TSS1500;TSS1500;TSS1500;TSS1500;TSS1500;TSS1500	ALKBH8;ALKBH8;ALKBH8;ALKBH8;ALKBH8;ALKBH8;ALKBH8;ALKBH8;ALKBH8	NM_001301010.3;NM_138775.3;NM_001378133.1;NR_165426.1;NR_165423.1;NR_165421.1;NR_165425.1;NR_165424.1;NR_165422.1
cg21449384_BC21	-2.7031	-0.866758	-7.05411	0.000987918	0.808072	-0.413524	chr2	208020587
cg21289191_TC21	2.41502	-0.961373	7.0541	0.00098792	0.808072	0.369186	chr7	47655147	TSS200	LINC02902	NR_171030.1
cg22645316_TC21	2.49513	1.19458	7.05309	0.000988562	0.808072	0.326811	chr2	149994305
cg16719404_BC21	-2.52828	-2.77682	-7.05259	0.000988874	0.808072	-0.222401	chr1	116753620	TSS1500;TSS1500	CD2;CD2	NM_001767.5;NM_001328609.2
cg22918560_TC21	4.53936	-1.92792	7.05139	0.000989632	0.808072	0.517029	chr10	131962201
cg17452183_BC21	2.12223	1.36816	7.0509	0.000989942	0.808072	0.278142	chr10	131759397
cg20174696_TC21	3.06136	-3.35534	7.05048	0.000990206	0.808072	0.185685	chr6	167351727
cg26661727_BC21	-2.34773	0.236103	-7.04994	0.000990545	0.808072	-0.377974	chr3	149388235
cg22575300_TC21	-3.51735	0.314555	-7.04838	0.00099153	0.808072	-0.548463	chr3	188316728
cg15518361_TC21	-2.60056	2.58988	-7.04788	0.000991847	0.808072	-0.230112	chr2	112553276
cg25967975_TC21	-2.35842	3.06857	-7.04591	0.000993093	0.808072	-0.156953	chr1	211532296
cg05839095_BC21	-3.7535	-1.93558	-7.04101	0.000996206	0.808072	-0.385309	chr3	175386775
cg11840223_BC21	1.94469	0.533467	7.03703	0.000998738	0.808072	0.316496	chr7	155053319
cg07446306_TC21	-3.94554	0.130229	-7.03576	0.000999553	0.808072	-0.583077	chr14	102280167	exon_3	MOK	NR_148554.2
cg10499585_TC21	-4.69989	-1.33455	-7.03339	0.00100106	0.808072	-0.56864	chr3	194561482
cg05343446_TC21	1.94829	2.09409	7.03205	0.00100192	0.808072	0.216083	chr3	110685725
cg15243841_TC21	-2.64325	-1.06159	-7.03195	0.00100198	0.808072	-0.384185	chr18	55821248
cg13923219_TC11	5.58013	-3.46093	7.02978	0.00100338	0.808072	0.377151	chr9	91838377
cg15214500_TC21	-3.62464	-0.349539	-7.02629	0.00100562	0.808072	-0.537683	chr10	72171390
cg08571662_BC21	3.74576	-3.41181	7.0233	0.00100755	0.808072	0.23413	chr11	63083314	exon_7	SLC22A24	NM_001136506.2
cg16769236_BC21	-1.98667	-3.06474	-7.02207	0.00100834	0.808072	-0.147278	chr11	93936626
cg07601093_BC21	-2.57778	1.61917	-7.02152	0.00100869	0.808072	-0.327865	chr7	114152852
cg23925173_TC21	-1.98062	-0.826942	-7.02045	0.00100938	0.808072	-0.30953	chr12	113099802	3UTR;exon_22;3UTR;exon_21;3UTR;exon_21;3UTR;exon_21;3UTR;exon_22;3UTR;exon_22;3UTR;exon_22;3UTR;exon_21;3UTR;exon_21;3UTR;exon_19;3UTR;exon_17;3UTR;exon_14;3UTR;exon_22	RASAL1;RASAL1;RASAL1;RASAL1;RASAL1;RASAL1;RASAL1;RASAL1;RASAL1;RASAL1;RASAL1;RASAL1;RASAL1;RASAL1;RASAL1;RASAL1;RASAL1;RASAL1;RASAL1;RASAL1;RASAL1;RASAL1;RASAL1;RASAL1;RASAL1;RASAL1	NM_001193520.2;NM_001193520.2;NM_001193521.3;NM_001193521.3;NM_001301202.2;NM_001301202.2;NM_001394081.1;NM_001394081.1;NM_001394082.1;NM_001394082.1;NM_001394083.1;NM_001394083.1;NM_001394084.1;NM_001394084.1;NM_001394085.1;NM_001394085.1;NM_001394086.1;NM_001394086.1;NM_001394087.1;NM_001394087.1;NM_001394088.1;NM_001394088.1;NM_001394089.1;NM_001394089.1;NM_004658.3;NM_004658.3
cg09578877_TC21	-2.40743	-2.39521	-7.01964	0.0010099	0.808072	-0.211252	chr2	37766210
cg18617941_BC21	-3.77687	0.594175	-7.01792	0.00101102	0.808072	-0.563147	chr22	45624698
cg24919210_TC21	2.81913	-2.05718	7.01666	0.00101184	0.808072	0.306004	chr11	41878296
cg17530782_TC21	3.03364	1.93644	7.01259	0.00101447	0.808072	0.319325	chr17	80384134
cg12094808_BC11	-2.18497	-2.84023	-7.01154	0.00101515	0.808072	-0.188603	chr15	43904068
cg05011596_BC21	2.10052	-2.72423	7.01153	0.00101516	0.808072	0.165553	chr6	150999099
cg14732799_TC21	2.11686	-1.3564	7.00915	0.00101671	0.808072	0.322978	chr10	16849003
cg03854952_TC21	-2.71768	2.85081	-7.00356	0.00102036	0.808072	-0.216817	chr15	73233646
cg14261943_BC21	-2.16114	1.97432	-7.00343	0.00102044	0.808072	-0.253524	chr6	29004571
cg06582294_TC21	-2.34581	-1.27339	-7.00332	0.00102052	0.808072	-0.324247	chr1	236051560
cg02022344_BC21	-1.85614	-2.16136	-7.00318	0.00102061	0.808072	-0.195765	chr2	118875479
cg21394729_TC21	-3.47262	-1.33501	-6.99715	0.00102457	0.808072	-0.459797	chr15	31024657
cg02683114_TC11	6.50007	-0.729949	6.99596	0.00102535	0.808072	0.789298	chr2	24175558	exon_2	FAM228A	NM_001040710.3
cg18616839_BC21	-3.49455	0.284237	-6.99462	0.00102623	0.808072	-0.523968	chr13	35713519
cg02905828_BC21	-4.4057	-2.26706	-6.99341	0.00102703	0.808072	-0.435086	chr11	62854762	TSS1500;TSS1500;TSS1500;TSS200;TSS1500;TSS1500;TSS1500	SLC3A2;SLC3A2;SLC3A2;SNORD28;SNORD29;SNORD30;SNORD31	NM_001012664.3;NM_001012662.3;NM_002394.6;NR_002562.1;NR_002559.1;NR_002561.1;NR_002560.1
cg13820054_TC21	2.80275	1.36704	6.99264	0.00102754	0.808072	0.36348	chr10	69738739
cg08758734_BC21	-2.96538	-2.29057	-6.98693	0.00103131	0.808072	-0.315135	chr20	24650311
cg07809831_BC11	2.48578	-3.15303	6.9831	0.00103385	0.808072	0.145601	chr16	48394105
cg12350325_BC11	-2.08907	-0.880231	-6.98101	0.00103524	0.808072	-0.312939	chr12	2691743	exon_47;3UTR;exon_49;3UTR;exon_47;3UTR;exon_48;3UTR;exon_48;3UTR;exon_48;3UTR;exon_47;3UTR;exon_47;3UTR;exon_47;3UTR;exon_47;3UTR;exon_46;3UTR;exon_46;3UTR;exon_46;3UTR;exon_47;3UTR;exon_47;3UTR;exon_47;3UTR;exon_47;3UTR;exon_47;3UTR;exon_46;3UTR;exon_47;3UTR;exon_48;3UTR;exon_47;3UTR;exon_50;3UTR;TSS1500	CACNA1C;CACNA1C;CACNA1C;CACNA1C;CACNA1C;CACNA1C;CACNA1C;CACNA1C;CACNA1C;CACNA1C;CACNA1C;CACNA1C;CACNA1C;CACNA1C;CACNA1C;CACNA1C;CACNA1C;CACNA1C;CACNA1C;CACNA1C;CACNA1C;CACNA1C;CACNA1C;CACNA1C;CACNA1C;CACNA1C;CACNA1C;CACNA1C;CACNA1C;CACNA1C;CACNA1C;CACNA1C;CACNA1C;CACNA1C;CACNA1C;CACNA1C;CACNA1C;CACNA1C;CACNA1C;CACNA1C;CACNA1C;CACNA1C;CACNA1C;CACNA1C;CACNA1C;CACNA1C;CACNA1C-AS1	NM_000719.7_2;NM_000719.7_2;NM_001129827.2_2;NM_001129827.2_2;NM_001129829.2_2;NM_001129829.2_2;NM_001129830.3_2;NM_001129830.3_2;NM_001129831.2_2;NM_001129831.2_2;NM_001129832.2_2;NM_001129832.2_2;NM_001129833.2_2;NM_001129833.2_2;NM_001129834.2_2;NM_001129834.2_2;NM_001129835.2_2;NM_001129835.2_2;NM_001129836.2_2;NM_001129836.2_2;NM_001129837.2_2;NM_001129837.2_2;NM_001129838.2_2;NM_001129838.2…
cg08927008_BC21	-2.0628	-2.38265	-6.96879	0.00104341	0.808072	-0.180652	chr11	69798566
cg20927312_BC11	3.47175	1.74174	6.96698	0.00104463	0.808072	0.34523	chr3	14401973	TSS1500;TSS1500;TSS1500;TSS1500	SLC6A6;SLC6A6;SLC6A6;SLC6A6	NM_001134368.4;NM_003043.6;NM_001134367.3;NR_103507.3
cg07790232_BC21	2.22362	-3.13366	6.96632	0.00104508	0.808072	0.160245	chr2	147629057
cg18533527_BC21	-1.9656	1.79258	-6.96599	0.0010453	0.808072	-0.247373	chr1	151596946
cg09107414_TC21	-3.51849	-0.732817	-6.96388	0.00104672	0.808072	-0.525168	chr6	6320917	TSS1500	F13A1	NM_000129.4
cg19380663_BC21	-2.25458	1.70078	-6.95895	0.00105005	0.808072	-0.320907	chr19	9537648	TSS1500;TSS1500	ZNF426-DT;ZNF426-DT	NR_134921.1;NR_134920.1
cg04072728_BC21	-3.52457	1.43473	-6.95846	0.00105038	0.808072	-0.468301	chr9	132008693
cg11252862_TC21	-2.972	-0.348016	-6.9572	0.00105124	0.808072	-0.475551	chr7	108527071	TSS1500;TSS1500;TSS1500;TSS1500;TSS1500	PNPLA8;PNPLA8;PNPLA8;PNPLA8;PNPLA8	NM_015723.5;NM_001256007.3;NM_001256008.3;NM_001256009.3;NM_001256010.3
cg25096079_BC21	-2.29071	-0.536665	-6.95479	0.00105287	0.808072	-0.355315	chr5	173060919
cg07923656_TC21	-2.14757	0.978618	-6.95396	0.00105343	0.808072	-0.293626	chr1	155112849
cg22923409_TC21	-3.77839	1.03279	-6.95318	0.00105397	0.808072	-0.544185	chr10	13707245
cg13009788_TC21	1.97915	-3.62729	6.95056	0.00105575	0.808072	0.148756	chr17	50491706
cg10880902_TC21	2.70714	-1.3267	6.9496	0.0010564	0.808072	0.390309	chr1	58813109
cg10529383_BC21	2.19964	-0.252422	6.94894	0.00105685	0.808072	0.366555	chr3	137351148
cg02851435_BC21	1.80983	1.59191	6.94865	0.00105705	0.808072	0.224669	chr6	156508012
cg21577590_TC21	3.75295	-1.64124	6.94449	0.00105989	0.808072	0.372951	chr6	116255589	exon_2	DSE	NR_136520.2
cg16262756_TC21	2.0479	-2.8637	6.94339	0.00106065	0.808072	0.158311	chr1	154183704	TSS1500;TSS1500;TSS1500;TSS1500;TSS1500;TSS1500;TSS1500;TSS1500;TSS1500;TSS1500	TPM3;TPM3;TPM3;TPM3;TPM3;TPM3;TPM3;TPM3;TPM3;TPM3	NM_001364683.1;NM_001278189.2;NM_001043352.2;NM_153649.4;NM_001278190.2;NM_001349679.2;NM_001043353.2;NM_001043351.2;NM_001278188.2;NR_103461.2
cg06426908_TC21	3.10181	0.464378	6.94317	0.0010608	0.808072	0.466037	chr5	174095477
cg08601504_TC21	-2.93782	-1.76923	-6.94207	0.00106156	0.808072	-0.302261	chr1	56301979
cg01860805_BC11	5.73266	1.14266	6.94126	0.00106211	0.808072	0.66031	chr5	181232749	exon_3;exon_3;exon_3	TRIM41;TRIM41;TRIM41	NM_033549.5;NM_201627.3;NR_045218.2
cg25167447_BC11	-4.18702	-2.53101	-6.94124	0.00106212	0.808072	-0.377101	chr1	201647914	TSS1500	NAV1	NM_020443.5
cg21625802_BC21	2.2262	1.15643	6.93919	0.00106353	0.808072	0.293875	chr16	66513163
cg17352610_BC21	-2.48278	-0.816156	-6.93811	0.00106427	0.808072	-0.384675	chr8	72076028	TSS1500	TRPA1	NM_007332.3
cg26531700_BC21	3.46281	-3.31157	6.93781	0.00106448	0.808072	0.231574	chr6	26755192
cg11482873_BC21	2.86348	-4.2157	6.93744	0.00106473	0.808072	0.198943	chr7	101494913
cg04805552_TC21	-2.99359	0.476203	-6.93608	0.00106567	0.808072	-0.467061	chr3	17645427
cg08835824_BC21	2.39979	0.0476815	6.93597	0.00106574	0.808072	0.391542	chr5	167244701
cg02367723_BC21	3.00678	-2.903	6.93567	0.00106595	0.808072	0.24197	chr1	45913185
cg26848157_BC21	1.85298	1.23701	6.93414	0.00106701	0.808072	0.249759	chr18	39753036	TSS1500	MIR924HG	NR_024391.1
cg09332960_BC21	2.52448	-1.23356	6.9333	0.00106759	0.808072	0.365093	chr2	1784218
cg10893388_BC21	-2.66271	-1.56154	-6.93058	0.00106947	0.808072	-0.335722	chr10	71241656
cg20818137_BC21	-2.3294	-0.634838	-6.92772	0.00107145	0.808072	-0.346225	chr15	92623788
cg16344834_BC21	-3.2408	0.510311	-6.92746	0.00107163	0.808072	-0.501325	chr4	83113001
cg21949858_BC11	5.67879	0.839639	6.92635	0.0010724	0.808072	0.725371	chr11	7088914	TSS200	RBMXL2	NM_014469.5
cg14531201_BC21	-4.1775	-1.09635	-6.92467	0.00107357	0.808072	-0.535561	chr3	175386851
cg00814985_BC21	3.47412	-0.0702127	6.92409	0.00107397	0.808072	0.534529	chr13	114035656
cg09287303_BC21	-3.54869	-0.707486	-6.92376	0.0010742	0.808072	-0.513163	chr8	30723113
cg18059843_BC21	4.22319	0.452222	6.92177	0.00107559	0.808072	0.632728	chr12	109102338
cg04219142_BC21	-1.93575	-3.04974	-6.9215	0.00107577	0.808072	-0.133478	chr4	175571498
cg21144989_BC21	3.66307	-3.98683	6.91771	0.00107841	0.808072	0.0985253	chr16	11914491
cg02733994_TC21	-2.82088	-1.46338	-6.91532	0.00108008	0.808072	-0.3553	chr8	140590092
cg17243915_TC21	-2.93611	2.51296	-6.91525	0.00108014	0.808072	-0.347941	chr21	46562438
cg13457044_TC21	-3.01665	0.830362	-6.91173	0.0010826	0.808072	-0.453855	chr14	87883984
cg14342235_TC21	-2.96863	1.81319	-6.90835	0.00108498	0.808072	-0.37401	chr6	53326992
cg21568206_TC21	-2.33095	-3.40056	-6.90544	0.00108703	0.808072	-0.149979	chr2	120104135	exon_17;exon_17;exon_17;exon_18;exon_18	EPB41L5;EPB41L5;EPB41L5;EPB41L5;EPB41L5	NM_001184938.4;NM_001184939.3;NM_001330307.2;NR_135920.3;NR_138472.2
cg15106294_BC21	-3.15751	-2.08323	-6.90193	0.00108951	0.808072	-0.309322	chr6	36658267
cg24236007_BC21	-4.66537	-1.37374	-6.90148	0.00108983	0.808072	-0.548782	chr2	27623116	exon_13;3UTR;exon_13;3UTR;exon_13;3UTR;exon_13;3UTR;exon_15;3UTR;exon_14;3UTR	ZNF512;ZNF512;ZNF512;ZNF512;ZNF512;ZNF512;ZNF512;ZNF512;ZNF512;ZNF512;ZNF512;ZNF512	NM_001271286.2;NM_001271286.2;NM_001271287.2;NM_001271287.2;NM_001271288.2;NM_001271288.2;NM_001271289.2;NM_001271289.2;NM_001271318.2;NM_001271318.2;NM_032434.4;NM_032434.4
cg13332614_TC21	2.5732	1.16665	6.89883	0.0010917	0.808072	0.322754	chr9	761682
cg22363614_BC21	-2.79244	2.23368	-6.89663	0.00109326	0.808072	-0.277708	chr2	260907	exon_3;exon_1	SH3YL1;SH3YL1	NR_104223.2;NR_104227.1
cg21594486_TC21	2.73073	0.150121	6.89483	0.00109455	0.808072	0.434467	chr16	62078055
cg23699926_BC21	-1.8961	-2.08635	-6.89425	0.00109496	0.808072	-0.190912	chr12	107776406	exon_1;3UTR	ASCL4;ASCL4	NM_203436.3;NM_203436.3
cg09908962_BC21	2.64773	2.31618	6.89383	0.00109526	0.808072	0.292615	chr6	105364433
cg09251793_BC21	-2.22943	-0.0574106	-6.89013	0.0010979	0.808072	-0.372519	chr8	28078057
cg20485781_BC21	2.35632	-3.03237	6.88897	0.00109872	0.808072	0.217231	chr14	103552398
cg16998578_BC21	-3.02948	0.780073	-6.88859	0.00109899	0.808072	-0.444673	chr3	105598466
cg07638338_BC21	2.13874	-0.0201496	6.88702	0.00110011	0.808072	0.358388	chr3	88641611
cg07125725_BC21	2.1574	1.98163	6.88665	0.00110038	0.808072	0.249947	chr7	100015150	TSS1500;TSS1500;TSS1500;TSS1500;TSS1500;TSS1500;TSS1500	ZKSCAN1;ZKSCAN1;ZKSCAN1;ZKSCAN1;ZKSCAN1;ZKSCAN1;ZKSCAN1	NM_001287055.3;NM_001346580.2;NM_003439.4;NM_001287054.3;NM_001346581.2;NM_001346579.2;NR_144477.2
cg03969251_BC21	-4.49538	-1.07231	-6.88653	0.00110046	0.808072	-0.58283	chr4	150229661
cg03350184_BC21	-2.47522	-2.93885	-6.88637	0.00110058	0.808072	-0.166706	chr18	37403178
cg25360525_TC21	2.5188	1.7496	6.88462	0.00110183	0.808072	0.286719	chr3	129393537
cg01899600_TC21	-2.15094	1.66744	-6.88462	0.00110184	0.808072	-0.265186	chr11	5736934	exon_1	OR56B1	NM_001005180.3
cg01833991_BC21	-2.20037	1.57279	-6.88008	0.00110509	0.808072	-0.289389	chr20	11270229
cg05754861_BC21	-2.86225	-0.658764	-6.87856	0.00110619	0.808072	-0.423646	chr8	98949540	exon_2;exon_3;exon_2;exon_2	OSR2;OSR2;OSR2;OSR2	NM_001142462.3;NM_001286841.2;NM_001394683.1;NM_053001.4
cg23104702_BC21	1.87194	-1.61996	6.87778	0.00110675	0.808072	0.233421	chr17	82021497
cg19647511_BC21	-2.0804	-1.63712	-6.87659	0.0011076	0.808072	-0.245352	chr3	57978527
cg20288570_TC21	-2.20041	-2.53975	-6.87507	0.00110871	0.808072	-0.212317	chr7	50360706
cg03240321_BC21	3.01111	-1.49229	6.87433	0.00110924	0.808072	0.387427	chr5	171681849
cg18948266_TC21	-3.04269	-0.966468	-6.87413	0.00110938	0.808072	-0.447543	chr13	84031361
cg15899053_BC21	-3.25563	1.68623	-6.874	0.00110947	0.808072	-0.387857	chr7	114286864
cg16013496_BC21	4.37067	-2.32036	6.87387	0.00110957	0.808072	0.478909	chr3	124885848
cg13879141_BC21	-1.84317	3.06482	-6.87279	0.00111035	0.808072	-0.122462	chr9	87878879
cg26298325_TC21	-1.94997	1.12358	-6.8709	0.00111172	0.808072	-0.275224	chr22	37046301
cg02655630_TC21	1.99489	-1.72137	6.87075	0.00111183	0.808072	0.251955	chr20	46030302
cg11602237_TC21	-2.73267	-3.36135	-6.86708	0.00111449	0.808072	-0.144174	chr7	116583339
cg14180604_TC21	3.06004	-3.40078	6.86693	0.0011146	0.808072	0.226351	chr12	46557739
cg13992929_TC21	-1.94105	-1.0932	-6.86598	0.00111529	0.808072	-0.280421	chr2	154301469	exon_9;exon_9;exon_10;exon_9;exon_9;exon_9;exon_10;exon_9;exon_9;exon_8;exon_9	GALNT13;GALNT13;GALNT13;GALNT13;GALNT13;GALNT13;GALNT13;GALNT13;GALNT13;GALNT13;GALNT13	NM_001301627.2;NM_001376392.1;NM_001376394.1;NM_001376398.1;NM_001376400.1;NM_001376401.1;NM_001376402.1;NM_001376403.1;NM_001376404.1;NM_001376405.1;NM_052917.4
cg23139633_TC21	2.36521	1.71183	6.86549	0.00111565	0.808072	0.291244	chr17	83199585
cg18394953_TC21	2.60593	-3.85295	6.86542	0.0011157	0.808072	0.131542	chr5	22853594	TSS1500;TSS1500;TSS1500;TSS1500	CDH12;CDH12;CDH12;CDH12	NM_001364105.2;NM_001364106.2;NM_004061.5;NM_001364104.2
cg06093253_BC21	-2.30941	1.81493	-6.86403	0.00111671	0.808072	-0.265461	chr10	98434473
cg25628989_TC21	3.94752	-2.54924	6.86344	0.00111714	0.808072	0.358725	chr11	57325871	TSS1500	TNKS1BP1	NM_033396.3
cg20834435_BC21	-2.37136	-1.50509	-6.85864	0.00112064	0.808072	-0.3253	chr1	100345007	5UTR;exon_1	CDC14A;CDC14A	NM_001319211.2;NM_001319211.2
cg11412313_BC21	-2.22602	-0.957114	-6.85857	0.00112069	0.808072	-0.329172	chr10	71716795
cg24845448_TC21	-2.83766	-1.85453	-6.85836	0.00112085	0.808072	-0.326695	chr19	57804470
cg02858132_BC21	4.14443	-2.30319	6.8581	0.00112104	0.808072	0.426484	chr3	136750163
cg02144351_TC21	-2.59332	1.61427	-6.85584	0.00112269	0.808072	-0.326419	chr1	234957482	exon_4	LOC101927851	NR_125945.1
cg25954914_TC11	-1.96392	-1.23278	-6.85371	0.00112426	0.808072	-0.250207	chr2	54558046	TSS1500	SPTBN1	NM_178313.3
cg26418770_BC21	2.5257	-1.84075	6.85253	0.00112513	0.808072	0.289771	chr17	14303569	TSS200	MGC12916	NR_026880.1
cg11275630_BC11	4.13076	-3.62521	6.85235	0.00112526	0.808072	0.23676	chr19	47457335	exon_3	SLC8A2	NM_015063.3
cg24520560_BC21	2.15708	1.42547	6.85161	0.0011258	0.808072	0.283427	chr1	243477880
cg13025124_TC21	-3.51608	0.224032	-6.85142	0.00112594	0.808072	-0.54375	chr12	87216540
cg26865290_TC21	-1.96553	2.87615	-6.85061	0.00112654	0.808072	-0.170083	chr16	28497363	exon_2	APOBR	NM_018690.4
cg05530682_BC21	2.02714	-0.303123	6.84922	0.00112756	0.808072	0.336778	chr20	35705461
cg07710974_BC21	-4.27268	-2.95692	-6.84793	0.00112851	0.808072	-0.328636	chr8	53945332
cg16443079_TC21	2.87469	1.11988	6.84735	0.00112894	0.808072	0.408862	chr5	1645687
cg20336253_TC21	2.3415	-2.47568	6.84258	0.00113246	0.808072	0.251509	chr7	154584784
cg09643313_BC21	2.79644	-3.97876	6.84154	0.00113323	0.808072	0.137987	chr7	94908581	TSS1500;TSS1500;TSS1500	PPP1R9A;PPP1R9A;PPP1R9A	NM_001166163.1;NM_001166161.1;NM_001166162.1
cg11712390_BC21	4.52338	-2.05277	6.83767	0.00113611	0.808072	0.543946	chr7	131158136
cg02893619_BC21	-2.65152	1.58124	-6.83693	0.00113666	0.808072	-0.328726	chr17	65587274
cg12461491_BC21	1.76405	-0.820346	6.83661	0.00113689	0.808072	0.27709	chr8	40625547
cg25620430_BC21	2.17339	-3.62428	6.83626	0.00113716	0.808072	0.129298	chr15	52801208
cg05043886_TC21	2.44532	-2.34638	6.83048	0.00114146	0.808072	0.252506	chr3	10993393
cg21245499_TC21	2.84303	-3.73406	6.83033	0.00114158	0.808072	0.174259	chr16	20610944
cg19090437_BC21	-3.38488	-2.23338	-6.83032	0.00114159	0.808072	-0.315335	chr4	38079178
cg27391679_TC11	-2.54982	4.45208	-6.82985	0.00114194	0.808072	-0.110983	chr19	45553649	exon_2	OPA3	NM_025136.4
cg27641104_TC21	-1.91941	-2.44993	-6.8298	0.00114198	0.808072	-0.185425	chr2	218124233	TSS1500	CXCR2	NM_001168298.2
cg01974829_TC21	-2.06468	2.36827	-6.82951	0.00114219	0.808072	-0.219055	chr1	218524800
cg14612302_TC21	-3.15784	2.25445	-6.82905	0.00114254	0.808072	-0.359436	chr5	17089895
cg24159436_TC11	-2.19154	3.99463	-6.82757	0.00114364	0.808072	-0.0918535	chr3	16933189	5UTR;exon_1;TSS200	PLCL2;PLCL2;MIR3714	NM_015184.5_2;NM_015184.5_2;NR_037465.1_2
cg26092544_TC21	2.13063	2.06203	6.82486	0.00114568	0.808072	0.236894	chr22	31179043
cg07314988_BC21	-2.96754	1.68086	-6.82482	0.0011457	0.808072	-0.354141	chr11	289774
cg11141696_TC21	-2.52344	1.15968	-6.82437	0.00114605	0.808072	-0.349438	chr1	161730377
cg07265454_BC21	-1.99816	1.75918	-6.82152	0.00114819	0.808072	-0.249685	chr4	156934429
cg05829696_BC21	2.11992	-0.9209	6.82117	0.00114845	0.808072	0.331793	chr8	139475841
cg07644196_BC11	-2.60925	1.04558	-6.82074	0.00114877	0.808072	-0.377205	chr2	104857511	exon_1;3UTR	POU3F3;POU3F3	NM_006236.3;NM_006236.3
cg11175334_TC21	-2.5078	-1.15772	-6.81975	0.00114952	0.808072	-0.363648	chr3	119557995
cg11468193_BC21	-1.92844	-0.734255	-6.81912	0.00115	0.808072	-0.302889	chr17	77285958
cg06889183_TC11	2.04856	0.941055	6.81744	0.00115126	0.808072	0.305137	chr10	132806594
cg17504591_TC11	4.25904	-3.17917	6.8172	0.00115144	0.808072	0.305477	chr10	132132414
cg01031999_TC21	2.92042	1.66551	6.81695	0.00115164	0.808072	0.366546	chr6	31973584	TSS1500;TSS1500;TSS1500	DXO;DXO;DXO	NM_001371205.1_6;NM_005510.4_6;NM_001371206.1_6
cg27584762_BC21	2.96032	-2.11752	6.81456	0.00115344	0.808072	0.326938	chr5	87413309	TSS1500;TSS1500;TSS1500;TSS1500;TSS1500;TSS1500;TSS1500;TSS1500;TSS1500	CCNH;CCNH;CCNH;CCNH;CCNH;CCNH;CCNH;CCNH;CCNH	NM_001199189.2;NM_001239.4;NM_001364076.2;NM_001363539.2;NM_001364075.2;NR_157071.2;NR_157068.2;NR_157070.2;NR_157069.2
cg07739340_TC21	2.34299	0.829135	6.81425	0.00115368	0.808072	0.364921	chr2	99701790
cg00422638_TC21	-3.16048	-3.91217	-6.81355	0.00115421	0.808072	-0.180672	chr10	25177098	TSS1500	GPR158-AS1	NR_027333.2
cg05263409_BC21	1.84706	-3.24093	6.81245	0.00115504	0.808072	0.138672	chr15	75579898	TSS1500	PTPN9	NM_002833.4
cg06362710_BC21	-2.81937	1.00668	-6.81025	0.00115671	0.808072	-0.421776	chr8	58856697
cg06917697_TC21	2.22591	1.85935	6.80802	0.0011584	0.808072	0.246933	chr6	114031125
cg08406463_BC21	-1.77592	1.74509	-6.80632	0.0011597	0.808072	-0.276107	chr5	115162013
cg18932042_TC21	2.23202	1.20639	6.80558	0.00116026	0.808072	0.307882	chr8	40600098
cg01876978_TC21	1.97715	-3.37991	6.80473	0.00116091	0.808072	0.117494	chr2	11830019
cg25311439_BC21	-2.859	-2.47817	-6.80216	0.00116287	0.808072	-0.255232	chr20	45611200
cg02351381_BC21	3.68575	-1.48602	6.80195	0.00116303	0.808072	0.462729	chr12	109734541	exon_4;exon_3	FAM222A-AS1;FAM222A-AS1	NR_026661.2;NR_026662.2
cg02016764_BC21	1.87965	1.91739	6.80145	0.00116341	0.808072	0.246319	chr4	38804111
cg12297329_TC21	4.08227	-2.09825	6.80062	0.00116405	0.808072	0.442738	chr5	152650420
cg27529018_TC21	4.23247	1.67293	6.7994	0.00116499	0.808072	0.543672	chr4	80070135
cg14105205_BC21	-2.30205	1.44908	-6.7994	0.00116499	0.808072	-0.314663	chr11	119172962	exon_4;exon_4;exon_4;exon_4	NLRX1;NLRX1;NLRX1;NLRX1	NM_001282143.2;NM_001282144.2;NM_001282358.2;NM_024618.4
cg15539239_BC21	3.28411	1.85161	6.79889	0.00116537	0.808072	0.3949	chr9	12885176
cg18924048_BC21	-4.52976	-2.71284	-6.79874	0.00116549	0.808072	-0.402863	chr19	31140311
cg25068623_TC21	-1.77636	0.257093	-6.79784	0.00116618	0.808072	-0.298764	chr2	215302445
cg14880229_BC21	3.96606	-0.185515	6.79713	0.00116672	0.808072	0.627696	chr5	95882301
cg13843719_BC21	2.37285	0.403249	6.79641	0.00116727	0.808072	0.353011	chr2	127560873	exon_3	LOC105373609	NR_132317.1
cg12116749_BC21	-2.46921	1.28149	-6.79298	0.00116991	0.808072	-0.350358	chr10	20956249
cg07698336_TC21	2.74559	-0.308823	6.78856	0.00117332	0.808072	0.433171	chr11	15608196
cg15088491_BC21	3.19395	1.57926	6.78783	0.00117388	0.808072	0.402582	chr5	35195335
cg11902339_TC21	1.85983	-2.34366	6.78735	0.00117426	0.808072	0.182837	chr7	150986168
cg10990971_BC21	-2.34047	-0.337252	-6.78628	0.00117508	0.808072	-0.364828	chr2	237727490
cg26099051_BC21	3.42793	-1.98051	6.78497	0.0011761	0.808072	0.413118	chr20	25149286	TSS1500;TSS1500;TSS1500	LOC284798;LOC284798;LOC284798	NR_027093.1;NR_027092.1;NR_027091.1
cg02893510_BC21	2.75533	2.1639	6.7837	0.00117708	0.808072	0.280818	chr1	66996750
cg24184547_TC21	-2.1638	1.19967	-6.78192	0.00117846	0.808072	-0.315359	chr12	24201250
cg15442244_BC21	-1.98462	2.45128	-6.77884	0.00118086	0.808072	-0.17168	chr10	48334117
cg03920764_TC21	4.212	-2.54502	6.77747	0.00118193	0.808072	0.383443	chr10	7525961
cg16638230_BC21	-2.10134	-1.20802	-6.77744	0.00118194	0.808072	-0.291612	chr11	57390501	5UTR;exon_1	PRG2;PRG2	NM_001302927.2;NM_001302927.2
cg08337454_TC21	2.35698	2.41993	6.77605	0.00118303	0.808072	0.220005	chr10	50407138
cg20922371_BC21	3.85247	-2.42159	6.77566	0.00118334	0.808072	0.37711	chr2	46330571
cg25464739_TC21	-2.13773	-3.59348	-6.77398	0.00118465	0.808072	-0.0989746	chr16	73812189
cg23117478_TC21	-2.18816	-0.164218	-6.77358	0.00118496	0.808072	-0.355976	chr1	214506904
cg03157027_BC21	-4.17858	-3.01002	-6.77349	0.00118503	0.808072	-0.309419	chr8	98947495
cg27500970_TC21	2.13294	-0.468164	6.77269	0.00118565	0.808072	0.345942	chr11	7595221
cg05991820_BC21	-3.14997	0.836421	-6.7726	0.00118573	0.808072	-0.456762	chr10	11743162
cg25948937_BC21	2.96337	-2.39422	6.7705	0.00118737	0.808072	0.282421	chr21	44793608
cg02404507_BC21	1.90579	1.04779	6.76993	0.00118781	0.808072	0.27959	chr6	42744362
cg25888981_BC21	-1.79398	2.46384	-6.76959	0.00118808	0.808072	-0.162963	chr21	41446683
cg19399105_BC21	2.71215	-3.04403	6.76928	0.00118832	0.808072	0.186382	chr14	37586001
cg22485552_BC21	-2.44937	2.37425	-6.76874	0.00118874	0.808072	-0.225039	chr5	160080656	exon_4;exon_3;exon_4;exon_5	PWWP2A;PWWP2A;PWWP2A;PWWP2A	NM_001349733.2;NM_052927.4;NR_146216.2;NR_146217.2
cg19764047_BC21	-3.02028	1.69031	-6.76716	0.00118999	0.808072	-0.388252	chr5	19988835	TSS1500;TSS1500;TSS1500;TSS1500;TSS1500;TSS1500	CDH18;CDH18;CDH18;CDH18;CDH18;CDH18	NM_001349563.2;NM_004934.5;NM_001167667.3;NM_001349559.2;NM_001349560.2;NM_001349561.2
cg00147788_TC11	2.95988	-2.82405	6.76664	0.0011904	0.808072	0.322026	chr6	125534219
cg24668300_TC21	-2.09789	3.42896	-6.76625	0.0011907	0.808072	-0.16388	chr19	48354732
cg00567113_BC21	-4.74994	-0.820103	-6.76497	0.00119171	0.808072	-0.624869	chr3	87333663
cg04398451_BC11	4.54093	2.93884	6.76443	0.00119214	0.808072	0.310052	chr17	18120657	exon_2	MYO15A	NM_016239.4
cg07759903_BC21	-2.3744	1.22599	-6.75998	0.00119564	0.808072	-0.33184	chr5	181118879
cg09570958_TC21	3.90807	-2.18875	6.7584	0.00119689	0.808072	0.450913	chr17	14303457	TSS1500	MGC12916	NR_026880.1
cg15151929_TC11	2.77788	3.48103	6.75716	0.00119787	0.808072	0.16788	chr1	1964990	exon_13	CFAP74	NM_001304360.2
cg23910233_TC21	-4.08739	-0.202346	-6.75254	0.00120154	0.808072	-0.589688	chr3	142319272
cg04147741_BC21	-2.73249	1.55725	-6.752	0.00120197	0.808072	-0.355302	chr3	65005960
cg10173246_BC21	-1.76756	1.30038	-6.75136	0.00120247	0.808072	-0.248478	chr6	140460765
cg27015047_TC21	-2.38598	1.6207	-6.75073	0.00120297	0.808072	-0.290343	chr10	122561289
cg16789847_TC21	2.41304	-0.516087	6.74997	0.00120358	0.808072	0.387213	chr1	152614012	exon_1	LCE3B	NM_178433.1
cg13031059_TC21	-3.01907	-1.71668	-6.74798	0.00120517	0.808072	-0.366212	chr8	118223316
cg12083775_BC21	-3.56888	-2.66435	-6.74716	0.00120582	0.808072	-0.326911	chr2	69695375
cg12415940_BC21	-4.26915	-1.26884	-6.742	0.00120995	0.808072	-0.592829	chr13	79775655
cg06259285_BC21	-2.73272	2.2439	-6.74102	0.00121073	0.808072	-0.292294	chr12	49282377
cg17408653_BC21	-1.88846	-0.780064	-6.74011	0.00121146	0.808072	-0.304283	chr3	176636406	TSS1500	LINC01208	NR_109968.1
cg09160845_BC21	4.54915	0.576758	6.73362	0.00121668	0.808072	0.659083	chr9	86968618
cg13440132_TC21	-2.33997	2.5802	-6.72935	0.00122013	0.808072	-0.274504	chr16	48584014
cg20706196_BC21	2.25972	1.76641	6.72802	0.00122121	0.808072	0.276201	chr1	108700153	exon_7;3UTR;exon_8;3UTR;exon_7;3UTR;exon_7;3UTR;exon_6;3UTR;exon_7;3UTR;exon_6;3UTR;exon_6;3UTR;exon_7;3UTR;exon_8;3UTR;exon_7;3UTR;exon_8;3UTR;exon_8;3UTR;exon_7;3UTR;exon_6;3UTR	PRPF38B;PRPF38B;PRPF38B;PRPF38B;PRPF38B;PRPF38B;PRPF38B;PRPF38B;PRPF38B;PRPF38B;PRPF38B;PRPF38B;PRPF38B;PRPF38B;PRPF38B;PRPF38B;PRPF38B;PRPF38B;PRPF38B;PRPF38B;PRPF38B;PRPF38B;PRPF38B;PRPF38B;PRPF38B;PRPF38B;PRPF38B;PRPF38B;PRPF38B;PRPF38B	NM_001349757.2;NM_001349757.2;NM_001349758.2;NM_001349758.2;NM_001349759.2;NM_001349759.2;NM_001349761.2;NM_001349761.2;NM_001349762.2;NM_001349762.2;NM_001349763.2;NM_001349763.2;NM_001349764.2;NM_001349764.2;NM_001349765.2;NM_001349765.2;NM_001349766.2;NM_001349766.2;NM_001349767.2;NM_001349767.2;NM_001349768.2;NM_001349768.2;NM_001349769.2;NM_001349769.2;NM_001349770.2;NM_001349770.2;NM_001349…
cg04143120_BC21	-2.57753	-3.13022	-6.72783	0.00122136	0.808072	-0.240493	chr11	73257803
cg21608953_BC21	2.05208	-2.27089	6.72744	0.00122168	0.808072	0.250237	chr21	14901557
cg27272255_BC21	-2.92143	-0.865852	-6.72564	0.00122313	0.808072	-0.414479	chr4	136650876
cg18968737_BC21	-1.98503	-1.33109	-6.72181	0.00122625	0.808072	-0.272544	chr2	154256986
cg18676235_TC21	-3.05384	-1.50709	-6.72119	0.00122676	0.808072	-0.398786	chr13	43303091
cg05968451_TC21	-1.73532	2.96176	-6.72051	0.0012273	0.808072	-0.127213	chr3	71251512
cg14902532_TC21	2.52812	-3.71777	6.71344	0.00123308	0.808072	0.116734	chr10	34723934
cg01087950_TC21	2.28642	2.12818	6.71124	0.00123489	0.808072	0.232601	chr18	44835266
cg17867218_BC21	-2.76814	-2.02515	-6.71108	0.00123502	0.808072	-0.302527	chr5	159981847
cg05237692_BC21	3.87645	-0.558766	6.71042	0.00123556	0.808072	0.584859	chr3	93844005
cg12958020_TC11	3.24818	0.737526	6.71038	0.00123559	0.808072	0.450428	chr5	150129831	exon_9;exon_10;exon_10	PDGFRB;PDGFRB;PDGFRB	NM_001355016.2;NM_001355017.2;NM_002609.4
cg20823515_BC21	2.93468	-1.55934	6.70961	0.00123623	0.808072	0.399214	chr1	89552748
cg02215627_BC21	-2.43096	-2.17413	-6.7063	0.00123895	0.808072	-0.253202	chr12	9116069	TSS200;TSS200;TSS200	A2M;A2M;A2M	NM_001347424.2;NM_000014.6;NM_001347425.2
cg22072216_TC21	-3.86619	-2.40726	-6.70615	0.00123908	0.808072	-0.352785	chr5	134436592
cg07268275_BC21	2.54055	0.034459	6.70496	0.00124006	0.808072	0.373707	chr1	211975416
cg20206563_TC21	-2.48762	-0.971185	-6.70485	0.00124014	0.808072	-0.350347	chr12	68915093
cg06602889_BC21	-2.09553	-1.21813	-6.70464	0.00124032	0.808072	-0.252717	chr8	9518015
cg27112993_TC21	2.4446	0.883038	6.70454	0.0012404	0.808072	0.372203	chr17	36885548
cg15079489_TC21	2.03135	-2.96863	6.70431	0.00124059	0.808072	0.119016	chr10	56139525
cg19123390_BC21	2.8661	0.191959	6.70379	0.00124102	0.808072	0.450355	chr8	40388895
cg06424894_TC21	2.41636	-0.935305	6.70349	0.00124127	0.808072	0.338243	chr15	45022591	TSS1500;TSS1500	SORD;SORD	NM_003104.6;NR_034039.2
cg14113958_TC21	-2.58947	-2.99764	-6.70247	0.00124211	0.808072	-0.18396	chr9	114894957
cg05916803_BC21	-3.33413	-2.50497	-6.70225	0.00124229	0.808072	-0.289753	chr2	218971413
cg17203597_TC21	-2.75639	0.397509	-6.70139	0.00124301	0.808072	-0.430229	chr12	93526980
cg10895889_BC21	-2.29431	3.18752	-6.69902	0.00124497	0.808072	-0.152313	chr6	33860553
cg18371186_BC21	-3.21418	-2.78317	-6.69699	0.00124665	0.808072	-0.262403	chr11	99325981
cg00009871_TC21	2.21287	1.5958	6.69553	0.00124786	0.808072	0.286924	chr13	102879910	TSS200	METTL21EP	NR_026965.1
cg20785796_TC11	2.08314	3.13113	6.69317	0.00124982	0.808072	0.135684	chr2	199461998
cg22772896_BC21	2.084	-2.72757	6.69215	0.00125068	0.808072	0.183128	chr6	37784297
cg21279298_BC21	-3.24721	-0.514682	-6.69114	0.00125152	0.808072	-0.498086	chr14	36690814
cg16411695_BC21	-2.71403	0.863934	-6.69006	0.00125242	0.808072	-0.426565	chr5	138780987
cg23700563_BC21	3.96675	-2.39532	6.68902	0.00125328	0.808072	0.442408	chr13	110574378
cg23506331_TC21	-2.33378	-0.141325	-6.68668	0.00125524	0.808072	-0.387038	chr14	63319334	TSS1500	GPHB5	NM_145171.4
cg04811945_BC21	-2.99546	1.28487	-6.68445	0.00125711	0.808072	-0.404546	chr4	15778086	TSS1500;TSS1500	CD38;CD38	NM_001775.4;NR_132660.2
cg23625388_BC21	-1.86674	1.00104	-6.68443	0.00125713	0.808072	-0.284922	chr14	92610087
cg03183618_BC21	-2.91213	1.87062	-6.68363	0.0012578	0.808072	-0.324198	chr2	134206657
cg12308216_TC21	2.32944	-2.16361	6.68164	0.00125947	0.808072	0.24796	chr6	30885478
cg14224028_TC21	2.08969	-0.354235	6.67734	0.00126308	0.808072	0.340862	chr2	159138028
cg05824936_TC21	2.18192	-1.69573	6.67388	0.00126601	0.808072	0.281437	chr17	1231615
cg05295233_BC21	1.97412	2.06901	6.6726	0.00126709	0.808072	0.204887	chr19	3851246
cg18226675_BC21	3.15006	-1.55543	6.67258	0.00126711	0.808072	0.409711	chr12	122395285	TSS1500	CLIP1-AS1	NR_045382.1
cg23342116_TC21	-2.10005	-0.874492	-6.67144	0.00126807	0.808072	-0.320076	chr5	125595245
cg02538752_BC21	3.20376	1.83719	6.67037	0.00126898	0.808072	0.393105	chr2	54114828	TSS1500;TSS1500;TSS1500	ACYP2;ACYP2;ACYP2	NM_001320590.2;NM_138448.4;NM_001320589.2
cg00408678_BC21	2.07787	-3.4931	6.66795	0.00127103	0.808072	0.149809	chr6	36929865
cg25778061_BC21	-2.06255	-2.56226	-6.66783	0.00127114	0.808072	-0.16016	chr4	137545716	TSS200	LINC02172	NR_146553.1
cg01466031_BC21	3.27252	0.715858	6.66536	0.00127323	0.808072	0.495693	chr1	93585147	5UTR;exon_1	BCAR3;BCAR3	NM_001308251.1;NM_001308251.1
cg16692078_TC21	2.02066	0.0297808	6.66524	0.00127334	0.808072	0.339376	chr2	4827223
cg07698336_TC22	2.91947	-0.390729	6.66502	0.00127352	0.808072	0.455267	chr11	15608196
cg04927340_BC21	-3.14277	-2.59573	-6.665	0.00127354	0.808072	-0.263126	chr6	44661253
cg19850463_TC21	-2.63738	2.52008	-6.66449	0.00127397	0.808072	-0.250787	chr10	4825813	TSS1500;TSS1500;TSS1500;TSS1500;TSS1500;TSS1500	AKR1E2;AKR1E2;AKR1E2;AKR1E2;AKR1E2;AKR1E2	NM_001271025.2;NM_001271021.2;NM_001040177.3;NR_073127.2;NR_073125.2;NR_073126.1
cg24846680_TC11	-2.49977	4.01948	-6.66382	0.00127455	0.808072	-0.103397	chr1	228174608	5UTR;exon_1	IBA57;IBA57	NM_001310327.2;NM_001310327.2
cg19073035_BC21	-2.48402	0.840418	-6.66308	0.00127517	0.808072	-0.386501	chr2	17607330
cg25949033_TC11	3.12858	1.60079	6.65941	0.00127831	0.808072	0.269745	chr10	3107568
cg20843366_BC21	-2.24801	0.903422	-6.65918	0.0012785	0.808072	-0.310632	chr15	95080161
cg07375150_BC21	4.16109	-3.3567	6.65833	0.00127924	0.808072	0.336206	chr3	151328662	exon_2	P2RY13	NM_176894.3
cg10905634_BC21	3.4939	-1.6319	6.65798	0.00127954	0.808072	0.454705	chr12	95608458
cg24506086_BC21	-3.73057	1.57948	-6.65427	0.00128272	0.808072	-0.507259	chr11	12900571
cg07898166_BC21	-2.29751	0.866292	-6.65378	0.00128313	0.808072	-0.334137	chr5	39077037
cg24001601_BC21	-2.35481	1.55275	-6.65319	0.00128364	0.808072	-0.316632	chr3	63208795
cg19544707_BC21	1.71167	2.37356	6.65318	0.00128365	0.808072	0.166189	chr14	103279929
cg13304297_BC21	1.82667	-3.3777	6.65222	0.00128447	0.808072	0.121317	chr3	168250580
cg07533951_TC21	-2.05812	2.22889	-6.65087	0.00128564	0.808072	-0.206343	chr12	114441753
cg23179633_BC21	2.25182	1.24079	6.64984	0.00128652	0.808072	0.305968	chr14	51398819
cg08460812_BC21	-2.10717	1.8356	-6.64984	0.00128652	0.808072	-0.253052	chr4	108166263	TSS1500	LEF1-AS1	NR_029374.1
cg23661214_BC21	-2.01942	2.02244	-6.64717	0.00128883	0.808072	-0.217244	chr4	119102792
cg07679285_BC21	2.45554	-3.54596	6.64551	0.00129026	0.808072	0.155329	chr13	36447638
cg11683114_BC21	-3.21215	-2.52581	-6.64533	0.00129041	0.808072	-0.320933	chr7	128828407
cg08472134_TC21	-2.01398	3.27016	-6.64433	0.00129128	0.808072	-0.145415	chr17	59891153
cg15874480_TC21	-2.06348	2.2672	-6.64116	0.00129403	0.808072	-0.220245	chr11	465982
cg16598744_TC21	-3.00177	-1.3369	-6.63735	0.00129734	0.808072	-0.409857	chr7	69366141
cg17749645_TC21	-2.38862	0.417948	-6.63632	0.00129823	0.808072	-0.379598	chr17	17342824
cg00393546_BC11	-2.05617	4.37074	-6.6362	0.00129834	0.808072	-0.0947855	chr10	415979
cg08825971_TC21	2.93554	1.77778	6.63523	0.00129919	0.808072	0.347719	chr8	17676461	exon_1;5UTR	MTUS1;MTUS1	NM_001330470.2;NM_001330470.2
cg23324957_TC21	1.98814	-3.38756	6.63492	0.00129945	0.808072	0.120116	chr20	44450455
cg06460642_BC21	-2.60843	0.804443	-6.63122	0.00130269	0.808072	-0.407584	chr11	26615457
cg03162686_BC11	-2.98006	4.48004	-6.63073	0.00130311	0.808072	-0.100972	chr16	89279861	exon_10;exon_9;exon_9	ANKRD11;ANKRD11;ANKRD11	NM_001256182.2;NM_001256183.2;NM_013275.6
cg19225039_BC21	-2.20393	3.32454	-6.63013	0.00130364	0.808072	-0.149147	chr13	113883285
cg24523069_TC21	1.88637	0.890915	6.62772	0.00130575	0.808072	0.289977	chr7	156611782
cg08193082_BC21	2.14528	-3.26976	6.62481	0.00130831	0.808072	0.183171	chr7	38978578
cg18527919_TC11	3.48213	3.06766	6.62439	0.00130867	0.808072	0.377477	chr2	24175301
cg10771489_BC11	-3.6697	-3.98348	-6.6233	0.00130963	0.808072	-0.292004	chr14	94770497	TSS200;TSS1500	GSC-DT;GSC	NR_144432.1;NM_173849.3
cg26054548_TC21	-2.62803	1.62908	-6.6215	0.00131122	0.808072	-0.364054	chr3	62816886
cg20443047_TC21	-3.93672	-1.09034	-6.61801	0.0013143	0.808072	-0.559085	chr15	58224471
cg25578967_BC11	-3.13289	3.267	-6.61513	0.00131685	0.808072	-0.208918	chr7	24978821
cg22827496_TC21	-2.7057	1.19521	-6.61508	0.00131689	0.808072	-0.395627	chr6	12014217
cg12244275_TC23	-2.09038	1.02588	-6.61449	0.00131741	0.808072	-0.28345	chr2	70128265
cg18530299_BC21	-2.12247	-3.2746	-6.61182	0.00131978	0.808072	-0.157363	chr8	49905723
cg03403666_BC21	-2.25402	2.81583	-6.61173	0.00131986	0.808072	-0.180767	chr20	23121611
cg23221406_BC21	3.33499	-0.101429	6.61146	0.0013201	0.808072	0.512405	chr18	8711964
cg09961177_BC21	1.85686	0.332272	6.6114	0.00132015	0.808072	0.296374	chr2	209733147	exon_15;3UTR;exon_16;3UTR;exon_15;3UTR;exon_12;3UTR;exon_14;3UTR;exon_14;3UTR;exon_15;3UTR;exon_15;3UTR;exon_13;3UTR;exon_15;3UTR;exon_13;3UTR;exon_17;3UTR;exon_15;3UTR;exon_17;3UTR;exon_18;3UTR;exon_16;3UTR;exon_16;3UTR;exon_16;3UTR;exon_14;3UTR;exon_14;3UTR;exon_14;3UTR;exon_15;3UTR;exon_15;3UTR;exon_15;3UTR;exon_12;3UTR;exon_12;3UTR;exon_16;3UTR;exon_12;3UTR;exon_12;3UTR;exon_16;3UTR;exon_13;3…	MAP2;MAP2;MAP2;MAP2;MAP2;MAP2;MAP2;MAP2;MAP2;MAP2;MAP2;MAP2;MAP2;MAP2;MAP2;MAP2;MAP2;MAP2;MAP2;MAP2;MAP2;MAP2;MAP2;MAP2;MAP2;MAP2;MAP2;MAP2;MAP2;MAP2;MAP2;MAP2;MAP2;MAP2;MAP2;MAP2;MAP2;MAP2;MAP2;MAP2;MAP2;MAP2;MAP2;MAP2;MAP2;MAP2;MAP2;MAP2;MAP2;MAP2;MAP2;MAP2;MAP2;MAP2;MAP2;MAP2;MAP2;MAP2;MAP2;MAP2;MAP2;MAP2;MAP2;MAP2;MAP2;MAP2;MAP2;MAP2;MAP2;MAP2;MAP2;MAP2;MAP2;MAP2;MAP2;MAP2;MAP2;MAP2;MAP2;MAP2…	NM_001039538.2;NM_001039538.2;NM_001363910.2;NM_001363910.2;NM_001363911.2;NM_001363911.2;NM_001363913.2;NM_001363913.2;NM_001375474.1;NM_001375474.1;NM_001375493.1;NM_001375493.1;NM_001375495.1;NM_001375495.1;NM_001375496.1;NM_001375496.1;NM_001375497.1;NM_001375497.1;NM_001375498.1;NM_001375498.1;NM_001375499.1;NM_001375499.1;NM_001375501.1;NM_001375501.1;NM_001375502.1;NM_001375502.1;NM_001375…
cg26790217_TC21	-2.52822	-1.57634	-6.61107	0.00132045	0.808072	-0.313877	chr6	140745131
cg15714470_BC21	2.53122	0.00664294	6.61101	0.00132051	0.808072	0.407462	chr16	53673436
cg25139649_BC21	3.92637	-1.96809	6.60977	0.0013216	0.808072	0.48053	chr1	2234140
cg01830463_TC11	3.50804	-5.40284	6.60764	0.0013235	0.808072	0.20105	chr12	131832583
cg17005430_BC21	2.86545	-0.424013	6.60637	0.00132464	0.808072	0.430057	chr11	122157338	TSS1500;TSS1500;TSS1500;TSS1500	MIR100HG;MIR100HG;MIR100HG;MIR100HG	NR_137194.1;NR_137188.1;NR_137186.1;NR_137187.1
cg06779253_BC21	1.91031	-0.750054	6.60391	0.00132683	0.808072	0.301347	chr1	9315568
cg18529321_BC21	-2.68052	-2.29435	-6.60364	0.00132707	0.808072	-0.213242	chr5	140846179
cg15736240_BC21	2.87779	0.811557	6.60362	0.00132709	0.808072	0.451115	chr12	126242557
cg12420244_TC21	1.95129	0.854277	6.60244	0.00132815	0.808072	0.30274	chr4	178356933
cg17318924_BC21	2.79061	0.443321	6.6007	0.0013297	0.808072	0.432729	chr8	82663510
cg14892148_BC21	-1.98416	-0.484105	-6.59904	0.0013312	0.808072	-0.324119	chr20	48728667
cg00586817_BC21	2.16019	1.15923	6.59849	0.00133169	0.808072	0.298459	chr2	199465149	TSS200	SATB2	NM_001172517.1
cg01604009_TC21	3.41472	0.353593	6.59682	0.00133319	0.808072	0.527657	chr2	66875201
cg04217564_TC21	-3.1904	0.806696	-6.59633	0.00133363	0.808072	-0.481373	chr7	16669719
cg13023623_TC11	2.18824	-3.81602	6.59591	0.001334	0.808072	0.112556	chr14	56809539
cg22101576_BC21	2.08992	-2.29067	6.59536	0.0013345	0.808072	0.184548	chr14	21099418	TSS1500;TSS1500	ZNF219;ZNF219	NM_016423.3;NM_001101672.2
cg26697158_BC21	-1.81329	-0.886897	-6.59455	0.00133523	0.808072	-0.26753	chr15	48150045
cg12954234_BC21	3.35421	-1.21274	6.59348	0.00133619	0.808072	0.465435	chr4	88706990	exon_25;3UTR;exon_24;3UTR;exon_25;3UTR;exon_26;3UTR;exon_26;3UTR;exon_24;3UTR;exon_25;3UTR;exon_26;3UTR;exon_26;3UTR	HERC3;HERC3;HERC3;HERC3;HERC3;HERC3;HERC3;HERC3;HERC3;HERC3;HERC3;HERC3;HERC3;HERC3;HERC3;HERC3;HERC3;HERC3	NM_001271602.2;NM_001271602.2;NM_001375477.1;NM_001375477.1;NM_001375478.1;NM_001375478.1;NM_001375479.1;NM_001375479.1;NM_001375480.1;NM_001375480.1;NM_001375481.1;NM_001375481.1;NM_001375482.1;NM_001375482.1;NM_001375483.1;NM_001375483.1;NM_014606.3;NM_014606.3
cg07796683_TC21	-2.10073	2.13296	-6.59162	0.00133786	0.808072	-0.234762	chr6	41445760
cg24361571_TC21	-1.86052	1.57813	-6.58957	0.00133972	0.808072	-0.241374	chr17	31575252	TSS200;TSS200	MIR365B;MIR4725	NR_029856.1;NR_039878.1
cg09966866_BC21	-1.72818	-0.857447	-6.58818	0.00134098	0.808072	-0.263516	chr1	20316691
cg13738144_TC11	2.30784	-3.77502	6.58634	0.00134265	0.808072	0.116919	chr6	99606847	5UTR;exon_1	PRDM13;PRDM13	NM_021620.4;NM_021620.4
cg16048009_TC21	2.60838	0.24284	6.58493	0.00134392	0.808072	0.42818	chr2	1606801
cg23287005_TC11	3.58203	2.44447	6.58345	0.00134527	0.808072	0.360444	chr8	140578066
cg21771726_BC21	-2.64187	1.72844	-6.58325	0.00134545	0.808072	-0.367158	chr6	28380699	exon_6;exon_3;exon_3;exon_6;exon_7;exon_5;exon_6;exon_3;exon_5;exon_3	ZSCAN12;ZSCAN12;ZSCAN12;ZSCAN12;ZSCAN12;ZSCAN12;ZSCAN12;ZSCAN12;ZSCAN12;ZSCAN12	NR_028077.2;NR_133668.1;NR_133669.1;NR_136509.2;NR_136510.2;NR_136511.2;NR_136512.2;NR_136513.2;NR_160526.1;NR_160527.1
cg10224090_BC21	-1.95812	1.29162	-6.58258	0.00134606	0.808072	-0.237654	chr10	98412676
cg18030960_BC21	2.36375	-3.39374	6.57909	0.00134924	0.808072	0.175419	chr4	13529324
cg25527909_TC21	1.88034	-0.598002	6.57658	0.00135153	0.808072	0.309664	chr1	189868783
cg21144084_BC21	-2.10013	-0.554979	-6.57581	0.00135223	0.808072	-0.329836	chr13	75548370	TSS1500;TSS1500	UCHL3;UCHL3	NM_006002.5;NM_001270952.2
cg02078250_TC21	-2.03378	-0.660242	-6.57456	0.00135337	0.808072	-0.320025	chr8	34017989
cg07264853_BC21	3.82565	-2.38795	6.57243	0.00135532	0.808072	0.455403	chr4	156829249
cg24589102_BC21	-2.18	-1.29301	-6.5704	0.00135718	0.808072	-0.288439	chr20	3616360
cg11578278_TC21	1.82074	-3.41403	6.56658	0.00136069	0.808072	0.138481	chr7	112453941
cg18878722_TC21	4.1084	-0.577487	6.56445	0.00136266	0.808072	0.61436	chr2	8249066
cg22802836_TC21	-1.75332	-1.0797	-6.56425	0.00136284	0.808072	-0.256034	chr17	63520732
cg12524958_BC21	-2.7324	-2.21038	-6.56418	0.00136291	0.808072	-0.327259	chr2	241219156
cg03041658_BC21	-1.85043	0.138902	-6.5626	0.00136437	0.808072	-0.309015	chr7	94914636
cg00554293_BC21	4.5491	-2.20035	6.56132	0.00136555	0.808072	0.538716	chr1	33334584
cg15874474_TC21	1.87844	-1.09772	6.5607	0.00136613	0.808072	0.276144	chr11	35654803
cg23988892_BC21	2.51121	-2.35139	6.56053	0.00136628	0.808072	0.251252	chr19	29716422	TSS1500;TSS1500;TSS1500;TSS1500;TSS1500;TSS1500;TSS1500	C19orf12;C19orf12;C19orf12;C19orf12;C19orf12;C19orf12;C19orf12	NM_001031726.4;NM_001282931.3;NM_031448.6;NM_001256046.3;NM_001282930.3;NM_001256047.2;NM_001282929.1
cg04405664_BC21	-2.44515	-0.00873969	-6.55937	0.00136736	0.808072	-0.386543	chr17	40903698
cg22195601_BC21	-3.56675	-0.643657	-6.55492	0.00137149	0.808072	-0.526139	chr10	99279556
cg09798252_BC21	-2.96977	1.16519	-6.55467	0.00137172	0.808072	-0.40751	chr8	58851006
cg02392304_BC21	-1.96627	-3.87598	-6.5541	0.00137224	0.808072	-0.08885	chr10	98021984
cg15621493_BC21	-2.04982	2.25342	-6.55237	0.00137386	0.808072	-0.23658	chr2	126703073
cg03973584_TC21	2.44685	-2.0327	6.55086	0.00137527	0.808072	0.292123	chr12	109736738
cg21983739_TC21	-2.40261	1.24481	-6.55083	0.00137529	0.808072	-0.335856	chr16	89994379
cg15479189_TC21	-2.06857	-0.67994	-6.55051	0.00137559	0.808072	-0.325869	chr1	184061849
cg18525658_TC21	2.42853	2.55073	6.54926	0.00137676	0.808072	0.223551	chr12	101046975
cg00376255_TC21	-2.55849	-1.26497	-6.54896	0.00137704	0.808072	-0.351427	chr13	23372746
cg02586273_TC21	-2.39707	-1.19535	-6.548	0.00137794	0.808072	-0.329974	chr2	27072504	TSS1500	OST4	NM_001134693.2
cg21647182_TC21	5.91229	-2.1699	6.54463	0.00138109	0.808072	0.693066	chr2	1653711	exon_16	PXDN	NM_012293.3
cg04929220_TC21	-2.66054	-1.43559	-6.5434	0.00138225	0.808072	-0.363535	chr4	102196145
cg24625136_BC11	2.2978	-0.334939	6.54272	0.00138288	0.808072	0.358062	chr3	138939712
cg22373593_TC21	-2.78695	-0.258206	-6.54223	0.00138334	0.808072	-0.439425	chr2	154256265
cg23623214_BC21	-1.83729	0.614976	-6.53994	0.00138549	0.808072	-0.293762	chr18	6417131
cg19048236_BC21	2.58386	-0.137006	6.53912	0.00138627	0.808072	0.397013	chr13	98452095	exon_28;3UTR;exon_27;3UTR;3UTR;exon_11;3UTR;exon_10;3UTR;exon_11	FARP1;FARP1;FARP1;FARP1;STK24;STK24;STK24;STK24;STK24;STK24	NM_001286839.2;NM_001286839.2;NM_005766.4;NM_005766.4;NM_001032296.4;NM_001032296.4;NM_001286649.2;NM_001286649.2;NM_003576.5;NM_003576.5
cg14524622_BC21	-2.95589	2.00397	-6.53633	0.00138889	0.808072	-0.356846	chr4	185566656
cg08640361_BC21	2.66379	1.36511	6.53601	0.00138919	0.808072	0.369415	chr6	134173482	exon_6;exon_4;exon_4;exon_4;exon_4	SGK1;SGK1;SGK1;SGK1;SGK1	NM_001143676.3;NM_001143677.2;NM_001143678.2;NM_001291995.2;NM_005627.4
cg07117444_TC21	2.38188	-2.38709	6.53559	0.0013896	0.808072	0.217351	chr9	8702205
cg16293051_BC21	2.15213	-1.79581	6.52797	0.00139681	0.808072	0.275108	chr4	7046364	TSS200	LOC100129931	NR_033828.1
cg12244275_TC22	-2.09309	1.12524	-6.5262	0.00139849	0.808072	-0.278644	chr2	70128265
cg18836410_TC21	3.35376	0.650812	6.5237	0.00140087	0.808072	0.498793	chr8	40405516
cg20269797_BC21	3.53379	-0.00897502	6.5235	0.00140107	0.808072	0.529459	chr2	30573256
cg26466354_BC21	1.96174	-0.541064	6.52301	0.00140153	0.808072	0.324514	chr22	46048259
cg16959747_TC21	-3.12542	0.901096	-6.52246	0.00140206	0.808072	-0.463049	chr12	7124118	3UTR;exon_6;3UTR;exon_4	RBP5;RBP5;RBP5;RBP5	NM_001329454.2_2;NM_001329454.2_2;NM_031491.4_2;NM_031491.4_2
cg26702908_TC21	-1.74152	2.06374	-6.52225	0.00140226	0.808072	-0.195463	chr3	154224643
cg16973527_BC21	3.51933	-3.51577	6.52087	0.00140357	0.808072	0.201427	chr15	70475231
cg25666643_TC21	1.7505	0.84711	6.52005	0.00140436	0.808072	0.264733	chr3	131731235
cg00089966_TC21	-1.81891	2.06114	-6.51515	0.00140905	0.808072	-0.204585	chr5	159913423
cg22375758_TC21	-1.96432	0.00345854	-6.5115	0.00141256	0.808072	-0.32801	chr16	69017722
cg11747142_BC21	-2.2263	2.05052	-6.51131	0.00141274	0.808072	-0.263388	chr7	128672277	TSS200;TSS200;TSS200;TSS200	FAM71F2;FAM71F2;FAM71F2;FAM71F2	NM_001128926.4;NM_001012454.6;NM_001290255.2;NM_001290254.2
cg07656025_TC21	-2.117	1.65645	-6.51078	0.00141326	0.808072	-0.267201	chr1	231038604
cg02976672_BC21	-3.21586	-0.301436	-6.51034	0.00141367	0.808072	-0.501905	chr11	102868571
cg22908423_TC11	-3.23869	-0.377179	-6.50895	0.00141502	0.808072	-0.453628	chr14	101480904
cg27372732_BC21	1.97019	-3.70436	6.5081	0.00141584	0.808072	0.123764	chr10	26215330	TSS1500;TSS1500	GAD2;GAD2	NM_001134366.2;NM_000818.3
cg18018916_BC21	2.54354	2.70873	6.50675	0.00141714	0.808072	0.242802	chr6	169651601
cg04338212_BC21	-2.57265	2.41769	-6.5065	0.00141739	0.808072	-0.261024	chr14	23260415
cg23074881_BC21	-2.68918	1.96053	-6.50387	0.00141992	0.808072	-0.314167	chr15	60580659
cg27147718_TC11	-1.74168	3.80472	-6.50348	0.00142031	0.808072	-0.0841661	chr16	58462638	TSS1500;TSS1500;TSS1500;TSS1500;TSS1500;TSS1500	NDRG4;NDRG4;NDRG4;NDRG4;NDRG4;NDRG4	NM_020465.4;NM_001378345.1;NM_001378342.1;NM_001378338.1;NM_001378339.1;NM_001378346.1
cg15596811_BC21	-1.87829	-0.86161	-6.50273	0.00142103	0.808072	-0.281014	chr10	113666121
cg18087309_BC21	1.81448	-4.24151	6.50264	0.00142112	0.808072	0.0647452	chr12	110966235
cg14143125_BC21	1.65958	-2.62308	6.50099	0.00142272	0.808072	0.181638	chr9	114395433	TSS1500;TSS1500	AKNA;AKNA	NM_030767.5;NM_001317952.1
cg08884562_BC21	-2.13997	-2.61524	-6.50063	0.00142307	0.808072	-0.199838	chr11	81005555
cg17741110_TC21	2.65597	-4.30576	6.49977	0.0014239	0.808072	0.140926	chr11	79461340
cg20787814_TC21	-2.6098	3.50099	-6.49957	0.0014241	0.808072	-0.232792	chr1	153348937	TSS200	PGLYRP4	NM_020393.4
cg05166028_BC11	2.0829	1.54028	6.49864	0.00142501	0.808072	0.270384	chr7	157829446
cg23561901_TC11	1.84806	1.25472	6.49822	0.00142541	0.808072	0.255391	chr18	52002506
cg26982447_TC21	-1.8334	2.29291	-6.4948	0.00142874	0.808072	-0.195584	chr5	80571418	TSS1500	ANKRD34B	NM_001004441.3
cg10912292_TC21	-1.75562	1.32112	-6.49152	0.00143195	0.808072	-0.24341	chr12	24379375
cg18438823_BC21	-1.68326	-1.57103	-6.48726	0.00143612	0.808072	-0.207901	chr11	4655135	3UTR;exon_2	OR51E1;OR51E1	NM_152430.4;NM_152430.4
cg02545317_BC21	2.2502	-3.56302	6.48501	0.00143834	0.808072	0.128669	chr12	122226668	exon_1;TSS1500;TSS1500;TSS200;TSS200;TSS200;TSS200	LOC101593348;DIABLO;DIABLO;DIABLO;DIABLO;DIABLO;DIABLO	NR_103497.1;NM_001278304.2;NM_001371333.1;NM_138930.3;NM_001278302.1;NM_001278342.1;NM_001278303.1
cg25463779_BC21	2.01712	1.16994	6.48379	0.00143954	0.808072	0.285212	chr12	124288690	TSS1500	RFLNA	NM_181709.5
cg26367722_BC21	-1.71868	-1.80089	-6.48235	0.00144095	0.808072	-0.194569	chr8	66014693	TSS1500	DNAJC5B	NM_001349432.2
cg05658920_BC21	-2.28464	-0.29052	-6.48201	0.00144129	0.808072	-0.372106	chr7	13151443
cg16656520_TC21	3.53498	-1.96217	6.48168	0.00144161	0.808072	0.395389	chr6	31833108
cg24600608_TC21	3.33521	-1.29786	6.48129	0.001442	0.808072	0.444001	chr4	20883913
cg10439416_TC21	-2.80225	-1.08131	-6.48061	0.00144267	0.808072	-0.416281	chr5	36951100
cg22731981_BC21	-2.12048	2.61568	-6.47925	0.00144402	0.808072	-0.184905	chr11	34514032	TSS1500;TSS1500	ELF5;ELF5	NM_001422.4;NM_001243080.2
cg22065312_BC21	-3.40456	1.94619	-6.47783	0.00144542	0.808072	-0.41171	chr2	36453813
cg11401022_BC21	-2.82319	0.591855	-6.47746	0.00144579	0.808072	-0.43362	chr16	57842347
cg11287647_TC21	3.39931	-1.21693	6.47632	0.00144691	0.808072	0.493165	chr7	12685727	TSS1500;TSS1500	ARL4A;ARL4A	NM_212460.4;NM_001037164.3
cg26402284_BC21	-1.908	1.01524	-6.47415	0.00144907	0.808072	-0.275615	chr14	105033957
cg26115543_BC21	-2.88074	1.21527	-6.47355	0.00144966	0.808072	-0.417582	chr22	23158367
cg03606473_BC21	-2.37186	-1.68193	-6.47145	0.00145174	0.808072	-0.292343	chr3	103127866
cg20955552_TC21	-2.31934	-1.1058	-6.46978	0.00145341	0.808072	-0.339519	chr20	15557173
cg13520475_BC21	-2.825	1.32935	-6.46765	0.00145553	0.808072	-0.32378	chr10	112145329
cg05298702_BC21	-3.2077	1.327	-6.46759	0.00145559	0.808072	-0.443332	chr5	107553227
cg03430141_TC21	2.42136	2.29089	6.46688	0.0014563	0.808072	0.248153	chr2	47108939
cg17040893_TC21	-2.52681	-0.430079	-6.46677	0.00145641	0.808072	-0.39013	chr17	10020282
cg15194502_BC21	-2.15465	2.61272	-6.4663	0.00145688	0.808072	-0.23909	chr10	70700175
cg04773990_TC21	1.66626	-4.58827	6.46536	0.00145782	0.808072	0.0511646	chr6	32852633	5UTR;exon_1	TAP1;TAP1	NM_001292022.2_8;NM_001292022.2_8
cg16493715_TC21	-2.39628	1.22002	-6.46234	0.00146084	0.808072	-0.333603	chr17	70321653
cg21754246_TC21	-2.20931	-0.957345	-6.46145	0.00146173	0.808072	-0.341675	chr5	79416766
cg14384616_BC21	-3.73014	0.824302	-6.46106	0.00146212	0.808072	-0.582489	chr2	53129682
cg19508616_BC21	-1.9766	-0.231613	-6.46073	0.00146245	0.808072	-0.322712	chr14	53609172
cg11299416_BC21	-1.80756	0.758493	-6.46058	0.0014626	0.808072	-0.283286	chr1	17732579
cg14053101_BC21	-4.56572	-2.05714	-6.46016	0.00146303	0.808072	-0.429631	chr10	17504947
cg22881551_BC21	-2.77201	-1.16561	-6.45948	0.00146371	0.808072	-0.36537	chr11	133978921
cg26220594_TC11	5.65967	-2.63642	6.45777	0.00146543	0.808072	0.468772	chr1	18784484
cg03316934_TC21	2.13422	-4.248	6.45727	0.00146593	0.808072	0.0763325	chr2	219645509
cg17192934_BC21	-2.26511	0.639506	-6.45661	0.00146659	0.808072	-0.364116	chr11	65218288
cg07094610_TC21	1.99437	-4.1392	6.45317	0.00147006	0.808072	0.0879559	chr4	132513547
cg08864491_BC21	-3.16931	-0.250895	-6.45294	0.00147029	0.808072	-0.48584	chr2	86360716
cg04211581_BC21	2.71816	-3.26335	6.45193	0.00147131	0.808072	0.287902	chr6	151690521	TSS200;TSS200	ESR1;ESR1	NM_001385570.1;NM_001122742.2
cg23971170_BC11	-3.06355	2.54629	-6.45135	0.0014719	0.808072	-0.296994	chr1	165357032	TSS1500;TSS1500	LMX1A;LMX1A	NM_001174069.2;NM_177398.4
cg15403797_TC21	3.21717	-0.522613	6.45071	0.00147255	0.808072	0.484415	chr1	72230785
cg14802587_TC21	-1.71689	2.3875	-6.44991	0.00147336	0.808072	-0.169709	chr2	112821471
cg25348374_BC21	-3.13297	-1.85011	-6.44902	0.00147425	0.808072	-0.345671	chr6	42521107
cg01507690_TC21	-2.03349	1.34552	-6.449	0.00147428	0.808072	-0.300707	chr18	22642112
cg02459543_BC21	-2.06905	2.20436	-6.44896	0.00147431	0.808072	-0.216197	chr8	93912383
cg13851454_BC21	-1.93927	3.21943	-6.44836	0.00147492	0.808072	-0.131491	chr22	27243668
cg01744607_TC21	-1.82051	2.91979	-6.44703	0.00147627	0.808072	-0.14019	chr15	62575871
cg20491057_BC21	-2.97396	1.35348	-6.44598	0.00147734	0.808072	-0.373241	chr15	63019917
cg26739697_TC21	3.62892	-1.60405	6.44494	0.00147839	0.808072	0.505326	chr7	77008176
cg15897667_BC21	-2.42978	1.24799	-6.44303	0.00148034	0.808072	-0.341421	chr16	58456375
cg11019430_TC21	3.13707	-2.15756	6.44224	0.00148114	0.808072	0.318413	chr10	28807928	exon_4	LINC01517	NR_120652.1
cg11784053_BC21	-3.19212	1.19219	-6.44038	0.00148303	0.808072	-0.443656	chr3	107798613	exon_16;exon_15;exon_15	BBX;BBX;BBX	NM_001142568.3;NM_001276286.2;NM_020235.7
cg17837517_TC21	2.6166	-0.0297857	6.43864	0.00148481	0.808072	0.422778	chr4	188620020
cg01962644_BC21	-3.09126	1.31304	-6.43731	0.00148617	0.808072	-0.391549	chr6	1952929
cg15269861_BC21	2.55977	3.018	6.43725	0.00148623	0.808072	0.208964	chr10	77830934
cg04716941_TC21	-2.32052	1.35683	-6.43576	0.00148776	0.808072	-0.294921	chr3	32472829
cg16886625_BC21	3.15978	-2.91904	6.43558	0.00148794	0.808072	0.236458	chr14	37172773	exon_1;TSS200;TSS200	SLC25A21-AS1;SLC25A21;SLC25A21	NR_033240.1;NM_030631.4;NM_001171170.2
cg21386795_BC11	2.24663	3.04933	6.43475	0.00148879	0.808072	0.180816	chr1	3643066
cg09236853_BC21	2.50024	-0.812712	6.43383	0.00148974	0.808072	0.385285	chr6	18388933
cg22933862_BC21	-1.80145	1.57426	-6.43132	0.00149231	0.808072	-0.228287	chr17	3468502
cg14974782_TC21	2.27534	-0.640717	6.43111	0.00149253	0.808072	0.359487	chr2	236176983
cg26744407_TC21	-1.736	0.809292	-6.43105	0.00149259	0.808072	-0.267434	chr16	77834634
cg10998631_TC21	-1.71941	-0.878261	-6.43091	0.00149273	0.808072	-0.246156	chr10	132518312	exon_2	LOC107984282	NR_158224.1
cg00113247_BC21	-2.37229	1.20619	-6.43024	0.00149342	0.808072	-0.315921	chr5	149409552
cg26034770_BC21	2.71433	-2.83749	6.42842	0.0014953	0.808072	0.271474	chr7	27031675
cg05394352_BC21	-2.3234	-0.494056	-6.42794	0.00149579	0.808072	-0.383558	chr3	14211050
cg01170198_BC21	1.99865	1.14417	6.4264	0.00149737	0.808072	0.296368	chr1	3483405
cg21974916_TC21	2.19786	2.01915	6.42531	0.0014985	0.808072	0.246119	chr16	89699371
cg22976736_TC21	1.95939	1.73296	6.4227	0.00150119	0.808072	0.247332	chr17	76570194	TSS1500	LOC122455342	NM_001395979.1
cg27497962_BC21	2.03181	-3.4874	6.42176	0.00150217	0.808072	0.160941	chr10	12835967
cg27481866_TC21	2.35547	-3.45979	6.42168	0.00150225	0.808072	0.144171	chr5	164207854
cg08264978_TC21	3.05976	1.31269	6.42055	0.00150343	0.808072	0.402561	chr5	92798834
cg02722435_TC21	3.02852	-0.254993	6.42	0.00150399	0.808072	0.490262	chr8	29066109
cg10632535_TC21	-2.49819	-0.0566303	-6.41892	0.00150512	0.808072	-0.400888	chr10	4772103
cg24548262_BC21	2.04087	0.931377	6.41785	0.00150623	0.808072	0.308885	chr2	95292914
cg03145294_TC21	1.79589	1.57251	6.41624	0.0015079	0.808072	0.227255	chr20	49244987
cg14828187_TC21	-4.17933	0.899672	-6.41592	0.00150824	0.808072	-0.583794	chr3	49345380
cg12378354_BC21	-1.72116	2.14008	-6.41276	0.00151153	0.808072	-0.186671	chr10	70185967
cg19856520_BC21	2.50869	-2.45209	6.41189	0.00151244	0.808072	0.2558	chr1	39231004
cg27267248_TC21	-2.75867	2.13816	-6.41171	0.00151262	0.808072	-0.295814	chr12	104763430
cg25404995_BC21	-3.54392	-0.996606	-6.41083	0.00151354	0.808072	-0.511297	chr8	104982975
cg04380800_BC11	1.92817	4.22303	6.41042	0.00151397	0.808072	0.0796493	chr7	100893716	exon_2;exon_2;exon_2;exon_2;exon_2;exon_2;exon_2;exon_2;exon_2;exon_2	ACHE;ACHE;ACHE;ACHE;ACHE;ACHE;ACHE;ACHE;ACHE;ACHE	NM_000665.5;NM_001282449.2;NM_001302621.3;NM_001302622.2;NM_001367915.1;NM_001367917.1;NM_001367918.1;NM_001367919.2;NR_160407.1;NR_160408.2
cg13778006_BC21	-2.20689	2.82426	-6.4087	0.00151577	0.808072	-0.185862	chr9	76023842	exon_4;exon_4;exon_4;exon_4	PCSK5;PCSK5;PCSK5;PCSK5	NM_001190482.2;NM_001372043.1;NM_006200.6;NR_120409.2
cg18281910_BC21	1.78768	-4.69957	6.40663	0.00151794	0.808072	0.0479183	chr1	236471877
cg15951740_TC21	2.29298	2.3707	6.4051	0.00151954	0.808072	0.231642	chr12	46266472	5UTR;exon_1	SLC38A1;SLC38A1	NM_001278389.2;NM_001278389.2
cg19164246_BC21	2.08273	0.985027	6.40476	0.00151989	0.808072	0.314233	chr6	45328424	5UTR;exon_1;5UTR;exon_1;exon_1;exon_1	RUNX2;RUNX2;RUNX2;RUNX2;RUNX2;RUNX2	NM_001015051.4;NM_001015051.4;NM_001024630.4;NM_001024630.4;NR_103532.2;NR_103533.2
cg05015618_BC21	4.06111	0.548542	6.40144	0.00152339	0.808072	0.608874	chr3	62134332
cg00997130_TC21	-2.22864	-1.91801	-6.40117	0.00152367	0.808072	-0.276215	chr3	10812581
cg25947374_BC11	2.72392	-5.22192	6.4006	0.00152428	0.808072	0.0750988	chr21	44710160
cg21641008_BC21	-2.48308	2.09249	-6.39975	0.00152516	0.808072	-0.274987	chr6	15318945
cg09314901_TC21	2.34002	-3.08744	6.39798	0.00152703	0.808072	0.15752	chr10	131744327
cg25482382_TC21	-2.24622	2.09656	-6.39656	0.00152853	0.808072	-0.240946	chr9	37594141
cg03970811_BC21	-1.88459	2.67865	-6.39566	0.00152949	0.808072	-0.155621	chr3	188197540
cg25190912_BC21	2.57839	2.41658	6.39479	0.0015304	0.808072	0.276169	chr20	34949342
cg13821785_BC21	1.94232	0.928405	6.3941	0.00153114	0.808072	0.285537	chr7	2617713
cg25583219_BC21	2.62358	-1.44178	6.38953	0.00153599	0.808072	0.342475	chr2	135997465
cg13401658_TC21	-2.56451	1.06747	-6.38923	0.00153631	0.808072	-0.382064	chr2	176446299
cg08691567_TC11	4.30472	-1.88189	6.38907	0.00153648	0.808072	0.454416	chr12	52790146	exon_9	KRT3	NM_057088.3
cg00671990_BC21	-2.93957	1.37713	-6.38605	0.0015397	0.808072	-0.398496	chr1	43205866
cg20970205_TC21	2.64649	-0.750542	6.38575	0.00154001	0.808072	0.403795	chr17	79792241	3UTR;exon_5	CBX8;CBX8	NM_020649.3;NM_020649.3
cg13536060_BC11	1.84607	3.13047	6.38413	0.00154174	0.808072	0.125289	chr19	50686414
cg11114923_TC11	1.88871	3.05966	6.38268	0.00154329	0.808072	0.119497	chr8	1553474
cg02270299_TC21	3.79255	1.17663	6.38167	0.00154437	0.808072	0.518202	chr8	40373223
cg13441619_BC21	2.18621	-2.67456	6.37796	0.00154835	0.808072	0.188213	chr9	15293850
cg04253608_BC21	2.98293	0.979035	6.37749	0.00154885	0.808072	0.438608	chr15	92011861
cg18121434_BC21	3.46082	-3.70514	6.37413	0.00155246	0.808072	0.187499	chr17	29140948	TSS1500	MYO18A	NM_001346768.2
cg22315903_BC21	-2.51964	2.0463	-6.37405	0.00155255	0.808072	-0.292312	chr21	44334126
cg06494284_BC21	-2.96467	2.53842	-6.37355	0.00155309	0.808072	-0.273238	chr9	133873538
cg09143801_TC11	-1.9141	3.258	-6.37233	0.0015544	0.808072	-0.145092	chr1	151132573	exon_20;exon_19;exon_19	SEMA6C;SEMA6C;SEMA6C	NM_001178061.3;NM_001178062.3;NM_030913.6
cg04638907_TC21	-2.1811	-1.65796	-6.37139	0.00155542	0.808072	-0.287	chr3	21390089
cg02055889_BC21	1.92454	-4.28005	6.3713	0.00155551	0.808072	0.0834101	chr12	950293	TSS1500;TSS1500;TSS1500;TSS1500	RAD52;RAD52;RAD52;RAD52	NM_001297422.2;NM_134424.4;NM_001297421.2;NR_123713.2
cg04664179_BC11	-2.29298	1.98151	-6.37119	0.00155564	0.808072	-0.263898	chr19	40407893
cg00103879_TC21	-2.39013	-0.68286	-6.37046	0.00155643	0.808072	-0.371591	chr8	40486881
cg17013513_BC21	-2.95996	2.65489	-6.36881	0.0015582	0.808072	-0.27498	chr2	217224435
cg24311564_TC11	3.16341	1.75822	6.36855	0.00155849	0.808072	0.39097	chr7	154750603
cg15438314_TC21	2.15982	1.19402	6.36799	0.0015591	0.808072	0.302509	chr19	17079587
cg17894750_BC21	1.934	-2.40112	6.3655	0.00156179	0.808072	0.219933	chr12	89184388
cg15612947_BC21	2.14651	2.12911	6.36504	0.00156229	0.808072	0.245814	chr5	14463955	TSS200	SNORD170	NR_145815.1
cg01221746_TC21	-1.66624	2.95527	-6.36464	0.00156272	0.808072	-0.12468	chr7	5373474
cg20080233_BC21	1.69139	0.391563	6.36427	0.00156312	0.808072	0.276217	chr14	106844257
cg24933925_TC11	1.92355	-5.00505	6.36356	0.0015639	0.808072	0.0666131	chr6	70567263
cg18745416_BC21	2.9682	-2.02666	6.36326	0.00156423	0.808072	0.360537	chr6	151690264	TSS1500;TSS1500	ESR1;ESR1	NM_001385570.1;NM_001122742.2
cg01555805_TC21	-1.97609	-4.00463	-6.36304	0.00156446	0.808072	-0.098396	chr1	165773396
cg25541385_TC21	-1.95934	-1.51995	-6.36224	0.00156534	0.808072	-0.238501	chr7	123650049
cg16096717_TC21	-2.04501	-1.82768	-6.36166	0.00156596	0.808072	-0.240437	chr1	116832787
cg14209764_BC21	-1.77651	-0.723648	-6.36092	0.00156677	0.808072	-0.275346	chr5	1512342	TSS1500	MIR6075	NR_106723.1
cg09363029_TC21	-1.99645	-1.8554	-6.35911	0.00156874	0.808072	-0.239808	chr2	6412798
cg26312071_TC21	2.38278	-0.909764	6.35697	0.00157108	0.808072	0.360431	chr15	90184551	TSS1500;TSS1500;TSS1500;TSS1500	SEMA4B;SEMA4B;SEMA4B;SEMA4B	NM_001324029.3;NM_001324030.3;NM_020210.5;NM_001393916.1
cg11712387_BC21	5.76529	-1.92268	6.35478	0.00157347	0.808072	0.722811	chr7	131158071
cg15899335_BC21	-2.30467	-1.58128	-6.35438	0.00157391	0.808072	-0.300391	chr17	70123814
cg19164400_BC21	-2.60117	1.36769	-6.35168	0.00157686	0.808072	-0.36648	chr7	5438244
cg14891195_TC11	3.65282	-2.48612	6.35158	0.00157698	0.808072	0.364889	chr18	32773037	TSS200	KLHL14	NM_020805.3
cg21185242_TC21	-2.36073	-0.14294	-6.35029	0.00157839	0.808072	-0.385887	chr17	3499210	exon_6;3UTR;exon_7;3UTR	ASPA;ASPA;ASPA;ASPA	NM_000049.4;NM_000049.4;NM_001128085.1;NM_001128085.1
cg07358136_BC11	1.86622	2.17798	6.34908	0.00157972	0.808072	0.199145	chr13	112353496
cg16297736_TC21	2.08958	-0.473348	6.34862	0.00158023	0.808072	0.320636	chr2	187580510
cg01933329_TC11	1.93084	3.93024	6.34618	0.00158291	0.808072	0.0736837	chr14	104173431	exon_9	KIF26A	NM_015656.2
cg18757087_TC21	2.28987	-1.38495	6.34531	0.00158387	0.808072	0.293656	chr5	173890329	exon_1;exon_1;exon_1	CPEB4;CPEB4;CPEB4	NM_001308189.2;NM_001308191.2;NM_030627.4
cg18658947_BC21	-2.29368	-1.02465	-6.34454	0.00158472	0.808072	-0.334633	chr12	21757832
cg05537267_TC11	-2.11817	1.48535	-6.34407	0.00158524	0.808072	-0.289773	chr9	6902590
cg02612332_BC21	2.90573	-0.866162	6.34317	0.00158623	0.808072	0.445837	chr17	75909959	3UTR;exon_30	FBF1;FBF1	NM_001319193.2;NM_001319193.2
cg16591970_BC21	3.11501	-1.02002	6.34204	0.00158748	0.808072	0.450542	chr8	84705965	5UTR;exon_1	RALYL;RALYL	NM_001287244.2;NM_001287244.2
cg15366663_TC21	2.71559	-1.9647	6.34131	0.00158829	0.808072	0.322946	chr16	20610132
cg25324585_BC21	3.14754	1.98155	6.34055	0.00158913	0.808072	0.350334	chr1	173064311
cg05921676_BC21	-2.60947	2.50401	-6.34049	0.00158919	0.808072	-0.261997	chr10	34556712
cg10852431_BC21	-2.637	0.627589	-6.33863	0.00159126	0.808072	-0.415758	chr4	150244743
cg12942009_BC21	2.30614	-0.805142	6.33735	0.00159267	0.808072	0.348621	chr4	20883919
cg04609090_BC21	-1.95383	2.42151	-6.33694	0.00159313	0.808072	-0.175532	chr1	14757689
cg15852700_TC21	1.98972	-3.45359	6.3348	0.0015955	0.808072	0.116574	chr16	30761210	exon_2;exon_2;TSS1500;TSS1500;TSS1500;TSS1500	CFAP119;CFAP119;RNF40;RNF40;RNF40;RNF40	NM_001014979.3;NM_001195620.2;NM_014771.4;NM_001286572.3;NM_001207034.1;NM_001207033.1
cg03641478_BC21	-3.71982	-1.75257	-6.33361	0.00159683	0.808072	-0.440472	chr6	89952287
cg01767396_BC21	-1.96185	-3.45824	-6.33331	0.00159716	0.808072	-0.110069	chr13	25385046
cg26394916_TC21	3.51634	-0.738124	6.33283	0.0015977	0.808072	0.527485	chr3	4867805
cg11798438_BC21	-1.61222	2.12099	-6.33213	0.00159847	0.808072	-0.1736	chr7	140308160
cg04409319_BC21	1.74397	0.401928	6.33144	0.00159925	0.808072	0.288307	chr1	160804900
cg07082447_BC21	-2.64299	-3.54978	-6.33052	0.00160027	0.808072	-0.121698	chr11	30749693
cg11941015_TC22	4.41159	0.638663	6.32848	0.00160255	0.808072	0.62732	chr2	190183258
cg14571773_BC21	2.63301	-3.87134	6.32841	0.00160263	0.808072	0.170469	chr10	3095850
cg03019277_BC21	2.49231	-2.99857	6.32664	0.00160461	0.808072	0.296227	chr6	138251067
cg22714658_BC21	2.60825	-2.26283	6.32622	0.00160509	0.808072	0.252144	chr17	55783818
cg21945188_TC21	2.51232	-2.94249	6.32613	0.00160519	0.808072	0.196573	chr19	47114021	TSS1500	ZC3H4	NM_015168.2
cg25508633_BC21	1.66589	2.27709	6.32549	0.0016059	0.808072	0.178132	chr19	10107508	exon_3;exon_2;exon_3;exon_3;exon_3;TSS200;TSS1500	PPAN;PPAN;PPAN;PPAN-P2RY11;PPAN-P2RY11;SNORD105;ANGPTL6	NM_001346139.1;NM_001346141.1;NM_020230.7;NM_001040664.3;NM_001198690.2;NR_004381.1;NM_001387348.1
cg19319317_TC11	1.77174	1.39654	6.32547	0.00160593	0.808072	0.235352	chr1	21437482
cg20301518_BC21	-2.50008	2.39014	-6.32469	0.00160679	0.808072	-0.246082	chr19	19568974
cg20053399_BC21	-3.13438	-1.69447	-6.32469	0.0016068	0.808072	-0.356954	chr16	72819615
cg11784212_TC21	-2.55373	-1.98863	-6.32357	0.00160805	0.808072	-0.265056	chr6	120681613
cg03749644_BC21	-2.51294	0.420589	-6.32189	0.00160995	0.808072	-0.396139	chr2	165504878
cg09995755_TC21	-1.84558	1.2438	-6.32112	0.00161081	0.808072	-0.266853	chr17	60231647	TSS200	SCARNA20	NR_002999.2
cg19946916_BC21	2.74881	1.30616	6.32098	0.00161097	0.808072	0.358712	chr14	68104100
cg19818295_BC21	-2.65669	-3.64703	-6.31907	0.00161311	0.808072	-0.136564	chr21	14617045	TSS1500	SAMSN1	NM_001395856.1
cg01683287_BC21	-3.18757	2.18022	-6.3184	0.00161387	0.808072	-0.348462	chr12	105317418
cg18952647_TC21	-1.89995	-0.551721	-6.31832	0.00161396	0.808072	-0.303621	chr15	83284992	TSS1500	BNC1	NM_001717.4
cg18717220_BC21	-3.27788	-0.247067	-6.3182	0.0016141	0.808072	-0.485057	chr13	48184562
cg25757164_TC21	-2.64149	-3.29465	-6.3141	0.00161873	0.808072	-0.152519	chr1	201737893
cg13944838_TC11	-2.40023	4.88301	-6.31406	0.00161878	0.808072	-0.0821139	chr5	180313914	exon_14	GFPT2	NM_005110.4
cg06187000_BC21	2.23196	1.21839	6.31405	0.00161878	0.808072	0.318889	chr10	28833078
cg09426825_BC21	-2.29332	0.092765	-6.31359	0.0016193	0.808072	-0.370058	chr13	51731855
cg23891430_BC21	-2.05352	-1.75776	-6.31191	0.00162121	0.808072	-0.202051	chr19	1767872
cg15834202_TC21	-2.09307	0.345266	-6.31063	0.00162266	0.808072	-0.346586	chr5	59570092
cg22585117_BC21	-1.90267	0.870672	-6.30812	0.0016255	0.808072	-0.30038	chr11	124264230
cg15957055_BC21	2.12991	-4.11465	6.30807	0.00162556	0.808072	0.0865455	chr3	62875380	exon_1;5UTR;exon_1;5UTR;exon_1;5UTR	CADPS;CADPS;CADPS;CADPS;CADPS;CADPS	NM_003716.4;NM_003716.4;NM_183393.3;NM_183393.3;NM_183394.3;NM_183394.3
cg06376191_BC21	-2.55369	0.556159	-6.30574	0.00162822	0.808072	-0.403514	chr4	25768630
cg10230673_TC21	2.24362	-3.07339	6.3046	0.00162952	0.808072	0.170801	chr19	29872619
cg17081489_BC21	4.55694	-0.860956	6.30393	0.00163029	0.808072	0.626487	chr1	177984565	TSS1500	SEC16B	NM_001390835.1
cg16857631_BC21	1.82867	-4.07877	6.30373	0.0016305	0.808072	0.0790165	chr3	184469465
cg08061922_TC21	-1.77557	0.055258	-6.30337	0.00163092	0.808072	-0.2959	chr1	78333634
cg20345976_BC21	3.40659	-3.19456	6.30286	0.00163151	0.808072	0.258897	chr15	45795686
cg06434490_BC21	-3.27223	-2.03916	-6.30263	0.00163176	0.808072	-0.321548	chr6	31526484
cg25223140_TC21	2.33966	1.86671	6.30116	0.00163344	0.808072	0.276486	chr7	24336699
cg14067657_TC11	2.7919	0.164379	6.29979	0.00163502	0.808072	0.421774	chr20	57673071
cg12138649_BC21	2.15802	2.67478	6.29966	0.00163517	0.808072	0.194452	chr20	62635739
cg14550267_BC21	2.66272	-3.65694	6.29962	0.00163521	0.808072	0.173933	chr6	69233307	exon_18	ADGRB3	NM_001704.3
cg06080194_TC21	1.78146	-0.409258	6.2985	0.00163649	0.808072	0.297044	chr20	57664534
cg18319102_TC11	4.2212	0.359982	6.29606	0.00163929	0.808072	0.644825	chr12	130337711	TSS200;TSS200	PIWIL1;PIWIL1	NM_001190971.2_2;NM_004764.5_2
cg05481657_TC21	1.67499	1.02223	6.29551	0.00163992	0.808072	0.247869	chr3	127690913	3UTR;exon_8;3UTR;exon_7;3UTR;exon_9;3UTR;exon_9;3UTR;exon_10;3UTR;exon_7;3UTR;exon_9;3UTR;exon_9;3UTR;exon_8	MGLL;MGLL;MGLL;MGLL;MGLL;MGLL;MGLL;MGLL;MGLL;MGLL;MGLL;MGLL;MGLL;MGLL;MGLL;MGLL;MGLL;MGLL	NM_001003794.3;NM_001003794.3;NM_001256585.2;NM_001256585.2;NM_001388312.1;NM_001388312.1;NM_001388313.1;NM_001388313.1;NM_001388315.1;NM_001388315.1;NM_001388316.1;NM_001388316.1;NM_001388317.1;NM_001388317.1;NM_001388318.1;NM_001388318.1;NM_007283.7;NM_007283.7
cg09559798_TC21	3.89254	-1.04856	6.29516	0.00164033	0.808072	0.563376	chr10	125000223
cg20482390_TC11	-2.61801	0.269467	-6.29457	0.001641	0.808072	-0.430965	chr20	63552571	TSS1500	FNDC11	NM_024059.3
cg06319505_TC21	-2.67254	-2.25826	-6.29375	0.00164195	0.808072	-0.247894	chr9	34222186
cg11620770_BC21	-2.10611	-0.116183	-6.29276	0.00164308	0.808072	-0.339035	chr17	57542109
cg14836522_TC11	-2.48855	2.88278	-6.29245	0.00164345	0.808072	-0.194465	chr1	30902286
cg03229061_BC21	2.89594	-4.13887	6.29147	0.00164457	0.808072	0.149154	chr6	33080706	5UTR;exon_1;5UTR;exon_1;exon_2	HLA-DPA1;HLA-DPA1;HLA-DPA1;HLA-DPA1;HLA-DPB1	NM_001242524.2_8;NM_001242524.2_8;NM_001242525.2_8;NM_001242525.2_8;NM_002121.6_8
cg09828010_BC21	1.79294	1.68684	6.29082	0.00164532	0.808072	0.217637	chr5	174106374
cg12182937_BC11	-4.46799	0.819342	-6.28808	0.00164848	0.808072	-0.601024	chr6	33247872
cg21686639_BC21	-3.12641	1.11134	-6.28635	0.00165049	0.808072	-0.441276	chr20	45920299
cg17919420_TC21	-3.26819	0.289015	-6.28277	0.00165464	0.808072	-0.502665	chr12	93090385
cg02614757_TC21	-1.60594	2.57268	-6.28182	0.00165574	0.808072	-0.154755	chr10	62819886	TSS1500	EGR2	NM_001136178.2
cg12114200_BC11	3.82177	0.637274	6.2816	0.001656	0.808072	0.574097	chr13	111422529
cg12720135_TC21	-1.80711	1.7988	-6.27988	0.00165799	0.808072	-0.234694	chr3	25353047
cg00937286_TC21	-3.49953	1.70526	-6.27868	0.0016594	0.808072	-0.43757	chr8	135232871	TSS1500;TSS1500;TSS1500	LINC01591;LINC01591;LINC01591	NR_120396.1;NR_120395.1;NR_026706.2
cg01642227_TC21	-2.75997	-2.35804	-6.27793	0.00166027	0.808072	-0.239029	chr1	177589527
cg27190024_BC21	4.69793	-1.41733	6.27789	0.00166031	0.808072	0.637837	chr7	94405216	exon_10	COL1A2	NM_000089.4
cg24937735_TC21	-2.31081	2.10286	-6.27709	0.00166125	0.808072	-0.25698	chr1	93779670
cg17811423_BC21	-2.83779	0.106832	-6.27665	0.00166176	0.808072	-0.453551	chr15	68191822	3UTR;exon_4;3UTR;exon_4;3UTR;exon_3;3UTR;exon_5;exon_2;exon_14;3UTR	CALML4;CALML4;CALML4;CALML4;CALML4;CALML4;CALML4;CALML4;CALML4;PIAS1;PIAS1	NM_001031733.3;NM_001031733.3;NM_001286694.1;NM_001286694.1;NM_001286695.1;NM_001286695.1;NM_033429.3;NM_033429.3;NR_104583.1;NM_016166.3;NM_016166.3
cg13735282_TC11	2.29873	-4.06289	6.27426	0.00166455	0.808072	0.0934148	chr4	11429100	TSS1500	HS3ST1	NM_005114.4
cg17474800_BC21	-3.10419	-1.35507	-6.27299	0.00166604	0.808072	-0.417967	chr14	64646222
cg09222379_TC21	-3.19263	-3.99788	-6.2719	0.00166732	0.808072	-0.0939787	chr16	11796890
cg06081606_BC21	3.32261	-0.0423212	6.27179	0.00166745	0.808072	0.518974	chr12	851189
cg25861285_TC11	3.01189	-3.7102	6.27166	0.0016676	0.808072	0.136621	chr20	728748
cg05592311_BC21	-1.62119	1.64963	-6.27021	0.0016693	0.808072	-0.205419	chr4	75901634
cg02307473_TC21	-1.98936	1.20431	-6.26914	0.00167055	0.808072	-0.27761	chr4	54585898
cg09079783_BC21	2.40534	-3.02635	6.26881	0.00167094	0.808072	0.181979	chr8	126382865
cg08966024_BC21	2.34349	1.39208	6.2683	0.00167154	0.808072	0.314695	chr5	177983325
cg21168392_TC21	-1.59438	1.58272	-6.26804	0.00167185	0.808072	-0.205862	chr6	100435492
cg23322957_TC21	2.84413	-2.44516	6.26733	0.00167268	0.808072	0.276924	chr17	44348353
cg26357905_TC21	3.05922	-3.4927	6.26688	0.00167321	0.808072	0.258241	chr18	12033091
cg07155422_BC21	-1.6258	-0.978568	-6.26481	0.00167565	0.808072	-0.252105	chr1	12054345
cg05197247_TC21	2.69411	-3.06466	6.26258	0.00167828	0.808072	0.192252	chr2	105885657
cg00417693_BC21	1.88347	2.13492	6.26101	0.00168013	0.808072	0.20893	chr10	122510147	exon_7	HTRA1	NM_002775.5
cg23335912_TC21	-1.97017	1.93897	-6.26099	0.00168015	0.808072	-0.21206	chr10	77511757
cg15428839_TC21	2.00299	-2.42839	6.26087	0.0016803	0.808072	0.162557	chr6	112780765
cg08419450_TC22	-2.66603	-0.715752	-6.26045	0.00168079	0.808072	-0.404302	chr10	88254232
cg25924217_BC11	2.23799	-4.55116	6.25948	0.00168195	0.808072	0.0907509	chr17	80477763	TSS1500	NPTX1	NM_002522.4
cg20194947_TC11	2.01275	2.02559	6.25791	0.0016838	0.808072	0.200946	chr7	157802198
cg12758317_BC21	-3.86174	-1.24349	-6.25758	0.00168419	0.808072	-0.523394	chr17	75542658
cg24224909_TC21	-1.99277	2.56211	-6.2567	0.00168524	0.808072	-0.171968	chr6	151803947
cg23314870_TC21	-2.32369	-1.80031	-6.25647	0.00168551	0.808072	-0.28533	chr8	19898377
cg00981497_TC21	-2.12199	2.75291	-6.25598	0.00168609	0.808072	-0.169637	chr1	108818395
cg18151562_BC21	2.81545	-2.67254	6.25557	0.00168658	0.808072	0.289528	chr12	116319240
cg19517624_BC21	2.63069	-2.74961	6.25539	0.00168679	0.808072	0.238533	chr14	54684840
cg21106136_BC21	-2.36831	1.0247	-6.2551	0.00168714	0.808072	-0.332503	chr3	194685244	TSS1500	FAM43A	NM_153690.5
cg10825315_TC21	-2.08068	-1.11314	-6.25337	0.0016892	0.808072	-0.310004	chr14	80959568
cg04200615_TC21	2.52004	-1.74618	6.25308	0.00168954	0.808072	0.324959	chr3	23810370	TSS200	UBE2E1	NM_001202476.2
cg06462220_BC21	1.87601	-2.19047	6.25215	0.00169065	0.808072	0.189627	chr6	30678979
cg09249506_BC21	2.35475	-3.32792	6.25198	0.00169086	0.808072	0.159408	chr21	34613954	TSS200	RCAN1	NM_001285389.2
cg06906316_BC21	-2.31001	1.02154	-6.25161	0.00169129	0.808072	-0.325409	chr6	73792577
cg01152019_BC21	2.66781	1.89221	6.25036	0.00169278	0.808072	0.315598	chr2	176150316	exon_1;TSS1500	MIR10B;HOXD4	NR_029609.1;NM_014621.3
cg19595750_BC11	2.28079	-3.6006	6.24833	0.0016952	0.808072	0.191313	chr12	132489353	TSS1500;TSS1500;TSS1500;TSS1500;TSS1500;TSS1500;TSS1500	FBRSL1;FBRSL1;FBRSL1;FBRSL1;FBRSL1;FBRSL1;FBRSL1	NM_001382741.1;NM_001382743.1;NM_001382740.1;NM_001142641.2;NM_001382739.1;NM_001367871.1;NR_168498.1
cg15198892_TC21	2.25049	-0.843097	6.24771	0.00169594	0.808072	0.360609	chr10	71068925
cg17855514_TC21	-1.83895	2.73478	-6.24652	0.00169737	0.808072	-0.163638	chr2	126692919
cg18217049_TC21	-3.53821	-1.47571	-6.24633	0.0016976	0.808072	-0.425452	chr12	112919421	exon_6	OAS1	NM_016816.4
cg10890811_BC21	2.02554	-1.83151	6.24628	0.00169766	0.808072	0.306758	chr21	42997598
cg22444562_BC21	5.51964	-0.625522	6.24567	0.00169839	0.808072	0.65038	chr2	206225741
cg24639245_TC11	-3.06006	-1.60395	-6.24406	0.00170032	0.808072	-0.385702	chr19	46971145
cg03606915_TC21	-2.27517	-2.22218	-6.24072	0.00170434	0.808072	-0.234253	chr16	9077351
cg23302682_TC11	2.01106	-5.27637	6.23792	0.0017077	0.808072	0.0390209	chr6	166167464	exon_2;exon_1;exon_2;exon_2;TSS1500;TSS1500;TSS1500;TSS1500	TBXT;TBXT;TBXT;TBXT;LNCDAT;LNCDAT;LNCDAT;LNCDAT	NM_001270484.2;NM_001366285.2;NM_001366286.2;NM_003181.4;NR_166068.1;NR_166067.1;NR_166065.1;NR_166066.1
cg17999301_BC21	2.72979	2.01539	6.23754	0.00170815	0.808072	0.289561	chr12	102564387
cg08356564_BC21	2.39101	-2.34145	6.23703	0.00170877	0.808072	0.247833	chr8	89981633
cg15982117_BC11	1.78588	-4.79896	6.2365	0.00170941	0.808072	0.0433156	chr6	32584329	exon_2	HLA-DRB1	NM_002124.4
cg20520804_TC11	2.12114	1.86707	6.23474	0.00171154	0.808072	0.182782	chr10	3107481
cg17916490_BC11	2.34046	-4.56549	6.23367	0.00171283	0.808072	0.0816824	chr2	11670047	exon_1	NTSR2	NM_012344.4
cg11855179_TC21	-2.19269	1.7847	-6.23265	0.00171407	0.808072	-0.270157	chr12	104761320	exon_3;3UTR;exon_3;3UTR	CHST11;CHST11;CHST11;CHST11	NM_001173982.2;NM_001173982.2;NM_018413.6;NM_018413.6
cg02387253_BC21	-3.11555	2.51384	-6.23137	0.00171562	0.808072	-0.30685	chr2	7820503
cg16470527_BC21	-2.9203	-0.503987	-6.23001	0.00171726	0.808072	-0.444724	chr11	65289767
cg26537561_TC11	2.52494	3.76871	6.22953	0.00171785	0.808072	0.121918	chr19	56823692
cg16992029_BC21	2.07583	-4.04078	6.2288	0.00171874	0.808072	0.0930879	chr11	120747495
cg26428432_BC21	2.16676	1.50287	6.22729	0.00172058	0.808072	0.281953	chr1	203914945
cg04206688_TC21	-1.81298	2.54515	-6.22657	0.00172144	0.808072	-0.17464	chr2	224220649
cg08177968_BC21	2.40235	1.54865	6.22546	0.0017228	0.808072	0.304549	chr16	59754824	exon_1	APOOP5	NR_028471.1
cg03042956_BC21	2.02689	-2.9549	6.22435	0.00172416	0.808072	0.139303	chr2	78994140
cg25900614_BC21	2.14546	-3.4205	6.22173	0.00172735	0.808072	0.202879	chr7	126439029	3UTR;exon_11;3UTR;exon_11;3UTR;exon_12;3UTR;exon_11;3UTR;exon_11;3UTR;exon_12;3UTR;exon_10;exon_11;exon_12;exon_10	GRM8;GRM8;GRM8;GRM8;GRM8;GRM8;GRM8;GRM8;GRM8;GRM8;GRM8;GRM8;GRM8;GRM8;GRM8;GRM8;GRM8	NM_000845.3;NM_000845.3;NM_001127323.1;NM_001127323.1;NM_001371083.1;NM_001371083.1;NM_001371084.1;NM_001371084.1;NM_001371085.1;NM_001371085.1;NM_001371086.1;NM_001371086.1;NM_001371087.1;NM_001371087.1;NR_028041.1;NR_163849.1;NR_163850.1
cg23639693_BC22	2.35615	-4.2009	6.22144	0.0017277	0.808072	0.181184	chr18	61733664
cg14357602_BC21	2.06767	-2.33381	6.22044	0.00172892	0.808072	0.207495	chr9	131421275
cg23638399_BC21	-2.85976	0.459679	-6.22016	0.00172927	0.808072	-0.438715	chr10	18399467	TSS1500	CACNB2	NM_201570.3
cg04283938_BC21	1.99852	-3.05116	6.22004	0.00172941	0.808072	0.164323	chr22	41977294
cg18047689_BC21	-1.86222	1.6611	-6.21981	0.0017297	0.808072	-0.229382	chr13	49655952
cg27014973_BC21	-2.08755	1.85181	-6.21655	0.00173369	0.808072	-0.232149	chr13	30830752
cg23192582_BC21	1.85662	1.74577	6.21583	0.00173457	0.808072	0.232753	chr18	5889591	3UTR;exon_3;3UTR;exon_2	TMEM200C;TMEM200C;TMEM200C;TMEM200C	NM_001080209.3;NM_001080209.3;NM_001395400.1;NM_001395400.1
cg09210956_TC11	2.00728	1.38756	6.21576	0.00173466	0.808072	0.264336	chr2	1354958
cg18023969_TC21	2.68025	2.40436	6.21572	0.00173471	0.808072	0.258652	chr12	105359126
cg19846991_TC11	-1.86145	2.27099	-6.2157	0.00173474	0.808072	-0.185295	chr15	72119172	TSS1500	MYO9A	NM_006901.4
cg12020486_BC21	2.13403	1.98894	6.21563	0.00173482	0.808072	0.234469	chr7	130473907
cg19976860_TC21	-2.4871	0.591879	-6.21413	0.00173666	0.808072	-0.36985	chr11	12090217
cg09624918_TC21	-2.09958	1.41753	-6.21376	0.00173712	0.808072	-0.278703	chr8	125191798
cg06764387_TC11	2.4717	2.10394	6.21084	0.00174072	0.808072	0.25558	chr10	1534489
cg19135406_BC21	4.63868	-3.50195	6.21065	0.00174095	0.808072	0.343409	chr4	159298700
cg07984775_BC21	2.08465	-4.73195	6.21031	0.00174137	0.808072	0.0821968	chr5	54360178
cg05142233_TC21	2.76483	-1.39924	6.20934	0.00174257	0.808072	0.385387	chr1	158332338	TSS1500	CD1B	NM_001764.3
cg01574287_BC21	1.67751	2.70793	6.20906	0.00174291	0.808072	0.13048	chr1	204197618	TSS1500	KISS1	NM_002256.4
cg06758255_BC11	1.95769	2.547	6.20891	0.0017431	0.808072	0.183527	chr16	52498838
cg01114989_TC21	-2.21722	2.2534	-6.20879	0.00174325	0.808072	-0.245902	chr16	67723508	3UTR;exon_13;3UTR;exon_13;3UTR;exon_17;3UTR;exon_14	RANBP10;RANBP10;RANBP10;RANBP10;RANBP10;RANBP10;RANBP10;RANBP10	NM_001320238.2;NM_001320238.2;NM_001320239.2;NM_001320239.2;NM_001320240.2;NM_001320240.2;NM_020850.3;NM_020850.3
cg20386482_BC21	-2.48743	-2.61578	-6.20841	0.00174372	0.808072	-0.21943	chr16	68952620
cg14299367_TC21	-2.81956	1.06765	-6.20771	0.00174458	0.808072	-0.425904	chr17	38448272
cg26074120_TC21	1.81023	2.76886	6.20655	0.00174602	0.808072	0.144071	chr17	42785890
cg16611907_BC21	-2.20866	2.17229	-6.20591	0.00174681	0.808072	-0.231297	chr11	73310766	exon_1;TSS1500	ARHGEF17;ARHGEF17-AS1	NM_014786.4;NR_147696.1
cg00273068_TC21	-1.93331	-1.59393	-6.20588	0.00174684	0.808072	-0.246246	chr20	41367107	TSS1500	EMILIN3	NM_052846.2
cg09714787_BC21	1.999	-2.39895	6.20568	0.0017471	0.808072	0.225731	chr4	8515409
cg01412970_BC11	-4.64971	-2.67549	-6.20484	0.00174813	0.808072	-0.390098	chr17	17205925	exon_1	PLD6	NM_178836.4
cg17177797_BC21	-5.12477	0.0345672	-6.20186	0.00175183	0.808072	-0.720414	chr12	2335808
cg02847674_TC21	-1.69647	1.36266	-6.20154	0.00175223	0.808072	-0.22135	chr1	11845809	3UTR;exon_3	NPPA;NPPA	NM_006172.4;NM_006172.4
cg05133691_BC21	2.66931	1.42831	6.20145	0.00175235	0.808072	0.320141	chr2	58207346
cg22991150_BC21	-2.27137	-3.87944	-6.20141	0.00175238	0.808072	-0.0958065	chr17	77322545
cg02241805_BC21	-1.61629	1.19412	-6.20123	0.00175262	0.808072	-0.218859	chr1	203076800	exon_30;3UTR;exon_29;3UTR;exon_30;3UTR;3UTR;exon_30;exon_29;3UTR;3UTR;exon_30;exon_29;3UTR;3UTR;exon_29;exon_27;3UTR;3UTR;exon_29	PPFIA4;PPFIA4;PPFIA4;PPFIA4;PPFIA4;PPFIA4;PPFIA4;PPFIA4;PPFIA4;PPFIA4;PPFIA4;PPFIA4;PPFIA4;PPFIA4;PPFIA4;PPFIA4;PPFIA4;PPFIA4;PPFIA4;PPFIA4	NM_001304331.2;NM_001304331.2;NM_001304332.2;NM_001304332.2;NM_001393950.1;NM_001393950.1;NM_001393951.1;NM_001393951.1;NM_001393952.1;NM_001393952.1;NM_001393953.1;NM_001393953.1;NM_001393954.1;NM_001393954.1;NM_001393955.1;NM_001393955.1;NM_001393956.1;NM_001393956.1;NM_001393957.1;NM_001393957.1
cg24106898_TC21	-2.6566	1.00758	-6.20045	0.00175358	0.808072	-0.385891	chr5	19892861
cg15883593_BC21	-2.25301	-0.954809	-6.2	0.00175414	0.808072	-0.327297	chr3	117814943
cg25862038_TC21	-2.04429	-2.62242	-6.19986	0.00175431	0.808072	-0.164	chr20	50103915
cg11973425_TC21	-2.02591	-1.22727	-6.1998	0.00175439	0.808072	-0.290096	chr6	47734886
cg02953927_TC11	1.88488	-5.14456	6.1998	0.00175439	0.808072	0.0553645	chr15	43746614	exon_1;TSS1500	PDIA3;CATSPER2P1	NM_005313.5;NR_002318.2
cg02935665_TC21	2.06897	-1.29934	6.19907	0.0017553	0.808072	0.302182	chr2	66683833
cg05331112_TC21	1.77294	1.31393	6.19347	0.00176229	0.808072	0.239093	chr12	26705705
cg19269405_TC21	-1.87228	-3.59263	-6.19332	0.00176248	0.808072	-0.101026	chr20	33287669
cg11929402_BC21	1.83706	-3.2869	6.19248	0.00176353	0.808072	0.112188	chr5	164296614
cg10810847_TC21	1.86499	-3.46493	6.19232	0.00176373	0.808072	0.114108	chr19	47447242
cg07940357_TC21	-1.71744	1.34922	-6.1923	0.00176376	0.808072	-0.238573	chr22	47373461	exon_4	LOC339685	NR_144462.2
cg02564955_BC21	2.60204	-0.790044	6.19197	0.00176417	0.808072	0.403039	chr3	179801018	3UTR;exon_15;3UTR;exon_14;3UTR;exon_14;3UTR;exon_13;3UTR;exon_15;3UTR;exon_14;3UTR;exon_14;3UTR;exon_16;3UTR;exon_16;3UTR;exon_15;3UTR;exon_16;3UTR;exon_15;3UTR;exon_15;3UTR;exon_14;3UTR;exon_15;3UTR;exon_15;3UTR;exon_15;3UTR;exon_14;3UTR;exon_13;3UTR;exon_13;3UTR;exon_13;3UTR;exon_12;3UTR;exon_11;3UTR;exon_14;3UTR;exon_15;3UTR;exon_14;3UTR;exon_13;3UTR;exon_15;exon_14	PEX5L;PEX5L;PEX5L;PEX5L;PEX5L;PEX5L;PEX5L;PEX5L;PEX5L;PEX5L;PEX5L;PEX5L;PEX5L;PEX5L;PEX5L;PEX5L;PEX5L;PEX5L;PEX5L;PEX5L;PEX5L;PEX5L;PEX5L;PEX5L;PEX5L;PEX5L;PEX5L;PEX5L;PEX5L;PEX5L;PEX5L;PEX5L;PEX5L;PEX5L;PEX5L;PEX5L;PEX5L;PEX5L;PEX5L;PEX5L;PEX5L;PEX5L;PEX5L;PEX5L;PEX5L;PEX5L;PEX5L;PEX5L;PEX5L;PEX5L;PEX5L;PEX5L;PEX5L;PEX5L;PEX5L;PEX5L;PEX5L	NM_001256750.2;NM_001256750.2;NM_001256751.2;NM_001256751.2;NM_001256752.2;NM_001256752.2;NM_001256753.2;NM_001256753.2;NM_001256754.2;NM_001256754.2;NM_001256755.2;NM_001256755.2;NM_001256756.2;NM_001256756.2;NM_001349386.2;NM_001349386.2;NM_001349387.2;NM_001349387.2;NM_001349388.2;NM_001349388.2;NM_001349389.2;NM_001349389.2;NM_001349390.2;NM_001349390.2;NM_001349391.2;NM_001349391.2;NM_001349…
cg26393036_BC21	2.41231	-4.11748	6.19113	0.00176523	0.808072	0.126399	chr6	28825001
cg10163536_BC21	-4.07756	-0.681909	-6.19084	0.00176559	0.808072	-0.568391	chr4	173924334
cg20348870_TC21	1.7313	2.12574	6.19074	0.00176571	0.808072	0.176593	chr15	46270529
cg10866482_TC21	3.6735	-1.70352	6.1904	0.00176614	0.808072	0.419957	chr16	67490507
cg12134408_TC21	2.714	2.20868	6.19038	0.00176617	0.808072	0.278034	chr19	36028510
cg12946179_TC21	-2.21629	-0.800074	-6.18962	0.00176712	0.808072	-0.356536	chr4	148437665
cg06506007_TC21	-1.90924	1.85573	-6.18911	0.00176775	0.808072	-0.216914	chr13	36125736
cg15378328_TC21	-2.71886	3.21211	-6.18654	0.00177099	0.808072	-0.184298	chr5	149295052
cg26790245_TC21	-2.51066	1.81139	-6.18621	0.0017714	0.808072	-0.315844	chr3	107798432
cg26060817_TC21	-2.47906	-1.16415	-6.18567	0.00177209	0.808072	-0.361428	chr5	14406567
cg21270717_TC21	-2.65844	0.141997	-6.18489	0.00177306	0.808072	-0.429771	chr2	166074965
cg18565268_BC21	-2.19137	-0.447115	-6.18329	0.00177508	0.808072	-0.366593	chr14	36677258	exon_4;3UTR;exon_5;3UTR	PAX9;PAX9;PAX9;PAX9	NM_001372076.1;NM_001372076.1;NM_006194.4;NM_006194.4
cg22402224_TC21	-3.21617	0.162248	-6.18225	0.0017764	0.808072	-0.509306	chr7	102440266
cg26573209_BC21	-2.8491	1.0989	-6.18073	0.00177832	0.808072	-0.399293	chr7	114310747
cg04254556_BC21	2.21436	2.48084	6.18061	0.00177847	0.808072	0.200796	chr2	230173406
cg24215175_BC21	2.11649	-3.86454	6.18034	0.00177881	0.808072	0.150835	chr22	40179565
cg27168632_TC21	3.39133	0.417783	6.18019	0.00177901	0.808072	0.497302	chr2	239291068
cg18249580_BC11	1.68024	-3.58741	6.18014	0.00177907	0.808072	0.110571	chr8	64368939	TSS1500	LINC01414	NR_125826.1
cg23075303_TC11	1.88799	2.98051	6.17891	0.00178063	0.808072	0.158379	chr4	8346105
cg25467634_TC21	-2.1597	0.871144	-6.17691	0.00178316	0.808072	-0.321737	chr10	48476615
cg07274716_BC11	3.37848	-3.19914	6.17684	0.00178325	0.808072	0.263965	chr5	135028283	3UTR;exon_3	PITX1;PITX1	NM_002653.5;NM_002653.5
cg07822180_BC21	2.48454	0.544548	6.17596	0.00178437	0.808072	0.403155	chr2	241462083
cg11916091_BC21	-2.799	1.90973	-6.17569	0.0017847	0.808072	-0.36585	chr22	23816115
cg02374401_BC21	2.3729	1.48406	6.17521	0.00178531	0.808072	0.302666	chr16	15605025
cg12227166_TC21	2.91594	-3.01121	6.17519	0.00178534	0.808072	0.214235	chr8	2509755
cg01045261_BC21	-1.80627	3.00316	-6.17491	0.00178569	0.808072	-0.131311	chr1	89902981
cg15461002_BC21	-3.385	1.14353	-6.17375	0.00178717	0.808072	-0.502826	chr10	114856787
cg18825513_BC21	2.36325	-1.88474	6.17177	0.00178969	0.808072	0.310056	chr13	64088405
cg17386653_BC21	-3.74631	-0.435137	-6.1717	0.00178978	0.808072	-0.550143	chr12	24551776
cg25819050_BC21	-3.06186	-1.16186	-6.17127	0.00179033	0.808072	-0.413326	chr21	35265657
cg18755984_BC21	-1.56864	2.90672	-6.17113	0.00179051	0.808072	-0.128872	chr5	6667145
cg14654773_BC21	2.28946	-0.624629	6.16935	0.00179278	0.808072	0.374553	chr2	79978001
cg26212256_BC21	-2.11747	-3.7812	-6.16897	0.00179327	0.808072	-0.100774	chr19	28213763
cg26409500_TC21	-1.99768	-1.84027	-6.16487	0.00179851	0.808072	-0.230581	chr7	31074170
cg26124861_BC21	1.62112	1.11641	6.16476	0.00179865	0.808072	0.243334	chr22	39100939
cg11257892_BC22	2.82734	-3.93731	6.16429	0.00179926	0.808072	0.143138	chr7	75055043
cg04191452_BC21	2.79159	2.02249	6.16354	0.00180022	0.808072	0.317839	chr10	29239746
cg01901274_TC21	-1.81225	2.83471	-6.16265	0.00180136	0.808072	-0.147197	chr8	28616844
cg16255816_TC21	3.48451	-1.39352	6.16165	0.00180265	0.808072	0.452383	chr17	41733559
cg19554092_TC21	1.91414	-3.18456	6.1615	0.00180284	0.808072	0.13152	chr14	58805206
cg07049695_BC21	-1.85702	2.67204	-6.161	0.00180347	0.808072	-0.154502	chr19	39981533	exon_11;3UTR;exon_11;3UTR	PSMC4;PSMC4;PSMC4;PSMC4	NM_006503.4_2;NM_006503.4_2;NM_153001.3_2;NM_153001.3_2
cg05075536_BC21	-2.206	1.74386	-6.16089	0.00180362	0.808072	-0.280202	chr17	39214191
cg24338797_BC21	-1.74671	1.50268	-6.16057	0.00180403	0.808072	-0.22675	chr5	88108714
cg27263049_TC22	-2.12726	3.20337	-6.15728	0.00180826	0.808072	-0.186362	chr8	144012132	TSS200;TSS200	SPATC1;SPATC1	NM_001134374.2;NM_198572.3
cg08198193_TC21	1.67669	-1.98858	6.1568	0.00180889	0.808072	0.180238	chr5	81850968
cg08889253_BC21	2.42367	-2.28463	6.15644	0.00180935	0.808072	0.281847	chr5	172420064
cg26127658_BC21	-2.60103	-1.46757	-6.15615	0.00180973	0.808072	-0.340158	chr22	23846563
cg06901091_TC21	1.73547	0.862327	6.15591	0.00181004	0.808072	0.268797	chr3	112455388
cg24191847_TC21	-1.853	1.92515	-6.15313	0.00181364	0.808072	-0.21949	chr14	90570701
cg12251828_TC21	-1.85152	-0.0196723	-6.15291	0.00181392	0.808072	-0.310912	chr7	142862439	TSS1500	EPHB6	NM_001280795.2_2
cg09973880_BC21	1.66896	-2.12611	6.15287	0.00181396	0.808072	0.190387	chr15	61226775
cg20007472_TC21	-1.84145	1.3946	-6.15127	0.00181604	0.808072	-0.235613	chr3	113328355
cg18448614_TC21	2.84708	-0.22266	6.14905	0.00181892	0.808072	0.459097	chr8	40372158
cg02704741_TC21	3.02574	-1.20796	6.14816	0.00182007	0.808072	0.419318	chr2	39469753
cg01400685_BC21	3.13317	-2.35771	6.1476	0.0018208	0.808072	0.316789	chr11	61830553
cg18713852_TC21	2.02104	-1.94822	6.14591	0.00182301	0.808072	0.258015	chr6	41371748
cg21890820_TC21	-2.40319	-3.22516	-6.14582	0.00182312	0.808072	-0.169821	chr11	65541174	exon_20;exon_20;exon_20	LTBP3;LTBP3;LTBP3	NM_001130144.3;NM_001164266.1;NM_021070.4
cg22955778_BC21	-2.46806	-0.981754	-6.14558	0.00182343	0.808072	-0.365364	chr6	27830778
cg15803205_BC21	2.22697	-3.71623	6.14331	0.0018264	0.808072	0.166816	chr10	131046080
cg22462702_BC21	-2.31779	1.45468	-6.14264	0.00182727	0.808072	-0.321581	chr17	45410467	TSS200;TSS200;TSS200;TSS200;TSS200;TSS200;TSS200;TSS200;TSS200;TSS200;TSS200;TSS200;TSS200	ARHGAP27;ARHGAP27;ARHGAP27;ARHGAP27;ARHGAP27;ARHGAP27;ARHGAP27;ARHGAP27;ARHGAP27;ARHGAP27;ARHGAP27;ARHGAP27;ARHGAP27	NM_001385399.1_3;NM_001385389.1_3;NM_001385385.1_3;NM_001385386.1_3;NM_001385387.1_3;NM_001385388.1_3;NM_001385390.1_3;NM_001385391.1_3;NM_001385392.1_3;NR_169610.1_3;NR_169611.1_3;NR_169613.1_3;NR_169612.1_3
cg09073799_BC21	1.5907	-4.57128	6.14197	0.00182814	0.808072	0.048311	chr15	82043861	exon_2	MEX3B	NM_032246.6
cg25865751_BC21	-1.7743	-0.789018	-6.13999	0.00183074	0.808072	-0.282378	chr7	75596973
cg16640630_BC21	-2.53672	1.97384	-6.13927	0.00183167	0.808072	-0.324858	chr3	101194049
cg09678472_BC21	-3.15023	0.0601351	-6.13922	0.00183174	0.808072	-0.487695	chr3	185745727
cg16569697_TC21	2.16924	-0.346058	6.1389	0.00183217	0.808072	0.354654	chr11	70303075
cg13842360_BC21	1.81342	2.09046	6.13866	0.00183248	0.808072	0.21078	chr6	3798310
cg03488405_BC21	2.60526	-1.65012	6.13857	0.0018326	0.808072	0.331759	chr16	53502013
cg21232767_BC11	2.79531	3.65117	6.13682	0.00183489	0.808072	0.14446	chr7	157826590
cg09963357_BC21	-1.75109	2.64172	-6.13585	0.00183616	0.808072	-0.152784	chr6	110937258
cg08374428_BC21	-3.06862	-2.32031	-6.13558	0.00183651	0.808072	-0.331566	chr12	62767867
cg15316426_TC21	-2.73265	0.759612	-6.1354	0.00183676	0.808072	-0.41008	chr4	8542845
cg09896340_TC21	2.06535	-2.23756	6.13402	0.00183857	0.808072	0.244661	chr8	1491981
cg22596517_TC21	2.76399	0.657237	6.13288	0.00184007	0.808072	0.397475	chr17	45081464
cg14671000_BC21	-3.0353	1.73951	-6.13249	0.00184058	0.808072	-0.355055	chr2	7048985
cg25125077_BC21	2.05011	-1.77774	6.13213	0.00184106	0.808072	0.249452	chr2	154624303
cg07392068_TC21	5.65083	-0.352818	6.13164	0.0018417	0.808072	0.787487	chr2	33070520
cg08650934_BC21	-2.2813	2.28509	-6.13156	0.00184181	0.808072	-0.239877	chr21	43826371
cg21983767_BC21	-2.88089	0.109964	-6.13151	0.00184187	0.808072	-0.449001	chr11	6432047
cg13077619_TC21	-1.98222	1.76607	-6.131	0.00184254	0.808072	-0.229731	chr1	233629371
cg24082192_BC21	-2.72699	-0.471625	-6.13084	0.00184276	0.808072	-0.431869	chr15	67308071
cg11987853_TC21	-4.3673	0.438797	-6.12985	0.00184406	0.808072	-0.646488	chr13	113178207	exon_14;exon_14;exon_14;exon_14;exon_14;exon_14;exon_14;exon_14;exon_14;exon_15;exon_14;exon_14;exon_15;exon_14	PCID2;PCID2;PCID2;PCID2;PCID2;PCID2;PCID2;PCID2;PCID2;PCID2;PCID2;PCID2;PCID2;PCID2	NM_001127202.4;NM_001127203.4;NM_001258213.3;NM_001320655.2;NM_001320656.2;NM_001320657.2;NM_001320659.2;NM_001320660.2;NM_001353091.2;NM_001353092.2;NM_001353093.2;NM_001353094.2;NM_001353095.2;NM_018386.5
cg26410635_BC21	-1.90395	-0.757886	-6.12833	0.00184608	0.808072	-0.30037	chr12	95956942	exon_4	AMDHD1	NM_152435.3
cg07634154_TC21	-1.80447	2.13557	-6.1279	0.00184665	0.808072	-0.195547	chr2	109395019
cg04293688_TC21	-3.92591	-2.25604	-6.12395	0.00185188	0.808072	-0.344958	chr2	75239062
cg16621991_TC21	2.01399	-0.185978	6.12224	0.00185415	0.808072	0.326669	chr6	72298357
cg10731648_TC21	2.88513	-1.93064	6.1219	0.0018546	0.808072	0.331563	chr12	46352153
cg24819407_BC21	-2.03997	0.814415	-6.12131	0.00185538	0.808072	-0.325253	chr5	132025226
cg11801481_BC21	-2.80051	-1.03179	-6.11884	0.00185867	0.808072	-0.392925	chr14	37586047
cg18920994_BC21	-3.04316	-0.634254	-6.11811	0.00185965	0.808072	-0.43375	chr4	69729797
cg20451056_BC21	1.96978	1.74	6.11648	0.00186182	0.808072	0.23792	chr15	58980329
cg13457759_BC21	-2.60738	-0.342139	-6.11638	0.00186195	0.808072	-0.415854	chr3	39908260
cg05661346_BC21	-2.46113	-0.606126	-6.11501	0.00186378	0.808072	-0.362997	chr14	61335135
cg22479500_BC21	-1.85551	2.32218	-6.11312	0.00186631	0.808072	-0.160168	chr17	37570754	exon_9;exon_9;exon_9;exon_10;exon_9;exon_9	SYNRG;SYNRG;SYNRG;SYNRG;SYNRG;SYNRG	NM_001163544.3_2;NM_001163545.3_2;NM_001163546.3_2;NM_007247.6_2;NM_080550.5_2;NM_198882.3_2
cg03804129_BC21	-2.0516	2.97356	-6.11285	0.00186667	0.808072	-0.159067	chr2	172254003
cg23168648_BC21	2.59562	-2.04975	6.111	0.00186915	0.808072	0.343481	chr5	39815776
cg07399846_BC21	-2.76601	-2.5871	-6.1108	0.00186942	0.808072	-0.231409	chr5	17181310
cg22822154_BC21	-2.06756	1.13973	-6.11055	0.00186976	0.808072	-0.308851	chr6	63776440
cg00353531_BC21	-2.62805	-1.84689	-6.1099	0.00187062	0.808072	-0.297843	chr9	91043390
cg07102509_BC21	3.48554	-0.410241	6.10912	0.00187167	0.808072	0.536768	chr17	48054535
cg01156127_BC21	-2.0459	1.34552	-6.10908	0.00187173	0.808072	-0.294553	chr17	42037435
cg17456583_BC21	2.76602	1.99927	6.10862	0.00187234	0.808072	0.384289	chr12	32661019
cg07872475_TC21	-1.67477	1.77269	-6.10731	0.00187411	0.808072	-0.193432	chr3	141577721
cg05108386_BC21	3.3103	-1.85668	6.10696	0.00187459	0.808072	0.41991	chr1	99503614
cg18547159_BC21	1.81486	-2.70846	6.10558	0.00187644	0.808072	0.159495	chr13	27924312	exon_2	PDX1	NM_000209.4
cg13952413_BC21	3.22327	-2.11386	6.10555	0.00187648	0.808072	0.424394	chr1	94299674
cg08123816_BC21	-2.23868	2.18068	-6.10521	0.00187694	0.808072	-0.238624	chr15	85097531
cg04738552_BC11	4.24185	-4.09398	6.1033	0.00187951	0.808072	0.304712	chr19	6502752	exon_1;5UTR;exon_1;5UTR;5UTR;exon_1;TSS1500;TSS1500;TSS1500	TUBB4A;TUBB4A;TUBB4A;TUBB4A;TUBB4A;TUBB4A;TUBB4A;TUBB4A;TUBB4A	NM_001289123.2;NM_001289123.2;NM_001289127.2;NM_001289127.2;NM_001289129.2;NM_001289129.2;NM_006087.4;NM_001289130.2;NM_001289131.2
cg16528905_BC21	-1.90152	0.727271	-6.10269	0.00188034	0.808072	-0.3052	chr20	7068368
cg20658466_BC23	-2.86811	-3.15154	-6.10083	0.00188285	0.808072	-0.178044	chr7	46291121
cg23645633_BC21	-1.64881	2.22323	-6.0996	0.00188452	0.808072	-0.173352	chr14	55094977
cg25426313_TC21	-2.19004	2.38463	-6.09807	0.00188659	0.808072	-0.232684	chr10	94048566
cg02469397_TC21	-1.95568	-4.26915	-6.0952	0.00189048	0.808072	-0.0380493	chr8	462261
cg26650184_TC21	1.83584	-3.57956	6.0943	0.00189172	0.808072	0.10966	chr9	129698681
cg21914728_TC21	-2.40397	-1.54698	-6.09284	0.0018937	0.808072	-0.296727	chr5	90096889
cg14069239_TC21	-2.65251	-1.71024	-6.09154	0.00189548	0.808072	-0.341382	chr3	13539503
cg06591444_BC21	4.04656	-2.23466	6.09141	0.00189566	0.808072	0.457208	chr1	93614127	TSS200	BCAR3	NM_001261410.2
cg26329328_TC21	-2.83049	1.01382	-6.09039	0.00189704	0.808072	-0.414197	chr1	78038131
cg00815214_TC21	-1.64799	-3.04876	-6.09039	0.00189705	0.808072	-0.0984677	chr21	46298039
cg09857826_TC21	-3.51692	2.51141	-6.09018	0.00189734	0.808072	-0.385945	chr8	127938287
cg04882222_TC11	-1.78583	1.78203	-6.08943	0.00189835	0.808072	-0.220726	chr1	3386737
cg18166144_TC21	-1.75552	1.06281	-6.08667	0.00190213	0.808072	-0.251093	chr10	128047111	TSS1500;TSS1500	PTPRE;PTPRE	NM_001323357.2;NM_130435.5
cg07103557_TC21	3.75258	-2.40742	6.08642	0.00190247	0.808072	0.346236	chr2	149574101
cg12303992_BC21	-1.67884	1.34537	-6.08609	0.00190293	0.808072	-0.228645	chr8	23199799
cg14221852_BC21	-3.28789	-1.04098	-6.08513	0.00190425	0.808072	-0.41113	chr3	197730313
cg00237010_TC21	2.64117	0.887422	6.08471	0.00190482	0.808072	0.35197	chr12	663695	TSS1500	NINJ2	NM_016533.6
cg02004337_BC11	2.94487	-4.65552	6.08461	0.00190495	0.808072	0.147049	chr6	113860306	exon_2	MARCKS	NM_002356.7
cg00862689_BC21	-1.71591	2.53732	-6.08449	0.00190512	0.808072	-0.153773	chr1	93566229
cg24654559_BC21	-1.8818	3.04811	-6.08415	0.00190559	0.808072	-0.154602	chr3	170842619
cg07875903_TC21	2.07529	-1.39695	6.08259	0.00190772	0.808072	0.287709	chr5	36569775
cg09212610_BC11	1.61832	3.17664	6.08204	0.00190849	0.808072	0.0885543	chr15	90349264	exon_1	GABARAPL3	NR_028287.1
cg16415646_TC21	2.3067	1.47341	6.08105	0.00190985	0.808072	0.281231	chr7	41703403	TSS1500	INHBA	NM_002192.4
cg09704159_TC21	1.81069	-2.50876	6.08045	0.00191067	0.808072	0.16274	chr15	48178124	exon_1;exon_1;exon_1;TSS1500	MYEF2;MYEF2;MYEF2;CTXN2	NM_001301210.2;NM_016132.5;NR_125408.2;NM_001370415.1
cg22195502_TC21	2.87537	1.12358	6.08016	0.00191106	0.808072	0.382928	chr3	72007088
cg25049210_TC21	-1.99023	2.2276	-6.08	0.00191129	0.808072	-0.204195	chr3	30453634
cg09970704_BC21	3.1142	-1.91431	6.0793	0.00191225	0.808072	0.400585	chr6	111658702
cg12893620_BC21	-3.15586	-1.54851	-6.07924	0.00191233	0.808072	-0.381914	chr4	148835671
cg02607032_BC21	-3.37611	0.419536	-6.0786	0.00191321	0.808072	-0.50868	chr4	169142507
cg25921518_TC21	-2.7404	1.07457	-6.07832	0.0019136	0.808072	-0.398177	chr17	10209825
cg12181211_BC21	1.94579	2.28356	6.07828	0.00191366	0.808072	0.178679	chr4	182191478
cg07593205_BC21	4.07739	-2.16649	6.0771	0.0019153	0.808072	0.434009	chr10	131961912
cg21230793_BC21	-1.81338	0.548419	-6.07679	0.00191572	0.808072	-0.292003	chr8	92908270
cg03102261_TC22	-2.22827	1.35998	-6.07669	0.00191586	0.808072	-0.301653	chr2	86584158
cg13609948_BC21	-2.61431	-1.07975	-6.07625	0.00191646	0.808072	-0.37462	chr22	29031721	TSS1500	ZNRF3-AS1	NR_046851.1
cg15397212_TC21	-2.40997	-3.15672	-6.07623	0.00191649	0.808072	-0.151388	chr19	45577272
cg07996880_BC11	1.83277	-2.8058	6.07566	0.00191729	0.808072	0.145201	chr19	48835828	exon_2	HSD17B14	NM_016246.3
cg24907511_TC21	-2.18119	3.06971	-6.07506	0.00191811	0.808072	-0.167514	chr17	50035670
cg13488013_TC21	-1.82938	-4.25082	-6.07399	0.0019196	0.808072	-0.0663853	chr17	49515318
cg02830496_TC21	1.90663	1.24741	6.07305	0.0019209	0.808072	0.265463	chr9	37929569
cg06912355_TC21	-2.11336	2.33342	-6.07248	0.00192168	0.808072	-0.207593	chr16	89935847	exon_4;3UTR;exon_4;3UTR	TUBB3;TUBB3;TUBB3;TUBB3	NM_001197181.2;NM_001197181.2;NM_006086.4;NM_006086.4
cg11807559_TC21	2.83559	0.201297	6.07107	0.00192364	0.808072	0.452668	chr10	67630357
cg03130528_TC21	2.34718	-3.05644	6.0679	0.00192804	0.808072	0.182784	chr1	107964368	TSS200	VAV3-AS1	NR_046653.1_2
cg09037630_TC21	-2.45486	2.66564	-6.06727	0.00192892	0.808072	-0.222421	chr6	31560462	exon_2	LOC100287329	NR_149045.1_7
cg18489475_BC21	1.7386	-3.58482	6.06665	0.00192978	0.808072	0.0978351	chr19	47113976	TSS200;TSS1500	ZC3H4;ZC3H4	NM_015168.2;NM_015168.2
cg21580781_BC21	2.32919	1.29917	6.06617	0.00193045	0.808072	0.315193	chr16	59960549
cg21718586_TC21	-2.1662	0.190318	-6.06549	0.0019314	0.808072	-0.352031	chr2	6885099
cg22105707_BC21	1.98127	1.47382	6.06532	0.00193164	0.808072	0.25983	chr8	40768279
cg01027976_TC21	2.42146	-2.0786	6.06471	0.00193249	0.808072	0.276821	chr22	42338606
cg26689848_TC21	1.72907	1.34056	6.06201	0.00193626	0.808072	0.238704	chr7	158316647
cg24340640_BC21	-2.52436	1.57831	-6.06104	0.00193762	0.808072	-0.293779	chr10	74263285
cg00848945_BC11	-3.14051	-0.507701	-6.06096	0.00193773	0.808072	-0.468418	chr12	2691753	exon_47;3UTR;exon_49;3UTR;exon_47;3UTR;exon_48;3UTR;exon_48;3UTR;exon_48;3UTR;exon_47;3UTR;exon_47;3UTR;exon_47;3UTR;exon_47;3UTR;exon_46;3UTR;exon_46;3UTR;exon_46;3UTR;exon_47;3UTR;exon_47;3UTR;exon_47;3UTR;exon_47;3UTR;exon_47;3UTR;exon_46;3UTR;exon_47;3UTR;exon_48;3UTR;exon_47;3UTR;exon_50;3UTR;TSS1500	CACNA1C;CACNA1C;CACNA1C;CACNA1C;CACNA1C;CACNA1C;CACNA1C;CACNA1C;CACNA1C;CACNA1C;CACNA1C;CACNA1C;CACNA1C;CACNA1C;CACNA1C;CACNA1C;CACNA1C;CACNA1C;CACNA1C;CACNA1C;CACNA1C;CACNA1C;CACNA1C;CACNA1C;CACNA1C;CACNA1C;CACNA1C;CACNA1C;CACNA1C;CACNA1C;CACNA1C;CACNA1C;CACNA1C;CACNA1C;CACNA1C;CACNA1C;CACNA1C;CACNA1C;CACNA1C;CACNA1C;CACNA1C;CACNA1C;CACNA1C;CACNA1C;CACNA1C;CACNA1C;CACNA1C-AS1	NM_000719.7_2;NM_000719.7_2;NM_001129827.2_2;NM_001129827.2_2;NM_001129829.2_2;NM_001129829.2_2;NM_001129830.3_2;NM_001129830.3_2;NM_001129831.2_2;NM_001129831.2_2;NM_001129832.2_2;NM_001129832.2_2;NM_001129833.2_2;NM_001129833.2_2;NM_001129834.2_2;NM_001129834.2_2;NM_001129835.2_2;NM_001129835.2_2;NM_001129836.2_2;NM_001129836.2_2;NM_001129837.2_2;NM_001129837.2_2;NM_001129838.2_2;NM_001129838.2…
cg07173092_BC21	-1.69618	0.689495	-6.06068	0.00193812	0.808072	-0.274191	chr8	41858984
cg16238350_TC21	1.66784	1.41422	6.05995	0.00193915	0.808072	0.225936	chr19	57145622	TSS1500	ZIM3	NM_052882.1
cg16531622_TC21	-2.64724	1.26813	-6.05902	0.00194045	0.808072	-0.385549	chr3	24740621
cg22706402_TC21	-2.93074	-0.316428	-6.05868	0.00194092	0.808072	-0.468451	chr9	81875145
cg04706738_TC21	-3.63089	-1.75586	-6.058	0.00194188	0.808072	-0.454872	chr9	22446399	TSS1500	DMRTA1	NM_022160.3
cg12572625_BC11	1.66733	-4.04346	6.05787	0.00194206	0.808072	0.039462	chr5	141051454	5UTR;exon_1	PCDHB1;PCDHB1	NM_013340.4;NM_013340.4
cg23887948_BC11	-1.58875	3.2634	-6.05751	0.00194257	0.808072	-0.112746	chr15	74202513	exon_1	STRA6	NM_001199042.2_2
cg17839901_BC21	-1.68594	1.66266	-6.057	0.00194328	0.808072	-0.202305	chr6	331908
cg00835922_TC21	2.26092	-1.43369	6.05619	0.00194443	0.808072	0.310014	chr1	59686471
cg13979884_BC11	1.77848	-2.77193	6.0561	0.00194455	0.808072	0.147251	chr9	71446255
cg06949025_BC21	-3.92718	-2.85056	-6.05581	0.00194496	0.808072	-0.273697	chr4	110164368
cg18637510_TC21	-1.68886	-2.7403	-6.05555	0.00194531	0.808072	-0.151322	chr5	99771767
cg00810740_BC21	-3.53218	-2.20344	-6.05511	0.00194594	0.808072	-0.331862	chr1	56301910
cg06943988_TC21	-1.63843	-1.09099	-6.05454	0.00194674	0.808072	-0.241644	chr1	110631837	TSS1500	KCNA2	NM_001204269.2
cg17673512_BC21	-1.67022	1.65909	-6.0543	0.00194708	0.808072	-0.217775	chr21	41402100	exon_11	MX2	NM_002463.2
cg08908697_BC21	-2.23849	-0.4985	-6.05379	0.0019478	0.808072	-0.356395	chr1	176925178
cg16634901_TC21	1.65863	1.19124	6.05311	0.00194876	0.808072	0.238947	chr11	126718377
cg19128261_TC21	-2.55847	-0.834729	-6.05256	0.00194954	0.808072	-0.35585	chr3	53805224
cg12893363_BC21	3.58698	-2.11549	6.052	0.00195032	0.808072	0.414898	chr8	98167923
cg18120420_BC21	2.57607	-0.016372	6.05044	0.00195252	0.808072	0.424617	chr6	130632477
cg13239348_TC21	2.8781	-2.80447	6.05043	0.00195253	0.808072	0.227857	chr10	129970269
cg25063151_TC11	2.82416	3.09419	6.04969	0.00195359	0.808072	0.245376	chr1	1355174
cg11243859_TC21	2.03051	-2.26836	6.04775	0.00195633	0.808072	0.228293	chr8	48577024
cg18946644_TC21	-2.87316	1.12035	-6.04761	0.00195653	0.808072	-0.431521	chr3	170714313
cg26677194_BC11	5.32786	0.942768	6.04741	0.00195681	0.808072	0.707162	chr12	130338060	5UTR;exon_1;5UTR;exon_1	PIWIL1;PIWIL1;PIWIL1;PIWIL1	NM_001190971.2_2;NM_001190971.2_2;NM_004764.5_2;NM_004764.5_2
cg12610310_BC21	-2.51789	2.06708	-6.04721	0.0019571	0.808072	-0.279291	chr8	58050968
cg14986219_BC21	2.55736	-2.87233	6.04648	0.00195812	0.808072	0.230985	chr21	44994671	exon_1;TSS1500	LINC00165;LINC00163	NR_170266.1;NR_033840.1
cg20769579_BC21	2.66797	2.03173	6.04599	0.00195882	0.808072	0.302914	chr15	88849458	exon_10;exon_10;exon_10	ACAN;ACAN;ACAN	NM_001135.4;NM_001369268.1;NM_013227.4
cg01640506_TC11	2.07221	4.67968	6.04592	0.00195892	0.808072	0.0671974	chr7	150720547	exon_3	GIMAP1	NM_130759.4
cg08419450_TC21	-2.65576	-0.712339	-6.04574	0.00195918	0.808072	-0.404393	chr10	88254232
cg02824873_TC21	3.4451	-0.368632	6.04545	0.00195958	0.808072	0.475471	chr1	33254929
cg23322479_BC21	1.67238	-1.99891	6.04521	0.00195993	0.808072	0.189465	chr4	129839871
cg21717017_BC21	-2.08444	-4.18999	-6.04485	0.00196044	0.808072	-0.0779726	chr15	73897581
cg04673465_TC21	-2.1772	1.14208	-6.04307	0.00196296	0.808072	-0.299302	chr4	84649011	exon_13;3UTR	CDS1;CDS1	NM_001263.4;NM_001263.4
cg21492616_TC21	-2.42087	-0.561119	-6.0426	0.00196364	0.808072	-0.378331	chr21	15195763
cg13081720_BC21	-2.91134	-0.534624	-6.04241	0.0019639	0.808072	-0.449158	chr5	151020329	TSS1500;TSS1500	GPX3;GPX3	NM_002084.5;NM_001329790.2
cg04165508_BC21	-3.23523	1.47011	-6.0415	0.0019652	0.808072	-0.346822	chr1	93702075
cg13520377_TC21	-2.22035	2.72321	-6.04116	0.00196569	0.808072	-0.187767	chr16	69033448
cg18204685_BC21	2.94972	1.63219	6.04101	0.0019659	0.808072	0.373485	chr3	15600314	TSS1500;TSS1500;TSS1500;TSS1500;TSS1500;TSS1500;TSS1500	BTD;BTD;BTD;BTD;BTD;BTD;BTD	NM_001323582.1;NM_001370658.1;NM_001281726.2;NM_001281724.3;NM_001370753.1;NM_001370752.1;NM_001281723.3
cg16997777_TC21	2.15693	1.46456	6.04056	0.00196653	0.808072	0.274435	chr4	70811555
cg25936138_TC21	1.89239	-3.04548	6.04037	0.00196681	0.808072	0.139447	chr5	114858035
cg21649848_TC21	-2.04582	1.72773	-6.03961	0.00196789	0.808072	-0.265311	chr4	149150325
cg20658466_BC22	-2.61376	-3.16035	-6.03944	0.00196814	0.808072	-0.176568	chr7	46291121
cg16372825_TC21	-2.12258	0.785939	-6.03922	0.00196846	0.808072	-0.33679	chr16	87790319
cg03309399_TC21	-2.07029	2.83022	-6.0386	0.00196933	0.808072	-0.158067	chr19	7554366
cg00463760_TC21	-1.66584	2.02223	-6.03729	0.0019712	0.808072	-0.181099	chr19	18802483
cg12791939_BC11	1.63976	-1.79219	6.03709	0.00197149	0.808072	0.19519	chr19	6767659	TSS1500;TSS1500;TSS1500;TSS1500;TSS1500;TSS1500;TSS1500;TSS1500	SH2D3A;SH2D3A;SH2D3A;SH2D3A;SH2D3A;SH2D3A;SH2D3A;SH2D3A	NM_005490.3;NM_001386584.1;NM_001386585.1;NM_001386586.1;NM_001386587.1;NM_001386583.1;NM_001386588.1;NM_001386589.1
cg01877778_TC11	2.56504	3.0188	6.03607	0.00197294	0.808072	0.194018	chr7	157622846
cg07023731_BC21	-4.10076	-1.03221	-6.03556	0.00197368	0.808072	-0.515282	chr2	33168008
cg07908112_BC21	3.77754	-3.46351	6.03328	0.00197694	0.808072	0.328863	chr5	40677418
cg02622094_BC21	-2.05761	1.42487	-6.03328	0.00197694	0.808072	-0.287926	chr13	40558493	3UTR;exon_3	FOXO1;FOXO1	NM_002015.4;NM_002015.4
cg04761722_TC11	3.10475	-3.21756	6.0331	0.0019772	0.808072	0.172081	chr16	10180458
cg03494429_TC21	3.47537	-0.193696	6.03262	0.0019779	0.808072	0.527255	chr12	4307927
cg03159871_BC21	2.66513	3.08514	6.03237	0.00197825	0.808072	0.20798	chr6	43025303	exon_3;exon_3;exon_3	RRP36;RRP36;RRP36	NM_001329704.2;NM_033112.4;NR_138081.2
cg27021765_BC21	1.97972	-1.16392	6.03108	0.0019801	0.808072	0.275174	chr1	207944647
[truncated: 3,427 more rows]
