# Supplementary material for: Integrative epigenetic and transcriptomic profiling of whole blood and fibroblasts in Hao-Fountain syndrome
Source: Front Cell Dev Biol. 2026 Feb 20;14:1782599. doi: 10.3389/fcell.2026.1782599 (PMC12963275; doi:10.3389/fcell.2026.1782599)
Supplement: Supplementary file 11 [file Table7.xlsx]

## Sheet: Table 5a
DEGs Blood
	baseMean	log2FoldChange	lfcSE	stat	pvalue	padj	symbol
ENSG00000000003	8.76415	-0.113213	1.42957	-0.079194	0.936878	0.999711	TSPAN6
ENSG00000000419	658.087	-0.0992604	0.348767	-0.284604	0.775947	0.999711	DPM1
ENSG00000000457	525.2	0.109306	0.357648	0.305624	0.759891	0.999711	SCYL3
ENSG00000000460	81.5448	0.644314	0.575789	1.11901	0.263136	0.999711	FIRRM
ENSG00000000938	11482.6	-0.071444	0.312047	-0.228952	0.818906	0.999711	FGR
ENSG00000000971	66.0419	-0.433964	0.616616	-0.703784	0.481567	0.999711	CFH
ENSG00000001036	503.252	-0.0863664	0.349516	-0.247103	0.804829	0.999711	FUCA2
ENSG00000001084	303.628	0.611124	0.393154	1.55442	0.120085	0.999711	GCLC
ENSG00000001167	829.646	0.602794	0.374502	1.60959	0.107488	0.999711	NFYA
ENSG00000001460	40.5916	-0.17586	0.722754	-0.243319	0.807758	0.999711	STPG1
ENSG00000001461	971.089	-0.242918	0.326968	-0.742939	0.457519	0.999711	NIPAL3
ENSG00000001497	593.63	-0.122095	0.341785	-0.357226	0.720922	0.999711	LAS1L
ENSG00000001561	116.153	1.01207	0.5209	1.94292	0.0520255	0.96685	ENPP4
ENSG00000001629	462.511	0.710178	0.379995	1.86891	0.0616347	0.996514	ANKIB1
ENSG00000001630	132.032	-0.271855	0.486225	-0.559113	0.576085	0.999711	CYP51A1
ENSG00000001631	616.329	0.496414	0.367781	1.34975	0.177095	0.999711	KRIT1
ENSG00000002016	201.754	0.216843	0.41737	0.519548	0.603379	0.999711	RAD52
ENSG00000002330	126.558	-0.760879	0.492453	-1.54508	0.122327	0.999711	BAD
ENSG00000002549	920.526	0.216424	0.324014	0.667946	0.504168	0.999711	LAP3
ENSG00000002586	2949.4	-0.364902	0.336347	-1.0849	0.277967	0.999711	CD99
ENSG00000002587	30.2211	0.50135	0.88212	0.568347	0.5698	0.999711	HS3ST1
ENSG00000002726	38.6061	1.99954	4.11515	0.485897	0.62704	0.999711	AOC1
ENSG00000002745	7.43556	-1.12229	1.96163	-0.572121	0.56724	0.999711	WNT16
ENSG00000002822	375.538	-0.651041	0.399927	-1.6279	0.103546	0.999711	MAD1L1
ENSG00000002834	10193.9	-0.0448283	0.31156	-0.143883	0.885593	0.999711	LASP1
ENSG00000002919	856.792	-0.141325	0.329372	-0.429073	0.66787	0.999711	SNX11
ENSG00000002933	258.514	0.75353	2.49562	0.301942	0.762697	0.999711	TMEM176A
ENSG00000003056	3342.85	0.0307085	0.325018	0.0944825	0.924726	0.999711	M6PR
ENSG00000003096	9.03827	1.02203	1.66265	0.614699	0.538754	0.999711	KLHL13
ENSG00000003137	13.9361	2.09115	4.19523	0.49846	0.61816	0.999711	CYP26B1
ENSG00000003147	63.7603	-0.306074	0.603441	-0.507214	0.612004	0.999711	ICA1
ENSG00000003249	46.9984	-0.100146	0.80607	-0.12424	0.901126	0.999711	DBNDD1
ENSG00000003393	320.445	0.561586	0.417429	1.34535	0.178513	0.999711	ALS2
ENSG00000003400	1418.26	-0.0674317	0.322282	-0.209232	0.834267	0.999711	CASP10
ENSG00000003402	13591.2	0.206775	0.347454	0.595116	0.551766	0.999711	CFLAR
ENSG00000003436	11.7419	-0.408231	1.26036	-0.3239	0.746014	0.999711	TFPI
ENSG00000003509	337.808	0.288047	0.399193	0.721573	0.470557	0.999711	NDUFAF7
ENSG00000003756	5681.11	0.263735	0.324844	0.811884	0.416858	0.999711	RBM5
ENSG00000004059	1383.44	-0.291347	0.339893	-0.857173	0.391349	0.999711	ARF5
ENSG00000004139	468.074	-0.249808	0.365458	-0.683549	0.49426	0.999711	SARM1
ENSG00000004142	706.874	-0.144598	0.344454	-0.419789	0.67464	0.999711	POLDIP2
ENSG00000004399	1209.08	-0.247093	0.374916	-0.659061	0.509857	0.999711	PLXND1
ENSG00000004455	1958.94	0.0902176	0.316106	0.285403	0.775336	0.999711	AK2
ENSG00000004468	436.716	0.341563	0.366084	0.933018	0.350811	0.999711	CD38
ENSG00000004478	694.163	-0.682308	0.358972	-1.90073	0.0573376	0.985369	FKBP4
ENSG00000004487	846.853	0.0291836	0.344819	0.0846344	0.932552	0.999711	KDM1A
ENSG00000004534	5842.88	-0.10635	0.29824	-0.356592	0.721397	0.999711	RBM6
ENSG00000004660	534.016	-0.00908092	0.41321	-0.0219765	0.982467	0.999711	CAMKK1
ENSG00000004700	893.597	0.301029	0.334058	0.901128	0.36752	0.999711	RECQL
ENSG00000004766	314.735	0.50036	0.385102	1.29929	0.193843	0.999711	VPS50
ENSG00000004776	1.47703	-1.38959	3.54236	-0.392278	0.694852	0.999711	HSPB6
ENSG00000004777	209.713	-0.441675	0.457669	-0.965053	0.334518	0.999711	ARHGAP33
ENSG00000004779	346.802	-0.480256	0.44424	-1.08107	0.279665	0.999711	NDUFAB1
ENSG00000004799	393.659	1.58439	0.457154	3.46578	0.000528693	0.17579	PDK4
ENSG00000004809	21.535	0.256437	1.04	0.246575	0.805237	0.999711	SLC22A16
ENSG00000004838	28.5552	-0.745591	0.845771	-0.881552	0.378019	0.999711	ZMYND10
ENSG00000004864	184.677	0.36779	0.427073	0.861188	0.389135	0.999711	SLC25A13
ENSG00000004866	105.58	-0.0284722	0.511665	-0.0556462	0.955624	0.999711	ST7
ENSG00000004897	626.889	0.710006	0.361324	1.96501	0.0494129	0.960691	CDC27
ENSG00000004939	6062.57	-0.567507	0.386389	-1.46875	0.141902	0.999711	SLC4A1
ENSG00000004961	293.172	-0.260386	0.388326	-0.670534	0.502517	0.999711	HCCS
ENSG00000004975	307.644	-0.0955981	0.389958	-0.24515	0.80634	0.999711	DVL2
ENSG00000005001	5.49287	-0.391958	1.83644	-0.213433	0.830989	0.999711	PRSS22
ENSG00000005007	2951.94	0.000271456	0.365575	0.000742546	0.999408	0.999945	UPF1
ENSG00000005020	2930.37	0.797981	0.416539	1.91574	0.0553981	0.975886	SKAP2
ENSG00000005022	1772.97	-0.137136	0.337635	-0.406167	0.68462	0.999711	SLC25A5
ENSG00000005059	893.499	-0.288429	0.370567	-0.778344	0.436366	0.999711	MCUB
ENSG00000005075	901.913	-0.348567	0.377299	-0.923849	0.355565	0.999711	POLR2J
ENSG00000005100	296.823	0.125106	0.392677	0.318597	0.750032	0.999711	DHX33
ENSG00000005102	37.6702	-0.385712	0.816113	-0.47262	0.636484	0.999711	MEOX1
ENSG00000005108	3.98217	0.604974	2.20948	0.273809	0.784231	0.999711	THSD7A
ENSG00000005156	464.892	0.233173	0.373978	0.623495	0.532959	0.999711	LIG3
ENSG00000005175	659.848	0.370886	0.344703	1.07596	0.281946	0.999711	RPAP3
ENSG00000005187	94.1103	-0.0351273	0.562499	-0.0624486	0.950206	0.999711	ACSM3
ENSG00000005189	23.9284	0.472324	0.995566	0.474427	0.635195	0.999711	REXO5
ENSG00000005194	400.413	-0.155751	0.397931	-0.391401	0.695501	0.999711	CIAPIN1
ENSG00000005206	691.969	0.0175952	0.338933	0.0519136	0.958598	0.999711	SPPL2B
ENSG00000005238	1851.55	0.0209631	0.335071	0.0625632	0.950114	0.999711	ATOSB
ENSG00000005243	21.8732	-0.540582	0.947582	-0.570486	0.568348	0.999711	COPZ2
ENSG00000005249	390.359	0.63289	0.405722	1.55991	0.118781	0.999711	PRKAR2B
ENSG00000005302	2666.33	0.0505215	0.333833	0.151338	0.879709	0.999711	MSL3
ENSG00000005339	4061.52	0.628728	0.444168	1.41552	0.156916	0.999711	CREBBP
ENSG00000005379	590.564	0.131384	0.467415	0.281085	0.778645	0.999711	TSPOAP1
ENSG00000005381	102.577	0.0187915	0.530551	0.0354188	0.971746	0.999711	MPO
ENSG00000005436	166.937	0.35624	0.448205	0.794815	0.426721	0.999711	GCFC2
ENSG00000005448	120.821	-0.864867	0.542446	-1.59438	0.11085	0.999711	WDR54
ENSG00000005469	136.995	0.0309696	0.471289	0.0657127	0.947607	0.999711	CROT
ENSG00000005471	62.3436	0.0487334	0.686959	0.0709408	0.943445	0.999711	ABCB4
ENSG00000005483	4406.52	0.228391	0.323825	0.705292	0.480628	0.999711	KMT2E
ENSG00000005486	489.387	-0.146782	0.353405	-0.415336	0.677896	0.999711	RHBDD2
ENSG00000005513	29.224	-0.406891	0.952108	-0.427358	0.669119	0.999711	SOX8
ENSG00000005700	404.67	0.829763	0.38786	2.13934	0.0324082	0.853157	IBTK
ENSG00000005801	364.394	-0.0106724	0.375319	-0.0284357	0.977315	0.999711	ZNF195
ENSG00000005810	2652.91	0.487848	0.362748	1.34487	0.178667	0.999711	MYCBP2
ENSG00000005812	713.348	1.08426	0.379841	2.8545	0.00431043	0.443247	FBXL3
ENSG00000005844	11302	0.00860632	0.316065	0.0272296	0.978277	0.999711	ITGAL
ENSG00000005882	253.608	-0.226202	0.435192	-0.519775	0.60322	0.999711	PDK2
ENSG00000005884	51.6883	-0.317029	0.659573	-0.480658	0.63076	0.999711	ITGA3
ENSG00000005889	786.767	0.151684	0.360661	0.420571	0.674068	0.999711	ZFX
ENSG00000005893	3973.94	0.802035	0.391368	2.04931	0.040432	0.911893	LAMP2
ENSG00000005961	457.228	-0.710086	0.528526	-1.34352	0.179103	0.999711	ITGA2B
ENSG00000006007	1836.77	-0.12049	0.321323	-0.374982	0.707674	0.999711	GDE1
ENSG00000006015	283.29	-0.683163	0.414383	-1.64863	0.0992237	0.999711	REX1BD
ENSG00000006025	481.461	-0.573686	0.382549	-1.49964	0.133708	0.999711	OSBPL7
ENSG00000006042	2.5079	1.18132	3.84164	0.307503	0.75846	0.999711	TMEM98
ENSG00000006062	843.794	-0.0961972	0.337085	-0.285379	0.775353	0.999711	MAP3K14
ENSG00000006125	3241.06	-0.00566664	0.346114	-0.0163722	0.986937	0.999711	AP2B1
ENSG00000006194	675.804	-0.413937	0.355498	-1.16439	0.244267	0.999711	ZNF263
ENSG00000006282	314.159	-1.10585	0.50511	-2.18933	0.0285731	0.839969	SPATA20
ENSG00000006327	70.8119	0.523595	0.584898	0.89519	0.370685	0.999711	TNFRSF12A
ENSG00000006432	121.187	-0.381189	0.524467	-0.726812	0.467341	0.999711	MAP3K9
ENSG00000006451	460.907	-0.0239543	0.352761	-0.0679054	0.945861	0.999711	RALA
ENSG00000006453	11.468	-0.424431	1.29774	-0.327053	0.743628	0.999711	BAIAP2L1
ENSG00000006459	1667.73	1.09373	0.424996	2.5735	0.0100676	0.609634	KDM7A
ENSG00000006468	2.37382	2.00392	2.89544	0.692096	0.488877	0.999711	ETV1
ENSG00000006530	325.871	-0.0825697	0.394657	-0.209219	0.834277	0.999711	AGK
ENSG00000006534	813.816	0.104551	0.345268	0.302813	0.762033	0.999711	ALDH3B1
ENSG00000006555	230.177	-0.193768	0.412758	-0.469447	0.63875	0.999711	TTC22
ENSG00000006576	305.002	1.14581	0.470628	2.43464	0.0149064	0.683175	PHTF2
ENSG00000006607	235.238	0.424259	0.435841	0.973426	0.330342	0.999711	FARP2
ENSG00000006625	171.204	-0.0462091	0.506976	-0.0911465	0.927376	0.999711	GGCT
ENSG00000006634	158.393	0.461409	0.482233	0.956817	0.338659	0.999711	DBF4
ENSG00000006638	43.781	-0.769184	0.767587	-1.00208	0.316305	0.999711	TBXA2R
ENSG00000006652	1393.27	0.637763	0.409319	1.55811	0.119208	0.999711	IFRD1
ENSG00000006695	205.58	-0.16441	0.425219	-0.386648	0.699017	0.999711	COX10
ENSG00000006704	3.76092	1.52155	2.04429	0.744293	0.456699	0.999711	GTF2IRD1
ENSG00000006712	1255.36	-0.287184	0.321548	-0.893128	0.371789	0.999711	PAF1
ENSG00000006715	1003.58	0.596354	0.343074	1.73827	0.0821641	0.999711	VPS41
ENSG00000006740	1.14333	-1.03756	3.86381	-0.268533	0.788289	0.999711	ARHGAP44
ENSG00000006744	759.352	-0.221293	0.353306	-0.626349	0.531086	0.999711	ELAC2
ENSG00000006747	6.57001	0.770505	1.57007	0.490746	0.623606	0.999711	SCIN
ENSG00000006756	511.228	-0.615509	0.353986	-1.7388	0.0820708	0.999711	ARSD
ENSG00000006757	89.067	-0.373672	0.549803	-0.679646	0.496729	0.999711	PNPLA4
ENSG00000006831	1134.11	0.278477	0.326732	0.85231	0.394042	0.999711	ADIPOR2
ENSG00000006837	9.43469	0.826296	1.35542	0.609622	0.542113	0.999711	CDKL3
ENSG00000007038	33.5681	1.14279	0.806076	1.41773	0.156271	0.999711	PRSS21
ENSG00000007047	571.917	-0.555926	0.353735	-1.57159	0.116046	0.999711	MARK4
ENSG00000007062	2.74039	0.0522869	2.6807	0.019505	0.984438	0.999711	PROM1
ENSG00000007080	404.888	-0.603489	0.417865	-1.44422	0.148677	0.999711	CCDC124
ENSG00000007129	302.915	-0.572107	0.416443	-1.37379	0.169506	0.999711	CEACAM21
ENSG00000007168	2620.92	0.336122	0.322596	1.04193	0.297445	0.999711	PAFAH1B1
ENSG00000007171	2.69112	1.59304	2.59995	0.61272	0.540062	0.999711	NOS2
ENSG00000007202	2892.64	0.131717	0.337317	0.390484	0.696179	0.999711	BLTP2
ENSG00000007237	2445.72	0.23269	0.439235	0.52976	0.596278	0.999711	GAS7
ENSG00000007255	192.014	-0.647065	0.480893	-1.34555	0.178449	0.999711	TRAPPC6A
ENSG00000007264	682.728	-0.839953	0.434515	-1.93308	0.0532265	0.96685	MATK
ENSG00000007312	1098.42	-0.702916	0.397037	-1.7704	0.0766601	0.999711	CD79B
ENSG00000007314	9.06313	0.124501	1.42061	0.0876394	0.930163	0.999711	SCN4A
ENSG00000007341	102.92	0.0835667	0.521189	0.160339	0.872614	0.999711	ST7L
ENSG00000007350	95.1403	-0.453631	0.627875	-0.722486	0.469996	0.999711	TKTL1
ENSG00000007376	199.144	-0.329498	0.432538	-0.761779	0.446192	0.999711	RPUSD1
ENSG00000007392	1557.55	-0.151799	0.332814	-0.456106	0.648313	0.999711	LUC7L
ENSG00000007402	169.85	-0.0309131	0.47935	-0.0644897	0.94858	0.999711	CACNA2D2
ENSG00000007516	371.471	-0.584477	0.39715	-1.47168	0.141108	0.999711	BAIAP3
ENSG00000007520	437.507	-0.63852	0.390708	-1.63426	0.102203	0.999711	TSR3
ENSG00000007541	223.52	-0.261938	0.407359	-0.643015	0.520214	0.999711	PIGQ
ENSG00000007545	645.696	0.43131	0.363173	1.18762	0.234984	0.999711	CRAMP1
ENSG00000007866	3.01978	-0.14023	2.2198	-0.0631722	0.949629	0.999711	TEAD3
ENSG00000007923	609.083	-0.0267623	0.352502	-0.0759212	0.939482	0.999711	DNAJC11
ENSG00000007944	1283.28	-0.0717209	0.317009	-0.226242	0.821013	0.999711	MYLIP
ENSG00000007968	235.958	-0.298207	0.428316	-0.696232	0.486283	0.999711	E2F2
ENSG00000008018	1502.8	-0.37504	0.333045	-1.1261	0.260125	0.999711	PSMB1
ENSG00000008056	9.87888	0.0162892	1.37901	0.0118123	0.990575	0.999945	SYN1
ENSG00000008083	2061.06	0.827627	0.358713	2.30721	0.0210429	0.7381	JARID2
ENSG00000008086	305.17	0.909947	0.509081	1.78743	0.0738678	0.999711	CDKL5
ENSG00000008128	2613.07	-0.275368	0.427613	-0.643967	0.519597	0.999711	CDK11A
ENSG00000008130	9517.27	-0.127484	0.31162	-0.4091	0.682466	0.999711	NADK
ENSG00000008226	141.314	-0.626771	0.501822	-1.24899	0.211668	0.999711	DLEC1
ENSG00000008256	241.732	0.160652	0.459078	0.349945	0.72638	0.999711	CYTH3
ENSG00000008277	34.6544	0.445122	0.782658	0.568731	0.569539	0.999711	ADAM22
ENSG00000008282	478.27	0.235243	0.352489	0.667375	0.504533	0.999711	SYPL1
ENSG00000008283	517.741	-0.530999	0.361395	-1.4693	0.141751	0.999711	CYB561
ENSG00000008294	1988.29	1.00073	0.423661	2.36211	0.0181714	0.699777	SPAG9
ENSG00000008300	77.955	0.487602	0.585277	0.833114	0.40478	0.999711	CELSR3
ENSG00000008311	62.4382	-0.360793	0.658011	-0.548309	0.58348	0.999711	AASS
ENSG00000008324	370.582	-0.495729	0.433856	-1.14261	0.253199	0.999711	SS18L2
ENSG00000008382	174.062	-0.339356	0.449132	-0.755581	0.449901	0.999711	MPND
ENSG00000008394	201.618	0.0667516	0.42068	0.158675	0.873925	0.999711	MGST1
ENSG00000008405	189.181	0.128664	0.443531	0.29009	0.771747	0.999711	CRY1
ENSG00000008438	394.206	-0.264583	0.50672	-0.522148	0.601567	0.999711	PGLYRP1
ENSG00000008441	748.213	-0.0176929	0.392642	-0.045061	0.964059	0.999711	NFIX
ENSG00000008513	2699.42	-0.272598	0.330272	-0.825374	0.40916	0.999711	ST3GAL1
ENSG00000008516	12384.1	-0.154977	0.346248	-0.447588	0.65445	0.999711	MMP25
ENSG00000008517	5295.32	-0.931355	0.321286	-2.89884	0.00374549	0.419145	IL32
ENSG00000008710	1149.81	0.184055	0.452847	0.40644	0.68442	0.999711	PKD1
ENSG00000008735	7.31986	0.768805	1.52517	0.504079	0.614206	0.999711	MAPK8IP2
ENSG00000008838	565.881	0.00311955	0.345183	0.0090374	0.992789	0.999945	MED24
ENSG00000008853	192.383	-0.0226608	0.439401	-0.0515721	0.95887	0.999711	RHOBTB2
ENSG00000008869	965	0.464014	0.357281	1.29874	0.194035	0.999711	HEATR5B
ENSG00000008952	4712.39	-0.283365	0.33059	-0.857149	0.391363	0.999711	SEC62
ENSG00000008988	22041.6	-0.357532	0.44359	-0.805998	0.420244	0.999711	RPS20
ENSG00000009307	8093.43	0.333803	0.324834	1.02761	0.304133	0.999711	CSDE1
ENSG00000009335	699.663	0.45064	0.353104	1.27623	0.201876	0.999711	UBE3C
ENSG00000009413	437.221	0.910369	0.444753	2.04691	0.0406671	0.912029	REV3L
ENSG00000009694	97.2938	0.592061	0.539092	1.09826	0.272093	0.999711	TENM1
ENSG00000009724	0.965096	1.95182	4.42297	0.441291	0.659003	0.999711	MASP2
ENSG00000009780	278.866	0.0985929	0.393478	0.250568	0.802148	0.999711	FAM76A
ENSG00000009790	5123.12	-0.230084	0.320195	-0.718576	0.472402	0.999711	TRAF3IP3
ENSG00000009830	150.35	-0.165992	0.454393	-0.365305	0.714884	0.999711	POMT2
ENSG00000009844	504.063	0.34252	0.351087	0.975598	0.329264	0.999711	VTA1
ENSG00000009954	1625.37	-0.074988	0.319409	-0.234772	0.814386	0.999711	BAZ1B
ENSG00000010017	707.325	0.439398	0.338046	1.29981	0.193665	0.999711	RANBP9
ENSG00000010030	107.89	-0.490573	0.507406	-0.966826	0.333631	0.999711	ETV7
ENSG00000010072	149.943	0.643989	0.458971	1.40311	0.160583	0.999711	SPRTN
ENSG00000010165	432.953	-0.222	0.368132	-0.603044	0.546479	0.999711	METTL13
ENSG00000010219	165.273	-0.089619	0.500616	-0.179017	0.857924	0.999711	DYRK4
ENSG00000010244	3330.72	0.498614	0.344599	1.44694	0.147914	0.999711	ZNF207
ENSG00000010256	879.784	-0.27472	0.336283	-0.81693	0.413968	0.999711	UQCRC1
ENSG00000010270	477.102	0.419157	0.354708	1.1817	0.237327	0.999711	STARD3NL
ENSG00000010278	380.755	0.31738	0.480622	0.660352	0.509028	0.999711	CD9
ENSG00000010282	1.87217	-0.116147	2.75882	-0.0421001	0.966419	0.999711	HHATL
ENSG00000010292	1102.78	-0.128167	0.372327	-0.344232	0.730672	0.999711	NCAPD2
ENSG00000010295	1258.33	-0.0394438	0.315614	-0.124975	0.900543	0.999711	IFFO1
ENSG00000010310	164.924	0.297035	0.521399	0.569689	0.568889	0.999711	GIPR
ENSG00000010318	72.4885	0.193157	0.579545	0.333291	0.738915	0.999711	PHF7
ENSG00000010319	13.134	-0.284337	1.1696	-0.243105	0.807924	0.999711	SEMA3G
ENSG00000010322	1774.55	0.118087	0.366713	0.322013	0.747443	0.999711	NISCH
ENSG00000010327	1421.38	0.0677085	0.448991	0.150802	0.880132	0.999711	STAB1
ENSG00000010361	201.405	-0.0810116	0.433065	-0.187066	0.851609	0.999711	FUZ
ENSG00000010379	7.5199	0.0430233	1.47856	0.0290982	0.976786	0.999711	SLC6A13
ENSG00000010404	4984.36	0.403082	0.371106	1.08616	0.277406	0.999711	IDS
ENSG00000010438	1.3282	-1.78698	4.39009	-0.407048	0.683973	0.999711	PRSS3
ENSG00000010539	495.143	0.336823	0.351145	0.959212	0.337452	0.999711	ZNF200
ENSG00000010610	4619.83	-0.146083	0.325395	-0.448942	0.653473	0.999711	CD4
ENSG00000010626	92.8626	0.16671	0.551119	0.302493	0.762276	0.999711	LRRC23
ENSG00000010671	2127.17	0.181753	0.320272	0.567497	0.570376	0.999711	BTK
ENSG00000010704	122.811	-0.0937249	0.513539	-0.182508	0.855184	0.999711	HFE
ENSG00000010803	196.304	0.0860431	0.43413	0.198196	0.842891	0.999711	SCMH1
ENSG00000010810	3641.36	-0.270905	0.317448	-0.853386	0.393445	0.999711	FYN
ENSG00000010818	1220.42	0.454959	0.40233	1.13081	0.258135	0.999711	HIVEP2
ENSG00000010932	1.99195	2.03645	4.09759	0.496988	0.619198	0.999711	FMO1
ENSG00000011007	791.527	0.174901	0.340299	0.513964	0.607277	0.999711	ELOA
ENSG00000011009	739.705	-0.442135	0.34701	-1.27413	0.202618	0.999711	LYPLA2
ENSG00000011021	504.381	0.234866	0.377384	0.622353	0.53371	0.999711	CLCN6
ENSG00000011028	168.69	-0.369856	0.459646	-0.804653	0.42102	0.999711	MRC2
ENSG00000011052	11.2746	-1.93804	2.77701	-0.697888	0.485247	0.999711	NME1-NME2
ENSG00000011105	53.4417	-0.782913	0.708978	-1.10428	0.26947	0.999711	TSPAN9
ENSG00000011114	534.965	0.626012	0.375984	1.665	0.095913	0.999711	BTBD7
ENSG00000011132	239.097	-0.602811	0.40807	-1.47722	0.139615	0.999711	APBA3
ENSG00000011143	164.874	0.0299657	0.445603	0.0672476	0.946385	0.999711	MKS1
ENSG00000011198	2019.72	-0.0112885	0.367368	-0.0307281	0.975486	0.999711	ABHD5
ENSG00000011201	3.1951	1.29338	3.66099	0.353286	0.723874	0.999711	ANOS1
ENSG00000011243	1918.56	-0.142571	0.308033	-0.462843	0.643477	0.999711	AKAP8L
ENSG00000011258	504.685	0.725639	0.396367	1.83072	0.0671419	0.999711	MBTD1
ENSG00000011260	524.282	-0.0809602	0.355897	-0.227482	0.820049	0.999711	UTP18
ENSG00000011275	1922.62	0.364404	0.324311	1.12363	0.261172	0.999711	RNF216
ENSG00000011295	468.361	-0.0310302	0.392168	-0.0791247	0.936933	0.999711	TTC19
ENSG00000011304	2637.6	-0.0972103	0.312743	-0.310832	0.755929	0.999711	PTBP1
ENSG00000011376	210.367	0.130297	0.419605	0.310522	0.756164	0.999711	LARS2
ENSG00000011405	391.539	1.40508	0.499678	2.81197	0.00492387	0.46488	PIK3C2A
ENSG00000011422	1769.66	-0.416331	0.339554	-1.22611	0.220157	0.999711	PLAUR
ENSG00000011426	10.1886	0.803741	1.28	0.627922	0.530055	0.999711	ANLN
ENSG00000011451	631.84	-0.0662719	0.367243	-0.180458	0.856793	0.999711	WIZ
ENSG00000011454	682.833	0.341733	0.358212	0.953998	0.340085	0.999711	RABGAP1
ENSG00000011465	2.78695	0.558573	3.66545	0.152389	0.87888	0.999711	DCN
ENSG00000011478	82.2549	-0.233024	0.569629	-0.40908	0.682481	0.999711	QPCTL
ENSG00000011485	450.848	-0.396545	0.409052	-0.969424	0.332334	0.999711	PPP5C
ENSG00000011523	373.197	0.518261	0.399967	1.29576	0.195058	0.999711	CEP68
ENSG00000011566	77.9254	1.25779	0.597305	2.10577	0.0352242	0.881759	MAP4K3
ENSG00000011590	37.2286	-0.336974	0.758808	-0.444083	0.656982	0.999711	ZBTB32
ENSG00000011600	9449.3	-0.409819	0.332309	-1.23324	0.217484	0.999711	TYROBP
ENSG00000011638	129.8	-0.621269	0.505561	-1.22887	0.21912	0.999711	LDAF1
ENSG00000012048	219.586	0.350962	0.461955	0.759732	0.447415	0.999711	BRCA1
ENSG00000012061	884.978	-0.173629	0.33718	-0.514945	0.606592	0.999711	ERCC1
ENSG00000012124	1997.4	-0.428891	0.319078	-1.34416	0.178897	0.999711	CD22
ENSG00000012171	26.2452	0.0573604	0.860731	0.0666415	0.946867	0.999711	SEMA3B
ENSG00000012174	64.068	0.787668	0.654339	1.20376	0.228682	0.999711	MBTPS2
ENSG00000012211	197.675	-0.00213285	0.426615	-0.00499948	0.996011	0.999945	PRICKLE3
ENSG00000012223	803.587	-0.896543	0.341942	-2.62191	0.0087438	0.587807	LTF
ENSG00000012232	1232.91	0.116729	0.35561	0.328251	0.742722	0.999711	EXTL3
ENSG00000012660	3627.66	0.705761	0.324008	2.17822	0.0293897	0.840216	ELOVL5
ENSG00000012779	7336.98	0.173654	0.36482	0.475999	0.634075	0.999711	ALOX5
ENSG00000012822	4426.34	0.180827	0.336668	0.537109	0.591192	0.999711	CALCOCO1
ENSG00000012963	482.593	0.241807	0.350326	0.690233	0.490048	0.999711	UBR7
ENSG00000012983	342.14	0.910037	0.387404	2.34906	0.0188207	0.710772	MAP4K5
ENSG00000013016	223.776	-0.161751	0.420258	-0.384884	0.700323	0.999711	EHD3
ENSG00000013275	942.745	-0.251001	0.345549	-0.726382	0.467605	0.999711	PSMC4
ENSG00000013288	1903.95	0.128932	0.329965	0.390745	0.695985	0.999711	MAN2B2
ENSG00000013297	1.22688	0.380671	4.45324	0.0854818	0.931878	0.999711	CLDN11
ENSG00000013306	12282.8	-0.49197	0.407543	-1.20716	0.22737	0.999711	SLC25A39
ENSG00000013364	5560.94	-0.175373	0.31388	-0.558725	0.576349	0.999711	MVP
ENSG00000013374	1972.35	0.074616	0.325524	0.229218	0.8187	0.999711	NUB1
ENSG00000013375	234.072	0.191676	0.417784	0.458793	0.646383	0.999711	PGM3
ENSG00000013392	70.2565	0.404448	0.610167	0.662849	0.507427	0.999711	RWDD2A
ENSG00000013441	4250.08	0.207183	0.347479	0.596246	0.551011	0.999711	CLK1
ENSG00000013503	151.71	0.282793	0.467261	0.605213	0.545037	0.999711	POLR3B
ENSG00000013523	358.981	0.126703	0.37356	0.339178	0.734476	0.999711	ANGEL1
ENSG00000013561	417.515	0.340183	0.364774	0.932585	0.351034	0.999711	RNF14
ENSG00000013563	715.062	-0.375264	0.334534	-1.12175	0.261968	0.999711	DNASE1L1
ENSG00000013573	638.861	-0.917453	0.358041	-2.56243	0.0103944	0.613829	DDX11
ENSG00000013583	460.486	-0.0480341	0.388443	-0.123658	0.901586	0.999711	HEBP1
ENSG00000013588	1.49646	-26.4977	4.45399	-5.9492	2.69454e-09	2.06065e-06	GPRC5A
ENSG00000013619	14.9323	-0.265787	1.20485	-0.220599	0.825405	0.999711	MAMLD1
ENSG00000013725	1950.33	-0.565596	0.344797	-1.64037	0.100928	0.999711	CD6
ENSG00000013810	3286.76	0.106091	0.313149	0.338788	0.734769	0.999711	TACC3
ENSG00000014123	333.803	0.673251	0.414174	1.62553	0.10405	0.999711	UFL1
ENSG00000014138	235.395	-0.0755124	0.411647	-0.18344	0.854453	0.999711	POLA2
ENSG00000014164	504.627	0.0199322	0.416421	0.0478656	0.961823	0.999711	ZC3H3
ENSG00000014216	2001.57	-0.0169631	0.325795	-0.0520668	0.958475	0.999711	CAPN1
ENSG00000014257	325.239	1.12413	0.425402	2.64251	0.00822937	0.585434	ACP3
ENSG00000014641	900.288	-0.256649	0.347209	-0.739179	0.459798	0.999711	MDH1
ENSG00000014824	352.454	0.6375	0.406895	1.56674	0.117175	0.999711	SLC30A9
ENSG00000014914	297.616	-0.287744	0.388063	-0.741488	0.458398	0.999711	MTMR11
ENSG00000014919	605.857	0.265335	0.343742	0.771903	0.440172	0.999711	COX15
ENSG00000015133	2646.09	0.143091	0.370101	0.386627	0.699033	0.999711	CCDC88C
ENSG00000015153	222.709	-0.0436931	0.451673	-0.0967359	0.922936	0.999711	YAF2
ENSG00000015171	526.374	0.678266	0.355874	1.90592	0.0566609	0.98146	ZMYND11
ENSG00000015285	8890.72	-0.175624	0.303399	-0.578854	0.562688	0.999711	WAS
ENSG00000015475	2007.14	-0.230401	0.317266	-0.726208	0.467711	0.999711	BID
ENSG00000015479	2575.69	0.630851	0.313623	2.01149	0.0442732	0.943372	MATR3
ENSG00000015520	2.05103	-3.35106	3.23711	-1.0352	0.300576	0.999711	NPC1L1
ENSG00000015532	328.269	-0.171052	0.386473	-0.442598	0.658057	0.999711	XYLT2
ENSG00000015568	4.80733	1.50246	4.49103	0.334546	0.737967	0.999711	RGPD5
ENSG00000015592	1.08531	-16.6674	4.4216	-3.76953	0.000163558	0.0714749	STMN4
ENSG00000015676	808.328	-0.208392	0.343867	-0.606023	0.544499	0.999711	NUDCD3
ENSG00000016391	9.75414	-0.445308	1.36417	-0.32643	0.744099	0.999711	CHDH
ENSG00000016864	477.309	-0.0744054	0.363886	-0.204475	0.837983	0.999711	GLT8D1
ENSG00000017260	703.519	0.544937	0.343681	1.58559	0.112832	0.999711	ATP2C1
ENSG00000017427	2.25782	-0.0472135	2.75184	-0.0171571	0.986311	0.999711	IGF1
ENSG00000017483	408.796	-0.8451	0.459613	-1.83872	0.0659564	0.999711	SLC38A5
ENSG00000017797	3345.05	-0.0868416	0.306426	-0.283401	0.776869	0.999711	RALBP1
ENSG00000018189	527.477	0.405584	0.371005	1.0932	0.274305	0.999711	RUFY3
ENSG00000018280	7638.09	-0.036047	0.335568	-0.107421	0.914455	0.999711	SLC11A1
ENSG00000018408	3.16109	-0.0853675	4.35289	-0.0196117	0.984353	0.999711	WWTR1
ENSG00000018510	429.737	0.533681	0.374691	1.42432	0.154353	0.999711	AGPS
ENSG00000018610	266.544	-0.25054	0.426618	-0.587272	0.557021	0.999711	STEEP1
ENSG00000018625	1.13988	1.34065	3.80203	0.352615	0.724377	0.999711	ATP1A2
ENSG00000018699	212.723	-0.196094	0.41859	-0.468463	0.639454	0.999711	TTC27
ENSG00000018869	60.1524	-0.00641406	0.618077	-0.0103774	0.99172	0.999945	ZNF582
ENSG00000019102	3.80285	-1.1067	2.45819	-0.45021	0.652559	0.999711	VSIG2
ENSG00000019144	12.1888	-0.345295	1.23582	-0.279405	0.779934	0.999711	PHLDB1
ENSG00000019169	206.739	-0.507963	0.463494	-1.09594	0.273104	0.999711	MARCO
ENSG00000019186	1.31117	-1.54753	3.98897	-0.387952	0.698052	0.999711	CYP24A1
ENSG00000019485	120.607	0.130872	0.505063	0.25912	0.795543	0.999711	PRDM11
ENSG00000019582	35259.6	-0.320977	0.29523	-1.08721	0.276944	0.999711	CD74
ENSG00000019991	84.4657	0.901699	0.59479	1.51599	0.129521	0.999711	HGF
ENSG00000019995	1043.46	0.228455	0.351838	0.649317	0.516133	0.999711	ZRANB1
ENSG00000020129	239.366	-0.23604	0.412684	-0.571963	0.567347	0.999711	NCDN
ENSG00000020181	86.3609	-0.0740326	0.65974	-0.112215	0.910653	0.999711	ADGRA2
ENSG00000020256	129.632	0.102749	0.508202	0.202181	0.839775	0.999711	ZFP64
ENSG00000020426	89.244	-0.100621	0.554601	-0.181429	0.856031	0.999711	MNAT1
ENSG00000020577	91.2142	0.500444	0.567287	0.88217	0.377685	0.999711	SAMD4A
ENSG00000020633	3312.31	-0.631654	0.379349	-1.6651	0.0958933	0.999711	RUNX3
ENSG00000020922	760.583	0.576077	0.35142	1.63928	0.101154	0.999711	MRE11
ENSG00000021300	343.618	-0.539313	0.414798	-1.30018	0.193538	0.999711	PLEKHB1
ENSG00000021355	4958.83	-0.0709539	0.315338	-0.225009	0.821972	0.999711	SERPINB1
ENSG00000021488	5.6928	-0.298926	1.6711	-0.178879	0.858033	0.999711	SLC7A9
ENSG00000021574	383.84	0.90638	0.437677	2.07089	0.0383691	0.902855	SPAST
ENSG00000021645	0.877459	2.6862	4.3191	0.621936	0.533984	0.999711	NRXN3
ENSG00000021762	560.642	-0.0622765	0.431954	-0.144174	0.885363	0.999711	OSBPL5
ENSG00000021776	986.052	0.517514	0.366852	1.41069	0.158336	0.999711	AQR
ENSG00000021826	3.25015	0.176593	2.14744	0.0822341	0.934461	0.999711	CPS1
ENSG00000022267	181.112	-0.210221	0.450865	-0.466261	0.641028	0.999711	FHL1
ENSG00000022277	3089.97	-0.106059	0.302111	-0.351061	0.725543	0.999711	RTF2
ENSG00000022556	202.364	-1.1896	0.508127	-2.34115	0.0192243	0.717252	NLRP2
ENSG00000022567	2047.76	0.13998	0.370847	0.377461	0.705831	0.999711	SLC45A4
ENSG00000022840	8049.69	-0.162771	0.334003	-0.487332	0.626023	0.999711	RNF10
ENSG00000022976	444.953	0.0774905	0.371057	0.208837	0.834575	0.999711	ZNF839
ENSG00000023041	1235.29	0.279735	0.34273	0.816196	0.414388	0.999711	ZDHHC6
ENSG00000023171	352.183	0.667744	0.418294	1.59635	0.11041	0.999711	GRAMD1B
ENSG00000023191	974.546	-0.284107	0.330825	-0.858782	0.390461	0.999711	RNH1
ENSG00000023228	786.229	0.436584	0.348222	1.25375	0.209931	0.999711	NDUFS1
ENSG00000023287	1104.64	0.572696	0.38306	1.49506	0.134899	0.999711	RB1CC1
ENSG00000023318	1684.3	0.0688477	0.318818	0.215947	0.829029	0.999711	ERP44
ENSG00000023330	658.841	0.230484	0.341314	0.675284	0.499495	0.999711	ALAS1
ENSG00000023445	2163.08	-0.000184157	0.382502	-0.000481454	0.999616	0.999945	BIRC3
ENSG00000023516	447.729	1.23574	0.465077	2.65708	0.00788216	0.571363	AKAP11
ENSG00000023572	137.917	0.504649	0.518706	0.972901	0.330603	0.999711	GLRX2
ENSG00000023608	93.8979	0.0870329	0.55406	0.157082	0.87518	0.999711	SNAPC1
ENSG00000023697	221.492	0.114216	0.408285	0.279745	0.779673	0.999711	DERA
ENSG00000023734	946.374	-0.0682903	0.331882	-0.205767	0.836973	0.999711	STRAP
ENSG00000023839	98.1502	0.358524	0.556757	0.643951	0.519607	0.999711	ABCC2
ENSG00000023892	3384.7	-0.301485	0.309901	-0.972844	0.330631	0.999711	DEF6
ENSG00000023902	3874.71	-0.398276	0.324131	-1.22875	0.219166	0.999711	PLEKHO1
ENSG00000023909	199.965	0.20731	0.440681	0.470431	0.638047	0.999711	GCLM
ENSG00000024048	3814.5	0.633818	0.400676	1.58187	0.113679	0.999711	UBR2
ENSG00000024422	5.66471	-0.856953	1.81313	-0.472638	0.636471	0.999711	EHD2
ENSG00000024526	2.80454	0.573602	2.28819	0.250679	0.802062	0.999711	DEPDC1
ENSG00000024862	641.226	-0.244475	0.35258	-0.693387	0.488067	0.999711	CCDC28A
ENSG00000025039	462.936	0.464646	0.39431	1.17838	0.238646	0.999711	RRAGD
ENSG00000025156	221.273	0.215584	0.419896	0.513423	0.607655	0.999711	HSF2
ENSG00000025293	1433.53	0.127457	0.317032	0.402033	0.68766	0.999711	PHF20
ENSG00000025423	3.04221	1.36682	2.61562	0.522561	0.60128	0.999711	HSD17B6
ENSG00000025434	91.1139	-0.544427	0.542221	-1.00407	0.315346	0.999711	NR1H3
ENSG00000025708	3289.6	-0.697685	0.302202	-2.30867	0.0209618	0.7381	TYMP
ENSG00000025770	473.735	-0.338036	0.361798	-0.934322	0.350138	0.999711	NCAPH2
ENSG00000025772	202.328	-0.377553	0.475703	-0.793673	0.427386	0.999711	TOMM34
ENSG00000025796	974.731	0.381191	0.337653	1.12894	0.258922	0.999711	SEC63
ENSG00000025800	1775.04	-0.0425359	0.310814	-0.136853	0.891147	0.999711	KPNA6
ENSG00000026025	20937.7	-0.46346	0.309787	-1.49606	0.134638	0.999711	VIM
ENSG00000026103	1057.82	0.267291	0.354038	0.754979	0.450261	0.999711	FAS
ENSG00000026297	6884.7	-0.436903	0.353823	-1.23481	0.216903	0.999711	RNASET2
ENSG00000026508	8723.15	0.155582	0.323758	0.480551	0.630836	0.999711	CD44
ENSG00000026559	40.4847	-1.24387	0.75037	-1.65768	0.0973818	0.999711	KCNG1
ENSG00000026652	343.053	-0.201024	0.373381	-0.538389	0.590309	0.999711	AGPAT4
ENSG00000026751	1266.64	-0.361806	0.383248	-0.944051	0.345143	0.999711	SLAMF7
ENSG00000026950	7490.26	0.190531	0.31487	0.605108	0.545107	0.999711	BTN3A1
ENSG00000027001	69.4901	0.0228102	0.610673	0.0373526	0.970204	0.999711	MIPEP
ENSG00000027075	2181.58	-0.0606632	0.338801	-0.179053	0.857896	0.999711	PRKCH
ENSG00000027697	4608.4	0.561544	0.350347	1.60282	0.108974	0.999711	IFNGR1
ENSG00000027847	193.003	-0.0341934	0.454893	-0.075168	0.940081	0.999711	B4GALT7
ENSG00000027869	579.944	-1.18077	0.410007	-2.87989	0.00397817	0.424716	SH2D2A
ENSG00000028116	272.405	0.384241	0.392294	0.979471	0.327347	0.999711	VRK2
ENSG00000028137	10606.6	-0.268206	0.295782	-0.906769	0.364529	0.999711	TNFRSF1B
ENSG00000028203	314.925	0.313964	0.403184	0.778711	0.43615	0.999711	VEZT
ENSG00000028277	4656	-0.437118	0.336861	-1.29762	0.194418	0.999711	POU2F2
ENSG00000028310	751.885	-0.142715	0.348988	-0.408939	0.682584	0.999711	BRD9
ENSG00000028528	2906.19	0.197314	0.326838	0.603707	0.546039	0.999711	SNX1
ENSG00000028839	338.719	0.0895132	0.426462	0.209897	0.833748	0.999711	TBPL1
ENSG00000029153	9.68377	-0.116053	1.37871	-0.0841753	0.932917	0.999711	BMAL2
ENSG00000029363	3149.8	0.518199	0.359449	1.44165	0.149401	0.999711	BCLAF1
ENSG00000029364	750.095	0.344867	0.351096	0.982259	0.325972	0.999711	SLC39A9
ENSG00000029534	625.408	-0.0923998	0.360689	-0.256176	0.797815	0.999711	ANK1
ENSG00000029639	120.239	-0.0946169	0.495341	-0.191014	0.848515	0.999711	TFB1M
ENSG00000029725	1232.54	0.468162	0.316408	1.47962	0.138976	0.999711	RABEP1
ENSG00000029993	41.1633	-0.376595	0.766807	-0.491122	0.62334	0.999711	HMGB3
ENSG00000030066	645.932	0.502772	0.368294	1.36514	0.17221	0.999711	NUP160
ENSG00000030110	583.594	-0.844023	0.363704	-2.32063	0.0203068	0.730804	BAK1
ENSG00000030419	169.344	1.20221	0.447845	2.68442	0.00726548	0.552863	IKZF2
ENSG00000030582	5538.04	-0.390427	0.317056	-1.23141	0.218168	0.999711	GRN
ENSG00000031003	876.497	0.88097	0.369727	2.38276	0.0171835	0.699208	FAM13B
ENSG00000031081	335.555	0.220997	0.488881	0.452046	0.651236	0.999711	ARHGAP31
ENSG00000031691	47.7949	0.418088	0.72236	0.578781	0.562737	0.999711	CENPQ
ENSG00000031698	1780.43	-0.334068	0.323128	-1.03386	0.301204	0.999711	SARS1
ENSG00000031823	1264.73	-0.0782236	0.320823	-0.243822	0.807369	0.999711	RANBP3
ENSG00000032219	2275.94	-0.0127944	0.348633	-0.0366987	0.970725	0.999711	ARID4A
ENSG00000032389	205.598	-0.292747	0.418875	-0.698889	0.484621	0.999711	EIPR1
ENSG00000032444	1550.74	0.142789	0.317624	0.449553	0.653032	0.999711	PNPLA6
ENSG00000032742	124.517	-0.107293	0.51315	-0.209086	0.834381	0.999711	IFT88
ENSG00000033011	221.676	-0.513481	0.432207	-1.18804	0.234816	0.999711	ALG1
ENSG00000033030	719.799	0.297344	0.345377	0.860925	0.389279	0.999711	ZCCHC8
ENSG00000033050	369.941	-0.115696	0.38293	-0.302133	0.762551	0.999711	ABCF2
ENSG00000033100	1241.36	0.011001	0.333776	0.0329593	0.973707	0.999711	CHPF2
ENSG00000033122	26.8115	-0.416507	0.915906	-0.454748	0.64929	0.999711	LRRC7
ENSG00000033170	197.844	-0.0513886	0.429858	-0.119548	0.904841	0.999711	FUT8
ENSG00000033178	538.659	0.829416	0.415734	1.99506	0.0460362	0.943688	UBA6
ENSG00000033327	3857.85	0.221329	0.378463	0.584811	0.558675	0.999711	GAB2
ENSG00000033627	1645.23	0.660229	0.389235	1.69622	0.0898438	0.999711	ATP6V0A1
ENSG00000033800	2117.75	0.576934	0.389195	1.48238	0.13824	0.999711	PIAS1
ENSG00000033867	266.353	0.934653	0.522644	1.78832	0.073725	0.999711	SLC4A7
ENSG00000034053	633.429	-0.03751	0.38844	-0.0965658	0.923071	0.999711	APBA2
ENSG00000034152	4154.88	-0.0959297	0.314725	-0.304804	0.760515	0.999711	MAP2K3
ENSG00000034239	7.29506	-1.55984	3.38437	-0.460894	0.644875	0.999711	CLXN
ENSG00000034510	23144.7	-0.561524	0.394061	-1.42497	0.154166	0.999711	TMSB10
ENSG00000034533	269.123	0.126907	0.39169	0.323998	0.74594	0.999711	ASTE1
ENSG00000034677	811.025	0.956943	0.405421	2.36037	0.0182568	0.699777	RNF19A
ENSG00000034693	103.831	0.289825	0.525148	0.551892	0.581023	0.999711	PEX3
ENSG00000034713	1752.88	-0.225092	0.321157	-0.700879	0.483379	0.999711	GABARAPL2
ENSG00000035115	348.393	0.0707961	0.401103	0.176503	0.859898	0.999711	SH3YL1
ENSG00000035141	607.463	-0.161774	0.383934	-0.42136	0.673492	0.999711	FAM136A
ENSG00000035403	3795.11	0.418696	0.389619	1.07463	0.282541	0.999711	VCL
ENSG00000035499	5.45551	0.97909	1.69442	0.577831	0.563378	0.999711	DEPDC1B
ENSG00000035664	1708.55	0.630617	0.355484	1.77397	0.0760689	0.999711	DAPK2
ENSG00000035681	1277.08	-0.0637434	0.318782	-0.19996	0.841512	0.999711	NSMAF
ENSG00000035687	925.844	0.452183	0.3429	1.3187	0.187269	0.999711	ADSS2
ENSG00000035720	262.102	-0.0346561	0.409308	-0.0846699	0.932524	0.999711	STAP1
ENSG00000035862	4540.96	0.194783	0.333236	0.584519	0.558872	0.999711	TIMP2
ENSG00000035928	868.769	0.243031	0.327297	0.742539	0.457761	0.999711	RFC1
ENSG00000036054	449.558	0.752125	0.403069	1.86599	0.0620423	0.996777	TBC1D23
ENSG00000036257	1939.02	0.347419	0.34668	1.00213	0.31628	0.999711	CUL3
ENSG00000036448	418.321	-0.433983	0.631237	-0.687512	0.49176	0.999711	MYOM2
ENSG00000036530	12.299	1.07651	1.2813	0.840168	0.400814	0.999711	CYP46A1
ENSG00000036549	381.914	0.633832	0.371651	1.70545	0.0881107	0.999711	ZZZ3
ENSG00000036565	4.72679	0.251553	1.85337	0.135728	0.892036	0.999711	SLC18A1
ENSG00000036828	2.35015	-1.09581	3.01465	-0.363495	0.716236	0.999711	CASR
ENSG00000037042	103.307	-0.153618	0.537233	-0.285943	0.774922	0.999711	TUBG2
ENSG00000037241	174.648	-0.400831	0.499125	-0.803067	0.421936	0.999711	RPL26L1
ENSG00000037280	93.0447	0.13653	0.758099	0.180095	0.857078	0.999711	FLT4
ENSG00000037474	1045.46	0.139931	0.324131	0.431712	0.665951	0.999711	NSUN2
ENSG00000037637	724.331	0.0247634	0.340166	0.072798	0.941967	0.999711	FBXO42
ENSG00000037749	410.507	0.641074	0.391228	1.63862	0.101292	0.999711	MFAP3
ENSG00000037757	653.294	-0.0722685	0.342942	-0.210731	0.833097	0.999711	MRI1
ENSG00000037897	54.2474	-0.216963	0.653329	-0.332089	0.739822	0.999711	METTL1
ENSG00000038002	250.285	0.468506	0.402311	1.16454	0.244206	0.999711	AGA
ENSG00000038210	137.045	0.755063	0.490219	1.54025	0.123498	0.999711	PI4K2B
ENSG00000038219	8639.84	0.203865	0.352176	0.578874	0.562674	0.999711	BOD1L1
ENSG00000038274	1998.09	0.481997	0.310242	1.55362	0.120276	0.999711	MAT2B
ENSG00000038358	929.918	-0.104179	0.367577	-0.283422	0.776853	0.999711	EDC4
ENSG00000038382	488.192	0.775568	0.486639	1.59372	0.110998	0.999711	TRIO
ENSG00000038427	9512.98	0.948432	0.442066	2.14545	0.0319167	0.848697	VCAN
ENSG00000038532	605.768	0.174959	0.353597	0.494798	0.620743	0.999711	CLEC16A
ENSG00000038945	65.9895	1.29121	0.700802	1.84247	0.0654061	0.999711	MSR1
ENSG00000039068	13.985	0.444203	1.21186	0.366545	0.713958	0.999711	CDH1
ENSG00000039123	857.498	0.300757	0.335608	0.896156	0.370169	0.999711	MTREX
ENSG00000039319	931.877	0.961281	0.460393	2.08795	0.0368019	0.88821	ZFYVE16
ENSG00000039523	1751.23	0.0745685	0.377185	0.197698	0.843282	0.999711	RIPOR1
ENSG00000039560	4.35577	0.104086	3.87657	0.0268501	0.978579	0.999711	RAI14
ENSG00000039600	1.57031	1.88994	3.81377	0.495557	0.620207	0.999711	SOX30
ENSG00000039650	720.362	-0.0672455	0.34408	-0.195436	0.845052	0.999711	PNKP
ENSG00000040199	151.068	0.632711	0.461396	1.3713	0.170282	0.999711	PHLPP2
ENSG00000040275	93.9719	0.0903012	0.543983	0.166	0.868157	0.999711	SPDL1
ENSG00000040341	364.418	0.648972	0.385117	1.68513	0.0919634	0.999711	STAU2
ENSG00000040487	141.383	0.0260658	0.459871	0.0566806	0.9548	0.999711	SLC66A1
ENSG00000040531	240.881	-0.146868	0.429869	-0.341656	0.73261	0.999711	CTNS
ENSG00000040608	14.8571	-1.70278	1.13956	-1.49424	0.135114	0.999711	RTN4R
ENSG00000040633	1229.65	-0.28806	0.320227	-0.89955	0.36836	0.999711	PHF23
ENSG00000040933	1942.39	0.349093	0.344217	1.01417	0.310503	0.999711	INPP4A
ENSG00000041353	100.764	0.67024	0.547294	1.22464	0.22071	0.999711	RAB27B
ENSG00000041357	1820.47	-0.213678	0.343442	-0.622168	0.533832	0.999711	PSMA4
ENSG00000041515	34.1701	-3.3927	4.43182	-0.765532	0.443955	0.999711	MYO16
ENSG00000041802	779.379	0.0409346	0.342661	0.119461	0.90491	0.999711	LSG1
ENSG00000041880	150.704	-0.348073	0.4621	-0.753241	0.451305	0.999711	PARP3
ENSG00000041988	207.252	-0.428521	0.454154	-0.943559	0.345395	0.999711	THAP3
ENSG00000042062	26.4892	-0.232711	0.9977	-0.233247	0.815569	0.999711	RIPOR3
ENSG00000042088	364.68	-0.266021	0.376846	-0.705915	0.480241	0.999711	TDP1
ENSG00000042286	93.7789	-0.00167421	0.540711	-0.00309632	0.99753	0.999945	AIFM2
ENSG00000042317	34.9259	-0.127292	0.83246	-0.15291	0.878469	0.999711	SPATA7
ENSG00000042429	512.317	0.0155017	0.352242	0.0440088	0.964897	0.999711	MED17
ENSG00000042445	429.623	-0.249882	0.358617	-0.696794	0.485932	0.999711	RETSAT
ENSG00000042493	1530.69	-0.60109	0.327182	-1.83717	0.0661847	0.999711	CAPG
ENSG00000042753	887.526	-0.606714	0.375444	-1.61599	0.106097	0.999711	AP2S1
ENSG00000042832	34.5997	0.8875	1.00024	0.887286	0.374925	0.999711	TG
ENSG00000042980	597.278	0.599823	0.373328	1.60669	0.108122	0.999711	ADAM28
ENSG00000043093	523.924	0.615288	0.363731	1.6916	0.090722	0.999711	DCUN1D1
ENSG00000043143	1502.01	-0.0217725	0.349011	-0.0623833	0.950258	0.999711	JADE2
ENSG00000043462	7228.07	0.163583	0.306806	0.53318	0.593909	0.999711	LCP2
ENSG00000043514	276.031	-0.0510322	0.393083	-0.129826	0.896704	0.999711	TRIT1
ENSG00000043591	8.68035	0.777976	1.4056	0.553482	0.579933	0.999711	ADRB1
ENSG00000044090	284.096	-0.074213	0.431046	-0.17217	0.863304	0.999711	CUL7
ENSG00000044115	1447.24	0.166882	0.35682	0.467691	0.640005	0.999711	CTNNA1
ENSG00000044446	1309.88	0.156658	0.356072	0.439961	0.659965	0.999711	PHKA2
ENSG00000044459	141.65	0.275013	0.527704	0.521151	0.602262	0.999711	CNTLN
ENSG00000044574	4427.68	-0.230504	0.307626	-0.749298	0.453678	0.999711	HSPA5
ENSG00000046604	2.64947	0.857924	3.5511	0.241594	0.809095	0.999711	DSG2
ENSG00000046647	159.024	-0.771169	0.487077	-1.58326	0.113363	0.999711	GEMIN8
ENSG00000046651	1448.36	-0.289128	0.345086	-0.837844	0.402118	0.999711	OFD1
ENSG00000046653	3.34183	1.0609	2.21947	0.477997	0.632652	0.999711	GPM6B
ENSG00000047056	1056.4	0.451654	0.340999	1.3245	0.185337	0.999711	WDR37
ENSG00000047188	554.621	0.778238	0.394525	1.9726	0.0485416	0.959074	YTHDC2
ENSG00000047230	111.879	0.0778878	0.505665	0.15403	0.877586	0.999711	CTPS2
ENSG00000047249	414.386	-0.0889432	0.359738	-0.247244	0.804719	0.999711	ATP6V1H
ENSG00000047315	2250.65	0.363723	0.314023	1.15827	0.246754	0.999711	POLR2B
ENSG00000047346	786.747	0.774998	0.420603	1.84259	0.0653892	0.999711	ATOSA
ENSG00000047365	815.854	0.866172	0.395731	2.18879	0.0286122	0.839969	ARAP2
ENSG00000047410	4334.8	0.310646	0.337093	0.921545	0.356766	0.999711	TPR
ENSG00000047578	668.973	0.272559	0.444541	0.613124	0.539794	0.999711	KATNIP
ENSG00000047579	358.422	-0.31217	0.423013	-0.737969	0.460533	0.999711	DTNBP1
ENSG00000047597	117.046	-0.611292	0.522885	-1.16908	0.242373	0.999711	XK
ENSG00000047617	1.64275	-2.45133	3.73408	-0.656474	0.511519	0.999711	ANO2
ENSG00000047621	250.73	0.231212	0.39914	0.579275	0.562404	0.999711	FERRY3
ENSG00000047634	80.068	1.13596	0.576714	1.96972	0.0488708	0.959115	SCML1
ENSG00000047644	2258.98	0.091634	0.347607	0.263614	0.792077	0.999711	WWC3
ENSG00000047648	36.2766	0.494704	0.757359	0.653196	0.51363	0.999711	ARHGAP6
ENSG00000047662	3.69812	1.11875	2.09367	0.534347	0.593102	0.999711	FAM184B
ENSG00000047849	1413.25	-0.0593842	0.360459	-0.164746	0.869144	0.999711	MAP4
ENSG00000047932	466.75	0.697986	0.379443	1.8395	0.0658415	0.999711	GOPC
ENSG00000048028	677.301	0.254353	0.357555	0.711369	0.476855	0.999711	USP28
ENSG00000048052	201.652	1.07901	0.551922	1.95501	0.0505823	0.960691	HDAC9
ENSG00000048140	486.302	-0.578537	0.376322	-1.53734	0.124209	0.999711	TSPAN17
ENSG00000048162	179.071	-0.585048	0.497785	-1.1753	0.239875	0.999711	NOP16
ENSG00000048342	12.0902	0.418148	1.19426	0.350131	0.726241	0.999711	CC2D2A
ENSG00000048392	688.282	0.960493	0.419441	2.28994	0.0220249	0.751943	RRM2B
ENSG00000048405	310.261	1.41336	0.416944	3.38981	0.000699418	0.218318	ZNF800
ENSG00000048462	76.5918	-0.419405	0.614216	-0.68283	0.494715	0.999711	TNFRSF17
ENSG00000048471	722.839	0.521263	0.377143	1.38214	0.16693	0.999711	SNX29
ENSG00000048544	408.197	0.167416	0.374285	0.447296	0.654662	0.999711	MRPS10
ENSG00000048545	0.937624	0.655083	4.1356	0.158401	0.874141	0.999711	GUCA1A
ENSG00000048649	2046.95	-0.302234	0.343725	-0.879292	0.379243	0.999711	RSF1
ENSG00000048707	1530.46	0.312586	0.397674	0.786036	0.431847	0.999711	VPS13D
ENSG00000048740	8052.66	0.379133	0.363369	1.04338	0.296771	0.999711	CELF2
ENSG00000048828	2815.42	0.623364	0.389017	1.60241	0.109065	0.999711	FAM120A
ENSG00000048991	476.094	0.388465	0.394783	0.983995	0.325118	0.999711	R3HDM1
ENSG00000049089	586.726	0.585035	0.405405	1.44309	0.148996	0.999711	COL9A2
ENSG00000049130	1.24058	5.26534	3.98898	1.31997	0.186845	0.999711	KITLG
ENSG00000049167	108.753	0.394752	0.505549	0.780837	0.434898	0.999711	ERCC8
ENSG00000049192	35.8326	0.225406	0.807613	0.279101	0.780167	0.999711	ADAMTS6
ENSG00000049239	1198.88	0.527893	0.336288	1.56976	0.11647	0.999711	H6PD
ENSG00000049245	1466.02	0.0879237	0.322481	0.272647	0.785124	0.999711	VAMP3
ENSG00000049246	85.9227	0.809121	0.632641	1.27896	0.200912	0.999711	PER3
ENSG00000049247	13.1169	-0.193879	1.16276	-0.16674	0.867574	0.999711	UTS2
ENSG00000049249	169.515	0.39321	0.448755	0.876225	0.380908	0.999711	TNFRSF9
ENSG00000049323	71.6443	-0.172036	0.57813	-0.297573	0.766029	0.999711	LTBP1
ENSG00000049449	268.878	-0.173615	0.399928	-0.434116	0.664205	0.999711	RCN1
ENSG00000049541	387.527	-0.15576	0.367883	-0.423396	0.672007	0.999711	RFC2
ENSG00000049618	1273.62	0.250479	0.330248	0.758458	0.448177	0.999711	ARID1B
ENSG00000049656	1099.11	-0.136852	0.327892	-0.41737	0.676408	0.999711	CLPTM1L
ENSG00000049759	134.774	-0.481886	0.555004	-0.868258	0.385253	0.999711	NEDD4L
ENSG00000049768	113.094	-0.39689	0.548987	-0.722951	0.46971	0.999711	FOXP3
ENSG00000049769	128.038	-0.389089	0.480286	-0.810119	0.417872	0.999711	PPP1R3F
ENSG00000049860	1610.39	0.0658852	0.334032	0.197242	0.843638	0.999711	HEXB
ENSG00000049883	164.92	0.494963	0.461464	1.07259	0.283453	0.999711	PTCD2
ENSG00000050030	4.52089	0.902092	1.90401	0.473786	0.635652	0.999711	NEXMIF
ENSG00000050130	496.914	0.473208	0.366107	1.29254	0.19617	0.999711	JKAMP
ENSG00000050165	17.0548	-0.582863	1.04266	-0.559015	0.576152	0.999711	DKK3
ENSG00000050327	108.383	0.206826	0.55394	0.373374	0.70887	0.999711	ARHGEF5
ENSG00000050344	122.036	0.168444	0.629046	0.267776	0.788872	0.999711	NFE2L3
ENSG00000050393	222.092	0.0498824	0.419512	0.118906	0.90535	0.999711	MCUR1
ENSG00000050405	180.556	0.292567	0.438861	0.66665	0.504996	0.999711	LIMA1
ENSG00000050426	723.587	-0.291075	0.342748	-0.84924	0.395748	0.999711	LETMD1
ENSG00000050438	155.263	0.805697	0.531872	1.51483	0.129815	0.999711	SLC4A8
ENSG00000050555	7.67395	-0.201028	2.10937	-0.0953026	0.924074	0.999711	LAMC3
ENSG00000050628	3.73345	1.45032	2.155	0.673002	0.500946	0.999711	PTGER3
ENSG00000050730	12.5887	-0.43115	1.18847	-0.362777	0.716772	0.999711	TNIP3
ENSG00000050748	432.736	0.370037	0.355947	1.03958	0.298533	0.999711	MAPK9
ENSG00000050767	6.9728	0.191633	1.53169	0.125112	0.900435	0.999711	COL23A1
ENSG00000051009	1005.76	0.133788	0.399187	0.335151	0.737511	0.999711	FHIP1B
ENSG00000051108	1667.78	0.0508275	0.309782	0.164075	0.869672	0.999711	HERPUD1
ENSG00000051128	283.048	-0.0790592	0.404944	-0.195235	0.845209	0.999711	HOMER3
ENSG00000051180	16.7619	-0.256058	1.08572	-0.235841	0.813556	0.999711	RAD51
ENSG00000051341	14.4045	-0.221361	1.11892	-0.197835	0.843174	0.999711	POLQ
ENSG00000051382	724.041	0.65631	0.359701	1.8246	0.0680614	0.999711	PIK3CB
ENSG00000051523	8396.27	-0.184321	0.300384	-0.613619	0.539467	0.999711	CYBA
ENSG00000051596	506.128	-0.0549347	0.415527	-0.132205	0.894822	0.999711	THOC3
ENSG00000051620	1818.57	0.136727	0.32612	0.419253	0.675031	0.999711	HEBP2
ENSG00000051825	419.537	0.546125	0.393041	1.38948	0.164686	0.999711	MPHOSPH9
ENSG00000052126	61.091	0.175774	0.629819	0.279086	0.780179	0.999711	PLEKHA5
ENSG00000052344	1.49636	1.24976	3.14107	0.397878	0.69072	0.999711	PRSS8
ENSG00000052723	426.063	0.540545	0.398231	1.35736	0.174666	0.999711	SIKE1
ENSG00000052749	1337.3	-0.889604	0.318476	-2.79331	0.00521711	0.480697	RRP12
ENSG00000052795	157.667	0.827099	0.536562	1.54148	0.1232	0.999711	FNIP2
ENSG00000052802	153.496	0.364429	0.480203	0.758907	0.447908	0.999711	MSMO1
ENSG00000052841	1352.21	0.453973	0.35379	1.28317	0.199432	0.999711	TTC17
ENSG00000053108	10.6276	-1.31467	1.31712	-0.998138	0.318213	0.999711	FSTL4
ENSG00000053254	2377.86	0.402567	0.363922	1.10619	0.268645	0.999711	FOXN3
ENSG00000053328	3.76062	0.612856	3.52775	0.173724	0.862082	0.999711	METTL24
ENSG00000053371	257.161	-0.398409	0.409381	-0.973199	0.330455	0.999711	AKR7A2
ENSG00000053372	312.237	-0.438578	0.433708	-1.01123	0.311908	0.999711	MRTO4
ENSG00000053501	301.887	-0.459283	0.44402	-1.03437	0.300961	0.999711	USE1
ENSG00000053524	14.097	-0.751417	1.25471	-0.598876	0.549256	0.999711	MCF2L2
ENSG00000053702	1.0199	1.14685	4.22417	0.271496	0.78601	0.999711	NRIP2
ENSG00000053770	535.438	0.651263	0.379009	1.71833	0.085736	0.999711	AP5M1
ENSG00000053900	621.672	0.0078849	0.377679	0.0208772	0.983344	0.999711	ANAPC4
ENSG00000053918	575.353	0.0136218	0.3596	0.0378805	0.969783	0.999711	KCNQ1
ENSG00000054116	864.481	-0.371203	0.34172	-1.08628	0.277356	0.999711	TRAPPC3
ENSG00000054118	4296.56	0.0597467	0.314139	0.190192	0.849159	0.999711	THRAP3
ENSG00000054148	201.115	-0.520481	0.456259	-1.14076	0.253971	0.999711	PHPT1
ENSG00000054179	25.7545	0.0460996	0.901597	0.0511311	0.959221	0.999711	ENTPD2
ENSG00000054219	1053.72	1.49558	0.455041	3.2867	0.00101368	0.240242	LY75
ENSG00000054267	3344.4	0.00804463	0.36414	0.0220921	0.982374	0.999711	ARID4B
ENSG00000054277	249.84	0.0191632	0.419122	0.0457223	0.963532	0.999711	OPN3
ENSG00000054282	423.208	0.0136414	0.38332	0.0355876	0.971611	0.999711	SDCCAG8
ENSG00000054356	6.11863	-0.785119	1.7051	-0.460453	0.645191	0.999711	PTPRN
ENSG00000054392	52.054	0.147391	0.663467	0.222152	0.824195	0.999711	HHAT
ENSG00000054523	966.438	0.440671	0.413556	1.06557	0.28662	0.999711	KIF1B
ENSG00000054598	3.37574	1.17052	2.16843	0.5398	0.589335	0.999711	FOXC1
ENSG00000054611	999.538	-0.142043	0.3259	-0.435849	0.662946	0.999711	TBC1D22A
ENSG00000054654	3125.64	0.297335	0.378611	0.785332	0.432259	0.999711	SYNE2
ENSG00000054690	3.48091	-1.33428	2.18545	-0.610528	0.541512	0.999711	PLEKHH1
ENSG00000054793	100.009	1.12681	0.571487	1.97172	0.0486415	0.959074	ATP9A
ENSG00000054965	776.656	0.500902	0.374226	1.3385	0.180733	0.999711	FAM168A
ENSG00000054967	1319.95	0.091781	0.330067	0.278068	0.78096	0.999711	RELT
ENSG00000054983	598.957	0.569222	0.363154	1.56744	0.117012	0.999711	GALC
ENSG00000055044	863.716	-0.33709	0.358747	-0.939633	0.347406	0.999711	NOP58
ENSG00000055070	2013.77	-0.0242766	0.318281	-0.0762739	0.939201	0.999711	SZRD1
ENSG00000055118	31.3334	-0.526826	0.873814	-0.602904	0.546572	0.999711	KCNH2
ENSG00000055130	1005.01	0.0162753	0.328009	0.0496183	0.960427	0.999711	CUL1
ENSG00000055147	278.46	0.377202	0.394756	0.955531	0.339309	0.999711	FAM114A2
ENSG00000055163	5798.24	0.0811377	0.309182	0.262427	0.792992	0.999711	CYFIP2
ENSG00000055208	2465.61	0.663505	0.361174	1.83708	0.0661988	0.999711	TAB2
ENSG00000055211	441.327	0.365421	0.373852	0.977448	0.328348	0.999711	GINM1
ENSG00000055332	1668.35	0.266861	0.414158	0.644347	0.519351	0.999711	EIF2AK2
ENSG00000055483	1117.59	-0.235767	0.319713	-0.737432	0.46086	0.999711	USP36
ENSG00000055609	3047.64	0.938806	0.440745	2.13004	0.033168	0.858384	KMT2C
ENSG00000055732	6.92719	-2.24757	1.80454	-1.24551	0.212944	0.999711	MCOLN3
ENSG00000055813	1.38927	-1.33205	4.44487	-0.299683	0.764419	0.999711	CCDC85A
ENSG00000055917	2343.09	0.737059	0.353893	2.08272	0.037277	0.88821	PUM2
ENSG00000055950	439.131	-0.488198	0.39153	-1.2469	0.212435	0.999711	MRPL43
ENSG00000055955	257.773	-0.485599	0.397505	-1.22162	0.221852	0.999711	ITIH4
ENSG00000055957	8.57755	0.0296364	1.41226	0.0209851	0.983258	0.999711	ITIH1
ENSG00000056050	167.496	-0.150693	0.512301	-0.294149	0.768644	0.999711	HPF1
ENSG00000056097	870.504	0.712856	0.378125	1.88524	0.0593977	0.985777	ZFR
ENSG00000056277	45.8	0.789154	0.713023	1.10677	0.268392	0.999711	ZNF280C
ENSG00000056558	1253.24	-0.250293	0.322749	-0.775503	0.438043	0.999711	TRAF1
ENSG00000056586	946.565	0.65011	0.363347	1.78922	0.0735787	0.999711	RC3H2
ENSG00000056736	5.25957	0.880615	1.90437	0.462418	0.643781	0.999711	IL17RB
ENSG00000056972	218.708	-0.0527935	0.412772	-0.1279	0.898228	0.999711	TRAF3IP2
ENSG00000057019	14.087	0.688492	1.16239	0.592308	0.553644	0.999711	DCBLD2
ENSG00000057252	913.19	0.531794	0.38026	1.3985	0.161962	0.999711	SOAT1
ENSG00000057294	19.8518	0.756906	0.981337	0.7713	0.440529	0.999711	PKP2
ENSG00000057468	2.45564	-2.44032	2.69728	-0.904735	0.365606	0.999711	MSH4
ENSG00000057593	1.91566	1.06602	2.68392	0.397185	0.691231	0.999711	F7
ENSG00000057608	5354.63	0.0500302	0.299177	0.167226	0.867192	0.999711	GDI2
ENSG00000057657	941.855	0.150753	0.362327	0.416067	0.677361	0.999711	PRDM1
ENSG00000057663	399.039	0.301003	0.38873	0.774325	0.438739	0.999711	ATG5
ENSG00000057704	1466.95	0.361841	0.385488	0.938656	0.347907	0.999711	TMCC3
ENSG00000057757	940.048	-0.169664	0.347756	-0.487882	0.625634	0.999711	PITHD1
ENSG00000057935	231.12	-0.0499385	0.420477	-0.118766	0.905461	0.999711	MTA3
ENSG00000058056	101.084	0.0961811	0.51272	0.18759	0.851198	0.999711	USP13
ENSG00000058063	1613.43	0.790933	0.388068	2.03813	0.041537	0.920736	ATP11B
ENSG00000058091	282.426	0.578238	0.509182	1.13562	0.256115	0.999711	CDK14
ENSG00000058262	2398.51	-0.0335587	0.328972	-0.102011	0.918748	0.999711	SEC61A1
ENSG00000058272	3015.01	0.0708327	0.358305	0.197688	0.843289	0.999711	PPP1R12A
ENSG00000058335	7.69751	0.467824	1.79889	0.260063	0.794815	0.999711	RASGRF1
ENSG00000058404	2.6312	-0.192004	2.32903	-0.0824394	0.934297	0.999711	CAMK2B
ENSG00000058453	432.002	-0.1664	0.357669	-0.465236	0.641763	0.999711	CROCC
ENSG00000058600	485.699	-0.122711	0.351544	-0.349063	0.727042	0.999711	POLR3E
ENSG00000058668	2569.38	0.215943	0.355259	0.607847	0.543289	0.999711	ATP2B4
ENSG00000058673	4319.41	0.482157	0.338605	1.42395	0.154461	0.999711	ZC3H11A
ENSG00000058729	333.774	0.114014	0.383674	0.297163	0.766342	0.999711	RIOK2
ENSG00000058799	731.576	-0.365181	0.339389	-1.076	0.281929	0.999711	YIPF1
ENSG00000058804	187.318	0.406614	0.427252	0.951697	0.34125	0.999711	NDC1
ENSG00000058866	241.476	0.670666	0.470125	1.42657	0.153704	0.999711	DGKG
ENSG00000059122	582.123	-0.0216298	0.390147	-0.0554399	0.955788	0.999711	FLYWCH1
ENSG00000059145	885.917	0.260771	0.372566	0.699932	0.48397	0.999711	UNKL
ENSG00000059377	2864.1	-0.00411566	0.328582	-0.0125255	0.990006	0.999945	TBXAS1
ENSG00000059378	1245.89	-0.448511	0.341387	-1.31379	0.188916	0.999711	PARP12
ENSG00000059573	311.707	-0.176932	0.389168	-0.454643	0.649366	0.999711	ALDH18A1
ENSG00000059588	489.47	0.433591	0.349912	1.23915	0.215292	0.999711	TARBP1
ENSG00000059691	154.489	-0.399879	0.459967	-0.869364	0.384648	0.999711	GATB
ENSG00000059728	16359.1	0.510679	0.421869	1.21051	0.226081	0.999711	MXD1
ENSG00000059758	389.732	1.00215	0.411408	2.4359	0.014855	0.683175	CDK17
ENSG00000059769	84.6635	0.242704	0.555674	0.436775	0.662275	0.999711	DNAJC25
ENSG00000059804	7447.47	-0.167981	0.406763	-0.412971	0.679628	0.999711	SLC2A3
ENSG00000059915	26.9539	-0.746241	0.895399	-0.833418	0.404609	0.999711	PSD
ENSG00000060069	624.171	-0.110898	0.340862	-0.325346	0.74492	0.999711	CTDP1
ENSG00000060138	8752.93	-0.583442	0.457198	-1.27613	0.201911	0.999711	YBX3
ENSG00000060140	21.7123	-0.0368623	1.02132	-0.036093	0.971208	0.999711	STYK1
ENSG00000060237	4687.1	0.507519	0.443395	1.14462	0.252366	0.999711	WNK1
ENSG00000060339	1578.83	-0.16208	0.359023	-0.451447	0.651667	0.999711	CCAR1
ENSG00000060491	2729.8	-0.120636	0.30573	-0.394583	0.69315	0.999711	OGFR
ENSG00000060558	486.737	-1.04391	0.559337	-1.86633	0.0619956	0.996777	GNA15
ENSG00000060566	2.31834	1.97404	3.9627	0.498154	0.618376	0.999711	CREB3L3
ENSG00000060642	280.251	-0.283858	0.392027	-0.724077	0.469018	0.999711	PIGV
ENSG00000060656	2.30485	-3.36848	3.06579	-1.09873	0.271885	0.999711	PTPRU
ENSG00000060688	650.706	-0.347939	0.367825	-0.945935	0.344182	0.999711	SNRNP40
ENSG00000060709	18.703	3.20072	4.27977	0.747871	0.454538	0.999711	RIMBP2
ENSG00000060749	198.815	1.20847	0.480081	2.51723	0.0118283	0.638294	QSER1
ENSG00000060762	303.357	0.114542	0.398052	0.287757	0.773533	0.999711	MPC1
ENSG00000060971	2582.56	-0.407177	0.306343	-1.32915	0.183797	0.999711	ACAA1
ENSG00000060982	57.2525	0.965527	0.66889	1.44348	0.148886	0.999711	BCAT1
ENSG00000061273	2495.37	-0.13103	0.312089	-0.419848	0.674596	0.999711	HDAC7
ENSG00000061337	8.59055	-0.508015	1.43339	-0.354416	0.723027	0.999711	LZTS1
ENSG00000061656	3.97514	-0.227217	1.97379	-0.115118	0.908352	0.999711	SPAG4
ENSG00000061676	36.9831	0.452005	0.765068	0.590804	0.554652	0.999711	NCKAP1
ENSG00000061794	335.286	-0.213238	0.385607	-0.552993	0.580268	0.999711	MRPS35
ENSG00000061918	63.4251	0.807172	0.619619	1.30269	0.192681	0.999711	GUCY1B1
ENSG00000061936	1398.7	-0.0660626	0.319908	-0.206505	0.836397	0.999711	SFSWAP
ENSG00000061938	2936.3	-0.055369	0.316275	-0.175066	0.861028	0.999711	TNK2
ENSG00000061987	846.785	0.749887	0.396982	1.88897	0.0588959	0.985777	MON2
ENSG00000062038	2.76762	0.534226	2.50771	0.213033	0.831301	0.999711	CDH3
ENSG00000062194	2267.7	0.251683	0.324588	0.775392	0.438108	0.999711	GPBP1
ENSG00000062282	2287.75	-0.0246768	0.332604	-0.0741927	0.940857	0.999711	DGAT2
ENSG00000062370	11.4434	-0.0157127	1.3308	-0.0118069	0.99058	0.999945	ZNF112
ENSG00000062485	2709.97	0.21905	0.333397	0.657025	0.511165	0.999711	CS
ENSG00000062524	277.096	-0.989688	0.447811	-2.21006	0.0271012	0.812627	LTK
ENSG00000062582	322.912	-0.57239	0.46859	-1.22152	0.221891	0.999711	MRPS24
ENSG00000062598	1322.75	0.19352	0.338314	0.572011	0.567314	0.999711	ELMO2
ENSG00000062650	1296.1	0.688684	0.359892	1.91358	0.0556734	0.978764	WAPL
ENSG00000062716	9844.92	0.226469	0.301594	0.750905	0.45271	0.999711	VMP1
ENSG00000062725	471.234	0.496472	0.390925	1.26999	0.204088	0.999711	APPBP2
ENSG00000062822	239.778	-0.166817	0.411795	-0.405098	0.685406	0.999711	POLD1
ENSG00000063046	11119.7	0.0822046	0.29878	0.275134	0.783213	0.999711	EIF4B
ENSG00000063127	92.694	0.208977	0.535258	0.390423	0.696224	0.999711	SLC6A16
ENSG00000063169	471.271	0.0199467	0.369084	0.0540438	0.9569	0.999711	BICRA
ENSG00000063176	206.844	-0.15836	0.421877	-0.37537	0.707385	0.999711	SPHK2
ENSG00000063177	11716.1	-0.509746	0.412159	-1.23677	0.216172	0.999711	RPL18
ENSG00000063180	94.4419	-0.678749	0.54893	-1.2365	0.216274	0.999711	CA11
ENSG00000063241	71.0912	-0.291618	0.661151	-0.441075	0.659158	0.999711	ISOC2
ENSG00000063244	3070.98	-0.123661	0.305022	-0.405415	0.685172	0.999711	U2AF2
ENSG00000063245	1262.39	-0.305017	0.320933	-0.950407	0.341905	0.999711	EPN1
ENSG00000063322	854.648	0.014604	0.327937	0.0445331	0.964479	0.999711	MED29
ENSG00000063438	1.05581	-1.59744	4.33312	-0.368659	0.712382	0.999711	AHRR
ENSG00000063587	351.891	0.218198	0.371211	0.587799	0.556667	0.999711	ZNF275
ENSG00000063601	797.93	0.544273	0.365914	1.48744	0.1369	0.999711	MTMR1
ENSG00000063660	6.08138	-0.945641	1.75936	-0.537492	0.590928	0.999711	GPC1
ENSG00000063761	125.618	-0.601488	0.511451	-1.17604	0.239578	0.999711	ADCK1
ENSG00000063854	1830.32	-0.154783	0.343067	-0.451173	0.651865	0.999711	HAGH
ENSG00000063978	1772.48	0.0587069	0.340815	0.172255	0.863237	0.999711	RNF4
ENSG00000064012	5425.04	0.3198	0.382491	0.836097	0.4031	0.999711	CASP8
ENSG00000064042	2.37795	0.0565093	2.46174	0.022955	0.981686	0.999711	LIMCH1
ENSG00000064102	357.604	-0.0473741	0.373552	-0.126821	0.899082	0.999711	INTS13
ENSG00000064115	581.362	0.114921	0.343462	0.334595	0.737931	0.999711	TM7SF3
ENSG00000064199	15.7189	-0.295571	1.06709	-0.276988	0.78179	0.999711	SPA17
ENSG00000064201	499.931	-0.436422	0.410011	-1.06442	0.28714	0.999711	TSPAN32
ENSG00000064225	426.381	0.552529	0.435672	1.26822	0.204719	0.999711	ST3GAL6
ENSG00000064270	19.6785	-0.470851	1.2862	-0.36608	0.714305	0.999711	ATP2C2
ENSG00000064300	5.02993	-0.395413	1.79789	-0.219932	0.825924	0.999711	NGFR
ENSG00000064309	14.7209	1.11293	1.15425	0.964196	0.334948	0.999711	CDON
ENSG00000064313	436.244	0.983999	0.415597	2.36768	0.0179001	0.699777	TAF2
ENSG00000064393	1148.83	0.566605	0.405328	1.39789	0.162146	0.999711	HIPK2
ENSG00000064419	1518.17	0.178661	0.352222	0.507239	0.611987	0.999711	TNPO3
ENSG00000064489	137.855	-0.174856	0.478705	-0.36527	0.71491	0.999711	NA
ENSG00000064490	541.256	-0.621695	0.378816	-1.64115	0.100766	0.999711	RFXANK
ENSG00000064545	84.7856	-0.257473	0.577597	-0.445766	0.655766	0.999711	TMEM161A
ENSG00000064547	3166.9	-0.322628	0.401544	-0.803469	0.421704	0.999711	LPAR2
ENSG00000064601	3222.56	-0.382978	0.308057	-1.2432	0.213793	0.999711	CTSA
ENSG00000064607	3194.72	0.232165	0.351341	0.660798	0.508742	0.999711	SUGP2
ENSG00000064651	76.0963	0.972442	0.60419	1.6095	0.107507	0.999711	SLC12A2
ENSG00000064652	49.983	-0.0661766	0.663513	-0.0997366	0.920553	0.999711	SNX24
ENSG00000064655	2.07813	0.34863	2.98652	0.116735	0.90707	0.999711	EYA2
ENSG00000064666	12310.6	-0.155327	0.302688	-0.513159	0.60784	0.999711	CNN2
ENSG00000064687	4368.74	-0.213822	0.348132	-0.614198	0.539084	0.999711	ABCA7
ENSG00000064692	1.05081	3.8543	4.20551	0.916488	0.359411	0.999711	SNCAIP
ENSG00000064703	406.932	0.238825	0.36358	0.656871	0.511264	0.999711	DDX20
ENSG00000064726	597.397	0.604446	0.345446	1.74976	0.0801602	0.999711	BTBD1
ENSG00000064763	422.272	0.460419	0.392408	1.17332	0.240668	0.999711	FAR2
ENSG00000064787	15.663	-0.86774	1.09739	-0.790733	0.4291	0.999711	BCAS1
ENSG00000064886	305.258	-0.0159295	0.514797	-0.0309433	0.975315	0.999711	CHI3L2
ENSG00000064932	2986.5	-0.20431	0.354386	-0.576519	0.564264	0.999711	SBNO2
ENSG00000064933	226.974	0.199256	0.486704	0.409398	0.682248	0.999711	PMS1
ENSG00000064961	726.512	-0.503035	0.342085	-1.4705	0.141426	0.999711	HMG20B
ENSG00000064989	15.8668	0.965305	1.0885	0.886823	0.375174	0.999711	CALCRL
ENSG00000064995	649.233	0.082633	0.346634	0.238387	0.811581	0.999711	TAF11
ENSG00000064999	478.637	0.298249	0.418477	0.712702	0.47603	0.999711	ANKS1A
ENSG00000065000	1912.38	-0.085008	0.314497	-0.270298	0.786931	0.999711	AP3D1
ENSG00000065029	730.686	-0.196469	0.353441	-0.555874	0.578297	0.999711	ZNF76
ENSG00000065054	44.7014	-0.329682	0.746567	-0.441597	0.658781	0.999711	NHERF2
ENSG00000065057	61.096	-0.539768	0.643602	-0.838667	0.401656	0.999711	NTHL1
ENSG00000065060	261.184	0.870487	0.456408	1.90726	0.0564873	0.98102	BLTP3A
ENSG00000065135	1650.56	0.419648	0.321782	1.30414	0.192187	0.999711	GNAI3
ENSG00000065150	1037.97	0.210437	0.331717	0.634388	0.525827	0.999711	IPO5
ENSG00000065154	551.888	0.136904	0.365368	0.374701	0.707883	0.999711	OAT
ENSG00000065183	377.622	0.115839	0.365123	0.31726	0.751046	0.999711	WDR3
ENSG00000065243	1228.13	1.53292	0.464621	3.2993	0.000969277	0.240242	PKN2
ENSG00000065268	124.538	-0.732645	0.485234	-1.50988	0.131074	0.999711	WDR18
ENSG00000065308	556.046	-0.0521056	0.392541	-0.132739	0.8944	0.999711	TRAM2
ENSG00000065320	1.41901	-3.24366	3.60791	-0.899039	0.368632	0.999711	NTN1
ENSG00000065328	9.98878	-0.27943	1.34945	-0.20707	0.835955	0.999711	MCM10
ENSG00000065357	5134.98	-0.239953	0.310896	-0.771811	0.440226	0.999711	DGKA
ENSG00000065361	12.0622	0.197913	1.20088	0.164807	0.869096	0.999711	ERBB3
ENSG00000065413	2817.19	1.21486	0.413635	2.93704	0.00331366	0.412052	ANKRD44
ENSG00000065427	2472.49	-0.301216	0.333133	-0.904191	0.365894	0.999711	KARS1
ENSG00000065457	572.007	0.522466	0.345943	1.51027	0.130976	0.999711	ADAT1
ENSG00000065485	94.5621	0.0630259	0.535065	0.117791	0.906233	0.999711	PDIA5
ENSG00000065491	341.252	-0.0142399	0.409918	-0.0347384	0.972288	0.999711	TBC1D22B
ENSG00000065518	815.602	-0.380891	0.358052	-1.06379	0.287425	0.999711	NDUFB4
ENSG00000065526	3231.8	0.595546	0.464066	1.28332	0.199379	0.999711	SPEN
ENSG00000065534	110.028	0.0952245	0.498483	0.191029	0.848503	0.999711	MYLK
ENSG00000065548	1039.42	-0.18683	0.355967	-0.524853	0.599685	0.999711	ZC3H15
ENSG00000065559	1006.67	0.595132	0.338688	1.75717	0.0788891	0.999711	MAP2K4
ENSG00000065600	146.089	-0.0651892	0.481419	-0.13541	0.892287	0.999711	PACC1
ENSG00000065613	1400.22	0.830212	0.392788	2.11364	0.034546	0.87625	SLK
ENSG00000065615	1646.61	0.601286	0.371826	1.61712	0.105853	0.999711	CYB5R4
ENSG00000065618	9.92988	-0.370157	1.32304	-0.279779	0.779647	0.999711	COL17A1
ENSG00000065621	12.895	0.080366	1.19612	0.067189	0.946431	0.999711	GSTO2
ENSG00000065665	237.674	0.238633	0.405348	0.588713	0.556054	0.999711	SEC61A2
ENSG00000065675	860.555	-0.302865	0.36519	-0.829335	0.406915	0.999711	PRKCQ
ENSG00000065717	126.958	-0.399933	0.552257	-0.724179	0.468956	0.999711	TLE2
ENSG00000065802	676.478	0.0198621	0.342032	0.0580708	0.953692	0.999711	ASB1
ENSG00000065809	2652	0.560085	0.31181	1.79624	0.0724566	0.999711	FAM107B
ENSG00000065833	30.8423	-0.15228	0.856811	-0.177729	0.858936	0.999711	ME1
ENSG00000065882	2405.47	0.0307586	0.310703	0.0989968	0.921141	0.999711	TBC1D1
ENSG00000065883	1504.11	0.213827	0.329821	0.648312	0.516783	0.999711	CDK13
ENSG00000065911	383.492	0.192318	0.372811	0.515859	0.605953	0.999711	MTHFD2
ENSG00000065923	263.08	0.324872	0.420155	0.773219	0.439393	0.999711	SLC9A7
ENSG00000065970	1050.19	0.239564	0.367262	0.652299	0.514208	0.999711	FOXJ2
ENSG00000065978	14546.5	-0.438124	0.365069	-1.20011	0.230095	0.999711	YBX1
ENSG00000065989	305.711	-0.284962	0.463581	-0.614697	0.538755	0.999711	PDE4A
ENSG00000066027	1860.34	0.448783	0.324315	1.38378	0.166425	0.999711	PPP2R5A
ENSG00000066032	3.43692	0.31449	3.56632	0.0881832	0.929731	0.999711	CTNNA2
ENSG00000066044	808.256	0.0618356	0.330093	0.187328	0.851404	0.999711	ELAVL1
ENSG00000066056	8.31345	-0.327258	1.44962	-0.225755	0.821392	0.999711	TIE1
ENSG00000066084	1427.58	0.702195	0.42575	1.64931	0.0990836	0.999711	DIP2B
ENSG00000066117	1140.09	-0.129988	0.346224	-0.375445	0.707329	0.999711	SMARCD1
ENSG00000066135	839.292	0.159555	0.349836	0.456086	0.648328	0.999711	KDM4A
ENSG00000066136	1598.44	-0.0981887	0.312029	-0.314678	0.753006	0.999711	NFYC
ENSG00000066185	6.44193	0.276388	1.64934	0.167575	0.866918	0.999711	ZMYND12
ENSG00000066230	161.36	-0.303243	0.469978	-0.645228	0.51878	0.999711	SLC9A3
ENSG00000066279	15.3169	0.0681244	1.0813	0.0630024	0.949765	0.999711	ASPM
ENSG00000066294	1466.58	0.38982	0.328847	1.18541	0.235855	0.999711	CD84
ENSG00000066322	1060.72	-0.364391	0.32136	-1.1339	0.256835	0.999711	ELOVL1
ENSG00000066336	9984.19	-0.342454	0.298181	-1.14848	0.250771	0.999711	SPI1
ENSG00000066379	385.645	-0.635764	0.4082	-1.55748	0.119356	0.999711	POLR1H
ENSG00000066382	7.3742	-0.610103	1.67221	-0.364849	0.715224	0.999711	MPPED2
ENSG00000066422	523.872	1.37231	0.430326	3.18901	0.00142761	0.27994	ZBTB11
ENSG00000066427	497.48	0.460995	0.378342	1.21846	0.223049	0.999711	ATXN3
ENSG00000066455	519.479	0.339276	0.356032	0.952936	0.340622	0.999711	GOLGA5
ENSG00000066468	39.1467	2.04787	3.94452	0.519167	0.603644	0.999711	FGFR2
ENSG00000066557	113.985	0.962708	0.528057	1.82311	0.0682861	0.999711	LRRC40
ENSG00000066583	163.084	-0.096069	0.460568	-0.208588	0.83477	0.999711	ISOC1
ENSG00000066651	112.12	0.579664	0.560457	1.03427	0.30101	0.999711	TRMT11
ENSG00000066654	943.513	0.388614	0.343704	1.13066	0.258197	0.999711	THUMPD1
ENSG00000066697	141.967	-0.309261	0.486567	-0.635598	0.525039	0.999711	MSANTD3
ENSG00000066735	3.21869	-0.221677	2.58785	-0.0856605	0.931736	0.999711	KIF26A
ENSG00000066739	740.945	0.944684	0.410206	2.30295	0.0212816	0.7381	ATG2B
ENSG00000066777	1458.71	0.850379	0.389374	2.18396	0.028965	0.840216	ARFGEF1
ENSG00000066827	235.427	-0.0313951	0.462961	-0.0678137	0.945934	0.999711	ZFAT
ENSG00000066855	54.9325	0.714243	0.653266	1.09334	0.274244	0.999711	MTFR1
ENSG00000066923	146.725	0.141191	0.46014	0.306844	0.758962	0.999711	STAG3
ENSG00000066926	775.728	-0.0357859	0.431297	-0.0829728	0.933873	0.999711	FECH
ENSG00000066933	481.04	0.117925	0.361931	0.325821	0.744559	0.999711	MYO9A
ENSG00000067057	468.18	-0.588635	0.390013	-1.50927	0.13123	0.999711	PFKP
ENSG00000067064	815.262	0.31222	0.383518	0.814093	0.415592	0.999711	IDI1
ENSG00000067066	5003.94	-0.0753431	0.317334	-0.237425	0.812327	0.999711	SP100
ENSG00000067082	8392.65	-0.0834909	0.319568	-0.261262	0.79389	0.999711	KLF6
ENSG00000067113	54.8961	-0.625434	0.676249	-0.924857	0.35504	0.999711	PLPP1
ENSG00000067141	114.654	0.0420039	0.509813	0.0823907	0.934336	0.999711	NEO1
ENSG00000067167	1021.11	0.665011	0.337293	1.97161	0.0486536	0.959074	TRAM1
ENSG00000067177	5.15554	0.538675	1.74105	0.309397	0.75702	0.999711	PHKA1
ENSG00000067182	5322.56	-0.278513	0.300652	-0.926361	0.354258	0.999711	TNFRSF1A
ENSG00000067191	153.86	-0.468157	0.487256	-0.960803	0.336651	0.999711	CACNB1
ENSG00000067208	253.174	1.02333	0.47344	2.16149	0.0306578	0.848697	EVI5
ENSG00000067221	62.0461	-0.187675	0.610048	-0.30764	0.758356	0.999711	STOML1
ENSG00000067225	8136.71	-0.300651	0.300164	-1.00162	0.316525	0.999711	PKM
ENSG00000067248	441.933	0.199166	0.367273	0.542283	0.587624	0.999711	DHX29
ENSG00000067334	1117.46	-0.155533	0.329568	-0.47193	0.636977	0.999711	DNTTIP2
ENSG00000067365	322.42	0.00209856	0.393355	0.00533501	0.995743	0.999945	METTL22
ENSG00000067369	709.1	0.250358	0.36491	0.686081	0.492662	0.999711	TP53BP1
ENSG00000067445	15.869	-0.466877	1.10915	-0.420934	0.673804	0.999711	TRO
ENSG00000067533	197.008	-0.174796	0.446412	-0.391558	0.695385	0.999711	RRP15
ENSG00000067560	12191	0.141531	0.29772	0.475382	0.634515	0.999711	RHOA
ENSG00000067596	1499.44	0.067662	0.362941	0.186427	0.85211	0.999711	DHX8
ENSG00000067606	370.014	-0.278419	0.374624	-0.743196	0.457363	0.999711	PRKCZ
ENSG00000067704	881.095	0.173355	0.336059	0.515846	0.605962	0.999711	IARS2
ENSG00000067715	2.34084	0.723193	2.75091	0.262893	0.792633	0.999711	SYT1
ENSG00000067798	13.464	1.95772	1.67031	1.17207	0.241168	0.999711	NAV3
ENSG00000067829	946.009	-0.213417	0.355113	-0.600983	0.547851	0.999711	IDH3G
ENSG00000067836	532.342	-0.604617	0.356704	-1.69501	0.0900738	0.999711	ROGDI
ENSG00000067840	543.842	-0.394917	0.405541	-0.973803	0.330154	0.999711	PDZD4
ENSG00000067900	3233.02	0.383879	0.396403	0.968405	0.332842	0.999711	ROCK1
ENSG00000067955	511.306	0.711381	0.370825	1.91837	0.0550636	0.974766	CBFB
ENSG00000067992	1648.1	0.570197	0.40925	1.39327	0.163538	0.999711	PDK3
ENSG00000068001	97.0004	-0.062584	0.532041	-0.11763	0.906361	0.999711	HYAL2
ENSG00000068024	909.018	0.361343	0.390049	0.926404	0.354236	0.999711	HDAC4
ENSG00000068028	1700.43	-0.286422	0.321235	-0.891627	0.372593	0.999711	RASSF1
ENSG00000068079	524.93	-0.685685	0.376228	-1.82253	0.0683749	0.999711	IFI35
ENSG00000068097	285.153	0.5599	0.401846	1.39332	0.163523	0.999711	HEATR6
ENSG00000068120	974.038	-0.193528	0.325521	-0.594517	0.552167	0.999711	COASY
ENSG00000068137	3.12068	0.881441	2.70153	0.326274	0.744217	0.999711	PLEKHH3
ENSG00000068305	967.222	0.642147	0.380554	1.6874	0.0915268	0.999711	MEF2A
ENSG00000068308	3284.68	-0.339699	0.302287	-1.12376	0.261113	0.999711	OTUD5
ENSG00000068323	3197.44	-0.306518	0.312076	-0.98219	0.326006	0.999711	TFE3
ENSG00000068354	435.669	-0.380489	0.359785	-1.05755	0.290262	0.999711	TBC1D25
ENSG00000068366	1264.4	1.11716	0.389978	2.86469	0.00417424	0.437295	ACSL4
ENSG00000068383	503.741	0.223572	0.359241	0.622346	0.533715	0.999711	INPP5A
ENSG00000068394	459.932	-0.428158	0.377649	-1.13374	0.256902	0.999711	GPKOW
ENSG00000068400	2524.85	0.0820574	0.310562	0.264222	0.791609	0.999711	GRIPAP1
ENSG00000068438	441.052	-0.257616	0.367166	-0.701633	0.482908	0.999711	FTSJ1
ENSG00000068489	170.45	-0.0990861	0.437268	-0.226603	0.820733	0.999711	PRR11
ENSG00000068615	3.85076	-1.22363	2.50096	-0.489264	0.624654	0.999711	REEP1
ENSG00000068650	1294.29	1.14798	0.491085	2.33764	0.0194057	0.717252	ATP11A
ENSG00000068654	448.763	0.0371711	0.438498	0.084769	0.932445	0.999711	POLR1A
ENSG00000068697	1359.9	0.0181099	0.321865	0.0562655	0.95513	0.999711	LAPTM4A
ENSG00000068724	1052.84	-0.160772	0.332693	-0.483243	0.628923	0.999711	TTC7A
ENSG00000068745	1230.21	-0.220865	0.318508	-0.693437	0.488035	0.999711	IP6K2
ENSG00000068784	373.349	0.421789	0.382223	1.10351	0.269804	0.999711	SRBD1
ENSG00000068796	1391.07	0.290234	0.320717	0.904956	0.365489	0.999711	KIF2A
ENSG00000068831	6061.53	-0.408264	0.309548	-1.3189	0.187202	0.999711	RASGRP2
ENSG00000068878	1431.87	0.426742	0.357647	1.19319	0.232795	0.999711	PSME4
ENSG00000068885	255.28	0.745733	0.470119	1.58626	0.112679	0.999711	IFT80
ENSG00000068903	899.299	-0.289464	0.338548	-0.855017	0.392542	0.999711	SIRT2
ENSG00000068912	454.491	0.107654	0.357358	0.301249	0.763225	0.999711	ERLEC1
ENSG00000068971	460.833	-0.20819	0.384133	-0.541974	0.587836	0.999711	PPP2R5B
ENSG00000068976	216.929	-0.65185	0.42301	-1.54098	0.123321	0.999711	PYGM
ENSG00000068985	1.29307	-1.00653	4.32794	-0.232567	0.816098	0.999711	PAGE1
ENSG00000069020	207.304	0.0356755	0.426548	0.0836379	0.933344	0.999711	MAST4
ENSG00000069188	92.9705	0.923922	0.625597	1.47686	0.139712	0.999711	SDK2
ENSG00000069248	618.264	0.258492	0.34551	0.748146	0.454372	0.999711	NUP133
ENSG00000069275	1865.38	0.0927731	0.331013	0.280271	0.77927	0.999711	NUCKS1
ENSG00000069329	2046.3	-0.0452899	0.307859	-0.147112	0.883043	0.999711	VPS35
ENSG00000069345	1199.13	0.216823	0.3195	0.67863	0.497372	0.999711	DNAJA2
ENSG00000069399	1071.82	-0.587324	0.32448	-1.81005	0.0702881	0.999711	BCL3
ENSG00000069424	5287.23	0.222415	0.324732	0.684918	0.493396	0.999711	KCNAB2
ENSG00000069431	43.0144	0.506868	0.727127	0.697083	0.485751	0.999711	ABCC9
ENSG00000069493	4362.68	0.0141446	0.321265	0.044028	0.964882	0.999711	CLEC2D
ENSG00000069509	109.285	-0.208237	0.544999	-0.382088	0.702396	0.999711	FUNDC1
ENSG00000069535	3.3783	0.335361	2.35359	0.142489	0.886694	0.999711	MAOB
ENSG00000069667	595.395	0.723878	0.421992	1.71538	0.0862754	0.999711	RORA
ENSG00000069696	3.85183	-0.243157	1.97841	-0.122906	0.902182	0.999711	DRD4
ENSG00000069702	404.547	-0.0541533	0.362533	-0.149375	0.881258	0.999711	TGFBR3
ENSG00000069849	743.879	-0.0731644	0.359594	-0.203464	0.838772	0.999711	ATP1B3
ENSG00000069869	73.193	0.622868	0.632251	0.985159	0.324546	0.999711	NEDD4
ENSG00000069943	479.926	0.175604	0.352622	0.497994	0.618488	0.999711	PIGB
ENSG00000069956	200.471	0.852574	0.431558	1.97557	0.0482033	0.959074	MAPK6
ENSG00000069966	394.637	-0.174741	0.378023	-0.462248	0.643903	0.999711	GNB5
ENSG00000069974	2698.25	0.397028	0.365262	1.08697	0.277051	0.999711	RAB27A
ENSG00000069998	299.956	-0.459769	0.392328	-1.1719	0.241237	0.999711	HDHD5
ENSG00000070010	849.631	-0.199789	0.351602	-0.568225	0.569882	0.999711	UFD1
ENSG00000070018	43.8754	0.871306	0.755964	1.15258	0.249085	0.999711	LRP6
ENSG00000070019	3.2646	-0.0197258	2.48301	-0.00794434	0.993661	0.999945	GUCY2C
ENSG00000070031	2.32172	1.42071	2.44245	0.581675	0.560786	0.999711	SCT
ENSG00000070047	1017.62	-0.0319367	0.335231	-0.0952679	0.924102	0.999711	PHRF1
ENSG00000070061	884.581	0.290521	0.335372	0.866264	0.386346	0.999711	ELP1
ENSG00000070081	1024.4	-0.255691	0.40011	-0.639052	0.522789	0.999711	NUCB2
ENSG00000070087	37.4222	0.477756	0.756467	0.631562	0.527673	0.999711	PFN2
ENSG00000070159	3.79873	-2.7354	2.40462	-1.13756	0.255305	0.999711	PTPN3
ENSG00000070182	330.38	-0.511626	0.463625	-1.10354	0.269795	0.999711	SPTB
ENSG00000070190	1919.26	0.250736	0.340585	0.736191	0.461614	0.999711	DAPP1
ENSG00000070214	421.341	0.578546	0.397719	1.45466	0.145764	0.999711	SLC44A1
ENSG00000070269	416.634	0.058934	0.372444	0.158236	0.874271	0.999711	TMEM260
ENSG00000070366	613.012	-0.191168	0.343868	-0.555935	0.578255	0.999711	SMG6
ENSG00000070367	375.21	0.953784	0.415275	2.29675	0.021633	0.741877	EXOC5
ENSG00000070371	142.456	0.526374	0.484055	1.08743	0.276849	0.999711	CLTCL1
ENSG00000070388	2.44008	-0.718999	2.5703	-0.279734	0.779682	0.999711	FGF22
ENSG00000070404	114.842	-0.759332	0.508137	-1.49434	0.135086	0.999711	FSTL3
ENSG00000070413	1757.82	0.0202291	0.336387	0.0601365	0.952047	0.999711	DGCR2
ENSG00000070423	681.054	-0.561918	0.364644	-1.541	0.123316	0.999711	RNF126
ENSG00000070444	886.771	0.0407865	0.351556	0.116017	0.907639	0.999711	MNT
ENSG00000070476	596.527	0.132432	0.346316	0.382401	0.702164	0.999711	ZXDC
ENSG00000070495	623.825	-0.207122	0.339549	-0.60999	0.541868	0.999711	JMJD6
ENSG00000070501	737.475	-0.115897	0.36699	-0.315804	0.752151	0.999711	POLB
ENSG00000070526	46.8376	-0.373945	0.748515	-0.499583	0.617369	0.999711	ST6GALNAC1
ENSG00000070540	576.565	0.418553	0.369029	1.1342	0.25671	0.999711	WIPI1
ENSG00000070601	1.35575	2.01931	3.56739	0.566046	0.571363	0.999711	FRMPD1
ENSG00000070610	1772.81	-0.0737039	0.315203	-0.23383	0.815117	0.999711	GBA2
ENSG00000070614	1709.19	0.411152	0.47608	0.863619	0.387797	0.999711	NDST1
ENSG00000070669	652.141	-0.324585	0.428104	-0.758192	0.448336	0.999711	ASNS
ENSG00000070718	385.319	-0.333176	0.364518	-0.914017	0.360708	0.999711	AP3M2
ENSG00000070731	967.769	-0.156148	0.324939	-0.480546	0.630839	0.999711	ST6GALNAC2
ENSG00000070756	33676.3	-0.009282	0.300247	-0.0309146	0.975338	0.999711	PABPC1
ENSG00000070759	251.883	-0.0465908	0.42772	-0.108928	0.913259	0.999711	TESK2
ENSG00000070761	236.137	-0.305483	0.428448	-0.712998	0.475847	0.999711	CFAP20
ENSG00000070770	322.78	-0.20304	0.378335	-0.536667	0.591498	0.999711	CSNK2A2
ENSG00000070785	172.801	-0.356558	0.449616	-0.793028	0.427762	0.999711	EIF2B3
ENSG00000070814	1039.07	-0.41362	0.327992	-1.26107	0.207285	0.999711	TCOF1
ENSG00000070831	5527.94	-0.187364	0.345711	-0.541967	0.587841	0.999711	CDC42
ENSG00000070882	491.278	0.147623	0.369103	0.399951	0.689192	0.999711	OSBPL3
ENSG00000070915	17.9741	-0.469409	1.03842	-0.45204	0.65124	0.999711	SLC12A3
ENSG00000070950	193.591	0.461446	0.426038	1.08311	0.278759	0.999711	RAD18
ENSG00000070961	2211.38	0.229632	0.375897	0.610889	0.541273	0.999711	ATP2B1
ENSG00000070985	6.67804	-0.507182	1.72468	-0.294073	0.768702	0.999711	TRPM5
ENSG00000071051	988.142	-0.0820446	0.322072	-0.25474	0.798924	0.999711	NCK2
ENSG00000071054	5559.24	0.131288	0.33712	0.38944	0.696951	0.999711	MAP4K4
ENSG00000071073	1439.42	0.548055	0.314809	1.74091	0.0816988	0.999711	MGAT4A
ENSG00000071082	19463.6	-0.552821	0.421082	-1.31286	0.189231	0.999711	RPL31
ENSG00000071127	8898.1	0.0689014	0.300985	0.22892	0.818931	0.999711	WDR1
ENSG00000071189	548.5	1.09751	0.439602	2.4966	0.0125391	0.648351	SNX13
ENSG00000071205	115.685	-0.356801	0.521481	-0.684207	0.493844	0.999711	ARHGAP10
ENSG00000071242	155.984	0.748154	0.498411	1.50108	0.133335	0.999711	RPS6KA2
ENSG00000071243	364.11	0.368633	0.376865	0.978156	0.327997	0.999711	ING3
ENSG00000071246	511.102	0.367715	0.410749	0.895232	0.370663	0.999711	VASH1
ENSG00000071282	5.53143	0.489995	1.6695	0.293499	0.769141	0.999711	LMCD1
ENSG00000071462	479.101	-0.26796	0.389709	-0.687591	0.49171	0.999711	BUD23
ENSG00000071537	1387.38	1.09914	0.407183	2.69937	0.00694705	0.531275	SEL1L
ENSG00000071539	11.8867	0.356243	1.20252	0.296248	0.767041	0.999711	TRIP13
ENSG00000071553	2121.74	0.0517618	0.323715	0.159899	0.872961	0.999711	ATP6AP1
ENSG00000071564	1090.6	-0.32151	0.332162	-0.96793	0.333079	0.999711	TCF3
ENSG00000071575	1523.99	-0.000467668	0.362122	-0.00129146	0.99897	0.999945	TRIB2
ENSG00000071626	1395.71	-0.245051	0.33351	-0.734765	0.462483	0.999711	DAZAP1
ENSG00000071655	448.291	-0.620611	0.374411	-1.65757	0.0974052	0.999711	MBD3
ENSG00000071794	197.225	0.491009	0.423455	1.15953	0.246239	0.999711	HLTF
ENSG00000071859	1080.29	-0.626167	0.343781	-1.82141	0.0685439	0.999711	FAM50A
ENSG00000071889	400.015	-0.506497	0.374865	-1.35114	0.176649	0.999711	FAM3A
ENSG00000071894	1518.99	-0.201149	0.377937	-0.532229	0.594568	0.999711	CPSF1
ENSG00000071909	12.8362	0.402584	2.35359	0.171052	0.864183	0.999711	MYO3B
ENSG00000071967	621.874	1.07993	0.441211	2.44765	0.0143791	0.680523	CYBRD1
ENSG00000071994	808.596	-0.0036438	0.347844	-0.0104754	0.991642	0.999945	PDCD2
ENSG00000072042	756.51	-0.153353	0.359283	-0.426831	0.669502	0.999711	RDH11
ENSG00000072062	3815.42	0.0766393	0.331532	0.231167	0.817185	0.999711	PRKACA
ENSG00000072071	310.204	-0.239594	0.415409	-0.576767	0.564097	0.999711	ADGRL1
ENSG00000072110	6191.64	0.160531	0.38375	0.418322	0.675711	0.999711	ACTN1
ENSG00000072121	769.443	0.130191	0.353423	0.368371	0.712596	0.999711	ZFYVE26
ENSG00000072133	2.24781	1.43195	2.86919	0.499078	0.617725	0.999711	RPS6KA6
ENSG00000072134	220.097	1.14739	0.423913	2.70665	0.00679656	0.529075	EPN2
ENSG00000072135	4503.31	-0.202232	0.307946	-0.656714	0.511365	0.999711	PTPN18
ENSG00000072163	63.9108	-0.558731	0.710257	-0.78666	0.431481	0.999711	LIMS2
ENSG00000072195	75.0239	-0.246342	0.651191	-0.378295	0.705211	0.999711	SPEG
ENSG00000072201	8.40055	-0.373337	1.42124	-0.262683	0.792795	0.999711	LNX1
ENSG00000072210	621.386	0.169977	0.339673	0.500414	0.616784	0.999711	ALDH3A2
ENSG00000072274	430.547	0.523395	0.370566	1.41242	0.157826	0.999711	TFRC
ENSG00000072310	601.871	-0.012614	0.360251	-0.0350145	0.972068	0.999711	SREBF1
ENSG00000072364	853.062	1.02763	0.40486	2.53824	0.0111413	0.621919	AFF4
ENSG00000072401	618.729	0.724227	0.428157	1.6915	0.0907419	0.999711	UBE2D1
ENSG00000072415	91.9651	0.710895	0.544585	1.30539	0.19176	0.999711	PALS1
ENSG00000072422	56.4985	0.194208	0.676711	0.286988	0.774122	0.999711	RHOBTB1
ENSG00000072501	2056.61	0.0147147	0.360203	0.0408511	0.967415	0.999711	SMC1A
ENSG00000072506	510.745	-0.680015	0.400921	-1.69613	0.0898611	0.999711	HSD17B10
ENSG00000072518	2934.06	0.101075	0.328494	0.307693	0.758316	0.999711	MARK2
ENSG00000072571	11.953	0.34724	1.21172	0.286567	0.774444	0.999711	HMMR
ENSG00000072609	1319.23	0.234115	0.321577	0.728021	0.466601	0.999711	CHFR
ENSG00000072682	8.48269	0.900675	1.41329	0.637288	0.523937	0.999711	P4HA2
ENSG00000072694	644.886	-0.149618	0.37624	-0.397667	0.690876	0.999711	FCGR2B
ENSG00000072736	3024.01	-0.023176	0.306376	-0.0756457	0.939701	0.999711	NFATC3
ENSG00000072756	749.899	0.383031	0.359018	1.06688	0.286024	0.999711	TRNT1
ENSG00000072778	3178.99	-0.412566	0.302032	-1.36597	0.171949	0.999711	ACADVL
ENSG00000072786	8127.57	0.0229142	0.332637	0.0688864	0.94508	0.999711	STK10
ENSG00000072803	539.199	0.5824	0.361019	1.61321	0.106699	0.999711	FBXW11
ENSG00000072818	5128.74	-0.389942	0.301994	-1.29122	0.196627	0.999711	ACAP1
ENSG00000072840	10.0502	1.15242	1.31188	0.878451	0.379699	0.999711	EVC
ENSG00000072849	789.09	-0.0842614	0.340214	-0.247671	0.804389	0.999711	DERL2
ENSG00000072858	428.243	-0.219303	0.384273	-0.570695	0.568206	0.999711	SIDT1
ENSG00000072864	1867.37	0.282654	0.360599	0.783845	0.433131	0.999711	NDE1
ENSG00000072952	1358.01	0.146793	0.346254	0.423945	0.671606	0.999711	IRAG1
ENSG00000072954	86.6442	-0.280481	0.573354	-0.489194	0.624704	0.999711	TMEM38A
ENSG00000072958	1423.28	-0.105137	0.338935	-0.3102	0.756409	0.999711	AP1M1
ENSG00000073008	266.754	0.184281	0.410268	0.449174	0.653306	0.999711	PVR
ENSG00000073050	691.379	-0.175605	0.337944	-0.519627	0.603323	0.999711	XRCC1
ENSG00000073060	169.232	0.398773	0.463192	0.860924	0.38928	0.999711	SCARB1
ENSG00000073111	112.928	-0.10648	0.507199	-0.209937	0.833717	0.999711	MCM2
ENSG00000073146	2.00559	-0.460694	2.6141	-0.176235	0.86011	0.999711	MOV10L1
ENSG00000073150	627.95	0.0272653	0.357758	0.0762117	0.939251	0.999711	PANX2
ENSG00000073169	419.385	-0.434332	0.361196	-1.20248	0.229177	0.999711	SELENOO
ENSG00000073282	7.14753	-0.00987009	1.54959	-0.0063695	0.994918	0.999945	TP63
ENSG00000073331	2302.97	0.0973534	0.355225	0.274061	0.784037	0.999711	ALPK1
ENSG00000073350	341.168	-0.409388	0.427896	-0.956745	0.338696	0.999711	LLGL2
ENSG00000073417	360.832	0.208966	0.381526	0.547711	0.583891	0.999711	PDE8A
ENSG00000073464	168.664	1.5396	0.642444	2.39647	0.0165537	0.68996	CLCN4
ENSG00000073536	161.733	-0.329515	0.492766	-0.668704	0.503684	0.999711	NLE1
ENSG00000073578	1384.86	-0.199991	0.318537	-0.627843	0.530107	0.999711	SDHA
ENSG00000073584	1637.7	0.15685	0.314941	0.498031	0.618463	0.999711	SMARCE1
ENSG00000073605	885.779	-0.240678	0.377878	-0.636919	0.524178	0.999711	GSDMB
ENSG00000073614	2785.14	-0.00194298	0.33921	-0.00572796	0.99543	0.999945	KDM5A
ENSG00000073670	11.9169	0.198453	1.26798	0.156511	0.87563	0.999711	ADAM11
ENSG00000073711	5.97406	0.485715	1.65737	0.293064	0.769473	0.999711	PPP2R3A
ENSG00000073712	2.20846	0.734608	2.60987	0.281474	0.778347	0.999711	FERMT2
ENSG00000073734	4.08331	-0.223308	2.32228	-0.0961592	0.923394	0.999711	ABCB11
ENSG00000073737	599.549	0.0270513	3.73269	0.00724713	0.994218	0.999945	DHRS9
ENSG00000073756	323.69	0.810427	0.468961	1.72813	0.0839644	0.999711	PTGS2
ENSG00000073792	739.792	-0.421177	0.471144	-0.893945	0.371351	0.999711	IGF2BP2
ENSG00000073803	177.923	-0.226875	0.463717	-0.489254	0.624662	0.999711	MAP3K13
ENSG00000073849	3001.22	0.134634	0.305375	0.44088	0.6593	0.999711	ST6GAL1
ENSG00000073861	1085.81	-0.361597	0.423252	-0.85433	0.392922	0.999711	TBX21
ENSG00000073910	1926.12	0.7724	0.45022	1.7156	0.0862348	0.999711	FRY
ENSG00000073921	7048.96	0.663293	0.396796	1.67162	0.0945986	0.999711	PICALM
ENSG00000073969	843.212	0.430031	0.359946	1.19471	0.2322	0.999711	NSF
ENSG00000074054	938.972	0.52091	0.377742	1.37901	0.167892	0.999711	CLASP1
ENSG00000074071	500.134	-0.60991	0.403526	-1.51145	0.130674	0.999711	MRPS34
ENSG00000074181	3.82061	0.604547	2.05417	0.294303	0.768527	0.999711	NOTCH3
ENSG00000074201	925.156	-0.209321	0.345049	-0.606643	0.544088	0.999711	CLNS1A
ENSG00000074219	11.4462	0.682453	1.31201	0.520158	0.602953	0.999711	TEAD2
ENSG00000074266	380.872	0.0452605	0.380072	0.119084	0.905209	0.999711	EED
ENSG00000074276	16.0134	0.189233	1.07557	0.175937	0.860343	0.999711	CDHR2
ENSG00000074319	1001.23	0.0102364	0.321013	0.0318878	0.974561	0.999711	TSG101
ENSG00000074356	1340.93	0.442784	0.354771	1.24808	0.212001	0.999711	NCBP3
ENSG00000074370	6039.79	0.0271129	0.306371	0.0884972	0.929482	0.999711	ATP2A3
ENSG00000074410	6.87761	-1.12664	1.62998	-0.691195	0.489443	0.999711	CA12
ENSG00000074416	242.359	-0.614158	0.421323	-1.45769	0.144926	0.999711	MGLL
ENSG00000074527	10.1269	0.493471	1.7513	0.281775	0.778116	0.999711	NTN4
ENSG00000074582	336.859	-0.543916	0.391801	-1.38825	0.165062	0.999711	BCS1L
ENSG00000074590	10.4282	-0.519477	1.54609	-0.335993	0.736876	0.999711	NUAK1
ENSG00000074603	1058.43	0.696216	0.370273	1.88028	0.06007	0.985781	DPP8
ENSG00000074621	66.6542	0.177006	0.606583	0.291808	0.770433	0.999711	SLC24A1
ENSG00000074657	199.919	0.951205	0.453876	2.09574	0.0361053	0.88821	ZNF532
ENSG00000074660	673.318	-0.532691	0.339499	-1.56905	0.116636	0.999711	SCARF1
ENSG00000074695	417.655	0.39746	0.378531	1.05001	0.293715	0.999711	LMAN1
ENSG00000074696	297.906	0.0233323	0.395738	0.0589591	0.952985	0.999711	HACD3
ENSG00000074706	1451.74	0.847223	0.350456	2.41749	0.015628	0.685239	IPCEF1
ENSG00000074755	2314.39	0.545805	0.430059	1.26914	0.204392	0.999711	ZZEF1
ENSG00000074800	7048.07	-0.280216	0.308004	-0.909779	0.362939	0.999711	ENO1
ENSG00000074842	392.101	-0.616579	0.425001	-1.45077	0.146844	0.999711	MYDGF
ENSG00000074855	290.833	-0.156815	0.400398	-0.391647	0.695319	0.999711	ANO8
ENSG00000074935	122.903	0.248906	0.507997	0.489976	0.624151	0.999711	TUBE1
ENSG00000074964	272.439	0.102615	0.395408	0.259516	0.795237	0.999711	ARHGEF10L
ENSG00000074966	674.895	0.341467	0.373195	0.914984	0.3602	0.999711	TXK
ENSG00000075035	1.01676	-2.02928	4.45158	-0.455856	0.648494	0.999711	WSCD2
ENSG00000075073	1.59035	-1.0194	3.74766	-0.272011	0.785614	0.999711	TACR2
ENSG00000075089	217.525	0.055874	0.447215	0.124938	0.900573	0.999711	ACTR6
ENSG00000075131	34.4814	-0.12818	0.808977	-0.158447	0.874105	0.999711	TIPIN
ENSG00000075142	788.263	-0.201524	0.359571	-0.560457	0.575168	0.999711	SRI
ENSG00000075151	1156.84	0.723457	0.397013	1.82225	0.0684169	0.999711	EIF4G3
ENSG00000075188	192.365	-0.312766	0.454636	-0.687949	0.491485	0.999711	NUP37
ENSG00000075213	2.04652	0.570466	3.08548	0.184887	0.853317	0.999711	SEMA3A
ENSG00000075218	14.6753	0.0828244	1.11736	0.0741252	0.940911	0.999711	GTSE1
ENSG00000075223	64.4436	1.396	0.629174	2.21879	0.0265013	0.80584	SEMA3C
ENSG00000075234	547.935	-0.114042	0.429992	-0.265218	0.790841	0.999711	TTC38
ENSG00000075239	294.517	-0.14264	0.417017	-0.342049	0.732314	0.999711	ACAT1
ENSG00000075240	517.401	0.279444	0.383396	0.728864	0.466085	0.999711	GRAMD4
ENSG00000075275	93.8951	-0.0280441	0.53568	-0.0523524	0.958248	0.999711	CELSR1
ENSG00000075290	1.27033	-0.899236	4.17175	-0.215554	0.829336	0.999711	WNT8B
ENSG00000075292	2180.87	0.30488	0.341105	0.893803	0.371427	0.999711	ZNF638
ENSG00000075303	312.53	1.31615	0.467279	2.81662	0.00485316	0.46488	SLC25A40
ENSG00000075336	190.09	0.00146709	0.453958	0.00323177	0.997421	0.999945	TIMM21
ENSG00000075340	155.814	-0.5752	0.469178	-1.22597	0.220208	0.999711	ADD2
ENSG00000075391	17.3578	1.18806	1.06771	1.11272	0.265829	0.999711	RASAL2
ENSG00000075399	825.94	-0.531504	0.331087	-1.60533	0.108421	0.999711	VPS9D1
ENSG00000075407	509.176	0.23177	0.356878	0.649436	0.516057	0.999711	ZNF37A
ENSG00000075413	2828.3	-0.0212033	0.31479	-0.067357	0.946298	0.999711	MARK3
ENSG00000075415	3602.71	-0.155083	0.324624	-0.47773	0.632843	0.999711	SLC25A3
ENSG00000075420	920.768	1.01764	0.421345	2.41523	0.0157253	0.685239	FNDC3B
ENSG00000075426	3093.58	0.18421	0.349061	0.527731	0.597686	0.999711	FOSL2
ENSG00000075539	1142.04	0.631197	0.386696	1.63228	0.10262	0.999711	FRYL
ENSG00000075568	1285.08	0.607166	0.414882	1.46347	0.14334	0.999711	TMEM131
ENSG00000075618	62.9117	0.240494	0.626563	0.38383	0.701104	0.999711	FSCN1
ENSG00000075624	139643	0.0230503	0.298385	0.0772499	0.938425	0.999711	ACTB
ENSG00000075643	4.37203	0.684735	3.13577	0.218363	0.827146	0.999711	MOCOS
ENSG00000075651	188.356	0.767607	0.47764	1.60708	0.108037	0.999711	PLD1
ENSG00000075702	34.3028	-0.00535826	0.771388	-0.00694626	0.994458	0.999945	WDR62
ENSG00000075711	559.703	0.689439	0.360629	1.91177	0.0559055	0.979561	DLG1
ENSG00000075785	6711.45	0.147472	0.306931	0.480471	0.630893	0.999711	RAB7A
ENSG00000075790	132.219	0.526078	0.472261	1.11396	0.265298	0.999711	BCAP29
ENSG00000075826	1091.41	-0.346796	0.351023	-0.987958	0.323173	0.999711	SEC31B
ENSG00000075856	1133.69	0.0711348	0.318533	0.22332	0.823286	0.999711	SART3
ENSG00000075884	2548.9	0.0243623	0.324613	0.0750503	0.940175	0.999711	ARHGAP15
ENSG00000075914	224.346	-0.483821	0.429918	-1.12538	0.260428	0.999711	EXOSC7
ENSG00000075945	296.265	-0.256215	0.397075	-0.645256	0.518762	0.999711	KIFAP3
ENSG00000075975	632.646	0.114524	0.337921	0.338908	0.734679	0.999711	MKRN2
ENSG00000076003	339.761	-0.177626	0.381788	-0.465246	0.641755	0.999711	MCM6
ENSG00000076043	275.813	-0.385112	0.428223	-0.899327	0.368479	0.999711	REXO2
ENSG00000076053	372.243	0.513644	0.370889	1.3849	0.166083	0.999711	RBM7
ENSG00000076067	259.012	0.653152	0.461876	1.41413	0.157324	0.999711	RBMS2
ENSG00000076108	5074.92	0.396978	0.403125	0.984753	0.324745	0.999711	BAZ2A
ENSG00000076201	792.479	-0.110876	0.436432	-0.25405	0.799457	0.999711	PTPN23
ENSG00000076242	439.992	0.0238752	0.357742	0.0667386	0.94679	0.999711	MLH1
ENSG00000076248	209.875	-0.294765	0.451162	-0.653347	0.513533	0.999711	UNG
ENSG00000076258	49.3855	-0.128713	0.678169	-0.189795	0.84947	0.999711	FMO4
ENSG00000076321	216.416	0.263261	0.411573	0.639647	0.522402	0.999711	KLHL20
ENSG00000076351	85.7095	0.17252	0.604018	0.285621	0.775168	0.999711	SLC46A1
ENSG00000076356	120.995	0.480938	0.53204	0.903951	0.366021	0.999711	PLXNA2
ENSG00000076382	84.2165	-0.36231	0.553962	-0.654034	0.51309	0.999711	SPAG5
ENSG00000076513	4150.44	0.21328	0.362659	0.588101	0.556465	0.999711	ANKRD13A
ENSG00000076554	248.222	0.214307	0.410027	0.522666	0.601207	0.999711	TPD52
ENSG00000076555	312.559	0.200759	0.39453	0.508855	0.610854	0.999711	ACACB
ENSG00000076604	168.146	-0.687945	0.492049	-1.39812	0.162077	0.999711	TRAF4
ENSG00000076641	1474.6	0.0406819	0.345579	0.117721	0.906289	0.999711	PAG1
ENSG00000076650	280.398	0.241255	0.386696	0.623888	0.532701	0.999711	GPATCH1
ENSG00000076662	11446.4	-0.346757	0.311848	-1.11194	0.266164	0.999711	ICAM3
ENSG00000076685	4598.54	0.670879	0.346597	1.93562	0.0529144	0.96685	NT5C2
ENSG00000076706	5.44703	0.27185	1.75126	0.155231	0.87664	0.999711	MCAM
ENSG00000076716	11.6037	0.565474	1.31875	0.428797	0.668071	0.999711	GPC4
ENSG00000076770	1129.19	-0.0570169	0.424378	-0.134354	0.893123	0.999711	MBNL3
ENSG00000076826	4.10311	-0.564697	2.02187	-0.279294	0.780019	0.999711	CAMSAP3
ENSG00000076864	81.5793	-1.23952	0.756151	-1.63925	0.101161	0.999711	RAP1GAP
ENSG00000076924	911.243	-0.268871	0.338388	-0.794565	0.426867	0.999711	XAB2
ENSG00000076928	11532.5	-0.187899	0.310624	-0.604908	0.54524	0.999711	ARHGEF1
ENSG00000076944	4583.28	-0.200763	0.304176	-0.660022	0.50924	0.999711	STXBP2
ENSG00000076984	1220.55	-0.199599	0.318647	-0.626396	0.531055	0.999711	MAP2K7
ENSG00000077044	2819.65	0.153404	0.339354	0.452049	0.651234	0.999711	DGKD
ENSG00000077063	1.88817	2.79988	3.38539	0.827049	0.40821	0.999711	CTTNBP2
ENSG00000077097	2937.09	0.339053	0.326465	1.03856	0.299009	0.999711	TOP2B
ENSG00000077147	1340.87	0.629949	0.346375	1.81869	0.0689582	0.999711	TM9SF3
ENSG00000077150	2140.74	-0.461736	0.340553	-1.35584	0.17515	0.999711	NFKB2
ENSG00000077152	25.8595	-0.359627	0.91104	-0.394743	0.693032	0.999711	UBE2T
ENSG00000077157	2624.92	0.684428	0.449192	1.52369	0.127587	0.999711	PPP1R12B
ENSG00000077232	1133.63	0.49513	0.35452	1.39662	0.162527	0.999711	DNAJC10
ENSG00000077235	971.942	0.167045	0.400628	0.416959	0.676709	0.999711	GTF3C1
ENSG00000077238	4322.28	-0.404383	0.306695	-1.31852	0.187329	0.999711	IL4R
ENSG00000077254	892.204	0.914701	0.39133	2.33742	0.0194175	0.717252	USP33
ENSG00000077264	4.14634	0.943837	1.95881	0.481842	0.629918	0.999711	PAK3
ENSG00000077312	815.528	-0.468297	0.340453	-1.37551	0.168974	0.999711	SNRPA
ENSG00000077327	4.65231	-0.991665	1.94343	-0.510266	0.609865	0.999711	SPAG6
ENSG00000077348	86.0387	-0.333692	0.557268	-0.598799	0.549307	0.999711	EXOSC5
ENSG00000077380	1017.26	-0.252885	0.331694	-0.762404	0.445819	0.999711	DYNC1I2
ENSG00000077420	6655.54	0.0412316	0.336627	0.122485	0.902515	0.999711	APBB1IP
ENSG00000077454	5597.4	-0.0438189	0.31983	-0.137007	0.891025	0.999711	LRCH4
ENSG00000077458	366.229	1.21196	0.418708	2.89451	0.00379747	0.419145	FAM76B
ENSG00000077463	238.717	-0.563426	0.43132	-1.30628	0.191456	0.999711	SIRT6
ENSG00000077514	418.621	0.21234	0.364571	0.582438	0.560272	0.999711	POLD3
ENSG00000077549	8187.94	-0.0998012	0.298764	-0.334047	0.738344	0.999711	CAPZB
ENSG00000077585	153.433	0.0149325	0.498669	0.0299446	0.976111	0.999711	GPR137B
ENSG00000077616	2.14997	0.492716	3.13221	0.157306	0.875004	0.999711	NAALAD2
ENSG00000077684	960.725	0.122411	0.327086	0.374247	0.70822	0.999711	JADE1
ENSG00000077713	114.571	-0.169746	0.505672	-0.335684	0.737109	0.999711	SLC25A43
ENSG00000077721	829.648	0.0375527	0.328241	0.114406	0.908916	0.999711	UBE2A
ENSG00000077782	77.4315	-0.247778	0.59527	-0.416244	0.677232	0.999711	FGFR1
ENSG00000077935	3.55622	1.96485	2.07103	0.948732	0.342757	0.999711	SMC1B
ENSG00000077984	2044.96	-0.623388	0.32394	-1.92439	0.0543055	0.970269	CST7
ENSG00000078018	4.61453	-0.939272	1.8525	-0.507031	0.612133	0.999711	MAP2
ENSG00000078043	441.586	0.0645925	0.359094	0.179876	0.85725	0.999711	PIAS2
ENSG00000078053	2.48158	0.538986	2.66811	0.20201	0.839909	0.999711	AMPH
ENSG00000078061	1580.18	-0.105673	0.31973	-0.330506	0.741017	0.999711	ARAF
ENSG00000078070	309.203	-0.156559	0.389921	-0.401516	0.68804	0.999711	MCCC1
ENSG00000078081	35.4231	-0.0339306	0.770465	-0.044039	0.964873	0.999711	LAMP3
ENSG00000078114	58.559	1.40555	4.15224	0.338504	0.734983	0.999711	NEBL
ENSG00000078124	503.143	0.307026	0.356625	0.860921	0.389282	0.999711	ACER3
ENSG00000078140	840.69	0.294896	0.334598	0.881344	0.378131	0.999711	UBE2K
ENSG00000078142	1033.79	0.124732	0.337632	0.369433	0.711805	0.999711	PIK3C3
ENSG00000078177	131.063	1.30191	0.510457	2.55048	0.0107576	0.619982	N4BP2
ENSG00000078237	288.133	0.142836	0.413218	0.345668	0.729592	0.999711	TIGAR
ENSG00000078246	148.859	0.0958942	0.46969	0.204165	0.838225	0.999711	TULP3
ENSG00000078269	281.863	0.19986	0.389352	0.513314	0.607732	0.999711	SYNJ2
ENSG00000078304	3237.05	0.176896	0.304066	0.581769	0.560723	0.999711	PPP2R5C
ENSG00000078328	1.48177	-0.206855	3.73513	-0.0553809	0.955835	0.999711	RBFOX1
ENSG00000078369	5832.36	0.136486	0.307409	0.443987	0.657052	0.999711	GNB1
ENSG00000078399	18.5886	-0.615259	1.04492	-0.588811	0.555988	0.999711	HOXA9
ENSG00000078401	22.9551	0.772682	0.931449	0.829549	0.406794	0.999711	EDN1
ENSG00000078403	435.778	0.745848	0.379824	1.96367	0.0495683	0.960691	MLLT10
ENSG00000078487	185.491	-0.185421	0.447443	-0.414402	0.67858	0.999711	ZCWPW1
ENSG00000078589	899.426	0.614336	0.336398	1.82622	0.0678175	0.999711	P2RY10
ENSG00000078596	543.334	-0.587916	0.396498	-1.48277	0.138135	0.999711	ITM2A
ENSG00000078618	5272.39	0.15104	0.336465	0.448903	0.653502	0.999711	NRDC
ENSG00000078668	1494.63	-0.162933	0.332519	-0.489997	0.624136	0.999711	VDAC3
ENSG00000078674	2045.77	0.477471	0.316968	1.50637	0.131972	0.999711	PCM1
ENSG00000078687	1320.79	-0.101809	0.32361	-0.314604	0.753062	0.999711	TNRC6C
ENSG00000078699	747.564	0.211789	0.334445	0.633256	0.526567	0.999711	CBFA2T2
ENSG00000078747	1655.66	0.740628	0.386677	1.91537	0.0554459	0.975886	ITCH
ENSG00000078795	1.23188	0.0455209	3.15883	0.0144107	0.988502	0.999945	PKD2L2
ENSG00000078804	516.393	0.569829	0.380791	1.49644	0.13454	0.999711	TP53INP2
ENSG00000078808	1704.18	-0.282181	0.316228	-0.892333	0.372214	0.999711	SDF4
ENSG00000078814	8.7539	0.254863	1.48228	0.17194	0.863485	0.999711	MYH7B
ENSG00000078900	3.75743	-2.79788	2.32269	-1.20459	0.228362	0.999711	TP73
ENSG00000078902	969.09	0.0275709	0.330032	0.0835402	0.933422	0.999711	TOLLIP
ENSG00000078967	171.998	0.0798889	0.464693	0.171917	0.863502	0.999711	UBE2D4
ENSG00000079134	590.854	0.0331463	0.370702	0.0894149	0.928752	0.999711	THOC1
ENSG00000079150	10.6548	-0.237778	1.28548	-0.184972	0.853251	0.999711	FKBP7
ENSG00000079156	15.615	0.639468	1.35846	0.470732	0.637832	0.999711	OSBPL6
ENSG00000079215	16.3156	0.595088	1.4145	0.420705	0.673971	0.999711	SLC1A3
ENSG00000079246	5610.58	0.151162	0.31094	0.486144	0.626865	0.999711	XRCC5
ENSG00000079257	158.925	0.367418	0.499304	0.73586	0.461816	0.999711	LXN
ENSG00000079263	1472.64	-0.396873	0.326085	-1.21709	0.223572	0.999711	SP140
ENSG00000079277	1666.73	-0.279619	0.319126	-0.876202	0.38092	0.999711	MKNK1
ENSG00000079308	1296.3	-0.446026	0.402065	-1.10934	0.267283	0.999711	TNS1
ENSG00000079313	816.635	0.0856126	0.331001	0.258648	0.795907	0.999711	REXO1
ENSG00000079332	1921.72	0.170695	0.312225	0.546705	0.584581	0.999711	SAR1A
ENSG00000079335	403.107	0.493079	0.389654	1.26543	0.205718	0.999711	CDC14A
ENSG00000079337	14.5638	0.278174	1.13736	0.244578	0.806783	0.999711	RAPGEF3
ENSG00000079385	698.769	0.120198	0.352136	0.34134	0.732848	0.999711	CEACAM1
ENSG00000079387	340.735	0.564815	0.40559	1.39257	0.163749	0.999711	SENP1
ENSG00000079393	8.0172	0.969054	1.52385	0.635927	0.524824	0.999711	DUSP13B
ENSG00000079432	2064.66	-0.110185	0.395301	-0.278738	0.780446	0.999711	CIC
ENSG00000079435	73.7327	-0.098609	0.577899	-0.170634	0.864512	0.999711	LIPE
ENSG00000079459	1747.52	-0.245894	0.324552	-0.757639	0.448667	0.999711	FDFT1
ENSG00000079462	103.704	-0.574332	0.536724	-1.07007	0.284588	0.999711	PAFAH1B3
ENSG00000079482	58.438	1.61508	0.745386	2.16676	0.0302529	0.848697	OPHN1
ENSG00000079616	937.004	0.0129364	0.40666	0.0318113	0.974623	0.999711	KIF22
ENSG00000079691	98.4	1.11014	0.588783	1.88549	0.0593637	0.985777	CARMIL1
ENSG00000079739	559.754	-0.0119242	0.354455	-0.0336408	0.973164	0.999711	PGM1
ENSG00000079785	896.917	-0.124151	0.329189	-0.377144	0.706067	0.999711	DDX1
ENSG00000079805	4242.84	0.109838	0.344038	0.31926	0.749529	0.999711	DNM2
ENSG00000079819	201.336	0.194271	0.485907	0.399811	0.689296	0.999711	EPB41L2
ENSG00000079931	11.7913	-0.39454	1.29662	-0.304283	0.760912	0.999711	MOXD1
ENSG00000079950	2400.83	0.611425	0.394801	1.54869	0.121456	0.999711	STX7
ENSG00000079974	738.034	-0.183605	0.336582	-0.545499	0.58541	0.999711	RABL2B
ENSG00000079999	429.342	-0.309793	0.374185	-0.827916	0.407718	0.999711	KEAP1
ENSG00000080007	16.2304	2.25083	1.23697	1.81962	0.0688162	0.999711	DDX43
ENSG00000080031	1.77663	-2.28224	3.33113	-0.685124	0.493266	0.999711	PTPRH
ENSG00000080166	5.05588	-0.0397555	1.83268	-0.0216925	0.982693	0.999711	DCT
ENSG00000080189	828.919	-0.400364	0.338191	-1.18384	0.236476	0.999711	SLC35C2
ENSG00000080200	208.66	0.79267	0.55409	1.43058	0.15255	0.999711	CRYBG3
ENSG00000080224	0.799269	-2.53668	4.45327	-0.569621	0.568935	0.999711	EPHA6
ENSG00000080298	235.277	0.957389	0.494223	1.93716	0.0527256	0.96685	RFX3
ENSG00000080345	602.729	0.667353	0.398675	1.67393	0.0941447	0.999711	RIF1
ENSG00000080371	1072.68	0.445616	0.35691	1.24854	0.211833	0.999711	RAB21
ENSG00000080493	24.2649	-0.0805428	0.976202	-0.0825064	0.934244	0.999711	SLC4A4
ENSG00000080503	2518.12	0.372483	0.338032	1.10192	0.270498	0.999711	SMARCA2
ENSG00000080546	492.89	0.252678	0.358239	0.705334	0.480603	0.999711	SESN1
ENSG00000080561	53.7325	-0.259764	0.66304	-0.391777	0.695223	0.999711	MID2
ENSG00000080573	253.659	-0.606159	3.51557	-0.172421	0.863106	0.999711	COL5A3
ENSG00000080603	1375.58	0.804343	1.11567	0.720951	0.47094	0.999711	SRCAP
ENSG00000080608	426.84	-0.32649	0.404606	-0.806935	0.419704	0.999711	PUM3
ENSG00000080802	460.09	0.207505	0.359458	0.577272	0.563755	0.999711	CNOT4
ENSG00000080815	2546.35	0.189891	0.326089	0.582328	0.560346	0.999711	PSEN1
ENSG00000080819	192.074	0.441408	0.425881	1.03646	0.299989	0.999711	CPOX
ENSG00000080822	957.405	0.0838803	0.339771	0.246873	0.805007	0.999711	CLDND1
ENSG00000080823	43.6314	-0.146122	0.724635	-0.201649	0.840191	0.999711	MOK
ENSG00000080824	9908.12	-0.604065	0.323804	-1.86553	0.0621072	0.996777	HSP90AA1
ENSG00000080839	200.774	0.249799	0.434728	0.574609	0.565555	0.999711	RBL1
ENSG00000080845	1077.55	-0.10249	0.330157	-0.310429	0.756235	0.999711	DLGAP4
ENSG00000080854	386.267	-0.0666681	0.375356	-0.177613	0.859027	0.999711	IGSF9B
ENSG00000080986	89.8782	0.123225	0.560507	0.219846	0.825991	0.999711	NDC80
ENSG00000081014	234.136	0.747997	0.448241	1.66874	0.0951693	0.999711	AP4E1
ENSG00000081019	505.814	0.464531	0.385308	1.20561	0.227969	0.999711	RSBN1
ENSG00000081026	24.4128	0.556782	0.890306	0.625382	0.53172	0.999711	MAGI3
ENSG00000081041	2.97077	0.425634	2.42241	0.175706	0.860525	0.999711	CXCL2
ENSG00000081052	31.2692	0.823704	0.90116	0.914048	0.360692	0.999711	COL4A4
ENSG00000081059	6523.44	-0.245405	0.342011	-0.717535	0.473044	0.999711	TCF7
ENSG00000081087	613.024	0.566835	0.368087	1.53995	0.123573	0.999711	OSTM1
ENSG00000081148	16.8066	-0.0391018	1.08844	-0.0359245	0.971343	0.999711	IMPG2
ENSG00000081154	930.666	0.46153	0.342088	1.34915	0.177288	0.999711	PCNP
ENSG00000081177	137.766	0.149059	0.485569	0.306977	0.758861	0.999711	EXD2
ENSG00000081181	27.9682	-0.480377	0.897007	-0.535533	0.592282	0.999711	ARG2
ENSG00000081189	905.27	0.577102	0.369977	1.55983	0.118799	0.999711	MEF2C
ENSG00000081237	24358.2	0.660782	0.366573	1.80259	0.0714523	0.999711	PTPRC
ENSG00000081307	294.132	0.168654	0.402852	0.41865	0.675472	0.999711	UBA5
ENSG00000081320	3930.6	0.615513	0.375196	1.64051	0.100899	0.999711	STK17B
ENSG00000081377	138.298	0.0728953	0.477197	0.152757	0.87859	0.999711	CDC14B
ENSG00000081386	274.436	0.379994	0.399418	0.951369	0.341417	0.999711	ZNF510
ENSG00000081665	702.148	0.0826587	0.338513	0.244182	0.80709	0.999711	ZNF506
ENSG00000081692	95.4368	-0.155468	0.529305	-0.293721	0.768971	0.999711	JMJD4
ENSG00000081721	206.725	-0.171663	0.428043	-0.401043	0.688389	0.999711	DUSP12
ENSG00000081760	173.469	0.0228299	0.459943	0.0496363	0.960412	0.999711	AACS
ENSG00000081791	1235.7	0.153162	0.330181	0.463872	0.64274	0.999711	DELE1
ENSG00000081870	298.591	0.0578298	0.405642	0.142564	0.886635	0.999711	IFT25
ENSG00000081913	190.737	0.0779901	0.450773	0.173014	0.86264	0.999711	PHLPP1
ENSG00000081923	1.06162	0.216205	3.56044	0.0607243	0.951579	0.999711	ATP8B1
ENSG00000081985	113.827	-1.29745	0.524412	-2.47411	0.013357	0.658126	IL12RB2
ENSG00000082014	665.492	-0.291544	0.347094	-0.839957	0.400932	0.999711	SMARCD3
ENSG00000082068	403.544	-0.203144	0.363343	-0.559096	0.576096	0.999711	WDR70
ENSG00000082074	17092.2	-0.0923234	0.32552	-0.283618	0.776703	0.999711	FYB1
ENSG00000082146	4285.63	-0.399663	0.401754	-0.994794	0.319836	0.999711	STRADB
ENSG00000082153	2227.18	0.503788	0.309612	1.62716	0.103704	0.999711	BZW1
ENSG00000082196	72.7196	0.27195	0.672774	0.404222	0.68605	0.999711	C1QTNF3
ENSG00000082212	1442.88	0.575979	0.343855	1.67507	0.0939215	0.999711	ME2
ENSG00000082213	260.335	0.525362	0.417075	1.25963	0.207802	0.999711	C5orf22
ENSG00000082258	870.758	1.032	0.395252	2.611	0.00902775	0.587807	CCNT2
ENSG00000082269	68.7013	0.960685	0.678318	1.41627	0.156695	0.999711	FAM135A
ENSG00000082293	48.9072	0.641225	2.54287	0.252166	0.800913	0.999711	COL19A1
ENSG00000082397	376.231	0.328129	0.424366	0.773223	0.43939	0.999711	EPB41L3
ENSG00000082438	126.537	0.512411	0.578057	0.886438	0.375381	0.999711	COBLL1
ENSG00000082458	194.304	-0.149895	0.432831	-0.346314	0.729107	0.999711	DLG3
ENSG00000082512	979.138	0.125653	0.334046	0.376156	0.706801	0.999711	TRAF5
ENSG00000082515	269.379	-0.368315	0.447307	-0.823405	0.410278	0.999711	MRPL22
ENSG00000082516	241.221	0.0341918	0.43481	0.078636	0.937322	0.999711	GEMIN5
ENSG00000082641	1515.06	-0.0597006	0.318151	-0.187649	0.851152	0.999711	NFE2L1
ENSG00000082701	1353.48	0.577352	0.384934	1.49987	0.133647	0.999711	GSK3B
ENSG00000082781	148.055	-0.52821	0.507468	-1.04087	0.297934	0.999711	ITGB5
ENSG00000082805	369.571	0.534013	0.456041	1.17097	0.241609	0.999711	ERC1
ENSG00000082898	1976.21	0.650671	0.344184	1.89047	0.0586947	0.985777	XPO1
ENSG00000082996	1928.04	0.518338	0.352762	1.46937	0.141733	0.999711	RNF13
ENSG00000083093	147.308	0.545062	0.469633	1.16061	0.2458	0.999711	PALB2
ENSG00000083097	396.728	1.0243	0.4494	2.27926	0.0226519	0.758686	DOP1A
ENSG00000083099	404.383	0.0270133	0.403765	0.0669034	0.946659	0.999711	LYRM2
ENSG00000083123	104.356	0.466314	0.517824	0.900526	0.36784	0.999711	BCKDHB
ENSG00000083168	2954.2	0.367873	0.405233	0.907806	0.363981	0.999711	KAT6A
ENSG00000083223	2921.76	0.845015	0.421926	2.00276	0.0452034	0.943372	TUT7
ENSG00000083290	337.769	0.381567	0.388353	0.982527	0.32584	0.999711	ULK2
ENSG00000083312	796.225	0.748256	0.425633	1.75798	0.0787502	0.999711	TNPO1
ENSG00000083444	805.53	0.173889	0.335013	0.519052	0.603724	0.999711	PLOD1
ENSG00000083454	834.309	-0.544282	0.332865	-1.63514	0.102019	0.999711	P2RX5
ENSG00000083457	210.23	-0.192249	0.461951	-0.416167	0.677288	0.999711	ITGAE
ENSG00000083520	819.246	0.466643	0.354667	1.31572	0.188268	0.999711	DIS3
ENSG00000083535	208.268	0.574198	0.439884	1.30534	0.191777	0.999711	PIBF1
ENSG00000083544	340.026	-0.206981	0.379016	-0.546102	0.584996	0.999711	TDRD3
ENSG00000083635	74.3973	0.087672	0.589289	0.148776	0.88173	0.999711	NUFIP1
ENSG00000083642	798.5	0.565549	0.377478	1.49823	0.134073	0.999711	PDS5B
ENSG00000083720	339.029	-0.060141	0.376104	-0.159905	0.872956	0.999711	OXCT1
ENSG00000083750	127.291	0.362926	0.514886	0.704866	0.480894	0.999711	RRAGB
ENSG00000083799	3498.76	0.469761	0.329057	1.42759	0.153409	0.999711	CYLD
ENSG00000083807	36.1213	-1.05094	0.802135	-1.31018	0.190136	0.999711	SLC27A5
ENSG00000083812	263.117	-0.246916	0.397731	-0.620812	0.534723	0.999711	ZNF324
ENSG00000083814	485.389	-0.328907	0.368041	-0.893671	0.371498	0.999711	ZNF671
ENSG00000083817	99.4313	-0.194174	0.52341	-0.370978	0.710654	0.999711	ZNF416
ENSG00000083828	624.554	0.0987164	0.33905	0.291156	0.770932	0.999711	ZNF586
ENSG00000083838	156.257	-0.166355	0.447906	-0.371406	0.710335	0.999711	ZNF446
ENSG00000083844	538.359	0.362368	0.390093	0.928929	0.352926	0.999711	ZNF264
ENSG00000083845	6492.53	-0.487895	0.430272	-1.13392	0.256827	0.999711	RPS5
ENSG00000083896	2777.94	-0.00553911	0.32034	-0.0172913	0.986204	0.999711	YTHDC1
ENSG00000083937	460.055	0.491389	0.386499	1.27139	0.203591	0.999711	CHMP2B
ENSG00000084070	18908.4	0.170721	0.346343	0.492926	0.622065	0.999711	SMAP2
ENSG00000084072	699.605	0.532907	0.363826	1.46473	0.142995	0.999711	PPIE
ENSG00000084073	492.899	0.686045	0.410624	1.67074	0.0947733	0.999711	ZMPSTE24
ENSG00000084090	1675.92	0.0586812	0.314488	0.186593	0.85198	0.999711	STARD7
ENSG00000084092	452.903	-0.112919	0.381639	-0.295878	0.767323	0.999711	NOA1
ENSG00000084093	774.29	0.1498	0.399144	0.375303	0.707435	0.999711	REST
ENSG00000084110	2252.13	0.46723	0.44087	1.05979	0.28924	0.999711	HAL
ENSG00000084112	1021.6	0.502755	0.411016	1.2232	0.221254	0.999711	SSH1
ENSG00000084207	1400.18	-0.418032	0.352101	-1.18725	0.235129	0.999711	GSTP1
ENSG00000084234	8482.04	0.255456	0.34813	0.733794	0.463074	0.999711	APLP2
ENSG00000084444	85.0886	-0.105426	0.544588	-0.193589	0.846498	0.999711	FAM234B
ENSG00000084453	0.859842	1.84202	4.49011	0.41024	0.68163	0.999711	SLCO1A2
ENSG00000084463	1348.96	0.279395	0.317593	0.879726	0.379008	0.999711	WBP11
ENSG00000084623	1572.05	-0.428406	0.357925	-1.19692	0.231339	0.999711	EIF3I
ENSG00000084636	1.82011	-0.0678246	2.67488	-0.0253562	0.979771	0.999711	COL16A1
ENSG00000084652	1047.96	-0.0436423	0.35391	-0.123315	0.901858	0.999711	TXLNA
ENSG00000084676	3688.18	0.426631	0.373025	1.14371	0.252746	0.999711	NCOA1
ENSG00000084693	152.582	-0.0546604	0.469847	-0.116337	0.907386	0.999711	AGBL5
ENSG00000084710	1.53013	-0.731335	3.14112	-0.232826	0.815896	0.999711	EFR3B
ENSG00000084731	205.662	-0.00744829	0.457124	-0.0162938	0.987	0.999711	KIF3C
ENSG00000084733	1782.95	0.337405	0.337207	1.00059	0.317027	0.999711	RAB10
ENSG00000084754	3633.81	-0.0890862	0.314155	-0.283574	0.776736	0.999711	HADHA
ENSG00000084764	188.525	-0.443402	0.439644	-1.00855	0.313192	0.999711	MAPRE3
ENSG00000084774	563.954	-0.0348784	0.414897	-0.0840652	0.933005	0.999711	CAD
ENSG00000085063	1182.94	-0.178396	0.324606	-0.549579	0.582608	0.999711	CD59
ENSG00000085117	1929.51	-0.504444	0.321163	-1.57068	0.116257	0.999711	CD82
ENSG00000085185	528.821	0.403074	0.422659	0.953662	0.340255	0.999711	BCORL1
ENSG00000085224	3829.05	-0.244112	0.378571	-0.644824	0.519042	0.999711	ATRX
ENSG00000085231	143.227	-0.0231241	0.521262	-0.0443617	0.964616	0.999711	AK6
ENSG00000085265	21695.2	-0.223869	0.318162	-0.703632	0.481662	0.999711	FCN1
ENSG00000085274	366.872	0.400056	0.375398	1.06569	0.286565	0.999711	MYNN
ENSG00000085276	1.68125	-0.920176	3.22031	-0.285741	0.775076	0.999711	MECOM
ENSG00000085365	168.531	0.567688	0.459787	1.23468	0.216951	0.999711	SCAMP1
ENSG00000085377	620.797	-0.28957	0.344928	-0.839508	0.401185	0.999711	PREP
ENSG00000085382	73.8058	0.969472	0.584172	1.65956	0.0970021	0.999711	HACE1
ENSG00000085415	266.655	0.253796	0.411204	0.617203	0.537101	0.999711	SEH1L
ENSG00000085433	250.317	0.713363	0.449184	1.58813	0.112257	0.999711	WDR47
ENSG00000085449	684.612	0.885238	0.375068	2.36021	0.0182647	0.699777	WDFY1
ENSG00000085465	118.123	-0.0677947	0.517143	-0.131095	0.8957	0.999711	OVGP1
ENSG00000085491	246.757	1.22651	0.468057	2.62043	0.00878193	0.587807	SLC25A24
ENSG00000085511	644.433	0.043158	0.340166	0.126873	0.899041	0.999711	MAP3K4
ENSG00000085514	4151.86	-0.157249	0.306965	-0.512272	0.608461	0.999711	PILRA
ENSG00000085552	0.989585	0.75066	3.67756	0.204119	0.83826	0.999711	IGSF9
ENSG00000085563	245.274	0.157795	0.422735	0.373271	0.708947	0.999711	ABCB1
ENSG00000085644	250.118	-0.0685195	0.431395	-0.158832	0.873801	0.999711	ZNF213
ENSG00000085662	791.299	-0.395312	0.348866	-1.13313	0.257158	0.999711	AKR1B1
ENSG00000085719	813.173	0.97156	0.382238	2.54177	0.0110294	0.621919	CPNE3
ENSG00000085721	726.329	0.374711	0.337735	1.10948	0.267222	0.999711	RRN3
ENSG00000085733	203.135	-0.261096	0.464465	-0.562144	0.574018	0.999711	CTTN
ENSG00000085741	5.42711	-0.0271778	1.7429	-0.0155934	0.987559	0.999711	WNT11
ENSG00000085760	455.648	0.178592	0.357577	0.499451	0.617462	0.999711	MTIF2
ENSG00000085788	510.13	0.398808	0.354475	1.12507	0.260561	0.999711	DDHD2
ENSG00000085831	9.61127	-0.497322	1.39861	-0.355584	0.722152	0.999711	TTC39A
ENSG00000085832	1378.16	0.767478	0.382451	2.00673	0.0447782	0.943372	EPS15
ENSG00000085840	22.1963	0.197402	0.930174	0.212221	0.831935	0.999711	ORC1
ENSG00000085871	254.753	-0.495497	0.424828	-1.16635	0.243474	0.999711	MGST2
ENSG00000085872	883.037	-0.0344884	0.334918	-0.102976	0.917982	0.999711	CHERP
ENSG00000085978	798.972	-0.0396602	0.329585	-0.120334	0.904219	0.999711	ATG16L1
ENSG00000085982	236.098	0.249385	0.425684	0.585845	0.55798	0.999711	USP40
ENSG00000085998	355.583	-0.277525	0.384965	-0.720909	0.470965	0.999711	POMGNT1
ENSG00000085999	8.23725	-0.369768	1.45312	-0.254464	0.799137	0.999711	RAD54L
ENSG00000086015	197.025	-0.116076	0.463175	-0.250609	0.802117	0.999711	MAST2
ENSG00000086061	3211.1	-0.380421	0.308152	-1.23452	0.217007	0.999711	DNAJA1
ENSG00000086062	2243.68	0.226893	0.326846	0.694187	0.487565	0.999711	B4GALT1
ENSG00000086065	1052.32	-0.0951928	0.340954	-0.279195	0.780095	0.999711	CHMP5
ENSG00000086102	1068.66	0.16751	0.328682	0.509642	0.610302	0.999711	NFX1
ENSG00000086189	173.77	0.152814	0.443289	0.344727	0.7303	0.999711	DIMT1
ENSG00000086200	179.181	-0.0616787	0.431571	-0.142917	0.886356	0.999711	IPO11
ENSG00000086232	3153.24	-0.186319	0.342207	-0.544463	0.586123	0.999711	EIF2AK1
ENSG00000086288	193.066	0.092594	0.470366	0.196855	0.843941	0.999711	NME8
ENSG00000086289	12.3311	0.0515056	1.18808	0.0433521	0.965421	0.999711	EPDR1
ENSG00000086300	1019.83	0.813022	0.385562	2.10867	0.0349731	0.881147	SNX10
ENSG00000086475	344.42	-0.103155	0.37279	-0.27671	0.782003	0.999711	SEPHS1
ENSG00000086504	422.289	-0.312166	0.375651	-0.831	0.405974	0.999711	MRPL28
ENSG00000086506	170.472	-0.171122	0.580852	-0.294606	0.768295	0.999711	HBQ1
ENSG00000086544	200.384	-0.206478	0.425371	-0.485407	0.627388	0.999711	ITPKC
ENSG00000086548	45.8223	-0.30036	0.718845	-0.417837	0.676067	0.999711	CEACAM6
ENSG00000086589	1637.34	0.0478101	0.312026	0.153225	0.878221	0.999711	RBM22
ENSG00000086598	1603.68	0.457573	0.311183	1.47043	0.141445	0.999711	TMED2
ENSG00000086619	239.284	0.79673	0.461692	1.72567	0.0844061	0.999711	ERO1B
ENSG00000086666	811.515	0.438583	0.343202	1.27791	0.20128	0.999711	ZFAND6
ENSG00000086712	423.516	-0.0834829	0.370046	-0.225601	0.821512	0.999711	TXLNG
ENSG00000086717	19.1271	1.0784	1.01767	1.05967	0.289295	0.999711	PPEF1
ENSG00000086730	4790.05	0.00467938	0.308408	0.0151727	0.987894	0.999711	LAT2
ENSG00000086758	3261.87	0.197852	0.445615	0.443997	0.657044	0.999711	HUWE1
ENSG00000086827	222.924	0.136521	0.419884	0.32514	0.745075	0.999711	ZW10
ENSG00000086848	184.762	0.0376911	0.429003	0.0878576	0.92999	0.999711	ALG9
ENSG00000086967	7.73845	-0.365823	1.58366	-0.230999	0.817316	0.999711	MYBPC2
ENSG00000087008	132.822	-0.213584	0.476024	-0.448683	0.653661	0.999711	ACOX3
ENSG00000087053	179.695	0.150311	0.431086	0.34868	0.72733	0.999711	MTMR2
ENSG00000087074	2556.13	-0.68843	0.319915	-2.15192	0.0314039	0.848697	PPP1R15A
ENSG00000087076	3.75873	2.53182	4.18717	0.604662	0.545404	0.999711	HSD17B14
ENSG00000087077	93.146	-0.230984	0.528862	-0.436757	0.662288	0.999711	TRIP6
ENSG00000087085	7.59825	-1.16551	1.51234	-0.770662	0.440907	0.999711	ACHE
ENSG00000087086	60619.5	-0.545972	0.361023	-1.51229	0.13046	0.999711	FTL
ENSG00000087087	2641.98	-0.178358	0.308942	-0.577318	0.563725	0.999711	SRRT
ENSG00000087088	789.264	-0.116381	0.344815	-0.337517	0.735727	0.999711	BAX
ENSG00000087095	281.534	0.451533	0.390208	1.15716	0.247207	0.999711	NLK
ENSG00000087111	942.731	0.128266	0.32941	0.389381	0.696994	0.999711	PIGS
ENSG00000087116	4.44391	0.454767	2.29648	0.198028	0.843023	0.999711	ADAMTS2
ENSG00000087152	1833.13	0.0540242	0.320814	0.168397	0.866271	0.999711	ATXN7L3
ENSG00000087157	1071.46	-0.0670531	0.348035	-0.192662	0.847224	0.999711	PGS1
ENSG00000087191	2014.05	-0.456537	0.359842	-1.26871	0.204543	0.999711	PSMC5
ENSG00000087206	1335.48	-0.0468429	0.315507	-0.148469	0.881973	0.999711	UIMC1
ENSG00000087237	14.566	-1.02896	1.12472	-0.914858	0.360266	0.999711	CETP
ENSG00000087253	1193.23	1.22271	0.420354	2.90876	0.00362867	0.417297	LPCAT2
ENSG00000087258	55.9594	-0.918085	0.735854	-1.24765	0.212161	0.999711	GNAO1
ENSG00000087263	468.896	0.0955368	0.36	0.26538	0.790717	0.999711	OGFOD1
ENSG00000087266	5522.47	0.0492763	0.325642	0.15132	0.879723	0.999711	SH3BP2
ENSG00000087269	840.612	-0.291901	0.335694	-0.869545	0.384549	0.999711	NOP14
ENSG00000087274	4895.77	0.0298609	0.331531	0.0900696	0.928232	0.999711	ADD1
ENSG00000087299	60.3999	0.470767	0.639721	0.735893	0.461796	0.999711	L2HGDH
ENSG00000087301	119.283	0.792465	0.528215	1.50027	0.133545	0.999711	TXNDC16
ENSG00000087302	1192.42	-0.259606	0.370499	-0.700693	0.483495	0.999711	RTRAF
ENSG00000087303	6.23083	0.0238523	1.68872	0.0141245	0.988731	0.999945	NID2
ENSG00000087338	487.714	0.851315	0.377769	2.25353	0.0242256	0.778425	GMCL1
ENSG00000087365	4451.68	-0.172185	0.299176	-0.575529	0.564933	0.999711	SF3B2
ENSG00000087448	290.616	0.217482	0.395876	0.549368	0.582753	0.999711	KLHL42
ENSG00000087460	14964.9	-0.35773	0.337055	-1.06134	0.288535	0.999711	GNAS
ENSG00000087470	606.754	0.5434	0.353004	1.53936	0.123716	0.999711	DNM1L
ENSG00000087495	4.00398	-0.395987	1.93739	-0.204392	0.838047	0.999711	PHACTR3
ENSG00000087502	535.794	-0.0932134	0.409224	-0.227781	0.819817	0.999711	ERGIC2
ENSG00000087586	43.5487	0.335086	0.732491	0.457461	0.64734	0.999711	AURKA
ENSG00000087589	1176.65	0.615552	0.364115	1.69054	0.0909244	0.999711	CASS4
ENSG00000087842	1.96259	0.541505	2.86531	0.188986	0.850103	0.999711	PIR
ENSG00000087884	59.661	-0.819956	0.664085	-1.23472	0.216936	0.999711	AAMDC
ENSG00000087903	459.653	-0.709343	0.457239	-1.55136	0.120815	0.999711	RFX2
ENSG00000087995	187.526	0.0544452	0.463684	0.117419	0.906528	0.999711	METTL2A
ENSG00000088035	192.938	0.396333	0.471879	0.839904	0.400962	0.999711	ALG6
ENSG00000088038	1737	0.0181146	0.344185	0.0526302	0.958027	0.999711	CNOT3
ENSG00000088053	57.8311	-0.346056	0.626142	-0.55268	0.580482	0.999711	GP6
ENSG00000088179	890.852	0.052865	0.330478	0.159965	0.872909	0.999711	PTPN4
ENSG00000088205	1289.34	-0.101752	0.323202	-0.314826	0.752894	0.999711	DDX18
ENSG00000088247	1862.44	-0.195514	0.325128	-0.601346	0.54761	0.999711	KHSRP
ENSG00000088256	77.6516	-0.56308	0.570854	-0.986383	0.323945	0.999711	GNA11
ENSG00000088280	15.6758	-0.580454	1.08548	-0.534746	0.592825	0.999711	ASAP3
ENSG00000088298	888.807	-0.305641	0.345317	-0.885105	0.3761	0.999711	EDEM2
ENSG00000088305	15.0102	0.332691	1.10242	0.301783	0.762817	0.999711	DNMT3B
ENSG00000088325	47.3154	-0.536722	0.702825	-0.763664	0.445067	0.999711	TPX2
ENSG00000088356	206.36	-0.333256	0.457315	-0.728724	0.46617	0.999711	PDRG1
ENSG00000088367	4.65425	-0.879992	1.84974	-0.475738	0.634261	0.999711	EPB41L1
ENSG00000088387	526.098	0.421945	0.391956	1.07651	0.281698	0.999711	DOCK9
ENSG00000088448	1032.26	-0.0304326	0.337957	-0.0900488	0.928248	0.999711	ANKRD10
ENSG00000088451	155.465	0.381212	0.494473	0.770947	0.440738	0.999711	TGDS
ENSG00000088538	38.7867	0.359123	0.840522	0.427261	0.669189	0.999711	DOCK3
ENSG00000088543	112.463	-0.451834	0.507252	-0.890749	0.373064	0.999711	C3orf18
ENSG00000088682	347.367	-0.103764	0.385238	-0.269351	0.78766	0.999711	COQ9
ENSG00000088726	137.983	-0.691614	0.49863	-1.38703	0.165433	0.999711	TMEM40
ENSG00000088727	29.0232	0.305446	0.823593	0.37087	0.710735	0.999711	KIF9
ENSG00000088766	281.306	-0.0104005	0.407564	-0.0255187	0.979641	0.999711	CRLS1
ENSG00000088808	243.47	-0.167529	0.436346	-0.383938	0.701025	0.999711	PPP1R13B
ENSG00000088812	403.291	0.509076	0.413516	1.23109	0.218289	0.999711	ATRN
ENSG00000088826	245.405	-0.762199	0.4113	-1.85315	0.0638611	0.999711	SMOX
ENSG00000088827	246.715	-0.919023	0.428286	-2.14582	0.0318875	0.848697	SIGLEC1
ENSG00000088832	5830.32	0.031096	0.299866	0.1037	0.917408	0.999711	FKBP1A
ENSG00000088833	2367.83	-0.181373	0.308625	-0.58768	0.556747	0.999711	NSFL1C
ENSG00000088836	5.80954	-0.650689	1.71549	-0.379303	0.704463	0.999711	SLC4A11
ENSG00000088854	210.028	0.426417	0.456634	0.933825	0.350394	0.999711	DNAAF9
ENSG00000088876	166.795	0.0552031	0.444935	0.12407	0.90126	0.999711	ZNF343
ENSG00000088881	46.4385	-0.787036	0.830277	-0.94792	0.34317	0.999711	EBF4
ENSG00000088882	8.15416	-0.380823	1.43965	-0.264525	0.791375	0.999711	CPXM1
ENSG00000088888	3205.7	0.252388	0.326096	0.77397	0.438949	0.999711	MAVS
ENSG00000088899	57.6906	-0.260336	0.690751	-0.376888	0.706257	0.999711	LZTS3
ENSG00000088930	2248.94	0.297391	0.35027	0.849035	0.395862	0.999711	XRN2
ENSG00000088970	691.424	0.166061	0.33444	0.496535	0.619517	0.999711	KIZ
ENSG00000088986	1470.35	-0.52021	0.401502	-1.29566	0.195093	0.999711	DYNLL1
ENSG00000088992	1811.75	-0.239091	0.370715	-0.644946	0.518962	0.999711	TESC
ENSG00000089006	1113.55	-0.035221	0.326737	-0.107796	0.914157	0.999711	SNX5
ENSG00000089009	22892.7	-0.484402	0.36543	-1.32556	0.184984	0.999711	RPL6
ENSG00000089012	469.628	-0.500437	0.403384	-1.24059	0.214755	0.999711	SIRPG
ENSG00000089022	602.92	0.45948	0.347944	1.32056	0.186649	0.999711	MAPKAPK5
ENSG00000089041	644.769	0.166775	0.370841	0.449722	0.652911	0.999711	P2RX7
ENSG00000089048	584.23	-0.63149	0.433805	-1.4557	0.145475	0.999711	ESF1
ENSG00000089050	138.044	0.246319	0.465696	0.528926	0.596857	0.999711	RBBP9
ENSG00000089053	1813.05	-0.0889743	0.312122	-0.285062	0.775596	0.999711	ANAPC5
ENSG00000089057	856.998	0.934352	0.431264	2.16654	0.0302698	0.848697	SLC23A2
ENSG00000089060	1072.03	0.0378995	0.32537	0.116481	0.907271	0.999711	SLC8B1
ENSG00000089063	918.455	0.0793584	0.348322	0.22783	0.819778	0.999711	TMEM230
ENSG00000089091	46.7033	0.197196	0.685291	0.287755	0.773534	0.999711	DZANK1
ENSG00000089094	769.816	0.101302	0.339084	0.298751	0.76513	0.999711	KDM2B
ENSG00000089123	71.7323	0.364787	0.578442	0.630638	0.528278	0.999711	TASP1
ENSG00000089127	1690.29	-0.776659	0.329144	-2.35964	0.0182929	0.699777	OAS1
ENSG00000089154	1431.38	-0.0499493	0.358934	-0.13916	0.889323	0.999711	GCN1
ENSG00000089157	14424.3	-0.555007	0.371349	-1.49457	0.135027	0.999711	RPLP0
ENSG00000089159	10125.2	-0.136359	0.326476	-0.41767	0.676188	0.999711	PXN
ENSG00000089163	18.2919	0.067885	1.07036	0.0634227	0.94943	0.999711	SIRT4
ENSG00000089169	189.597	1.04399	0.489276	2.13375	0.032863	0.856577	RPH3A
ENSG00000089177	128.156	0.95684	0.496283	1.92801	0.0538534	0.969045	KIF16B
ENSG00000089195	321.389	0.262872	0.401667	0.654451	0.512821	0.999711	TRMT6
ENSG00000089220	1066.98	-0.550298	0.375883	-1.46401	0.14319	0.999711	PEBP1
ENSG00000089234	605.546	0.18823	0.353014	0.533208	0.593889	0.999711	BRAP
ENSG00000089248	2992.14	-0.563777	0.3631	-1.55268	0.120501	0.999711	ERP29
ENSG00000089280	4682.48	0.0426924	0.315873	0.135157	0.892488	0.999711	FUS
ENSG00000089289	1363.19	-0.464821	0.336976	-1.37939	0.167775	0.999711	IGBP1
ENSG00000089327	4215.42	-0.591253	0.326389	-1.8115	0.0700637	0.999711	FXYD5
ENSG00000089335	524.785	0.482089	0.375675	1.28326	0.1994	0.999711	ZNF302
ENSG00000089351	2017.69	-0.111476	0.308042	-0.361885	0.717438	0.999711	GRAMD1A
ENSG00000089472	14.0458	-3.48122	1.30749	-2.66252	0.00775572	0.570398	HEPH
ENSG00000089486	548.712	-0.22064	0.371113	-0.594536	0.552154	0.999711	CDIP1
ENSG00000089505	89.4545	0.584558	2.87111	0.2036	0.838666	0.999711	CMTM1
ENSG00000089558	2.07918	1.02062	2.97505	0.343059	0.731554	0.999711	KCNH4
ENSG00000089597	2932.82	-0.108154	0.323236	-0.334598	0.737928	0.999711	GANAB
ENSG00000089639	5452.57	0.335623	0.40634	0.825966	0.408824	0.999711	GMIP
ENSG00000089682	450.882	0.0775773	0.39652	0.195645	0.844888	0.999711	RBM41
ENSG00000089685	23.6931	-0.382769	0.99075	-0.386343	0.699243	0.999711	BIRC5
ENSG00000089692	85.4535	-0.388065	0.566461	-0.685069	0.4933	0.999711	LAG3
ENSG00000089693	2054.68	0.00950621	0.307988	0.0308656	0.975377	0.999711	MLF2
ENSG00000089723	10.0214	0.516133	1.30486	0.395546	0.69244	0.999711	OTUB2
ENSG00000089737	2603.43	-0.353715	0.316071	-1.1191	0.263098	0.999711	DDX24
ENSG00000089775	571.111	0.467242	0.359413	1.30001	0.193596	0.999711	ZBTB25
ENSG00000089818	745.589	0.350409	0.337073	1.03956	0.298543	0.999711	NECAP1
ENSG00000089820	5667.91	-0.281273	0.297454	-0.945602	0.344352	0.999711	ARHGAP4
ENSG00000089847	30.5881	0.55008	0.882741	0.62315	0.533186	0.999711	ANKRD24
ENSG00000089876	187.907	-0.0591123	0.431249	-0.137072	0.890974	0.999711	DHX32
ENSG00000089902	1394.32	0.781802	0.411602	1.89941	0.0575104	0.985777	RCOR1
ENSG00000089916	928.191	0.64053	0.394139	1.62514	0.104133	0.999711	GPATCH2L
ENSG00000090006	413.152	-0.549483	0.390445	-1.40732	0.159331	0.999711	LTBP4
ENSG00000090013	2314.33	-0.180923	0.414869	-0.436097	0.662767	0.999711	BLVRB
ENSG00000090020	877.576	0.140539	0.377711	0.37208	0.709833	0.999711	SLC9A1
ENSG00000090054	805.128	0.510461	0.361775	1.41099	0.158247	0.999711	SPTLC1
ENSG00000090060	3432.74	0.569379	0.34294	1.66029	0.0968566	0.999711	PAPOLA
ENSG00000090061	1737.95	0.130569	0.320391	0.407531	0.683618	0.999711	CCNK
ENSG00000090097	116.438	-0.319641	0.498404	-0.641329	0.521309	0.999711	PCBP4
ENSG00000090104	45.2806	-0.216207	0.733492	-0.294764	0.768174	0.999711	RGS1
ENSG00000090238	10272.4	-0.123365	0.305073	-0.404377	0.685935	0.999711	YPEL3
ENSG00000090263	298.572	-0.310901	0.458699	-0.677788	0.497906	0.999711	MRPS33
ENSG00000090266	504.87	-0.607351	0.41677	-1.45728	0.145039	0.999711	NDUFB2
ENSG00000090273	1173.41	-0.468087	0.346399	-1.35129	0.176602	0.999711	NUDC
ENSG00000090316	1795.8	-0.17558	0.34978	-0.501972	0.615687	0.999711	MAEA
ENSG00000090339	919.374	0.129305	0.372709	0.346932	0.728643	0.999711	ICAM1
ENSG00000090372	1652.63	0.0459739	0.354625	0.129641	0.896851	0.999711	STRN4
ENSG00000090376	2326.04	0.823228	0.477049	1.72567	0.0844071	0.999711	IRAK3
ENSG00000090382	69018.7	0.599965	0.345476	1.73663	0.0824519	0.999711	LYZ
ENSG00000090432	360.014	-0.153213	0.383261	-0.399763	0.689331	0.999711	MUL1
ENSG00000090447	192.492	-0.302302	0.441959	-0.684005	0.493972	0.999711	TFAP4
ENSG00000090470	592.367	-0.399992	0.400738	-0.99814	0.318212	0.999711	PDCD7
ENSG00000090487	1945.44	0.26797	0.315427	0.849548	0.395576	0.999711	SPG21
ENSG00000090520	682.165	-0.147466	0.348322	-0.423361	0.672032	0.999711	DNAJB11
ENSG00000090530	15.638	0.166367	1.11337	0.149426	0.881217	0.999711	P3H2
ENSG00000090554	769.777	-0.743051	0.388834	-1.91097	0.0560081	0.979561	FLT3LG
ENSG00000090565	339.629	-0.160578	0.380458	-0.422065	0.672978	0.999711	RAB11FIP3
ENSG00000090581	682.352	-0.206535	0.341344	-0.605064	0.545136	0.999711	GNPTG
ENSG00000090612	245.725	0.293382	0.403972	0.726244	0.467689	0.999711	ZNF268
ENSG00000090615	1394.25	-0.0129952	0.315278	-0.0412183	0.967122	0.999711	GOLGA3
ENSG00000090621	1841.64	-0.156006	0.321085	-0.485872	0.627058	0.999711	PABPC4
ENSG00000090659	25.2578	0.186282	0.946786	0.196752	0.844021	0.999711	CD209
ENSG00000090661	324.702	-0.795411	0.385747	-2.062	0.0392077	0.90937	CERS4
ENSG00000090674	453.922	-0.257285	0.375081	-0.685944	0.492748	0.999711	MCOLN1
ENSG00000090686	1846.82	0.407327	0.342065	1.19079	0.233736	0.999711	USP48
ENSG00000090776	78.1685	0.237792	0.580442	0.409674	0.682045	0.999711	EFNB1
ENSG00000090857	2007.88	-0.152117	0.370894	-0.410135	0.681707	0.999711	PDPR
ENSG00000090861	728.741	-0.159154	0.348065	-0.457254	0.647488	0.999711	AARS1
ENSG00000090863	3224.47	0.22237	0.328782	0.676345	0.498822	0.999711	GLG1
ENSG00000090889	8.6482	-0.278274	1.43311	-0.194175	0.846039	0.999711	KIF4A
ENSG00000090905	1601.43	0.0928386	0.314241	0.295438	0.76766	0.999711	TNRC6A
ENSG00000090924	642.362	0.107448	0.348652	0.308179	0.757946	0.999711	PLEKHG2
ENSG00000090971	32.4182	-0.333429	0.832075	-0.40072	0.688626	0.999711	NAT14
ENSG00000090975	458.39	-0.255378	0.395558	-0.645615	0.518529	0.999711	PITPNM2
ENSG00000090989	860.492	0.623642	0.370412	1.68364	0.0922505	0.999711	EXOC1
ENSG00000091009	551.233	0.605984	0.379326	1.59753	0.110148	0.999711	RBM27
ENSG00000091010	1.72325	0.879611	3.26573	0.269346	0.787664	0.999711	POU4F3
ENSG00000091039	1552.32	1.63184	0.483843	3.37267	0.000744427	0.222579	OSBPL8
ENSG00000091073	647.772	0.188738	0.387879	0.486592	0.626548	0.999711	DTX2
ENSG00000091106	895.388	-0.149957	0.355132	-0.422258	0.672837	0.999711	NLRC4
ENSG00000091127	62.0531	0.390176	0.614246	0.635212	0.52529	0.999711	PUS7
ENSG00000091129	38.4366	1.58465	0.903967	1.753	0.0796023	0.999711	NRCAM
ENSG00000091137	2.18619	1.89147	2.76067	0.685148	0.49325	0.999711	SLC26A4
ENSG00000091140	741.041	0.583057	0.335731	1.73668	0.0824437	0.999711	DLD
ENSG00000091157	345.616	0.749151	0.447081	1.67565	0.0938072	0.999711	WDR7
ENSG00000091164	801.376	0.0436585	0.347158	0.12576	0.899922	0.999711	TXNL1
ENSG00000091181	420.68	0.587865	1.27903	0.459618	0.645791	0.999711	IL5RA
ENSG00000091262	81.145	0.462975	0.609703	0.759345	0.447646	0.999711	ABCC6
ENSG00000091317	4409.91	0.376463	0.344929	1.09142	0.275087	0.999711	CMTM6
ENSG00000091409	836.357	0.761895	0.330334	2.30644	0.021086	0.7381	ITGA6
ENSG00000091428	2.80323	3.18555	3.39021	0.939633	0.347406	0.999711	RAPGEF4
ENSG00000091436	307.002	0.109042	0.401289	0.27173	0.785829	0.999711	MAP3K20
ENSG00000091483	490.294	-0.0742118	0.374636	-0.19809	0.842975	0.999711	FH
ENSG00000091490	1038.9	0.00566211	0.320939	0.0176423	0.985924	0.999711	SEL1L3
ENSG00000091513	134.34	-1.08807	0.606802	-1.79313	0.072952	0.999711	TF
ENSG00000091527	3911.17	0.232699	0.311836	0.746223	0.455533	0.999711	CDV3
ENSG00000091536	12.0758	-0.218332	1.21058	-0.180354	0.856875	0.999711	MYO15A
ENSG00000091542	1248.73	-0.147798	0.320594	-0.461012	0.64479	0.999711	ALKBH5
ENSG00000091592	12924.8	0.207758	0.349656	0.594178	0.552393	0.999711	NLRP1
ENSG00000091622	14.0796	1.08438	1.18919	0.911866	0.361839	0.999711	PITPNM3
ENSG00000091640	651.281	-0.329117	0.380063	-0.865953	0.386516	0.999711	SPAG7
ENSG00000091651	22.7943	-0.678127	1.02992	-0.658426	0.510265	0.999711	ORC6
ENSG00000091732	177.8	-0.316549	0.465673	-0.679768	0.496652	0.999711	ZC3HC1
ENSG00000091831	17.7116	0.439042	1.04371	0.420656	0.674006	0.999711	ESR1
ENSG00000091844	3.5051	-0.361313	2.38198	-0.151686	0.879435	0.999711	RGS17
ENSG00000091879	1.1983	-17.2857	4.17778	-4.13755	3.51039e-05	0.0167786	ANGPT2
ENSG00000091947	218.027	-0.373849	0.4532	-0.824909	0.409423	0.999711	TMEM101
ENSG00000091972	93.8548	0.178252	0.561716	0.317335	0.750989	0.999711	CD200
ENSG00000091986	0.986876	2.6368	4.01559	0.65664	0.511412	0.999711	CCDC80
ENSG00000092010	4645.16	-0.472041	0.319693	-1.47654	0.139798	0.999711	PSME1
ENSG00000092020	984.173	5.73456e-05	0.379207	0.000151225	0.999879	0.999945	PPP2R3C
ENSG00000092036	811.822	-0.188963	0.354905	-0.532432	0.594427	0.999711	HAUS4
ENSG00000092051	14.5601	-0.967347	1.15919	-0.834506	0.403996	0.999711	JPH4
ENSG00000092067	101.212	0.387171	0.606925	0.637923	0.523524	0.999711	CEBPE
ENSG00000092068	52.5863	-0.0954313	0.801508	-0.119065	0.905224	0.999711	SLC7A8
ENSG00000092094	655.385	-0.48832	0.375155	-1.30165	0.193037	0.999711	OSGEP
ENSG00000092096	44.6128	-1.56134	0.778821	-2.00475	0.0449903	0.943372	SLC22A17
ENSG00000092098	1116.05	-0.0713802	0.32417	-0.220194	0.82572	0.999711	RNF31
ENSG00000092108	788.856	0.105225	0.328845	0.319984	0.74898	0.999711	SCFD1
ENSG00000092140	157.36	0.832114	0.512658	1.62314	0.10456	0.999711	G2E3
ENSG00000092148	1325.06	0.846985	0.357587	2.36861	0.0178551	0.699777	HECTD1
ENSG00000092199	8970.95	-0.121594	0.30809	-0.394672	0.693085	0.999711	HNRNPC
ENSG00000092200	302.787	0.83218	0.430198	1.93441	0.0530626	0.96685	RPGRIP1
ENSG00000092201	2090.39	0.08238	0.33123	0.248709	0.803586	0.999711	SUPT16H
ENSG00000092203	1677.33	0.13748	0.320443	0.429031	0.6679	0.999711	TOX4
ENSG00000092208	87.005	-0.168015	0.58862	-0.28544	0.775307	0.999711	GEMIN2
ENSG00000092295	52.5722	0.61206	0.678621	0.901917	0.367101	0.999711	TGM1
ENSG00000092330	1580.18	-0.0158742	0.319059	-0.0497532	0.960319	0.999711	TINF2
ENSG00000092345	2.38293	-0.0819411	3.03813	-0.0269709	0.978483	0.999711	DAZL
ENSG00000092421	6.45346	0.41261	1.6285	0.253368	0.799984	0.999711	SEMA6A
ENSG00000092439	683.343	0.969582	0.382934	2.53199	0.0113419	0.62609	TRPM7
ENSG00000092445	3.31329	-0.963328	2.36951	-0.406551	0.684338	0.999711	TYRO3
ENSG00000092470	131.041	0.00801758	0.477338	0.0167964	0.986599	0.999711	WDR76
ENSG00000092529	680.002	0.104798	0.389886	0.26879	0.788091	0.999711	CAPN3
ENSG00000092531	2814.65	0.752404	0.340553	2.20936	0.0271495	0.812627	SNAP23
ENSG00000092621	47.2604	-0.221063	0.750818	-0.294429	0.76843	0.999711	PHGDH
ENSG00000092758	115.459	0.44321	2.59773	0.170614	0.864527	0.999711	COL9A3
ENSG00000092820	2885.15	-0.0804404	0.308634	-0.260634	0.794375	0.999711	EZR
ENSG00000092841	15672.6	-0.358749	0.335288	-1.06997	0.284632	0.999711	MYL6
ENSG00000092847	1741.24	0.39431	0.375162	1.05104	0.293241	0.999711	AGO1
ENSG00000092850	3.36119	-0.717141	2.19205	-0.327156	0.74355	0.999711	TEKT2
ENSG00000092853	79.5152	-0.145855	0.614201	-0.23747	0.812292	0.999711	CLSPN
ENSG00000092871	1884.82	0.476887	0.324742	1.46851	0.141966	0.999711	RFFL
ENSG00000092929	3543.21	-0.143573	0.333204	-0.430887	0.66655	0.999711	UNC13D
ENSG00000092931	285.169	0.0207338	0.398556	0.0520223	0.958511	0.999711	MFSD11
ENSG00000092964	1013.9	0.273067	0.356109	0.766806	0.443197	0.999711	DPYSL2
ENSG00000092969	2.47477	0.336723	2.43495	0.138288	0.890013	0.999711	TGFB2
ENSG00000092978	127.128	0.385668	0.476695	0.809044	0.41849	0.999711	GPATCH2
ENSG00000093000	3233.91	0.798203	0.353256	2.25956	0.0238483	0.776085	NUP50
ENSG00000093009	10.4854	0.0179185	1.33267	0.0134456	0.989272	0.999945	CDC45
ENSG00000093010	509.039	-0.167662	0.351766	-0.476628	0.633627	0.999711	COMT
ENSG00000093072	5261.8	0.0792817	0.360701	0.219799	0.826028	0.999711	ADA2
ENSG00000093144	911.369	0.394184	0.338942	1.16298	0.244836	0.999711	ECHDC1
ENSG00000093167	805.621	0.322516	0.341794	0.943598	0.345375	0.999711	LRRFIP2
ENSG00000093183	520.99	0.117317	0.358191	0.327525	0.743271	0.999711	SEC22C
ENSG00000093217	17.3461	0.6699	1.02846	0.651365	0.514811	0.999711	XYLB
ENSG00000094631	983.699	-0.130691	0.328583	-0.397742	0.690821	0.999711	HDAC6
ENSG00000094755	4.34836	-0.424981	1.98296	-0.214316	0.8303	0.999711	GABRP
ENSG00000094804	20.8309	-0.00650534	0.967706	-0.00672244	0.994636	0.999945	CDC6
ENSG00000094841	120.108	0.290361	0.488992	0.593796	0.552648	0.999711	UPRT
ENSG00000094880	388.17	0.241064	0.3661	0.658464	0.51024	0.999711	CDC23
ENSG00000094914	689.388	-0.334101	0.350511	-0.953182	0.340498	0.999711	AAAS
ENSG00000094916	1011.87	0.408022	0.368757	1.10648	0.268519	0.999711	CBX5
ENSG00000094975	453.907	0.73367	0.375931	1.95161	0.0509847	0.960691	SUCO
ENSG00000095002	310.158	0.240105	0.387885	0.619011	0.535909	0.999711	MSH2
ENSG00000095015	1803.51	1.47744	0.44863	3.29323	0.000990426	0.240242	MAP3K1
ENSG00000095059	685.543	-0.500596	0.343596	-1.45693	0.145135	0.999711	DHPS
ENSG00000095066	208.609	-0.494609	0.422793	-1.16986	0.242057	0.999711	HOOK2
ENSG00000095139	2313.59	0.234296	0.338947	0.691246	0.489411	0.999711	ARCN1
ENSG00000095209	46.737	0.657875	0.699607	0.940349	0.347039	0.999711	TMEM38B
ENSG00000095261	507.398	0.314115	0.367057	0.855765	0.392128	0.999711	PSMD5
ENSG00000095303	1171.01	-0.0768642	0.353778	-0.217267	0.828	0.999711	PTGS1
ENSG00000095319	725.491	0.0293626	0.417264	0.0703694	0.9439	0.999711	NUP188
ENSG00000095321	238.439	-0.76258	0.443305	-1.72021	0.0853934	0.999711	CRAT
ENSG00000095370	1887.49	0.0190759	0.31819	0.0599513	0.952194	0.999711	SH2D3C
ENSG00000095380	475.433	-0.498371	0.373966	-1.33266	0.182643	0.999711	NANS
ENSG00000095383	480.274	0.0621236	0.388583	0.159872	0.872982	0.999711	TBC1D2
ENSG00000095397	86.0812	-0.77542	0.611278	-1.26852	0.204611	0.999711	WHRN
ENSG00000095485	996.226	-0.0108308	0.333493	-0.0324768	0.974092	0.999711	CWF19L1
ENSG00000095539	8.90413	-1.2859	1.39407	-0.92241	0.356315	0.999711	SEMA4G
ENSG00000095564	1513.59	1.17652	0.415116	2.8342	0.0045941	0.456278	BTAF1
ENSG00000095574	329.679	0.922899	0.430277	2.14489	0.0319614	0.848697	IKZF5
ENSG00000095585	410.881	-0.289184	0.387588	-0.746112	0.4556	0.999711	BLNK
ENSG00000095587	1.58514	0.628045	3.4409	0.182524	0.855172	0.999711	TLL2
ENSG00000095627	3.68228	2.34363	2.16288	1.08357	0.278557	0.999711	TDRD1
ENSG00000095637	15.1718	1.16243	1.15912	1.00286	0.315929	0.999711	SORBS1
ENSG00000095739	4.20599	-0.769969	1.94239	-0.396403	0.691807	0.999711	BAMBI
ENSG00000095777	1.25539	0.413682	4.48747	0.0921861	0.92655	0.999711	MYO3A
ENSG00000095787	4052.14	0.367128	0.32363	1.13441	0.256624	0.999711	WAC
ENSG00000095794	125.368	-0.258221	0.498061	-0.518453	0.604142	0.999711	CREM
ENSG00000095906	271.782	-0.556055	0.41566	-1.33776	0.180974	0.999711	NUBP2
ENSG00000095917	0.752749	-5.74063	4.43275	-1.29505	0.195303	0.999711	TPSD1
ENSG00000095932	73.817	0.411587	0.716988	0.57405	0.565934	0.999711	SMIM24
ENSG00000095951	463.79	0.762349	0.457376	1.66679	0.0955565	0.999711	HIVEP1
ENSG00000096006	125.254	0.93604	0.589138	1.58883	0.112099	0.999711	CRISP3
ENSG00000096060	3167.11	0.12288	0.420495	0.292228	0.770113	0.999711	FKBP5
ENSG00000096063	1822.45	0.23976	0.418578	0.572796	0.566783	0.999711	SRPK1
ENSG00000096070	862.789	0.624594	0.437166	1.42873	0.153081	0.999711	BRPF3
ENSG00000096080	233.753	-0.581854	0.443617	-1.31161	0.189651	0.999711	MRPS18A
ENSG00000096092	36.9425	-0.0617063	0.780673	-0.0790424	0.936999	0.999711	TMEM14A
ENSG00000096093	229.071	0.323053	0.41643	0.775769	0.437886	0.999711	EFHC1
ENSG00000096384	6782.38	-0.390742	0.311865	-1.25292	0.210235	0.999711	HSP90AB1
ENSG00000096401	973.752	0.232398	0.326981	0.710738	0.477247	0.999711	CDC5L
ENSG00000096433	1173	-0.0791859	0.395547	-0.200193	0.841329	0.999711	ITPR3
ENSG00000096654	168.097	0.421152	0.439484	0.958288	0.337918	0.999711	ZNF184
ENSG00000096696	31.9726	0.659803	4.21594	0.156502	0.875637	0.999711	DSP
ENSG00000096717	399.704	0.659018	0.375835	1.75348	0.07952	0.999711	SIRT1
ENSG00000096746	3755.38	0.016756	0.328924	0.0509417	0.959372	0.999711	HNRNPH3
ENSG00000096872	103.503	0.290954	0.522651	0.556688	0.57774	0.999711	IFT74
ENSG00000096968	1050.46	1.17255	0.427918	2.74012	0.00614168	0.513303	JAK2
ENSG00000096996	568.349	-0.304976	0.363689	-0.838563	0.401714	0.999711	IL12RB1
ENSG00000097007	399.812	0.171455	0.428805	0.399844	0.689272	0.999711	ABL1
ENSG00000097021	65.3474	-0.587425	0.619904	-0.947607	0.343329	0.999711	ACOT7
ENSG00000097033	2598.3	0.204198	0.355698	0.574077	0.565915	0.999711	SH3GLB1
ENSG00000097046	130.808	0.128859	0.512696	0.251337	0.801554	0.999711	CDC7
ENSG00000097096	4.886	0.518094	1.8482	0.280324	0.779229	0.999711	SYDE2
ENSG00000099139	164.212	0.110978	0.455106	0.24385	0.807347	0.999711	PCSK5
ENSG00000099194	111.908	0.132759	0.523981	0.253366	0.799985	0.999711	SCD
ENSG00000099203	157.754	-0.240271	0.472933	-0.508045	0.611422	0.999711	TMED1
ENSG00000099204	2663.96	0.309002	0.310203	0.99613	0.319187	0.999711	ABLIM1
ENSG00000099219	339.801	0.306316	0.407758	0.751221	0.45252	0.999711	ERMP1
ENSG00000099246	1400.41	0.476668	0.37308	1.27766	0.20137	0.999711	RAB18
ENSG00000099250	46.3919	-0.770638	0.844647	-0.912379	0.361569	0.999711	NRP1
ENSG00000099256	14.2296	0.403499	1.13838	0.35445	0.723001	0.999711	PRTFDC1
ENSG00000099282	23.7317	-1.93613	0.986082	-1.96346	0.0495927	0.960691	TSPAN15
ENSG00000099284	67.1837	-0.177029	0.630027	-0.280986	0.778721	0.999711	MACROH2A2
ENSG00000099290	1589.18	0.0908803	0.322303	0.281972	0.777965	0.999711	WASHC2A
ENSG00000099308	4096.6	0.0255051	0.369997	0.0689331	0.945043	0.999711	MAST3
ENSG00000099326	207.254	-0.141416	0.430252	-0.32868	0.742397	0.999711	MZF1
ENSG00000099330	212.176	-0.298191	0.440388	-0.677109	0.498337	0.999711	OCEL1
ENSG00000099331	7777.2	0.373063	0.391061	0.953977	0.340095	0.999711	MYO9B
ENSG00000099337	1306.02	-0.349946	0.343512	-1.01873	0.308331	0.999711	KCNK6
ENSG00000099338	28.6441	-0.310116	0.835163	-0.371324	0.710396	0.999711	CATSPERG
ENSG00000099341	1261.09	-0.431885	0.331237	-1.30385	0.192283	0.999711	PSMD8
ENSG00000099364	250.527	-0.486987	0.407585	-1.19481	0.23216	0.999711	FBXL19
ENSG00000099365	29.576	0.176849	0.827955	0.213597	0.830862	0.999711	STX1B
ENSG00000099377	45.0644	-0.381111	0.778717	-0.489408	0.624553	0.999711	HSD3B7
ENSG00000099381	656.872	0.11941	0.406519	0.293738	0.768958	0.999711	SETD1A
ENSG00000099385	379.223	-0.428413	0.432265	-0.99109	0.321642	0.999711	BCL7C
ENSG00000099622	7761.52	0.082255	0.302538	0.271883	0.785712	0.999711	CIRBP
ENSG00000099624	399.211	-0.723256	0.413149	-1.75059	0.0800157	0.999711	ATP5F1D
ENSG00000099625	1.89392	-30	3.60263	-8.32725	8.27385e-17	4.21829e-13	CBARP
ENSG00000099783	3028.7	-0.17196	0.315108	-0.545718	0.58526	0.999711	HNRNPM
ENSG00000099785	922.5	-0.533238	0.364778	-1.46182	0.143792	0.999711	MARCHF2
ENSG00000099795	269.703	-0.672118	0.44984	-1.49413	0.135142	0.999711	NDUFB7
ENSG00000099797	653.893	-0.477369	0.367769	-1.29801	0.194283	0.999711	TECR
ENSG00000099800	229.227	-0.573814	0.438944	-1.30726	0.191124	0.999711	TIMM13
ENSG00000099804	2036.35	-0.353267	0.372579	-0.948165	0.343045	0.999711	CDC34
ENSG00000099810	253.434	0.22877	0.396161	0.577467	0.563624	0.999711	MTAP
ENSG00000099814	27.9583	-0.656912	0.865486	-0.75901	0.447847	0.999711	CEP170B
ENSG00000099817	972.068	-0.220866	0.338989	-0.651545	0.514695	0.999711	POLR2E
ENSG00000099821	525.71	-0.510536	0.36568	-1.39613	0.162676	0.999711	POLRMT
ENSG00000099822	41.0905	-0.607455	0.723392	-0.839732	0.401059	0.999711	HCN2
ENSG00000099834	8.35128	-0.689527	1.42603	-0.483529	0.62872	0.999711	CDHR5
ENSG00000099840	69.4808	-0.606155	0.584335	-1.03734	0.299577	0.999711	IZUMO4
ENSG00000099849	244.841	-0.70888	0.426101	-1.66364	0.0961841	0.999711	RASSF7
ENSG00000099860	1020.54	-0.378371	0.338919	-1.1164	0.264249	0.999711	GADD45B
ENSG00000099864	4.01179	0.36558	1.96635	0.185918	0.852509	0.999711	PALM
ENSG00000099866	27.2293	-0.136874	0.997646	-0.137197	0.890875	0.999711	MADCAM1
ENSG00000099875	5323.26	-0.171401	0.309104	-0.55451	0.57923	0.999711	MKNK2
ENSG00000099889	57.6611	0.136419	0.727866	0.187424	0.851328	0.999711	ARVCF
ENSG00000099899	567.128	-0.300984	0.374956	-0.802719	0.422137	0.999711	TRMT2A
ENSG00000099901	624.588	-0.387538	0.38093	-1.01735	0.308988	0.999711	RANBP1
ENSG00000099904	406.091	-0.105815	0.37622	-0.281259	0.778511	0.999711	ZDHHC8
ENSG00000099910	404.614	0.032129	0.36059	0.0891012	0.929001	0.999711	KLHL22
ENSG00000099917	2020.67	-0.347391	0.314147	-1.10582	0.268803	0.999711	MED15
ENSG00000099940	1015.1	-0.0958563	0.324147	-0.295718	0.767445	0.999711	SNAP29
ENSG00000099942	1692.11	0.336593	0.335963	1.00187	0.316404	0.999711	CRKL
ENSG00000099949	870.561	0.0630057	0.357624	0.176178	0.860154	0.999711	LZTR1
ENSG00000099953	17.085	-0.390474	1.04359	-0.374164	0.708282	0.999711	MMP11
ENSG00000099954	10.9542	0.646581	1.26707	0.510297	0.609843	0.999711	CECR2
ENSG00000099956	694.237	-0.332448	0.364811	-0.911287	0.362144	0.999711	SMARCB1
ENSG00000099957	13.912	0.549316	1.19888	0.458192	0.646814	0.999711	P2RX6
ENSG00000099958	147.585	-0.636295	0.516338	-1.23232	0.217829	0.999711	DERL3
ENSG00000099968	765.836	0.278337	0.329858	0.843809	0.398776	0.999711	BCL2L13
ENSG00000099974	23.9718	-0.150283	1.41338	-0.106329	0.915321	0.999711	DDTL
ENSG00000099977	255.249	-0.235797	0.439851	-0.536084	0.591901	0.999711	DDT
ENSG00000099985	72.4299	-1.27362	0.624364	-2.03987	0.0413637	0.920736	OSM
ENSG00000099991	2047	0.0671499	0.356377	0.188424	0.850544	0.999711	CABIN1
ENSG00000099992	613.15	-0.207252	0.351803	-0.589115	0.555784	0.999711	TBC1D10A
ENSG00000099994	15.6997	0.932757	1.12448	0.829503	0.40682	0.999711	SUSD2
ENSG00000099995	4154.83	0.0380863	0.321994	0.118282	0.905844	0.999711	SF3A1
ENSG00000099998	19.323	2.10846	1.02772	2.05159	0.04021	0.911129	GGT5
ENSG00000099999	79.5265	-0.246954	0.558843	-0.441902	0.65856	0.999711	RNF215
ENSG00000100003	26.2243	-0.000173086	0.949616	-0.00018227	0.999855	0.999945	SEC14L2
ENSG00000100014	794.885	0.410514	0.362273	1.13316	0.257146	0.999711	SPECC1L
ENSG00000100023	1132.15	0.0884892	0.329429	0.268614	0.788227	0.999711	PPIL2
ENSG00000100024	78.6632	0.0244717	0.565154	0.0433009	0.965462	0.999711	UPB1
ENSG00000100027	434.189	-0.204416	0.400381	-0.510553	0.609664	0.999711	YPEL1
ENSG00000100028	1156.78	0.0589816	0.339136	0.173917	0.861931	0.999711	SNRPD3
ENSG00000100029	577.648	-0.430083	0.368337	-1.16763	0.242955	0.999711	PES1
ENSG00000100030	4363.12	0.512027	0.346051	1.47963	0.138972	0.999711	MAPK1
ENSG00000100031	262.264	0.175217	0.406676	0.43085	0.666577	0.999711	GGT1
ENSG00000100034	3777.18	-0.0316784	0.334406	-0.0947303	0.924529	0.999711	PPM1F
ENSG00000100036	19.8311	-0.270662	0.971136	-0.278706	0.78047	0.999711	SLC35E4
ENSG00000100038	780.894	-0.0991954	0.358731	-0.276517	0.782151	0.999711	TOP3B
ENSG00000100055	7397.41	-0.24882	0.312902	-0.7952	0.426497	0.999711	CYTH4
ENSG00000100056	430.786	-0.149017	0.362298	-0.411309	0.680846	0.999711	ESS2
ENSG00000100060	1681.86	-0.362348	0.351975	-1.02947	0.303259	0.999711	MFNG
ENSG00000100065	1.39398	-2.34036	4.22798	-0.553541	0.579893	0.999711	CARD10
ENSG00000100075	355.768	-0.228377	0.414449	-0.551039	0.581607	0.999711	SLC25A1
ENSG00000100077	934.655	0.817256	0.380994	2.14506	0.031948	0.848697	GRK3
ENSG00000100079	824.9	-0.236225	0.468896	-0.503789	0.614409	0.999711	LGALS2
ENSG00000100083	806.058	-0.16292	0.338036	-0.481962	0.629833	0.999711	GGA1
ENSG00000100084	770.059	0.223593	0.353268	0.632926	0.526782	0.999711	HIRA
ENSG00000100092	2253.49	-0.0173353	0.342959	-0.0505461	0.959687	0.999711	SH3BP1
ENSG00000100095	31.3217	0.633981	0.827007	0.766597	0.443321	0.999711	SEZ6L
ENSG00000100097	1169.53	-0.62994	0.353371	-1.78266	0.0746415	0.999711	LGALS1
ENSG00000100099	547.019	0.209743	0.366568	0.572179	0.567201	0.999711	HPS4
ENSG00000100100	2690.9	-0.0210029	0.317167	-0.0662202	0.947202	0.999711	PIK3IP1
ENSG00000100104	565.172	-0.129526	0.389416	-0.332616	0.739424	0.999711	SRRD
ENSG00000100105	534.391	-0.101218	0.356083	-0.284255	0.776215	0.999711	PATZ1
ENSG00000100106	1593.83	0.168445	0.359729	0.468256	0.639602	0.999711	TRIOBP
ENSG00000100109	1187.57	-0.0409905	0.335615	-0.122136	0.902792	0.999711	TFIP11
ENSG00000100116	23.4682	0.155635	0.960128	0.162098	0.871229	0.999711	GCAT
ENSG00000100122	1.53065	-0.0613371	3.80332	-0.0161273	0.987133	0.999711	CRYBB1
ENSG00000100124	217.582	-0.547909	0.461841	-1.18636	0.235481	0.999711	ANKRD54
ENSG00000100129	6506.67	-0.260976	0.322533	-0.809146	0.418431	0.999711	EIF3L
ENSG00000100138	1154.63	-0.415436	0.371508	-1.11824	0.263464	0.999711	SNU13
ENSG00000100139	372.382	0.466542	0.418429	1.11498	0.264857	0.999711	MICALL1
ENSG00000100142	363.731	-0.398047	0.403053	-0.987579	0.323359	0.999711	POLR2F
ENSG00000100147	398.735	0.298238	0.420006	0.710081	0.477654	0.999711	CCDC134
ENSG00000100150	408.666	0.331566	0.436863	0.75897	0.44787	0.999711	DEPDC5
ENSG00000100151	224.4	-0.565806	0.408785	-1.38412	0.166323	0.999711	PICK1
ENSG00000100154	36.0899	0.0255954	0.767339	0.033356	0.973391	0.999711	TTC28
ENSG00000100162	7.11697	-0.729109	1.58411	-0.460263	0.645328	0.999711	CENPM
ENSG00000100167	5.66085	0.623107	1.90385	0.327287	0.743451	0.999711	SEPTIN3
ENSG00000100196	0.701684	1.07517	4.37341	0.245842	0.805804	0.999711	KDELR3
ENSG00000100197	79.3375	-0.879781	0.570567	-1.54194	0.123088	0.999711	CYP2D6
ENSG00000100201	19987.9	0.376941	0.341192	1.10478	0.269257	0.999711	DDX17
ENSG00000100206	2.62169	-1.13441	3.04534	-0.372508	0.709514	0.999711	DMC1
ENSG00000100207	1617.15	0.384008	0.383709	1.00078	0.316934	0.999711	TCF20
ENSG00000100209	105.08	-0.317716	0.579245	-0.5485	0.583348	0.999711	HSCB
ENSG00000100211	142.361	-0.456136	0.483467	-0.943469	0.345441	0.999711	CBY1
ENSG00000100216	734.265	-0.197582	0.410185	-0.481691	0.630025	0.999711	TOMM22
ENSG00000100218	11.8577	-0.291953	1.20242	-0.242804	0.808158	0.999711	RSPH14
ENSG00000100219	1957.64	-0.293331	0.353792	-0.829106	0.407044	0.999711	XBP1
ENSG00000100220	825.563	-0.267416	0.340681	-0.784946	0.432485	0.999711	RTCB
ENSG00000100221	806.496	-0.161896	0.35974	-0.450036	0.652685	0.999711	JOSD1
ENSG00000100225	12716.6	-0.0262172	0.366118	-0.0716087	0.942913	0.999711	FBXO7
ENSG00000100226	1437.52	0.10688	0.368347	0.290162	0.771692	0.999711	GTPBP1
ENSG00000100227	1883.24	-0.187292	0.318144	-0.588704	0.55606	0.999711	POLDIP3
ENSG00000100228	59.2582	0.102148	0.630185	0.162091	0.871234	0.999711	RAB36
ENSG00000100234	4.45767	-1.69022	2.22349	-0.760165	0.447156	0.999711	TIMP3
ENSG00000100239	1568.91	0.0188315	0.328812	0.0572714	0.954329	0.999711	PPP6R2
ENSG00000100241	2184.36	-0.178549	0.344122	-0.518853	0.603864	0.999711	SBF1
ENSG00000100242	6100.69	-0.191041	0.307044	-0.622194	0.533815	0.999711	SUN2
ENSG00000100243	1172.93	-0.200642	0.337294	-0.59486	0.551937	0.999711	CYB5R3
ENSG00000100246	133.846	-0.138876	0.474639	-0.292593	0.769833	0.999711	DNAL4
ENSG00000100253	3.76142	0.250368	1.99479	0.125511	0.900119	0.999711	MIOX
ENSG00000100258	1118.17	-0.296358	0.321358	-0.922205	0.356422	0.999711	LMF2
ENSG00000100263	49.7005	-0.550728	0.66523	-0.827877	0.40774	0.999711	RHBDD3
ENSG00000100266	2787.24	0.0752941	0.33888	0.222185	0.82417	0.999711	PACSIN2
ENSG00000100271	98.3549	-0.5828	0.520605	-1.11947	0.262942	0.999711	TTLL1
ENSG00000100276	2.70925	-0.132719	2.52649	-0.0525309	0.958106	0.999711	RASL10A
ENSG00000100280	1279.97	0.0215948	0.343615	0.0628459	0.949889	0.999711	AP1B1
ENSG00000100281	393.762	0.27544	0.370631	0.743166	0.457381	0.999711	HMGXB4
ENSG00000100284	1171.75	-0.389322	0.326017	-1.19418	0.232408	0.999711	TOM1
ENSG00000100285	54.2222	0.153266	0.641105	0.239065	0.811055	0.999711	NEFH
ENSG00000100288	2096.11	-0.36422	0.309401	-1.17718	0.239124	0.999711	CHKB
ENSG00000100290	20.6924	-0.0719009	0.959109	-0.0749664	0.940241	0.999711	BIK
ENSG00000100292	744.299	-0.354607	0.354592	-1.00004	0.31729	0.999711	HMOX1
ENSG00000100294	56.4371	-0.468249	0.646349	-0.724452	0.468789	0.999711	MCAT
ENSG00000100296	1095.03	-0.0708507	0.332374	-0.213166	0.831198	0.999711	THOC5
ENSG00000100297	631.852	-0.235666	0.357899	-0.65847	0.510236	0.999711	MCM5
ENSG00000100298	64.8256	-1.71928	0.628282	-2.73648	0.00621011	0.513303	APOBEC3H
ENSG00000100299	1443.18	-0.255355	0.320092	-0.797753	0.425014	0.999711	ARSA
ENSG00000100300	911.466	-0.533523	0.332064	-1.60669	0.108123	0.999711	TSPO
ENSG00000100304	359.823	0.0892229	0.369166	0.241688	0.809022	0.999711	TTLL12
ENSG00000100307	1733.5	0.0162814	0.325856	0.049965	0.96015	0.999711	CBX7
ENSG00000100311	42.1947	-0.835939	0.756904	-1.10442	0.269412	0.999711	PDGFB
ENSG00000100312	0.879549	-2.9251	4.40395	-0.6642	0.506562	0.999711	ACR
ENSG00000100314	1.74903	-0.097003	3.55213	-0.0273084	0.978214	0.999711	CABP7
ENSG00000100316	35378.6	-0.636948	0.370336	-1.71992	0.0854477	0.999711	RPL3
ENSG00000100319	150.363	-0.293683	0.46213	-0.6355	0.525103	0.999711	ZMAT5
ENSG00000100320	10.5665	-0.133055	1.32699	-0.100268	0.920131	0.999711	RBFOX2
ENSG00000100321	104.889	-0.314458	0.528481	-0.595022	0.551829	0.999711	SYNGR1
ENSG00000100324	482.174	0.101389	0.353131	0.287115	0.774024	0.999711	TAB1
ENSG00000100325	3764.31	-0.246138	0.383975	-0.641026	0.521506	0.999711	ASCC2
ENSG00000100330	3908.76	0.367999	0.387577	0.949485	0.342374	0.999711	MTMR3
ENSG00000100335	693.879	0.145893	0.339257	0.430037	0.667169	0.999711	MIEF1
ENSG00000100336	28.3197	0.551012	0.904841	0.60896	0.542551	0.999711	APOL4
ENSG00000100342	1289.16	-0.461783	0.327343	-1.4107	0.158333	0.999711	APOL1
ENSG00000100345	28868.5	0.251315	0.369455	0.680233	0.496357	0.999711	MYH9
ENSG00000100346	244.545	-0.748706	0.457674	-1.6359	0.101862	0.999711	CACNA1I
ENSG00000100347	470.723	-0.224855	0.358755	-0.626766	0.530813	0.999711	SAMM50
ENSG00000100348	608.581	-0.550832	0.382059	-1.44174	0.149374	0.999711	TXN2
ENSG00000100350	41.197	-0.196606	0.781359	-0.25162	0.801335	0.999711	FOXRED2
ENSG00000100351	2123.72	-0.573389	0.358756	-1.59827	0.109983	0.999711	GRAP2
ENSG00000100353	3931.56	-0.394953	0.333153	-1.1855	0.23582	0.999711	EIF3D
ENSG00000100354	2840.04	0.343187	0.360979	0.950713	0.34175	0.999711	TNRC6B
ENSG00000100359	747.394	-0.344158	0.334187	-1.02984	0.303086	0.999711	SGSM3
ENSG00000100360	129.831	-0.707836	0.491143	-1.4412	0.149528	0.999711	IFT27
ENSG00000100362	22.8655	-1.55139	1.02166	-1.51849	0.12889	0.999711	PVALB
ENSG00000100364	2232.64	-0.0838378	0.309334	-0.271027	0.78637	0.999711	KIAA0930
ENSG00000100365	9385.86	-0.480638	0.339463	-1.41588	0.156811	0.999711	NCF4
ENSG00000100368	7186.83	0.666007	0.374538	1.77821	0.0753691	0.999711	CSF2RB
ENSG00000100372	227.497	-0.0987693	0.422288	-0.233891	0.81507	0.999711	SLC25A17
ENSG00000100373	16.8801	-0.127139	1.04766	-0.121355	0.90341	0.999711	UPK3A
ENSG00000100376	1706.93	0.295751	4.049	0.073043	0.941772	0.999711	FAM118A
ENSG00000100379	152.372	-0.464448	0.46171	-1.00593	0.314449	0.999711	KCTD17
ENSG00000100380	3233.28	-0.194987	0.322567	-0.604485	0.545521	0.999711	ST13
ENSG00000100385	2019	-0.149608	0.463497	-0.32278	0.746862	0.999711	IL2RB
ENSG00000100387	639.271	-0.321162	0.428066	-0.750263	0.453096	0.999711	RBX1
ENSG00000100393	2934.29	0.82186	0.465478	1.76563	0.0774584	0.999711	EP300
ENSG00000100395	656.107	-0.249535	0.354422	-0.704062	0.481394	0.999711	L3MBTL2
ENSG00000100399	1.79652	0.849916	2.90152	0.292921	0.769583	0.999711	CHADL
ENSG00000100401	863.15	-0.40912	0.339585	-1.20477	0.228294	0.999711	RANGAP1
ENSG00000100403	904.128	-0.00153519	0.339613	-0.00452043	0.996393	0.999945	ZC3H7B
ENSG00000100410	416.829	-0.18567	0.402144	-0.4617	0.644297	0.999711	PHF5A
ENSG00000100412	1152.26	-0.239033	0.337601	-0.708034	0.478924	0.999711	ACO2
ENSG00000100413	272.397	-0.0745162	0.418497	-0.178057	0.858678	0.999711	POLR3H
ENSG00000100416	320.013	-0.311086	0.383859	-0.810418	0.4177	0.999711	TRMU
ENSG00000100417	203.554	-0.359066	0.439646	-0.816717	0.41409	0.999711	PMM1
ENSG00000100418	769.499	-0.16232	0.338534	-0.47948	0.631597	0.999711	DESI1
ENSG00000100422	2778.32	0.261867	0.31656	0.827226	0.408109	0.999711	CERK
ENSG00000100425	824.057	0.37955	0.337187	1.12564	0.26032	0.999711	BRD1
[truncated: 13,297 more rows]

## Sheet: Table 5b
DEGs Fibroblasts
	baseMean	log2FoldChange	lfcSE	stat	pvalue	padj	symbol
ENSG00000000003	1421.74	0.129761	0.333599	0.388973	0.697296	0.891132	TSPAN6
ENSG00000000419	1532.6	0.467364	0.30283	1.54332	0.122753	0.507101	DPM1
ENSG00000000457	404.843	0.343325	0.226372	1.51664	0.129357	0.516084	SCYL3
ENSG00000000460	308.608	-0.260026	0.582646	-0.446285	0.655391	0.871021	FIRRM
ENSG00000000971	849.784	0.639097	0.359334	1.77856	0.075312	0.436251	CFH
ENSG00000001036	6024.26	0.111096	0.252458	0.440059	0.659894	0.873083	FUCA2
ENSG00000001084	710.799	0.132811	0.418333	0.317476	0.750883	0.913016	GCLC
ENSG00000001167	1453.76	0.277517	0.293414	0.94582	0.34424	0.703677	NFYA
ENSG00000001460	796.923	-0.247211	0.309475	-0.79881	0.424401	0.750075	STPG1
ENSG00000001461	8515.99	-0.0779027	0.361104	-0.215735	0.829195	0.946168	NIPAL3
ENSG00000001497	1062.67	-0.300485	0.245443	-1.22425	0.220856	0.612271	LAS1L
ENSG00000001561	352.48	1.17417	0.979184	1.19913	0.230476	0.621202	ENPP4
ENSG00000001617	737.074	0.623567	0.776392	0.80316	0.421882	0.74859	SEMA3F
ENSG00000001626	3.05093	2.69333	3.04351	0.884944	0.376187	NA	CFTR
ENSG00000001629	4942.8	0.418172	0.284667	1.46899	0.141836	0.530477	ANKIB1
ENSG00000001630	9431.44	0.462668	0.405364	1.14137	0.253718	0.643075	CYP51A1
ENSG00000001631	1435.31	0.136135	0.250627	0.543177	0.587008	0.840209	KRIT1
ENSG00000002016	279.493	0.511194	0.391824	1.30465	0.192011	0.586273	RAD52
ENSG00000002330	1091.96	-0.784578	0.454095	-1.72778	0.0840274	0.453266	BAD
ENSG00000002549	2367.46	-0.0276343	0.228857	-0.120749	0.90389	0.971293	LAP3
ENSG00000002586	30435.4	-0.26892	0.262623	-1.02398	0.305845	0.675267	CD99
ENSG00000002587	2.57925	-0.158786	4.14351	-0.0383215	0.969431	NA	HS3ST1
ENSG00000002745	1045.07	-1.08475	1.9522	-0.555653	0.578448	0.836256	WNT16
ENSG00000002746	462.123	0.210227	0.81201	0.258897	0.795715	0.933027	HECW1
ENSG00000002822	571.934	-0.472823	0.324717	-1.45611	0.145363	0.534255	MAD1L1
ENSG00000002834	28211.8	-0.243734	0.24185	-1.00779	0.313556	0.680489	LASP1
ENSG00000002919	593.813	-0.273195	0.337006	-0.810652	0.417565	0.746683	SNX11
ENSG00000002933	78.571	-0.55733	1.88099	-0.296297	0.767003	0.919561	TMEM176A
ENSG00000003056	6986.66	0.504304	0.238867	2.11124	0.034752	0.327314	M6PR
ENSG00000003096	8.63365	2.2686	2.15885	1.05083	0.293335	0.67	KLHL13
ENSG00000003137	399.305	-1.68218	0.869522	-1.93461	0.0530383	0.386437	CYP26B1
ENSG00000003147	4.07531	-0.235528	2.87323	-0.0819733	0.934668	NA	ICA1
ENSG00000003249	140.186	-1.91128	0.657766	-2.90571	0.00366417	0.104874	DBNDD1
ENSG00000003393	2666.16	0.656914	0.266308	2.46675	0.0136347	0.215592	ALS2
ENSG00000003400	393.728	-1.06183	0.639435	-1.66058	0.0967982	0.475912	CASP10
ENSG00000003402	4586.31	0.260809	0.308601	0.845133	0.398037	0.735773	CFLAR
ENSG00000003436	3850.38	0.536853	0.440836	1.21781	0.223297	0.613517	TFPI
ENSG00000003509	615.895	0.0661767	0.304391	0.217407	0.827891	0.945679	NDUFAF7
ENSG00000003756	3369.86	0.118505	0.173651	0.682434	0.494965	0.795919	RBM5
ENSG00000003989	1.30181	0.25284	4.08576	0.0618833	0.950656	NA	SLC7A2
ENSG00000004059	3227.05	-0.368949	0.341165	-1.08144	0.279502	0.659548	ARF5
ENSG00000004139	521.956	-0.629747	0.279276	-2.25493	0.0241379	0.280785	SARM1
ENSG00000004142	4071.09	-0.431418	0.26039	-1.65681	0.0975576	0.476447	POLDIP2
ENSG00000004399	6012.35	-0.347555	0.283889	-1.22426	0.220853	0.612271	PLXND1
ENSG00000004455	4342.96	-0.0371531	0.193383	-0.192122	0.847647	0.953796	AK2
ENSG00000004468	1.57224	2.31599	4.01218	0.57724	0.563777	NA	CD38
ENSG00000004478	2560.61	-0.584881	0.252719	-2.31435	0.0206486	0.26254	FKBP4
ENSG00000004487	3428.35	-0.139867	0.262301	-0.533231	0.593874	0.842927	KDM1A
ENSG00000004534	2715.73	0.689809	0.252408	2.73292	0.00627757	0.143466	RBM6
ENSG00000004660	420.034	-0.799875	0.325367	-2.45838	0.0139565	0.21632	CAMKK1
ENSG00000004700	3364.33	0.181218	0.277728	0.652502	0.514077	0.805779	RECQL
ENSG00000004766	1054.17	0.248847	0.401146	0.62034	0.535034	0.815936	VPS50
ENSG00000004776	14410.7	-0.0809705	0.521454	-0.155278	0.876602	0.963794	HSPB6
ENSG00000004777	103.078	-0.239998	0.636776	-0.376895	0.706252	0.894184	ARHGAP33
ENSG00000004779	1218.13	-0.0757198	0.200825	-0.377044	0.706141	0.894184	NDUFAB1
ENSG00000004799	154.927	-0.149758	0.615611	-0.243268	0.807798	0.937988	PDK4
ENSG00000004838	23.054	-0.0741574	0.782588	-0.0947592	0.924506	0.976665	ZMYND10
ENSG00000004846	241.679	1.86272	2.19188	0.849829	0.39542	0.734256	ABCB5
ENSG00000004864	586.511	0.706231	0.255934	2.75943	0.00579027	0.136499	SLC25A13
ENSG00000004866	1078.77	0.165214	0.376445	0.438878	0.66075	0.87376	ST7
ENSG00000004897	5679.03	0.24619	0.253948	0.969453	0.332319	0.6944	CDC27
ENSG00000004961	1467.24	0.232486	0.172841	1.34509	0.178596	0.572181	HCCS
ENSG00000004975	1695.95	-0.22713	0.332125	-0.68387	0.494058	0.795047	DVL2
ENSG00000005007	3113.14	-0.412497	0.277489	-1.48654	0.137137	0.524881	UPF1
ENSG00000005020	3161.72	-0.0667878	0.316229	-0.2112	0.832731	0.948136	SKAP2
ENSG00000005022	5452.8	-0.0395234	0.307949	-0.128344	0.897877	0.968944	SLC25A5
ENSG00000005059	1024	-0.0666451	0.44547	-0.149606	0.881075	0.965151	MCUB
ENSG00000005073	861.995	-0.374774	0.581374	-0.644636	0.519163	0.810089	HOXA11
ENSG00000005075	1866.06	-0.227759	0.180437	-1.26226	0.206855	0.60011	POLR2J
ENSG00000005100	861.833	0.0750392	0.302044	0.248438	0.803795	0.936402	DHX33
ENSG00000005108	139.418	-1.33816	1.2511	-1.06959	0.284805	0.66217	THSD7A
ENSG00000005156	898.993	-0.00213162	0.260508	-0.00818255	0.993471	0.99698	LIG3
ENSG00000005175	1305.6	0.162068	0.393133	0.412247	0.680159	0.883367	RPAP3
ENSG00000005187	5.33005	-0.017163	2.07653	-0.00826522	0.993405	0.99698	ACSM3
ENSG00000005189	318.944	-0.655374	0.555333	-1.18015	0.237942	0.628727	REXO5
ENSG00000005194	1092.83	-0.32009	0.243672	-1.31361	0.188977	0.583727	CIAPIN1
ENSG00000005206	507.956	0.156692	0.401879	0.389899	0.696612	0.89085	SPPL2B
ENSG00000005238	2621.85	-0.37035	0.328744	-1.12656	0.259928	0.647948	ATOSB
ENSG00000005243	4734.18	-0.450612	0.291294	-1.54693	0.121879	0.506138	COPZ2
ENSG00000005249	348.721	-0.414515	0.46052	-0.900101	0.368066	0.716623	PRKAR2B
ENSG00000005302	1198.86	0.0763577	0.196001	0.389578	0.696848	0.89085	MSL3
ENSG00000005339	3980.38	0.238055	0.248989	0.956088	0.339028	0.700531	CREBBP
ENSG00000005379	113.089	0.920183	0.888777	1.03534	0.300512	0.672597	TSPOAP1
ENSG00000005381	2.12298	0.082358	3.67196	0.0224289	0.982106	NA	MPO
ENSG00000005436	524.943	0.0776345	0.473613	0.16392	0.869794	0.96193	GCFC2
ENSG00000005448	272.304	-1.14942	0.557599	-2.06136	0.0392683	0.342664	WDR54
ENSG00000005469	818.975	-0.203712	0.327578	-0.621873	0.534025	0.815644	CROT
ENSG00000005471	232.338	-0.523205	1.33062	-0.393204	0.694169	0.890497	ABCB4
ENSG00000005483	4545.36	0.447137	0.288191	1.55153	0.120775	0.504946	KMT2E
ENSG00000005486	1328.05	-0.483445	0.275501	-1.75479	0.079296	0.445314	RHBDD2
ENSG00000005513	4.47347	0.467352	2.1814	0.214244	0.830356	0.946661	SOX8
ENSG00000005700	3422.95	0.633375	0.220581	2.8714	0.00408663	0.11152	IBTK
ENSG00000005801	521.522	0.19599	0.401694	0.487909	0.625614	0.857483	ZNF195
ENSG00000005810	7331.63	0.798547	0.258186	3.09292	0.00198198	0.0725735	MYCBP2
ENSG00000005812	2042.26	0.356003	0.28111	1.26642	0.205363	0.598082	FBXL3
ENSG00000005882	1465.6	-0.436486	0.246956	-1.76746	0.0771506	0.440238	PDK2
ENSG00000005884	5708.65	-0.663783	0.552798	-1.20077	0.22984	0.620459	ITGA3
ENSG00000005889	1852.6	-0.181137	0.235302	-0.769806	0.441415	0.763533	ZFX
ENSG00000005893	15923.4	0.526825	0.286355	1.83976	0.0658028	0.416839	LAMP2
ENSG00000005961	3.00599	-1.40843	2.33564	-0.603017	0.546497	NA	ITGA2B
ENSG00000006007	5944.34	0.0317003	0.232896	0.136114	0.891731	0.967459	GDE1
ENSG00000006015	289.503	-1.00805	0.342857	-2.94014	0.00328068	0.0976077	REX1BD
ENSG00000006016	142.771	0.702676	1.25727	0.55889	0.576237	0.835451	CRLF1
ENSG00000006025	81.3841	0.550263	0.644603	0.853645	0.393302	0.73269	OSBPL7
ENSG00000006042	3631.84	0.17583	0.218606	0.804324	0.42121	0.74859	TMEM98
ENSG00000006062	303.502	0.143318	0.370477	0.386847	0.698869	0.891902	MAP3K14
ENSG00000006118	135.846	-0.754758	0.918793	-0.821467	0.41138	0.743188	TMEM132A
ENSG00000006125	20261.9	-0.361319	0.216138	-1.6717	0.0945831	0.472381	AP2B1
ENSG00000006128	6.97207	-3.31589	3.23433	-1.02522	0.30526	0.674638	TAC1
ENSG00000006194	947.942	-0.0294188	0.229351	-0.128269	0.897936	0.968944	ZNF263
ENSG00000006282	2766.46	-0.718631	0.387203	-1.85595	0.0634602	0.4108	SPATA20
ENSG00000006283	128.882	-2.20099	1.00476	-2.19056	0.0284837	0.300546	CACNA1G
ENSG00000006327	3685.84	-0.26567	0.251536	-1.05619	0.290881	0.668251	TNFRSF12A
ENSG00000006432	19.5146	1.32358	1.57807	0.838732	0.40162	0.737349	MAP3K9
ENSG00000006451	6756.48	-0.586852	0.465231	-1.26142	0.207157	0.60011	RALA
ENSG00000006453	491.661	1.45831	0.558315	2.61198	0.00900196	0.175292	BAIAP2L1
ENSG00000006459	362.637	0.306413	0.419466	0.730482	0.465095	0.778628	KDM7A
ENSG00000006468	1585.54	-0.923978	0.75981	-1.21606	0.22396	0.614001	ETV1
ENSG00000006530	906.913	-0.0369477	0.210343	-0.175655	0.860565	0.958619	AGK
ENSG00000006534	3312.23	-0.463407	0.464861	-0.996872	0.318827	0.683784	ALDH3B1
ENSG00000006555	2.61166	2.39704	3.36493	0.71236	0.476242	NA	TTC22
ENSG00000006576	2805.83	0.94514	0.342263	2.76145	0.0057546	0.136109	PHTF2
ENSG00000006606	101.402	-0.506584	0.888473	-0.570173	0.56856	0.831062	CCL26
ENSG00000006607	2445.05	0.0164226	0.270329	0.0607502	0.951558	0.984168	FARP2
ENSG00000006625	701.262	0.648327	0.203255	3.18971	0.00142413	0.059717	GGCT
ENSG00000006634	487.246	0.497068	0.374312	1.32795	0.184194	0.577362	DBF4
ENSG00000006638	108.495	-1.21884	0.491197	-2.48136	0.0130882	0.21142	TBXA2R
ENSG00000006652	1434.93	0.392923	0.332986	1.18	0.238001	0.628727	IFRD1
ENSG00000006695	536.565	0.1414	0.268425	0.526775	0.59835	0.845714	COX10
ENSG00000006704	609.58	-0.350899	0.306972	-1.1431	0.252997	0.642207	GTF2IRD1
ENSG00000006712	2850.48	0.0125662	0.19975	0.0629097	0.949838	0.983733	PAF1
ENSG00000006715	4850.92	0.489893	0.293073	1.67157	0.0946092	0.472381	VPS41
ENSG00000006740	70.7057	-0.310712	0.812091	-0.382608	0.702011	0.893142	ARHGAP44
ENSG00000006744	3146.1	-0.433034	0.213578	-2.02752	0.0426096	0.356231	ELAC2
ENSG00000006747	3722.24	0.244222	1.69057	0.144461	0.885136	0.966116	SCIN
ENSG00000006756	1409.36	-0.895014	0.207694	-4.3093	1.63773e-05	0.00273886	ARSD
ENSG00000006757	400.582	-0.220578	0.317646	-0.694413	0.487423	0.790758	PNPLA4
ENSG00000006831	3547.9	0.165632	0.183194	0.904133	0.365925	0.715415	ADIPOR2
ENSG00000006837	103.779	0.681616	0.449391	1.51676	0.129328	0.516084	CDKL3
ENSG00000007047	2234.11	-0.329008	0.218067	-1.50875	0.131363	0.518773	MARK4
ENSG00000007080	1426.75	-0.565713	0.271482	-2.08379	0.037179	0.334409	CCDC124
ENSG00000007168	9728.04	0.229753	0.179772	1.27802	0.201242	0.594775	PAFAH1B1
ENSG00000007202	15649.1	-0.31955	0.175206	-1.82386	0.0681735	0.422938	BLTP2
ENSG00000007237	1358.65	0.225197	0.677253	0.332516	0.7395	0.909865	GAS7
ENSG00000007255	135.086	-0.158036	0.577557	-0.273628	0.78437	0.926758	TRAPPC6A
ENSG00000007312	5.44113	-2.97834	3.72431	-0.799702	0.423883	0.749627	CD79B
ENSG00000007341	570.55	-0.314307	0.539788	-0.582279	0.560379	0.827168	ST7L
ENSG00000007372	41.0027	1.97246	1.2548	1.57194	0.115965	0.497808	PAX6
ENSG00000007376	395.217	-0.657131	0.356279	-1.84443	0.0651212	0.415064	RPUSD1
ENSG00000007384	1416.37	-0.20802	0.298047	-0.697944	0.485213	0.789978	RHBDF1
ENSG00000007392	759.595	0.226313	0.263942	0.857432	0.391206	0.731417	LUC7L
ENSG00000007402	4.30918	0.76637	1.53878	0.498036	0.618459	0.854888	CACNA2D2
ENSG00000007516	5.33274	-0.162137	1.7129	-0.0946566	0.924588	0.976665	BAIAP3
ENSG00000007520	1360.42	-0.534039	0.292436	-1.82617	0.0678244	0.422491	TSR3
ENSG00000007541	745.673	-0.538889	0.320544	-1.68117	0.0927295	0.469929	PIGQ
ENSG00000007545	872.057	-0.0312166	0.285468	-0.109352	0.912923	0.974242	CRAMP1
ENSG00000007866	1406.31	-0.183567	0.33327	-0.550805	0.581768	0.837296	TEAD3
ENSG00000007923	2333.41	-0.197411	0.221731	-0.890318	0.373295	0.720765	DNAJC11
ENSG00000007933	5.06936	2.36298	2.57682	0.917014	0.359135	0.710772	FMO3
ENSG00000007944	396.023	1.44041	0.393362	3.6618	0.000250449	0.0193485	MYLIP
ENSG00000007968	74.3621	-0.809739	1.17472	-0.689303	0.490633	0.792539	E2F2
ENSG00000008018	4320.97	-0.0449157	0.234726	-0.191353	0.848249	0.953944	PSMB1
ENSG00000008056	11.5656	0.923445	1.2459	0.74119	0.458578	0.775737	SYN1
ENSG00000008083	815.836	-0.57954	0.30483	-1.90119	0.0572767	0.398096	JARID2
ENSG00000008086	591.542	0.0374597	0.319188	0.117359	0.906575	0.972356	CDKL5
ENSG00000008118	4.54395	0.837297	2.60165	0.321833	0.747579	0.911546	CAMK1G
ENSG00000008128	833.117	-0.527148	0.461337	-1.14265	0.253184	0.642565	CDK11A
ENSG00000008130	2476.62	-0.495526	0.261459	-1.89523	0.0580616	0.398526	NADK
ENSG00000008226	12.5308	0.84952	1.01911	0.833586	0.404514	0.738645	DLEC1
ENSG00000008256	7813.14	0.194798	0.427907	0.455234	0.648941	0.868697	CYTH3
ENSG00000008277	32.1153	-2.14872	1.71048	-1.25621	0.209041	0.601993	ADAM22
ENSG00000008282	5075.49	-0.094462	0.250665	-0.376845	0.706288	0.894184	SYPL1
ENSG00000008283	1808.44	-0.0597521	0.350266	-0.170591	0.864546	0.959669	CYB561
ENSG00000008294	10304	0.061484	0.236222	0.26028	0.794648	0.932351	SPAG9
ENSG00000008300	65.3757	-0.482339	0.57528	-0.838443	0.401782	0.737349	CELSR3
ENSG00000008311	759.302	0.690689	0.354665	1.94744	0.051482	0.382744	AASS
ENSG00000008324	413.846	0.0654132	0.319349	0.204833	0.837703	0.950637	SS18L2
ENSG00000008382	219.328	-0.710782	0.433248	-1.64059	0.100883	0.480441	MPND
ENSG00000008394	8827.69	1.01611	0.345242	2.94319	0.00324848	0.0974732	MGST1
ENSG00000008405	574.566	0.314756	0.240174	1.31053	0.190016	0.584311	CRY1
ENSG00000008441	28268.5	-0.46386	0.326514	-1.42064	0.155421	0.545065	NFIX
ENSG00000008513	2590.89	-0.787472	0.314337	-2.50518	0.0122389	0.205747	ST3GAL1
ENSG00000008516	2.2263	-0.755037	2.68443	-0.281265	0.778507	NA	MMP25
ENSG00000008517	75.8979	1.01292	1.07473	0.942485	0.345945	0.705033	IL32
ENSG00000008710	4376.93	0.0484529	0.314219	0.154201	0.877451	0.964124	PKD1
ENSG00000008735	72.1214	-1.86913	1.00889	-1.85267	0.0639303	0.411529	MAPK8IP2
ENSG00000008838	1508.09	-0.311283	0.206422	-1.50799	0.131556	0.518962	MED24
ENSG00000008853	1246.47	-0.696723	0.220113	-3.1653	0.00154925	0.0631937	RHOBTB2
ENSG00000008869	1157.38	0.321149	0.225728	1.42272	0.154816	0.544525	HEATR5B
ENSG00000008952	8711.13	0.423537	0.464773	0.911276	0.36215	0.712521	SEC62
ENSG00000008988	20904.8	0.201033	0.305428	0.6582	0.51041	0.803612	RPS20
ENSG00000009307	39426.7	0.45012	0.2043	2.20322	0.0275789	0.295248	CSDE1
ENSG00000009335	6489.24	-0.184233	0.226251	-0.814286	0.415481	0.745433	UBE3C
ENSG00000009413	10784.4	0.933798	0.382102	2.44385	0.0145316	0.220691	REV3L
ENSG00000009780	745.291	-0.00963834	0.243556	-0.0395734	0.968433	0.989028	FAM76A
ENSG00000009830	1001.83	-0.0872028	0.271121	-0.321637	0.747727	0.911546	POMT2
ENSG00000009844	2371.04	0.436208	0.212795	2.04989	0.0403748	0.347835	VTA1
ENSG00000009950	1.22472	3.20753	4.09773	0.782759	0.433769	NA	MLXIPL
ENSG00000009954	8318.82	0.175502	0.17692	0.991986	0.321204	0.685043	BAZ1B
ENSG00000010017	4454.34	0.549651	0.22994	2.39041	0.0168295	0.240155	RANBP9
ENSG00000010030	25.5075	1.05688	1.04244	1.01385	0.310653	0.679008	ETV7
ENSG00000010072	564.246	0.199219	0.286714	0.694836	0.487158	0.790701	SPRTN
ENSG00000010165	1890.29	-0.466769	0.283904	-1.64411	0.100153	0.480266	METTL13
ENSG00000010219	520.183	0.0583956	0.234402	0.249126	0.803263	0.936313	DYRK4
ENSG00000010244	7362.26	0.0540293	0.217016	0.248965	0.803388	0.936313	ZNF207
ENSG00000010256	3247.69	-0.726425	0.224829	-3.23101	0.00123352	0.0547899	UQCRC1
ENSG00000010270	1583.21	0.0947217	0.206408	0.458906	0.646302	0.866899	STARD3NL
ENSG00000010278	4216.92	-1.14976	0.826014	-1.39194	0.163941	0.55507	CD9
ENSG00000010292	2936.17	-0.293447	0.538854	-0.544576	0.586045	0.83956	NCAPD2
ENSG00000010295	1782.11	-0.827782	0.292916	-2.82601	0.00471323	0.121584	IFFO1
ENSG00000010310	12.3174	-1.26276	1.5025	-0.840438	0.400663	0.73689	GIPR
ENSG00000010318	167.611	0.253954	0.351758	0.721956	0.470321	0.781379	PHF7
ENSG00000010319	2.55327	0.553564	2.48488	0.222773	0.823712	NA	SEMA3G
ENSG00000010322	2741.14	-0.210097	0.320794	-0.654928	0.512514	0.804538	NISCH
ENSG00000010327	1.72222	-0.57977	2.37338	-0.24428	0.807014	NA	STAB1
ENSG00000010361	251.027	-0.725385	0.409871	-1.76979	0.0767628	0.440238	FUZ
ENSG00000010379	1.22445	2.79451	4.06155	0.688041	0.491427	NA	SLC6A13
ENSG00000010404	8158.1	-0.247083	0.386989	-0.638476	0.523164	0.811462	IDS
ENSG00000010438	14.5505	-2.2865	2.10088	-1.08835	0.276439	0.656701	PRSS3
ENSG00000010539	339.386	0.02166	0.315528	0.0686468	0.945271	0.983442	ZNF200
ENSG00000010610	1.64261	0.999631	3.93556	0.254	0.799496	NA	CD4
ENSG00000010626	302.553	-0.300505	0.25925	-1.15913	0.246403	0.635726	LRRC23
ENSG00000010704	1134.57	-0.0979163	0.22143	-0.4422	0.658345	0.872212	HFE
ENSG00000010803	1893.64	0.113032	0.192372	0.587569	0.556822	0.825534	SCMH1
ENSG00000010810	5830.29	-0.237318	0.305495	-0.776833	0.437258	0.759762	FYN
ENSG00000010818	3729.13	0.298072	0.252633	1.17986	0.238054	0.628751	HIVEP2
ENSG00000010932	19.4178	2.03608	0.914908	2.22544	0.0260514	0.288412	FMO1
ENSG00000011007	3327.26	-0.0650051	0.219442	-0.296229	0.767056	0.919561	ELOA
ENSG00000011009	836.996	-0.616467	0.221373	-2.78474	0.005357	0.131293	LYPLA2
ENSG00000011021	1304.99	0.154051	0.236503	0.65137	0.514808	0.806272	CLCN6
ENSG00000011028	14870.4	-0.15502	0.2932	-0.528719	0.597	0.845171	MRC2
ENSG00000011052	304.593	-0.64892	0.425791	-1.52403	0.1275	0.513577	NME1-NME2
ENSG00000011105	1021.91	0.229773	0.24824	0.925609	0.354649	0.709823	TSPAN9
ENSG00000011114	3160.1	0.258821	0.194816	1.32854	0.183999	0.577362	BTBD7
ENSG00000011132	199.777	-0.728983	0.380426	-1.91623	0.0553361	0.393756	APBA3
ENSG00000011143	289.828	-0.154981	0.396187	-0.391181	0.695663	0.890842	MKS1
ENSG00000011198	2441.52	0.00445572	0.517493	0.0086102	0.99313	0.996976	ABHD5
ENSG00000011201	6.36295	-1.07792	2.8014	-0.384779	0.700401	0.892427	ANOS1
ENSG00000011243	1107.7	-0.329776	0.265917	-1.24015	0.214921	0.607182	AKAP8L
ENSG00000011258	352.944	0.738734	0.271708	2.71885	0.00655098	0.146419	MBTD1
ENSG00000011260	1496.55	0.0338766	0.185987	0.182145	0.855469	0.957097	UTP18
ENSG00000011275	3044.56	-0.0408864	0.228089	-0.179257	0.857736	0.95763	RNF216
ENSG00000011295	1126.96	0.333379	0.202544	1.64596	0.0997716	0.480266	TTC19
ENSG00000011304	7674.9	-0.263518	0.314101	-0.838957	0.401493	0.737341	PTBP1
ENSG00000011332	65.2815	-0.515796	0.601421	-0.857629	0.391097	0.731417	DPF1
ENSG00000011347	150.334	-3.40211	1.10453	-3.08015	0.00206897	0.0740815	SYT7
ENSG00000011376	1096.79	-0.0892882	0.312262	-0.28594	0.774924	0.921851	LARS2
ENSG00000011405	3383.96	0.757992	0.474263	1.59825	0.109987	0.49336	PIK3C2A
ENSG00000011422	1859.82	-0.796194	0.471729	-1.68782	0.091446	0.468603	PLAUR
ENSG00000011426	3651.58	-0.248746	0.605852	-0.410573	0.681386	0.883677	ANLN
ENSG00000011451	3052.81	-0.356718	0.247814	-1.43946	0.15002	0.540081	WIZ
ENSG00000011454	7225.79	1.1727	0.563678	2.08043	0.0374858	0.335978	RABGAP1
ENSG00000011465	150381	-0.0201712	0.388622	-0.0519043	0.958605	0.986046	DCN
ENSG00000011478	395.587	-0.71861	0.385205	-1.86553	0.0621078	0.405168	QPCTL
ENSG00000011485	2595.19	-0.573183	0.400965	-1.42951	0.152858	0.543083	PPP5C
ENSG00000011523	906.247	-0.544222	0.364039	-1.49495	0.134927	0.520625	CEP68
ENSG00000011566	1450.41	0.887522	0.2627	3.37846	0.000728936	0.0391205	MAP4K3
ENSG00000011638	1562.88	-0.431578	0.255522	-1.68901	0.0912176	0.468108	LDAF1
ENSG00000012048	792.505	0.138753	0.432546	0.320781	0.748376	0.911895	BRCA1
ENSG00000012061	2287.08	-0.374981	0.272506	-1.37605	0.168807	0.560717	ERCC1
ENSG00000012124	48.0426	-2.0553	0.790527	-2.59991	0.00932488	0.179062	CD22
ENSG00000012171	596.557	0.642217	0.400585	1.6032	0.108891	0.49107	SEMA3B
ENSG00000012174	1695.2	0.483249	0.204468	2.36345	0.0181059	0.249092	MBTPS2
ENSG00000012211	341.711	0.167848	0.360041	0.466192	0.641078	0.86476	PRICKLE3
ENSG00000012232	3146.63	-0.0216164	0.246727	-0.0876128	0.930184	0.978188	EXTL3
ENSG00000012660	6165.86	0.707237	0.215979	3.27457	0.00105824	0.0489162	ELOVL5
ENSG00000012817	626.062	12.6259	1.0866	11.6196	3.27513e-31	9.31119e-28	KDM5D
ENSG00000012822	4743.98	0.341312	0.297171	1.14854	0.250748	0.639785	CALCOCO1
ENSG00000012963	1744.45	-0.129955	0.26575	-0.48901	0.624835	0.857256	UBR7
ENSG00000012983	4905.36	0.575857	0.307378	1.87345	0.0610061	0.403054	MAP4K5
ENSG00000013016	3571.14	-0.543327	0.428004	-1.26945	0.204282	0.597002	EHD3
ENSG00000013275	2609.25	-0.254892	0.244188	-1.04383	0.296562	0.670956	PSMC4
ENSG00000013288	5227.79	0.116307	0.260039	0.447269	0.654681	0.870577	MAN2B2
ENSG00000013293	1949.45	-1.47368	1.40717	-1.04727	0.294977	0.670588	SLC7A14
ENSG00000013297	33473.9	-1.37744	0.647467	-2.12743	0.0333843	0.32239	CLDN11
ENSG00000013306	2100.02	-0.805563	0.179862	-4.4788	7.50652e-06	0.00146171	SLC25A39
ENSG00000013364	12557.1	-1.03781	0.200717	-5.17051	2.3346e-07	8.09424e-05	MVP
ENSG00000013374	3172.85	0.353513	0.245565	1.43959	0.149982	0.540081	NUB1
ENSG00000013375	3322.65	0.297697	0.265111	1.12291	0.261475	0.64818	PGM3
ENSG00000013392	362.437	0.266232	0.338296	0.786979	0.431294	0.755309	RWDD2A
ENSG00000013441	1100.8	0.0251542	0.255038	0.0986294	0.921433	0.975538	CLK1
ENSG00000013503	938.803	0.157419	0.199242	0.790089	0.429476	0.753644	POLR3B
ENSG00000013523	557.016	0.0655407	0.275924	0.237532	0.812244	0.939325	ANGEL1
ENSG00000013561	3347.22	0.0521985	0.291308	0.179187	0.857791	0.95763	RNF14
ENSG00000013563	1501.07	-0.469946	0.758901	-0.619245	0.535755	0.81609	DNASE1L1
ENSG00000013573	327.996	-0.930606	0.50828	-1.83089	0.0671164	0.421405	DDX11
ENSG00000013583	3594.28	0.111223	0.292849	0.379798	0.704096	0.893572	HEBP1
ENSG00000013588	941.12	0.683746	0.898629	0.760877	0.44673	0.767497	GPRC5A
ENSG00000013619	2368.09	0.672271	0.574873	1.16943	0.242232	0.632432	MAMLD1
ENSG00000013810	1151.35	-0.908682	0.721266	-1.25984	0.207726	0.600999	TACC3
ENSG00000014123	1724.04	0.460163	0.320204	1.43709	0.150691	0.540616	UFL1
ENSG00000014138	335.604	-0.575909	0.44213	-1.30258	0.192719	0.586998	POLA2
ENSG00000014164	501.653	-0.348189	0.377264	-0.92293	0.356043	0.710088	ZC3H3
ENSG00000014216	8604.56	-0.988482	0.212137	-4.65964	3.16768e-06	0.000738174	CAPN1
ENSG00000014257	1.34825	1.32953	4.08259	0.325658	0.744683	NA	ACP3
ENSG00000014641	5162.86	-0.108112	0.210086	-0.514607	0.606827	0.849763	MDH1
ENSG00000014824	3039.46	0.462431	0.28195	1.64012	0.100981	0.480441	SLC30A9
ENSG00000014914	959.622	-0.960594	0.342194	-2.80716	0.00499801	0.126231	MTMR11
ENSG00000014919	1384.08	-0.271115	0.416116	-0.651538	0.514699	0.80622	COX15
ENSG00000015133	2.95605	-1.84562	2.06124	-0.89539	0.370579	NA	CCDC88C
ENSG00000015153	542.685	0.435579	0.423757	1.0279	0.303998	0.673741	YAF2
ENSG00000015171	5826.29	0.39009	0.263755	1.47899	0.139143	0.527332	ZMYND11
ENSG00000015285	4.19535	-1.83483	1.95087	-0.940518	0.346952	0.705091	WAS
ENSG00000015475	581.436	-0.167683	0.348713	-0.480862	0.630614	0.860037	BID
ENSG00000015479	9109.94	0.40989	0.196106	2.09014	0.0366049	0.332462	MATR3
ENSG00000015520	2.8236	-4.75035	2.77321	-1.71295	0.0867224	NA	NPC1L1
ENSG00000015532	1331.15	-0.402809	0.338738	-1.18915	0.234382	0.625092	XYLT2
ENSG00000015568	716.313	4.5995	1.55313	2.96143	0.00306211	0.0948755	RGPD5
ENSG00000015676	3974.6	-0.716029	0.200062	-3.57903	0.000344875	0.024512	NUDCD3
ENSG00000016391	245.302	0.471522	0.934161	0.504754	0.613732	0.852676	CHDH
ENSG00000016402	77.3279	3.25534	0.938162	3.46992	0.00052062	0.0317422	IL20RA
ENSG00000016490	5.79815	-1.47422	2.30057	-0.640804	0.52165	0.811235	CLCA1
ENSG00000016864	2778.57	0.335071	0.225356	1.48685	0.137054	0.524881	GLT8D1
ENSG00000017260	7461.84	0.365841	0.266895	1.37073	0.170459	0.56285	ATP2C1
ENSG00000017427	14.4187	0.837986	2.06302	0.406194	0.6846	0.885484	IGF1
ENSG00000017483	781.951	-0.627805	0.514472	-1.22029	0.222355	0.613028	SLC38A5
ENSG00000017797	7521.75	0.158105	0.180019	0.878272	0.379796	0.723182	RALBP1
ENSG00000018189	1720.79	0.280471	0.326459	0.859131	0.390268	0.730821	RUFY3
ENSG00000018236	102.295	1.61543	1.06758	1.51317	0.130237	0.517504	CNTN1
ENSG00000018280	4.2478	-1.78312	2.40669	-0.7409	0.458754	0.775737	SLC11A1
ENSG00000018408	4481.43	-0.353275	0.241436	-1.46323	0.143405	0.532246	WWTR1
ENSG00000018510	2487.81	0.485941	0.243836	1.99291	0.0462718	0.367438	AGPS
ENSG00000018610	767.26	-0.259846	0.322535	-0.805637	0.420452	0.74859	STEEP1
ENSG00000018625	10.3669	0.383578	1.46277	0.262228	0.793145	0.931397	ATP1A2
ENSG00000018699	862.599	-0.0479052	0.338325	-0.141595	0.8874	0.966488	TTC27
ENSG00000018869	117.686	0.0513426	0.444222	0.115579	0.907987	0.972724	ZNF582
ENSG00000019144	3601.9	-0.252412	0.308617	-0.817882	0.413425	0.743809	PHLDB1
ENSG00000019186	7.52818	2.74206	2.66104	1.03045	0.302799	0.673464	CYP24A1
ENSG00000019485	221.107	-0.0329209	0.323498	-0.101766	0.918943	0.975301	PRDM11
ENSG00000019549	7108.17	0.155563	0.489275	0.317946	0.750526	0.912953	SNAI2
ENSG00000019582	73.4361	2.86139	0.800423	3.57485	0.000350431	0.0246964	CD74
ENSG00000019991	284.381	0.323878	0.893112	0.36264	0.716874	0.899956	HGF
ENSG00000019995	2739.87	0.606007	0.307848	1.96853	0.0490073	0.37525	ZRANB1
ENSG00000020129	1246.46	-0.206006	0.263667	-0.781312	0.434619	0.757527	NCDN
ENSG00000020181	7866.81	0.435487	0.463888	0.938776	0.347846	0.706073	ADGRA2
ENSG00000020256	695.264	-0.0777952	0.249645	-0.311623	0.755327	0.913127	ZFP64
ENSG00000020426	856.277	0.187325	0.382104	0.490245	0.623961	0.856974	MNAT1
ENSG00000020577	4875.71	0.433533	0.243477	1.78059	0.0749796	0.435798	SAMD4A
ENSG00000020633	589.419	-1.02195	0.581552	-1.75728	0.0788697	0.444993	RUNX3
ENSG00000020922	1008.77	0.218581	0.305941	0.714455	0.474946	0.785407	MRE11
ENSG00000021300	45.4916	-1.26526	0.800101	-1.58137	0.113793	0.496032	PLEKHB1
ENSG00000021355	2111.97	0.299759	0.225737	1.32791	0.184208	0.577362	SERPINB1
ENSG00000021488	4.64711	-0.0378316	1.54189	-0.0245359	0.980425	0.992856	SLC7A9
ENSG00000021574	782.109	0.333953	0.351738	0.949437	0.342398	0.702836	SPAST
ENSG00000021645	3.62181	2.48694	2.46664	1.00823	0.313345	NA	NRXN3
ENSG00000021762	1416.82	-0.564244	0.333218	-1.69332	0.0903951	0.466725	OSBPL5
ENSG00000021776	3371.7	0.254837	0.191973	1.32746	0.184356	0.577362	AQR
ENSG00000021826	611.275	0.460399	0.440047	1.04625	0.295446	0.670588	CPS1
ENSG00000022267	9945.59	0.114093	0.728978	0.156511	0.87563	0.963322	FHL1
ENSG00000022277	5643.71	-0.1471	0.233522	-0.629918	0.528748	0.813404	RTF2
ENSG00000022567	209.458	-0.102369	0.295449	-0.346485	0.728978	0.905115	SLC45A4
ENSG00000022840	7180.1	-0.18795	0.208411	-0.901826	0.367149	0.716154	RNF10
ENSG00000022976	256.553	-0.159425	0.439724	-0.362556	0.716936	0.899956	ZNF839
ENSG00000023041	1708.44	0.121499	0.226628	0.536117	0.591878	0.84201	ZDHHC6
ENSG00000023171	1302.88	-1.17142	0.427059	-2.743	0.00608798	0.140946	GRAMD1B
ENSG00000023191	8806.65	-1.11025	0.352557	-3.14915	0.00163747	0.0655679	RNH1
ENSG00000023228	5824.46	-0.0912272	0.202238	-0.451088	0.651926	0.869933	NDUFS1
ENSG00000023287	4330.25	0.544647	0.37183	1.46478	0.142982	0.532104	RB1CC1
ENSG00000023318	3598.52	0.309588	0.266508	1.16165	0.245378	0.634898	ERP44
ENSG00000023330	1644.48	-0.393927	0.338038	-1.16533	0.243884	0.633669	ALAS1
ENSG00000023445	179.529	1.18805	0.91359	1.30041	0.193459	0.587485	BIRC3
ENSG00000023516	3850.6	0.437918	0.223065	1.96319	0.0496246	0.376883	AKAP11
ENSG00000023572	839.005	-0.114841	0.27996	-0.410205	0.681656	0.883776	GLRX2
ENSG00000023608	1189.55	0.572537	0.339852	1.68466	0.0920537	0.46959	SNAPC1
ENSG00000023697	1169.58	0.0469634	0.251587	0.186669	0.85192	0.955508	DERA
ENSG00000023734	6411.52	0.108785	0.174924	0.621895	0.534011	0.815644	STRAP
ENSG00000023839	16.288	0.793501	0.954912	0.830968	0.405992	0.739799	ABCC2
ENSG00000023892	6.7952	-2.10342	1.68407	-1.24901	0.21166	0.603433	DEF6
ENSG00000023902	2355.72	-0.53023	0.279325	-1.89825	0.057663	0.398096	PLEKHO1
ENSG00000023909	1986.41	0.464515	0.341882	1.3587	0.174242	0.566479	GCLM
ENSG00000024048	2643.77	0.40259	0.254923	1.57926	0.114276	0.496919	UBR2
ENSG00000024422	30729.8	-0.243143	0.267583	-0.908666	0.363526	0.714396	EHD2
ENSG00000024526	450.729	-0.360891	0.697734	-0.517233	0.604993	0.849045	DEPDC1
ENSG00000024862	347.16	0.178783	0.394139	0.453605	0.650113	0.869042	CCDC28A
ENSG00000025039	1624.58	1.98283	0.868087	2.28414	0.0223633	0.271492	RRAGD
ENSG00000025156	719.791	0.313166	0.255284	1.22674	0.219921	0.611727	HSF2
ENSG00000025293	3117.34	0.120798	0.263228	0.45891	0.646299	0.866899	PHF20
ENSG00000025423	25.9052	0.378749	1.39166	0.272157	0.785501	0.927447	HSD17B6
ENSG00000025434	129.363	0.750974	0.520593	1.44254	0.149152	0.539107	NR1H3
ENSG00000025708	159.204	-0.315386	1.08287	-0.29125	0.77086	0.920557	TYMP
ENSG00000025770	646.818	-0.584268	0.47659	-1.22593	0.220224	0.61203	NCAPH2
ENSG00000025772	2165.25	-0.609855	0.387091	-1.57548	0.115145	0.497808	TOMM34
ENSG00000025796	7432.47	0.527792	0.3223	1.63758	0.101509	0.481316	SEC63
ENSG00000025800	6737.18	0.0455778	0.197476	0.230802	0.817469	0.941372	KPNA6
ENSG00000026025	567395	-0.938217	0.34259	-2.7386	0.00617006	0.141692	VIM
ENSG00000026036	43.3187	4.69011	1.48675	3.1546	0.00160717	0.0647193	RTEL1-TNFRSF6B
ENSG00000026103	2506.85	0.0340995	0.283729	0.120184	0.904338	0.971359	FAS
ENSG00000026297	499.529	-0.383645	0.267196	-1.43582	0.151053	0.540933	RNASET2
ENSG00000026508	55260.4	-0.435056	0.279741	-1.55521	0.119897	0.503645	CD44
ENSG00000026559	45.0335	-0.543483	1.03822	-0.523474	0.600644	0.846478	KCNG1
ENSG00000026652	704.865	-0.22642	0.254063	-0.891196	0.372824	0.720099	AGPAT4
ENSG00000026950	840.898	0.354863	0.319722	1.10991	0.267037	0.651886	BTN3A1
ENSG00000027001	1041.39	-0.159719	0.262122	-0.609329	0.542307	0.818875	MIPEP
ENSG00000027075	55.4154	-0.179832	0.795139	-0.226164	0.821074	0.941912	PRKCH
ENSG00000027697	1621.8	0.488821	0.34266	1.42655	0.153711	0.543261	IFNGR1
ENSG00000027847	486.477	-0.147493	0.267875	-0.550604	0.581905	0.837296	B4GALT7
ENSG00000028116	1083.15	-0.0719817	0.396522	-0.181533	0.85595	0.957218	VRK2
ENSG00000028137	413.745	-0.220216	0.681864	-0.322961	0.746725	0.911233	TNFRSF1B
ENSG00000028203	2511.23	0.224596	0.265513	0.845892	0.397613	0.735467	VEZT
ENSG00000028277	1628.08	-1.22135	0.773984	-1.578	0.114565	0.497415	POU2F2
ENSG00000028310	1426.7	-0.171555	0.26856	-0.638794	0.522957	0.811462	BRD9
ENSG00000028528	7380.28	-0.136204	0.211925	-0.6427	0.520419	0.810467	SNX1
ENSG00000028839	639.663	0.18367	0.204321	0.898927	0.368692	0.716912	TBPL1
ENSG00000029153	1644.82	-0.708634	0.431881	-1.64081	0.100837	0.480441	BMAL2
ENSG00000029363	7336.59	0.448024	0.286514	1.56371	0.117887	0.499979	BCLAF1
ENSG00000029364	3342.91	0.224626	0.21736	1.03343	0.301404	0.672597	SLC39A9
ENSG00000029534	895.896	0.149605	0.711909	0.210147	0.833553	0.948306	ANK1
ENSG00000029639	332.842	-0.313602	0.366454	-0.855774	0.392123	0.731874	TFB1M
ENSG00000029725	5320.85	0.418302	0.255213	1.63903	0.101207	0.480675	RABEP1
ENSG00000029993	1525.24	-0.00162562	0.35671	-0.00455726	0.996364	0.998049	HMGB3
ENSG00000030066	1762.2	0.0711296	0.365234	0.194751	0.845588	0.953013	NUP160
ENSG00000030110	648.201	-0.569001	0.35618	-1.59751	0.110152	0.49379	BAK1
ENSG00000030304	2.43589	0.283711	3.17589	0.0893329	0.928817	NA	MUSK
ENSG00000030419	232.204	0.68679	0.458733	1.49714	0.134356	0.519691	IKZF2
ENSG00000030582	15693.5	-0.413283	0.245955	-1.68032	0.0928945	0.470205	GRN
ENSG00000031003	3789.51	0.254222	0.318447	0.798318	0.424686	0.750075	FAM13B
ENSG00000031081	2433.62	0.549593	0.408313	1.34601	0.1783	0.572181	ARHGAP31
ENSG00000031691	218.84	0.528121	0.320969	1.6454	0.0998879	0.480266	CENPQ
ENSG00000031698	8220.85	0.0598054	0.299456	0.199713	0.841705	0.951932	SARS1
ENSG00000031823	2418.47	-0.369094	0.281092	-1.31307	0.189159	0.583959	RANBP3
ENSG00000032219	1443.85	0.323143	0.411927	0.784467	0.432766	0.755689	ARID4A
ENSG00000032389	770.51	-0.617466	0.311165	-1.98437	0.047215	0.369435	EIPR1
ENSG00000032444	2482.46	-0.76373	0.246112	-3.10318	0.0019145	0.0710565	PNPLA6
ENSG00000032742	425.53	0.219989	0.373239	0.589405	0.55559	0.825035	IFT88
ENSG00000033011	1213	-0.477518	0.240969	-1.98165	0.0475181	0.37012	ALG1
ENSG00000033030	682.37	0.37806	0.299677	1.26156	0.207109	0.60011	ZCCHC8
ENSG00000033050	1730.08	-0.286548	0.264632	-1.08282	0.278889	0.658757	ABCF2
ENSG00000033100	3715.68	-0.376979	0.291397	-1.2937	0.19577	0.590238	CHPF2
ENSG00000033122	8.49122	3.08072	1.53558	2.00622	0.0448325	0.364507	LRRC7
ENSG00000033170	4029.8	0.52341	0.381714	1.37121	0.17031	0.562619	FUT8
ENSG00000033178	2943.09	0.117904	0.360778	0.326804	0.743816	0.910475	UBA6
ENSG00000033327	1863.95	-0.0602404	0.226258	-0.266246	0.79005	0.930067	GAB2
ENSG00000033627	3238.41	-0.294689	0.389868	-0.755869	0.449728	0.770086	ATP6V0A1
ENSG00000033800	1894.85	0.470591	0.198527	2.37042	0.017768	0.246652	PIAS1
ENSG00000033867	2413.56	1.11409	0.323826	3.4404	0.000580847	0.0332933	SLC4A7
ENSG00000034053	35.7336	2.53453	1.25192	2.02452	0.0429171	0.357064	APBA2
ENSG00000034152	5074.13	-0.432158	0.249484	-1.73221	0.0832371	0.451968	MAP2K3
ENSG00000034239	24.6981	0.954577	1.22076	0.781955	0.434241	0.757205	CLXN
ENSG00000034510	46080.3	-0.580007	0.30122	-1.92552	0.0541637	0.389054	TMSB10
ENSG00000034533	272.486	0.0701714	0.389036	0.180372	0.85686	0.957385	ASTE1
ENSG00000034677	1907.98	0.283415	0.338968	0.836111	0.403092	0.73794	RNF19A
ENSG00000034693	830.973	0.316004	0.300988	1.04989	0.293769	0.670078	PEX3
ENSG00000034713	3106.28	-0.017087	0.262535	-0.0650847	0.948107	0.983657	GABARAPL2
ENSG00000034971	20.751	-0.280352	1.80665	-0.155178	0.876681	0.963807	MYOC
ENSG00000035115	726.733	0.575646	0.315419	1.82502	0.0679983	0.422705	SH3YL1
ENSG00000035141	1418.71	0.0121848	0.234154	0.0520377	0.958499	0.986046	FAM136A
ENSG00000035403	29095.9	-0.10168	0.280312	-0.362739	0.7168	0.899956	VCL
ENSG00000035499	76.287	-0.114431	0.942594	-0.1214	0.903374	0.971167	DEPDC1B
ENSG00000035664	676.26	0.203751	0.606406	0.335998	0.736873	0.909248	DAPK2
ENSG00000035681	4958.41	0.145862	0.24789	0.588414	0.556255	0.825468	NSMAF
ENSG00000035687	2652	0.179765	0.187387	0.959322	0.337397	0.698976	ADSS2
ENSG00000035862	106797	0.215636	0.197022	1.09448	0.273746	0.655212	TIMP2
ENSG00000035928	2946.86	0.40619	0.183893	2.20883	0.0271863	0.293881	RFC1
ENSG00000036054	2255.86	0.123087	0.340113	0.3619	0.717427	0.900108	TBC1D23
ENSG00000036257	4497.1	0.447054	0.244234	1.83043	0.0671852	0.421649	CUL3
ENSG00000036448	32.1019	-1.29731	1.00882	-1.28597	0.198454	0.592052	MYOM2
ENSG00000036530	65.1967	0.100925	0.748695	0.134801	0.892769	0.967459	CYP46A1
ENSG00000036549	2533.09	0.639965	0.237705	2.69226	0.007097	0.153319	ZZZ3
ENSG00000036672	33.2486	1.001	1.12541	0.889451	0.373761	0.721095	USP2
ENSG00000037042	915.1	-0.36491	0.286582	-1.27332	0.202905	0.596026	TUBG2
ENSG00000037241	1231.68	0.163782	0.304811	0.537325	0.591043	0.84143	RPL26L1
ENSG00000037474	2730.24	0.174178	0.216497	0.804529	0.421091	0.74859	NSUN2
ENSG00000037637	933.842	0.0822726	0.276788	0.297241	0.766283	0.919561	FBXO42
ENSG00000037749	1732.15	0.634376	0.23662	2.68099	0.00734046	0.155939	MFAP3
ENSG00000037757	981.461	-0.538711	0.22921	-2.3503	0.0187585	0.253231	MRI1
ENSG00000037897	323.108	-0.145607	0.300265	-0.484928	0.627728	0.858505	METTL1
ENSG00000037965	2625.48	-0.571902	1.281	-0.446448	0.655274	0.871021	HOXC8
ENSG00000038002	784.482	0.348874	0.386576	0.90247	0.366807	0.716154	AGA
ENSG00000038210	1482.27	-0.0283341	0.360922	-0.0785048	0.937427	0.980581	PI4K2B
ENSG00000038219	5311.1	0.254615	0.289072	0.8808	0.378426	0.723182	BOD1L1
ENSG00000038274	1940.89	-0.0185538	0.193773	-0.0957503	0.923719	0.976548	MAT2B
ENSG00000038358	1019.18	-0.456186	0.294694	-1.548	0.121622	0.505864	EDC4
ENSG00000038382	12899.6	-0.111517	0.358937	-0.310687	0.756038	0.91348	TRIO
ENSG00000038427	39133.3	-0.708609	0.210135	-3.37215	0.000745829	0.0394246	VCAN
ENSG00000038532	1199.83	0.0469489	0.197517	0.237696	0.812117	0.939325	CLEC16A
ENSG00000038945	991.575	-2.82035	1.93015	-1.4612	0.14396	0.532497	MSR1
ENSG00000039068	7.01462	1.21205	1.65204	0.733668	0.463151	0.777488	CDH1
ENSG00000039123	2590.2	0.280934	0.224676	1.2504	0.211154	0.603354	MTREX
ENSG00000039139	171.373	-0.117762	0.57156	-0.206037	0.836762	0.950198	DNAH5
ENSG00000039319	1927	0.476605	0.363836	1.30994	0.190215	0.584341	ZFYVE16
ENSG00000039523	6979.14	-0.182718	0.200933	-0.909348	0.363166	0.713927	RIPOR1
ENSG00000039560	9733.96	0.377639	0.531646	0.71032	0.477506	0.786792	RAI14
ENSG00000039600	2.21441	-0.391231	2.23059	-0.175394	0.86077	NA	SOX30
ENSG00000039650	723.159	-0.611121	0.220808	-2.76766	0.00564612	0.134664	PNKP
ENSG00000040199	1389.42	0.244603	0.197507	1.23845	0.215548	0.607471	PHLPP2
ENSG00000040275	1983.17	0.518307	0.413391	1.25379	0.209917	0.602213	SPDL1
ENSG00000040341	1550.33	0.295005	0.360297	0.818783	0.41291	0.743809	STAU2
ENSG00000040487	556.786	-0.358818	0.257421	-1.39389	0.163349	0.553915	SLC66A1
ENSG00000040531	1282.52	-0.185922	0.272724	-0.681724	0.495414	0.795966	CTNS
ENSG00000040608	4.24809	0.552313	1.50471	0.367057	0.713577	0.897654	RTN4R
ENSG00000040633	2504.72	-0.106093	0.18625	-0.569626	0.568932	0.831344	PHF23
ENSG00000040731	302.206	-0.654184	0.951969	-0.68719	0.491963	0.79316	CDH10
ENSG00000040933	1405.5	-0.0238608	0.182058	-0.131062	0.895727	0.968473	INPP4A
ENSG00000041353	1156.31	0.532714	0.623545	0.85433	0.392922	0.732316	RAB27B
ENSG00000041357	3782.07	0.330828	0.268978	1.22994	0.218719	0.610391	PSMA4
ENSG00000041515	22.4662	6.18309	1.40082	4.41389	1.01529e-05	0.00192718	MYO16
ENSG00000041802	1751.88	-0.0263925	0.187808	-0.140529	0.888242	0.966488	LSG1
ENSG00000041880	1711.71	-0.632068	0.418171	-1.51151	0.130659	0.517504	PARP3
ENSG00000041982	31540	-0.91058	0.604201	-1.50708	0.131789	0.519009	TNC
ENSG00000041988	348.68	-0.183495	0.437353	-0.419558	0.674808	0.880198	THAP3
ENSG00000042062	227.447	-0.906294	0.540868	-1.67563	0.0938113	0.471799	RIPOR3
ENSG00000042088	694.421	-0.344309	0.301808	-1.14082	0.253944	0.643146	TDP1
ENSG00000042286	1029.82	0.0742638	0.511671	0.14514	0.884601	0.965905	AIFM2
ENSG00000042317	511.623	0.0947393	0.30445	0.311182	0.755663	0.913336	SPATA7
ENSG00000042429	1035.07	-0.183451	0.19191	-0.955922	0.339111	0.700548	MED17
ENSG00000042445	3500.23	-0.736653	0.25059	-2.93967	0.00328563	0.0976077	RETSAT
ENSG00000042493	9412.19	-2.26489	0.410135	-5.52229	3.34612e-08	1.64017e-05	CAPG
ENSG00000042753	4645.82	-0.576783	0.288999	-1.9958	0.0459558	0.367103	AP2S1
ENSG00000042781	265.449	2.16819	2.31674	0.935879	0.349335	0.706627	USH2A
ENSG00000042832	22.6867	0.24968	1.01241	0.246619	0.805203	0.936747	TG
ENSG00000042980	62.5209	-0.497614	1.43681	-0.346333	0.729093	0.905115	ADAM28
ENSG00000043093	1499.51	0.41597	0.332764	1.25005	0.211283	0.603354	DCUN1D1
ENSG00000043143	2615.43	-0.764942	0.367777	-2.07991	0.0375339	0.335985	JADE2
ENSG00000043355	2.38627	-4.57039	3.52	-1.29841	0.194148	NA	ZIC2
ENSG00000043514	511.887	0.141562	0.239082	0.592107	0.553779	0.824404	TRIT1
ENSG00000043591	1.65525	0.955327	3.85088	0.24808	0.804072	NA	ADRB1
ENSG00000044090	2235.4	-0.497119	0.219557	-2.26419	0.0235625	0.278835	CUL7
ENSG00000044115	23927.3	-0.280294	0.199104	-1.40777	0.159199	0.548172	CTNNA1
ENSG00000044446	543.183	-0.0997451	0.285989	-0.348773	0.72726	0.90462	PHKA2
ENSG00000044459	1048.56	0.292606	0.379361	0.771312	0.440522	0.76273	CNTLN
ENSG00000044524	10.295	4.25136	1.64127	2.59029	0.0095896	0.180875	EPHA3
ENSG00000044574	35317.4	0.0510658	0.29924	0.170652	0.864498	0.959669	HSPA5
ENSG00000046604	722.423	-0.217296	1.81037	-0.120028	0.904461	0.971359	DSG2
ENSG00000046647	595.156	-0.65234	0.294676	-2.21375	0.026846	0.292426	GEMIN8
ENSG00000046651	868.901	-0.142915	0.36456	-0.392021	0.695043	0.890622	OFD1
ENSG00000046653	26.8694	3.58549	2.15357	1.6649	0.0959318	0.474392	GPM6B
ENSG00000046774	6.48851	-2.63234	3.56443	-0.7385	0.460211	0.776222	MAGEC2
ENSG00000046889	360.17	4.15398	0.795566	5.22141	1.77567e-07	6.64239e-05	PREX2
ENSG00000047056	1663.11	-0.143381	0.27171	-0.527698	0.597709	0.845467	WDR37
ENSG00000047188	1356.66	0.54726	0.242244	2.25913	0.0238755	0.27988	YTHDC2
ENSG00000047230	767.204	-0.50641	0.271747	-1.86354	0.062387	0.406244	CTPS2
ENSG00000047249	3298.58	-0.35104	0.336262	-1.04395	0.29651	0.670956	ATP6V1H
ENSG00000047315	5958.43	-0.0152476	0.171741	-0.0887826	0.929255	0.97816	POLR2B
ENSG00000047346	1967.29	0.0139573	0.668714	0.0208719	0.983348	0.993704	ATOSA
ENSG00000047365	9.79908	1.48732	2.62177	0.567295	0.570514	0.831911	ARAP2
ENSG00000047410	7396.63	0.324969	0.249765	1.3011	0.193224	0.587399	TPR
ENSG00000047457	5.08712	1.46476	1.47502	0.993043	0.320689	0.684507	CP
ENSG00000047578	1348.85	-0.375645	0.196647	-1.91025	0.0561013	0.395576	KATNIP
ENSG00000047579	659.347	0.123386	0.26733	0.461549	0.644405	0.865887	DTNBP1
ENSG00000047617	2.86388	2.94049	2.2934	1.28215	0.199789	NA	ANO2
ENSG00000047621	1337.42	0.536958	0.26638	2.01576	0.0438252	0.360503	FERRY3
ENSG00000047634	744.071	0.998599	0.339041	2.94537	0.00322572	0.0973073	SCML1
ENSG00000047644	1725	0.392163	0.356246	1.10082	0.270974	0.653948	WWC3
ENSG00000047648	265.753	-0.189825	0.637883	-0.297587	0.766019	0.919561	ARHGAP6
ENSG00000047662	20.5456	1.77828	1.26949	1.40078	0.161278	0.551846	FAM184B
ENSG00000047849	43029.7	-0.217121	0.259827	-0.835637	0.403359	0.73803	MAP4
ENSG00000047932	2397.39	0.444606	0.381434	1.16562	0.24377	0.633651	GOPC
ENSG00000047936	2.20807	2.75121	2.46376	1.11667	0.264135	NA	ROS1
ENSG00000048028	1345.22	0.219125	0.263808	0.830626	0.406185	0.739961	USP28
ENSG00000048052	1172.44	0.65819	0.61803	1.06498	0.286885	0.664092	HDAC9
ENSG00000048140	2252.37	-0.686574	0.192865	-3.55988	0.000371028	0.025479	TSPAN17
ENSG00000048162	655.194	-0.191478	0.316373	-0.605228	0.545027	0.819545	NOP16
ENSG00000048342	1080.16	-0.304903	0.294339	-1.03589	0.300254	0.672597	CC2D2A
ENSG00000048392	3287.69	0.100747	0.440937	0.228484	0.81927	0.941619	RRM2B
ENSG00000048405	985.971	0.431357	0.32504	1.32709	0.18448	0.577362	ZNF800
ENSG00000048471	4948.98	-0.783014	0.294566	-2.65819	0.00785613	0.162669	SNX29
ENSG00000048540	10.0544	1.29153	2.13842	0.603965	0.545867	0.819724	LMO3
ENSG00000048544	2338.6	-0.0289546	0.175035	-0.165422	0.868612	0.961592	MRPS10
ENSG00000048649	3246.37	0.483115	0.352027	1.37238	0.169944	0.561935	RSF1
ENSG00000048707	4484.67	0.240443	0.21047	1.14241	0.253282	0.642586	VPS13D
ENSG00000048740	8263.37	0.075301	0.41912	0.179665	0.857416	0.95748	CELF2
ENSG00000048828	11575.9	-0.100653	0.240832	-0.417939	0.675992	0.880758	FAM120A
ENSG00000048991	2130.75	0.133335	0.201073	0.66312	0.507254	0.802394	R3HDM1
ENSG00000049089	51.0678	0.032002	0.541545	0.0590939	0.952877	0.984681	COL9A2
ENSG00000049130	5340.93	0.244858	0.337264	0.726014	0.46783	0.779694	KITLG
ENSG00000049167	542.848	0.20166	0.250888	0.803784	0.421522	0.74859	ERCC8
ENSG00000049192	435.87	-0.0684746	0.414049	-0.165378	0.868646	0.961592	ADAMTS6
ENSG00000049239	5770.77	0.175004	0.344669	0.507745	0.611632	0.852237	H6PD
ENSG00000049245	10216.8	-0.266764	0.212102	-1.25772	0.208494	0.601531	VAMP3
ENSG00000049246	1190.93	-0.403822	0.360886	-1.11897	0.263152	0.649273	PER3
ENSG00000049323	11368.4	-2.20854	1.21186	-1.82243	0.0683895	0.422938	LTBP1
ENSG00000049449	30594.3	0.763258	0.288986	2.64116	0.00826225	0.168263	RCN1
ENSG00000049540	5466.45	2.51527	1.35126	1.86142	0.0626843	0.407434	ELN
ENSG00000049541	728.73	-0.577917	0.484685	-1.19236	0.233121	0.624071	RFC2
ENSG00000049618	2821.72	0.0363322	0.172112	0.211097	0.832812	0.948136	ARID1B
ENSG00000049656	3733.1	0.00395797	0.226353	0.0174858	0.986049	0.994646	CLPTM1L
ENSG00000049759	1357.77	0.223508	0.337256	0.662726	0.507506	0.802394	NEDD4L
ENSG00000049768	5.39644	-1.77247	1.45373	-1.21925	0.222749	0.613283	FOXP3
ENSG00000049769	182.386	-0.42875	0.520978	-0.822972	0.410524	0.742496	PPP1R3F
ENSG00000049860	12116.4	0.145192	0.456716	0.317904	0.750558	0.912953	HEXB
ENSG00000049883	685.342	-0.119086	0.208551	-0.571019	0.567987	0.830786	PTCD2
ENSG00000050130	1739.89	0.279914	0.407492	0.68692	0.492133	0.79316	JKAMP
ENSG00000050165	41901.5	-0.0371259	0.481634	-0.0770832	0.938557	0.981144	DKK3
ENSG00000050327	675.092	0.326757	0.293402	1.11368	0.265415	0.651118	ARHGEF5
ENSG00000050344	24.3772	1.43399	1.11367	1.28762	0.197877	0.591601	NFE2L3
ENSG00000050393	2258.87	-0.0532481	0.236433	-0.225215	0.821812	0.942318	MCUR1
ENSG00000050405	20604.4	0.758745	0.218726	3.46894	0.000522523	0.0317422	LIMA1
ENSG00000050426	1221.94	0.12803	0.445448	0.287418	0.773792	0.921694	LETMD1
ENSG00000050438	585.694	-0.0702417	0.532565	-0.131893	0.895069	0.968366	SLC4A8
ENSG00000050555	12.8981	-0.384452	2.44886	-0.156992	0.875251	0.963134	LAMC3
ENSG00000050628	347.325	1.41705	2.05187	0.690612	0.489809	0.791997	PTGER3
ENSG00000050730	80.6219	-0.553321	0.616927	-0.896898	0.369773	0.717587	TNIP3
ENSG00000050748	2522.2	0.101417	0.251825	0.402729	0.687148	0.886451	MAPK9
ENSG00000050820	2601.31	-0.11753	0.233127	-0.504148	0.614158	0.85278	BCAR1
ENSG00000051009	412.361	-0.208424	0.281108	-0.741436	0.458429	0.775737	FHIP1B
ENSG00000051108	4272.09	0.152558	0.215931	0.706514	0.479869	0.788297	HERPUD1
ENSG00000051128	2378.25	-0.789968	0.29434	-2.68386	0.0072777	0.15544	HOMER3
ENSG00000051180	268.513	-0.370494	0.537671	-0.689072	0.490778	0.792593	RAD51
ENSG00000051341	292.433	-0.113157	0.70302	-0.160959	0.872126	0.962521	POLQ
ENSG00000051382	1155.84	-0.111733	0.3372	-0.331355	0.740377	0.910005	PIK3CB
ENSG00000051523	827.139	-0.443243	0.640486	-0.692041	0.488911	0.791439	CYBA
ENSG00000051596	1308.56	-0.749156	0.457735	-1.63666	0.101702	0.481351	THOC3
ENSG00000051620	3155.83	0.225534	0.357657	0.630588	0.52831	0.813168	HEBP2
ENSG00000051825	740.253	0.431655	0.266673	1.61867	0.105519	0.487173	MPHOSPH9
ENSG00000052126	1956.2	0.273763	0.301865	0.906903	0.364458	0.715301	PLEKHA5
ENSG00000052723	1339.15	0.589644	0.202665	2.90945	0.00362064	0.104711	SIKE1
ENSG00000052749	776.646	-0.450646	0.323582	-1.39268	0.163716	0.554895	RRP12
ENSG00000052795	2746.49	0.631384	0.486704	1.29726	0.19454	0.58882	FNIP2
ENSG00000052802	8507.25	0.33333	0.538555	0.618934	0.53596	0.81614	MSMO1
ENSG00000052841	3143.25	0.572641	0.254333	2.25154	0.0243515	0.28178	TTC17
ENSG00000053254	4296.86	0.323771	0.322332	1.00447	0.315154	0.681795	FOXN3
ENSG00000053328	235.218	1.63714	1.05751	1.5481	0.121598	0.505864	METTL24
ENSG00000053371	2347.24	-0.586194	0.30052	-1.9506	0.0511045	0.381949	AKR7A2
ENSG00000053372	1557.38	-0.328549	0.304078	-1.08048	0.27993	0.659964	MRTO4
ENSG00000053438	7.76956	-3.25974	4.19339	-0.777351	0.436952	0.759324	NNAT
ENSG00000053501	503.021	-0.0245489	0.284861	-0.0861788	0.931324	0.978403	USE1
ENSG00000053747	1365.15	0.749211	0.437655	1.71188	0.0869197	0.46007	LAMA3
ENSG00000053770	1506.03	0.10926	0.330953	0.330137	0.741296	0.910055	AP5M1
ENSG00000053900	839.504	0.324484	0.326775	0.99299	0.320715	0.684507	ANAPC4
ENSG00000054116	3069.35	-0.16071	0.207353	-0.775056	0.438306	0.761147	TRAPPC3
ENSG00000054118	8970.97	0.107836	0.201686	0.534675	0.592875	0.842198	THRAP3
ENSG00000054148	1862.73	-0.637855	0.244555	-2.60823	0.00910114	0.176257	PHPT1
ENSG00000054219	87.6587	0.259541	1.07813	0.240733	0.809762	0.938199	LY75
ENSG00000054267	2027.52	0.488966	0.280425	1.74366	0.0812185	0.449055	ARID4B
ENSG00000054277	350.148	0.531108	0.537078	0.988884	0.32272	0.685822	OPN3
ENSG00000054282	1795.66	-0.662126	0.45357	-1.45981	0.144342	0.532868	SDCCAG8
ENSG00000054356	793.894	-3.90312	1.55376	-2.51205	0.0120031	0.203608	PTPRN
ENSG00000054392	272.979	0.537583	0.582685	0.922595	0.356218	0.710088	HHAT
ENSG00000054523	7335.56	-0.420591	0.404708	-1.03925	0.29869	0.671816	KIF1B
ENSG00000054598	866.482	1.13859	0.675531	1.68548	0.0918965	0.46959	FOXC1
ENSG00000054611	1506.17	-0.437115	0.254658	-1.71648	0.0860748	0.458088	TBC1D22A
ENSG00000054654	893.919	0.717807	0.757186	0.947992	0.343133	0.703382	SYNE2
ENSG00000054690	9.03256	0.441618	1.40377	0.314594	0.75307	0.913016	PLEKHH1
ENSG00000054793	6415.3	-0.618025	0.350811	-1.7617	0.0781193	0.44243	ATP9A
ENSG00000054965	4380.15	-0.303207	0.22922	-1.32278	0.185909	0.580175	FAM168A
ENSG00000054967	142.382	-0.769087	0.526962	-1.45947	0.144435	0.532868	RELT
ENSG00000054983	1309.04	0.310387	0.361222	0.859269	0.390192	0.730774	GALC
ENSG00000055044	1493.4	0.367886	0.293889	1.25179	0.210647	0.602848	NOP58
ENSG00000055070	8553.71	-0.489526	0.22686	-2.15783	0.0309409	0.312597	SZRD1
ENSG00000055130	3655.96	0.0996094	0.170843	0.583046	0.559862	0.827017	CUL1
ENSG00000055147	1176.26	0.204623	0.295332	0.692857	0.488399	0.79143	FAM114A2
ENSG00000055163	597.833	-0.988529	0.469936	-2.10354	0.0354186	0.329052	CYFIP2
ENSG00000055208	4988.65	0.315481	0.28494	1.10718	0.268214	0.652816	TAB2
ENSG00000055211	4494.89	0.149016	0.249924	0.596244	0.551012	0.823015	GINM1
ENSG00000055332	6313.45	0.471182	0.28507	1.65286	0.0983589	0.477355	EIF2AK2
ENSG00000055483	2031.56	-0.433104	0.245611	-1.76337	0.0778376	0.441943	USP36
ENSG00000055609	4115.15	0.287585	0.267384	1.07555	0.282127	0.661222	KMT2C
ENSG00000055732	157.791	1.01949	1.23781	0.823626	0.410152	0.742496	MCOLN3
ENSG00000055813	284.837	0.703202	1.30472	0.538969	0.589909	0.840851	CCDC85A
ENSG00000055917	3756.5	0.412592	0.19728	2.0914	0.0364924	0.332312	PUM2
ENSG00000055950	1590.74	-0.452138	0.347028	-1.30288	0.192614	0.586998	MRPL43
ENSG00000055955	7.52063	-2.35625	2.21699	-1.06282	0.287866	0.665265	ITIH4
ENSG00000056050	815.475	0.0691617	0.352472	0.196219	0.844439	0.952615	HPF1
ENSG00000056097	6809.19	0.404649	0.234742	1.7238	0.0847435	0.454673	ZFR
ENSG00000056277	233.037	0.339717	0.422569	0.803933	0.421436	0.74859	ZNF280C
ENSG00000056558	76.3191	0.407792	0.553132	0.737241	0.460976	0.776222	TRAF1
ENSG00000056586	3035.72	0.638566	0.320081	1.99501	0.0460418	0.367427	RC3H2
ENSG00000056736	79.1062	1.11688	1.20831	0.924326	0.355316	0.709823	IL17RB
ENSG00000056972	2914.48	-0.234969	0.248391	-0.945967	0.344166	0.703626	TRAF3IP2
ENSG00000056998	197.492	1.75462	0.851917	2.05962	0.0394353	0.34323	GYG2
ENSG00000057019	14735.5	-0.0788291	0.546115	-0.144345	0.885228	0.966116	DCBLD2
ENSG00000057252	5939.62	-0.0851163	0.402178	-0.211638	0.832389	0.94811	SOAT1
ENSG00000057294	1.09176	2.12922	4.19779	0.507224	0.611998	NA	PKP2
ENSG00000057468	4.46208	-0.594384	2.00886	-0.29588	0.767321	0.919561	MSH4
ENSG00000057593	5.49478	2.04189	2.31671	0.881377	0.378114	0.723182	F7
ENSG00000057608	17291.7	-0.0908497	0.309804	-0.293248	0.769332	0.920153	GDI2
ENSG00000057657	1150.69	-1.0564	0.880948	-1.19916	0.230465	0.621202	PRDM1
ENSG00000057663	1455.32	0.27285	0.327321	0.833585	0.404515	0.738645	ATG5
ENSG00000057704	12.0766	-1.77234	2.19453	-0.80762	0.419309	0.74824	TMCC3
ENSG00000057757	1669.93	-0.11081	0.262385	-0.422319	0.672792	0.879464	PITHD1
ENSG00000057935	1634.19	0.189544	0.180502	1.0501	0.293674	0.67	MTA3
ENSG00000058056	1497.14	0.371159	0.425551	0.872185	0.383108	0.72515	USP13
ENSG00000058063	4056.04	0.619972	0.235206	2.63586	0.00839232	0.169938	ATP11B
ENSG00000058085	274.867	-0.442862	0.620105	-0.714172	0.475121	0.785514	LAMC2
ENSG00000058091	2221.79	-0.0224243	0.374472	-0.0598823	0.952249	0.984529	CDK14
ENSG00000058262	24955.3	-0.369966	0.232813	-1.58911	0.112035	0.494866	SEC61A1
ENSG00000058272	7234.15	0.417155	0.358672	1.16305	0.244808	0.634497	PPP1R12A
ENSG00000058335	2.45252	4.2673	3.48451	1.22465	0.220707	NA	RASGRF1
ENSG00000058404	15.6641	-1.38247	1.1762	-1.17537	0.239846	0.630672	CAMK2B
ENSG00000058453	338.706	-0.253548	0.366449	-0.691904	0.488998	0.791439	CROCC
ENSG00000058600	690.795	0.0957952	0.263266	0.363872	0.715954	0.89945	POLR3E
ENSG00000058668	47751.6	-0.390519	0.39253	-0.994876	0.319796	0.684507	ATP2B4
ENSG00000058673	5482.89	0.333513	0.305976	1.09	0.275714	0.656111	ZC3H11A
ENSG00000058729	1182.39	0.395368	0.285117	1.38669	0.165537	0.557213	RIOK2
ENSG00000058799	923.174	0.0450058	0.20876	0.215586	0.82931	0.946195	YIPF1
ENSG00000058804	868.832	0.285716	0.315189	0.906488	0.364677	0.715307	NDC1
ENSG00000058866	3.04867	-1.72464	2.70999	-0.6364	0.524516	NA	DGKG
ENSG00000059122	1356.63	-0.678016	0.352572	-1.92305	0.0544733	0.389304	FLYWCH1
ENSG00000059145	520.822	-0.0426561	0.313583	-0.136028	0.891799	0.967459	UNKL
ENSG00000059377	4.7769	-2.42923	1.96365	-1.23709	0.216052	0.608105	TBXAS1
ENSG00000059378	275.536	-0.281002	0.460703	-0.609941	0.541901	0.818784	PARP12
ENSG00000059573	3959.01	-0.0700777	0.404036	-0.173444	0.862302	0.958776	ALDH18A1
ENSG00000059588	882.223	-0.41899	0.254235	-1.64804	0.0993444	0.479888	TARBP1
ENSG00000059691	997.86	-0.136681	0.216501	-0.631319	0.527832	0.812845	GATB
ENSG00000059728	338.498	0.503749	0.354642	1.42044	0.155479	0.545065	MXD1
ENSG00000059758	2074.16	0.370104	0.324015	1.14224	0.253353	0.642648	CDK17
ENSG00000059769	656.959	0.71556	0.340247	2.10306	0.0354604	0.329052	DNAJC25
ENSG00000059804	4732.5	0.731464	0.279789	2.61434	0.00893989	0.175292	SLC2A3
ENSG00000059915	4.98969	-1.53407	1.93801	-0.791566	0.428614	0.752925	PSD
ENSG00000060069	792.058	-0.359195	0.230196	-1.56039	0.118669	0.501424	CTDP1
ENSG00000060138	10015.8	-0.0735394	0.369536	-0.199004	0.842259	0.9523	YBX3
ENSG00000060140	61.1915	0.696522	0.805601	0.864598	0.387259	0.727924	STYK1
ENSG00000060237	15824.4	0.203545	0.174977	1.16327	0.244721	0.634497	WNK1
ENSG00000060339	3754.99	0.347536	0.263219	1.32033	0.186724	0.581316	CCAR1
ENSG00000060491	1279.02	-0.513202	0.288319	-1.77998	0.0750793	0.435798	OGFR
ENSG00000060642	563.666	-0.0900068	0.256365	-0.351089	0.725522	0.903644	PIGV
ENSG00000060656	797.702	-0.0669259	0.341004	-0.196261	0.844406	0.952615	PTPRU
ENSG00000060688	1246.04	-0.167618	0.337295	-0.496947	0.619226	0.855173	SNRNP40
ENSG00000060718	1080.46	3.84739	1.74402	2.20604	0.0273809	0.294533	COL11A1
ENSG00000060749	3120.91	0.450329	0.232297	1.93859	0.0525508	0.385603	QSER1
ENSG00000060762	933.716	0.0449358	0.377342	0.119085	0.905208	0.971721	MPC1
ENSG00000060971	1433.23	-0.605031	0.240832	-2.51226	0.0119962	0.203608	ACAA1
ENSG00000060982	2748.98	-0.0615715	0.567111	-0.10857	0.913543	0.974263	BCAT1
ENSG00000061273	3399.86	-0.275673	0.390873	-0.705275	0.480639	0.788836	HDAC7
ENSG00000061337	79.1511	-0.553459	0.79992	-0.691892	0.489005	0.791439	LZTS1
ENSG00000061455	30.3238	1.2829	0.914133	1.40341	0.160495	0.550275	PRDM6
ENSG00000061656	17.3849	-1.26495	1.15428	-1.09588	0.273131	0.654939	SPAG4
ENSG00000061676	14928.7	0.153989	0.267584	0.575481	0.564966	0.829678	NCKAP1
ENSG00000061794	1692.91	0.0668214	0.192803	0.346579	0.728907	0.905115	MRPS35
ENSG00000061918	357.012	-0.220452	0.464829	-0.474265	0.635311	0.862791	GUCY1B1
ENSG00000061936	1354.83	0.181467	0.182895	0.992191	0.321104	0.684957	SFSWAP
ENSG00000061938	1017.42	-0.543711	0.275615	-1.97272	0.0485279	0.373888	TNK2
ENSG00000061987	2362.17	0.369178	0.235553	1.56728	0.11705	0.499731	MON2
ENSG00000062038	2.06518	3.83637	3.6652	1.0467	0.295238	NA	CDH3
ENSG00000062194	2176.15	0.350291	0.249805	1.40226	0.160838	0.550919	GPBP1
ENSG00000062282	68.1032	-1.82828	1.25694	-1.45455	0.145794	0.534937	DGAT2
ENSG00000062370	270.617	0.591205	0.320511	1.84457	0.0650999	0.415064	ZNF112
ENSG00000062485	7976.96	-0.232346	0.297522	-0.780938	0.434839	0.757527	CS
ENSG00000062524	5.74734	0.22104	2.12241	0.104146	0.917054	0.975301	LTK
ENSG00000062582	2173.09	-0.151668	0.283415	-0.535143	0.592551	0.842156	MRPS24
ENSG00000062598	2476.47	-0.336834	0.159445	-2.11253	0.0346406	0.326961	ELMO2
ENSG00000062650	3146	0.366157	0.268316	1.36465	0.172364	0.564812	WAPL
ENSG00000062716	4329.9	0.350467	0.295385	1.18647	0.235435	0.626179	VMP1
ENSG00000062725	2619.84	0.378466	0.257355	1.4706	0.1414	0.529738	APPBP2
ENSG00000062822	334.741	-0.589259	0.600394	-0.981453	0.326369	0.6889	POLD1
ENSG00000063046	35198.4	0.327238	0.341734	0.95758	0.338275	0.699837	EIF4B
ENSG00000063127	7.42451	0.444033	1.13122	0.392526	0.694669	0.890497	SLC6A16
ENSG00000063169	417.555	-0.101311	0.34384	-0.294647	0.768264	0.919729	BICRA
ENSG00000063176	517.905	-0.54056	0.271369	-1.99198	0.0463736	0.367858	SPHK2
ENSG00000063177	12679	-0.302703	0.400061	-0.756642	0.449264	0.769804	RPL18
ENSG00000063180	49.8539	0.244411	0.643273	0.379948	0.703984	0.893572	CA11
ENSG00000063241	737.031	-0.659523	0.38839	-1.6981	0.0894896	0.464828	ISOC2
ENSG00000063244	4871.2	-0.422266	0.264666	-1.59547	0.110608	0.493948	U2AF2
ENSG00000063245	4670.6	-0.742555	0.247223	-3.00358	0.00266822	0.0867936	EPN1
ENSG00000063322	2572.17	-0.195906	0.200475	-0.977207	0.328467	0.690183	MED29
ENSG00000063438	3144.3	-0.355091	0.283097	-1.25431	0.20973	0.602198	AHRR
ENSG00000063587	1441.86	0.318285	0.231215	1.37658	0.168642	0.560628	ZNF275
ENSG00000063601	1367.08	0.263549	0.366893	0.718326	0.472556	0.783186	MTMR1
ENSG00000063660	8243.82	0.463358	0.254817	1.8184	0.0690031	0.425175	GPC1
ENSG00000063761	246.374	-0.578127	0.283942	-2.03607	0.0417432	0.352536	ADCK1
ENSG00000063854	1002.02	-0.717758	0.20944	-3.42704	0.000610199	0.0345577	HAGH
ENSG00000063978	3346.01	-0.20848	0.260134	-0.801434	0.422881	0.74894	RNF4
ENSG00000064012	573.035	-0.293275	0.292236	-1.00355	0.315594	0.681892	CASP8
ENSG00000064042	2871.4	0.961948	1.37555	0.699317	0.484354	0.789898	LIMCH1
ENSG00000064102	1224.99	0.278589	0.188071	1.48129	0.138528	0.526237	INTS13
ENSG00000064115	2915.76	-0.446408	0.288305	-1.54839	0.121529	0.505864	TM7SF3
ENSG00000064195	80.2654	-1.63644	1.96758	-0.831703	0.405577	0.739434	DLX3
ENSG00000064199	461.449	-0.113525	0.351614	-0.322868	0.746795	0.911233	SPA17
ENSG00000064205	5754.23	-1.29218	0.813209	-1.58899	0.112063	0.494866	CCN5
ENSG00000064225	152.028	-1.70276	1.23741	-1.37607	0.168799	0.560717	ST3GAL6
ENSG00000064300	1.4859	0.646938	3.98178	0.162474	0.870932	NA	NGFR
ENSG00000064309	3562.59	0.492102	0.555546	0.885799	0.375726	0.721915	CDON
ENSG00000064313	2008.93	0.341897	0.16469	2.07601	0.0378932	0.337079	TAF2
ENSG00000064393	3100.22	-0.261323	0.353571	-0.739097	0.459848	0.776059	HIPK2
ENSG00000064419	3706.1	-0.0678672	0.158769	-0.427457	0.669046	0.877713	TNPO3
ENSG00000064489	64.0702	-1.22108	1.13801	-1.073	0.283271	0.661228	NA
ENSG00000064490	534.704	-0.463506	0.337476	-1.37345	0.169612	0.561752	RFXANK
ENSG00000064545	161.614	-0.080086	0.506915	-0.157987	0.874467	0.962975	TMEM161A
ENSG00000064547	31.294	0.259847	0.671405	0.387019	0.698742	0.891902	LPAR2
ENSG00000064601	21355.9	0.0558031	0.239782	0.232724	0.815975	0.940797	CTSA
ENSG00000064607	3347.76	-0.0933223	0.193718	-0.481743	0.629989	0.85968	SUGP2
ENSG00000064651	986.95	0.483008	0.264555	1.82574	0.0678897	0.422527	SLC12A2
ENSG00000064652	686.777	0.273599	0.256586	1.06631	0.286285	0.663548	SNX24
ENSG00000064655	24.3089	0.97726	1.97317	0.495275	0.620406	0.855888	EYA2
ENSG00000064666	13709.3	0.459759	0.362622	1.26788	0.204842	0.597913	CNN2
ENSG00000064687	119.03	-0.169078	0.400137	-0.422551	0.672623	0.879464	ABCA7
ENSG00000064692	88.8557	-1.34458	0.875229	-1.53626	0.124474	0.508887	SNCAIP
ENSG00000064703	1014.17	0.605762	0.194472	3.1149	0.00184005	0.0705023	DDX20
ENSG00000064726	4896.32	0.439829	0.29964	1.46785	0.142144	0.530967	BTBD1
ENSG00000064763	226.03	1.7139	0.517087	3.31453	0.000917984	0.0453095	FAR2
ENSG00000064787	140.317	0.131581	0.725296	0.181417	0.85604	0.957218	BCAS1
ENSG00000064886	53.8229	-2.88158	0.607181	-4.74583	2.07649e-06	0.000517846	CHI3L2
ENSG00000064932	1393.86	-0.0728058	0.479839	-0.15173	0.8794	0.964572	SBNO2
ENSG00000064933	629.178	0.384318	0.367488	1.0458	0.295655	0.670588	PMS1
ENSG00000064961	1908.88	-0.504494	0.28546	-1.7673	0.0771772	0.440238	HMG20B
ENSG00000064989	12.9754	0.987054	0.964164	1.02374	0.305958	0.675267	CALCRL
ENSG00000064995	727.411	0.133126	0.282024	0.472038	0.636899	0.863558	TAF11
ENSG00000064999	838.137	-0.0646188	0.200837	-0.321747	0.747644	0.911546	ANKS1A
ENSG00000065000	9937.62	-0.251622	0.219756	-1.14501	0.252207	0.641258	AP3D1
ENSG00000065029	581.032	-0.176697	0.305145	-0.579058	0.56255	0.828294	ZNF76
ENSG00000065054	856.47	-0.404726	0.27366	-1.47893	0.139158	0.527332	NHERF2
ENSG00000065057	198.579	-0.911799	0.459484	-1.9844	0.0472113	0.369435	NTHL1
ENSG00000065060	934.565	0.714206	0.397544	1.79655	0.0724076	0.431704	BLTP3A
ENSG00000065135	4914.81	0.0842836	0.209414	0.402473	0.687336	0.886537	GNAI3
ENSG00000065150	18712.6	0.0442682	0.254229	0.174127	0.861765	0.958671	IPO5
ENSG00000065154	8889.26	-0.0706566	0.239406	-0.295133	0.767892	0.919606	OAT
ENSG00000065183	1528.45	0.10864	0.178914	0.607219	0.543705	0.819333	WDR3
ENSG00000065243	2731.32	0.451412	0.27216	1.65863	0.0971901	0.476388	PKN2
ENSG00000065268	394.45	-0.639345	0.578307	-1.10555	0.268923	0.653013	WDR18
ENSG00000065308	23764.2	-0.152449	0.278614	-0.54717	0.584262	0.838664	TRAM2
ENSG00000065320	2251.97	-0.278911	0.887108	-0.314405	0.753213	0.913016	NTN1
ENSG00000065328	301.93	-0.70394	0.85263	-0.82561	0.409025	0.741885	MCM10
ENSG00000065357	2486.35	-0.772538	0.312286	-2.47382	0.0133678	0.21327	DGKA
ENSG00000065361	12.2755	0.684846	1.24829	0.548628	0.583261	0.838073	ERBB3
ENSG00000065413	254.928	0.617805	0.372861	1.65693	0.0975335	0.476447	ANKRD44
ENSG00000065427	5757.73	-0.0299193	0.237151	-0.126161	0.899604	0.969884	KARS1
ENSG00000065457	1437.28	0.00440463	0.222219	0.0198211	0.984186	0.993704	ADAT1
ENSG00000065485	2932.45	-0.102929	0.350709	-0.293489	0.769148	0.920105	PDIA5
ENSG00000065491	662.83	0.0980971	0.25219	0.388981	0.69729	0.891132	TBC1D22B
ENSG00000065518	2632.14	-0.16734	0.193252	-0.865913	0.386538	0.727924	NDUFB4
ENSG00000065526	3735.81	0.0345009	0.241457	0.142886	0.88638	0.966404	SPEN
ENSG00000065534	23099.1	0.708464	0.361236	1.96122	0.0498534	0.377754	MYLK
ENSG00000065548	2756.33	0.378965	0.359803	1.05326	0.292222	0.669196	ZC3H15
ENSG00000065559	1672.38	0.326709	0.264474	1.23532	0.216712	0.608805	MAP2K4
ENSG00000065600	247.579	-0.221581	0.385632	-0.574592	0.565567	0.829678	PACC1
ENSG00000065609	5.47689	-0.284286	1.95319	-0.145549	0.884277	0.965837	SNAP91
ENSG00000065613	5866.44	-0.176606	0.393957	-0.448288	0.653945	0.870577	SLK
ENSG00000065615	1080.53	0.331034	0.30869	1.07238	0.283548	0.661274	CYB5R4
ENSG00000065618	13.8867	-1.51344	1.22372	-1.23675	0.216179	0.608271	COL17A1
ENSG00000065621	61.5647	-0.909958	0.616823	-1.47523	0.14015	0.528821	GSTO2
ENSG00000065665	411.426	0.195094	0.280755	0.69489	0.487124	0.790701	SEC61A2
ENSG00000065717	80.6759	-1.31369	0.753999	-1.7423	0.0814562	0.4496	TLE2
ENSG00000065802	2142.39	-0.499428	0.351671	-1.42016	0.155562	0.545065	ASB1
ENSG00000065809	798.911	-0.487777	0.272654	-1.789	0.0736153	0.433828	FAM107B
ENSG00000065833	2390.22	0.235012	0.386701	0.607736	0.543362	0.81927	ME1
ENSG00000065882	2182.28	0.013934	0.23354	0.0596641	0.952423	0.984529	TBC1D1
ENSG00000065883	2298.4	0.27244	0.237454	1.14733	0.251243	0.640496	CDK13
ENSG00000065911	2799.58	0.908324	0.609978	1.48911	0.136459	0.524124	MTHFD2
ENSG00000065923	5787.26	-0.54369	0.552847	-0.983437	0.325392	0.688311	SLC9A7
ENSG00000065970	1857.39	-0.161897	0.323881	-0.499866	0.617169	0.854571	FOXJ2
ENSG00000065978	49206.2	-0.085644	0.217885	-0.39307	0.694268	0.890497	YBX1
ENSG00000065989	1300.39	-0.104435	0.222861	-0.46861	0.639348	0.864051	PDE4A
ENSG00000066027	1503.49	0.0184862	0.255526	0.0723457	0.942327	0.982856	PPP2R5A
ENSG00000066044	3646.26	-0.243622	0.243669	-0.999807	0.317404	0.682498	ELAVL1
ENSG00000066056	3.74991	0.0580369	1.95233	0.0297269	0.976285	NA	TIE1
ENSG00000066084	1872.8	0.424608	0.207591	2.04541	0.0408146	0.349518	DIP2B
ENSG00000066117	2312.74	-0.397843	0.238645	-1.66709	0.095496	0.474032	SMARCD1
ENSG00000066135	2430.64	-0.180227	0.205567	-0.876734	0.380631	0.723449	KDM4A
ENSG00000066136	954.486	-0.349797	0.226498	-1.54437	0.122498	0.506784	NFYC
ENSG00000066185	21.7448	1.1473	0.935953	1.2258	0.220272	0.61203	ZMYND12
ENSG00000066230	256.224	-0.141657	0.411464	-0.344276	0.730639	0.906048	SLC9A3
ENSG00000066248	294.851	-0.561096	1.1367	-0.49362	0.621575	0.856299	NGEF
ENSG00000066279	1416.71	-0.263419	0.590993	-0.445724	0.655797	0.871311	ASPM
ENSG00000066322	4155.94	-0.413387	0.207688	-1.99042	0.0465444	0.36811	ELOVL1
ENSG00000066379	257.921	-0.267761	0.53135	-0.503926	0.614314	0.85278	POLR1H
ENSG00000066382	32.2921	1.65932	2.82275	0.587838	0.556641	0.825534	MPPED2
ENSG00000066422	1027.39	0.508119	0.219814	2.31159	0.0208002	0.263532	ZBTB11
ENSG00000066427	863.333	-0.0387643	0.194558	-0.199243	0.842073	0.952199	ATXN3
ENSG00000066455	3508.73	0.381942	0.294755	1.2958	0.195046	0.589409	GOLGA5
ENSG00000066468	53.1448	3.41279	1.11583	3.05853	0.00222429	0.078263	FGFR2
ENSG00000066557	705.661	0.284124	0.356909	0.796067	0.425993	0.750433	LRRC40
ENSG00000066583	211.985	0.137201	0.310275	0.442191	0.658351	0.872212	ISOC1
ENSG00000066629	2319.98	-0.420483	0.318829	-1.31884	0.187224	0.581827	EML1
ENSG00000066651	447.139	0.380159	0.394962	0.962519	0.335789	0.697587	TRMT11
ENSG00000066654	1780.69	0.525768	0.324179	1.62184	0.104837	0.486058	THUMPD1
ENSG00000066697	3935.59	-0.176923	0.209474	-0.844608	0.39833	0.735903	MSANTD3
ENSG00000066739	2627.64	0.371524	0.236814	1.56884	0.116685	0.499243	ATG2B
ENSG00000066777	4035.78	0.557047	0.283855	1.96243	0.049712	0.376883	ARFGEF1
ENSG00000066827	596.94	-0.283355	0.198254	-1.42925	0.152931	0.5431	ZFAT
ENSG00000066855	1113.29	0.0706906	0.194218	0.363975	0.715877	0.899433	MTFR1
ENSG00000066923	70.8567	0.310014	0.524279	0.591315	0.55431	0.824512	STAG3
ENSG00000066926	1419.09	0.0242205	0.264387	0.0916097	0.927008	0.977336	FECH
ENSG00000066933	3566.23	0.272632	0.245533	1.11037	0.26684	0.651853	MYO9A
ENSG00000067048	1434.54	14.0106	1.07204	13.0691	4.94594e-39	3.51532e-35	DDX3Y
ENSG00000067057	5703.52	-0.506487	0.364302	-1.39029	0.16444	0.555799	PFKP
ENSG00000067064	5027.88	0.42601	0.485002	0.878367	0.379744	0.723182	IDI1
ENSG00000067066	6065.94	0.195668	0.315949	0.619302	0.535718	0.81609	SP100
ENSG00000067082	12214.3	-0.515084	0.359342	-1.43341	0.151741	0.541481	KLF6
ENSG00000067113	4557.64	-0.143959	0.301527	-0.477435	0.633052	0.86108	PLPP1
ENSG00000067141	2926.46	0.286624	0.396926	0.72211	0.470227	0.781379	NEO1
ENSG00000067167	14127.1	1.10103	0.328402	3.35269	0.000800292	0.0412179	TRAM1
ENSG00000067177	460.209	-0.0565106	1.03425	-0.0546394	0.956426	0.985741	PHKA1
ENSG00000067182	6259.97	0.213347	0.31393	0.679599	0.496759	0.796731	TNFRSF1A
ENSG00000067191	296.182	0.0973799	0.294665	0.330477	0.74104	0.910029	CACNB1
ENSG00000067208	1576.76	0.3243	0.307927	1.05317	0.292263	0.669196	EVI5
ENSG00000067221	446.333	-0.749005	0.399075	-1.87685	0.0605383	0.403054	STOML1
ENSG00000067225	108561	-0.551188	0.250953	-2.19638	0.0280648	0.298134	PKM
ENSG00000067248	3097.17	0.182819	0.356867	0.512289	0.608449	0.851038	DHX29
ENSG00000067334	2347.66	0.157189	0.403132	0.389918	0.696597	0.89085	DNTTIP2
ENSG00000067365	590.8	0.304548	0.33942	0.89726	0.36958	0.717587	METTL22
ENSG00000067369	4466.77	0.0366551	0.220446	0.166277	0.867939	0.961334	TP53BP1
ENSG00000067445	321.083	-0.0628518	0.709955	-0.0885292	0.929456	0.97816	TRO
ENSG00000067533	869.771	0.415318	0.373165	1.11296	0.265726	0.651257	RRP15
ENSG00000067560	43151.8	-0.202441	0.232266	-0.871593	0.383431	0.725375	RHOA
ENSG00000067596	2582.69	-0.169133	0.239932	-0.704922	0.480859	0.788836	DHX8
ENSG00000067606	28.1953	-1.34032	0.899974	-1.48929	0.136412	0.524124	PRKCZ
ENSG00000067646	453.376	12.3301	1.09681	11.2419	2.53952e-29	6.01654e-26	ZFY
ENSG00000067704	7080.53	-0.0589251	0.177731	-0.331541	0.740236	0.910005	IARS2
ENSG00000067715	308.168	-1.03544	0.959746	-1.07886	0.280649	0.660287	SYT1
ENSG00000067798	2371.81	0.792808	0.514361	1.54134	0.123233	0.50771	NAV3
ENSG00000067829	2030.52	-0.560681	0.235117	-2.38469	0.0170934	0.241534	IDH3G
ENSG00000067836	381.236	-0.941017	0.394305	-2.38652	0.0170086	0.24083	ROGDI
ENSG00000067840	9.77717	0.0862752	1.33664	0.0645463	0.948535	0.983657	PDZD4
ENSG00000067900	7252.38	0.460083	0.338294	1.36001	0.173827	0.566479	ROCK1
ENSG00000067955	1901.99	-0.0989624	0.299065	-0.330906	0.740715	0.910005	CBFB
ENSG00000067992	189.686	-0.441857	0.770167	-0.573716	0.56616	0.82994	PDK3
ENSG00000068001	979.041	-0.318643	0.265276	-1.20118	0.229683	0.620358	HYAL2
ENSG00000068024	641.129	-0.0461856	0.360487	-0.12812	0.898054	0.968944	HDAC4
ENSG00000068028	1121.14	-0.459816	0.370148	-1.24225	0.214144	0.606146	RASSF1
ENSG00000068078	13.3576	-0.29161	1.46361	-0.199241	0.842075	0.952199	FGFR3
ENSG00000068079	510.042	-0.264935	0.435933	-0.607742	0.543359	0.81927	IFI35
ENSG00000068097	913.189	0.00298531	0.210566	0.0141775	0.988688	0.995258	HEATR6
ENSG00000068120	1688.88	-0.467054	0.266299	-1.75387	0.079453	0.445314	COASY
ENSG00000068137	317.926	-0.341308	0.390194	-0.874713	0.38173	0.724471	PLEKHH3
ENSG00000068305	4472.37	0.167534	0.385765	0.43429	0.664078	0.874894	MEF2A
ENSG00000068308	2710.8	-0.309165	0.255725	-1.20898	0.226672	0.617151	OTUD5
ENSG00000068323	6021.66	-0.259582	0.277007	-0.937094	0.34871	0.706229	TFE3
ENSG00000068354	766.805	-0.381619	0.235547	-1.62014	0.105201	0.48648	TBC1D25
ENSG00000068366	5681.31	0.579819	0.323969	1.78974	0.0734962	0.433828	ACSL4
ENSG00000068383	1660.64	-0.16384	0.202704	-0.808271	0.418935	0.74824	INPP5A
ENSG00000068394	808.385	-0.347642	0.259627	-1.339	0.18057	0.574168	GPKOW
ENSG00000068400	914.136	0.180417	0.259612	0.694948	0.487088	0.790701	GRIPAP1
ENSG00000068438	1625.82	-0.438872	0.346286	-1.26737	0.205024	0.59792	FTSJ1
ENSG00000068489	2015.94	-0.981144	0.661383	-1.48347	0.137949	0.52608	PRR11
ENSG00000068615	4.67043	0.234872	1.79515	0.130837	0.895904	0.968473	REEP1
ENSG00000068650	1751.29	0.106481	0.288734	0.368784	0.712288	0.897051	ATP11A
ENSG00000068654	3331.31	0.0424791	0.232343	0.182829	0.854932	0.956926	POLR1A
ENSG00000068697	19869.1	0.228467	0.263244	0.867892	0.385454	0.727749	LAPTM4A
ENSG00000068724	1538.11	-0.298952	0.456349	-0.655096	0.512406	0.804538	TTC7A
ENSG00000068745	1618.91	-0.232774	0.262012	-0.888412	0.374319	0.72113	IP6K2
ENSG00000068781	92.2692	0.492501	1.39588	0.352824	0.72422	0.903187	STON1-GTF2A1L
ENSG00000068784	771.964	0.396566	0.264009	1.50209	0.133073	0.519651	SRBD1
ENSG00000068796	2637.77	0.376414	0.273267	1.37746	0.16837	0.56038	KIF2A
ENSG00000068831	1.6432	0.348002	3.05298	0.113988	0.909247	NA	RASGRP2
ENSG00000068878	5690.6	-0.0110061	0.25285	-0.0435284	0.96528	0.988276	PSME4
ENSG00000068885	1921.07	0.467848	0.270944	1.72673	0.0842157	0.453522	IFT80
ENSG00000068903	2401.7	-0.603173	0.258334	-2.33486	0.0195508	0.256142	SIRT2
ENSG00000068912	4470.05	0.490882	0.338827	1.44877	0.147402	0.537396	ERLEC1
ENSG00000068971	828.684	-0.502977	0.203663	-2.46965	0.0135245	0.214565	PPP2R5B
ENSG00000068976	1.91797	-1.22165	3.46235	-0.352838	0.72421	NA	PYGM
ENSG00000069011	2.94032	0.0440133	3.06387	0.0143652	0.988539	NA	PITX1
ENSG00000069020	934.092	-0.595716	0.418165	-1.4246	0.154274	0.54395	MAST4
ENSG00000069188	13.4094	0.328432	1.34057	0.244994	0.806461	0.937318	SDK2
ENSG00000069248	2312.55	0.138853	0.24149	0.574983	0.565303	0.829678	NUP133
ENSG00000069275	17228.6	0.420843	0.222694	1.88978	0.0587868	0.400026	NUCKS1
ENSG00000069329	10082.2	0.0464827	0.177065	0.262518	0.792922	0.931281	VPS35
ENSG00000069345	4269.63	0.0181428	0.206088	0.0880339	0.92985	0.97816	DNAJA2
ENSG00000069399	543.385	0.0667199	0.57729	0.115574	0.90799	0.972724	BCL3
ENSG00000069424	299.36	-0.216139	0.338539	-0.638446	0.523183	0.811462	KCNAB2
ENSG00000069431	1280.24	-1.76745	0.996658	-1.77338	0.0761658	0.438516	ABCC9
ENSG00000069482	11.522	-2.77159	2.66621	-1.03952	0.298562	0.6718	GAL
ENSG00000069493	168.48	0.30526	0.65886	0.463316	0.643138	0.865418	CLEC2D
ENSG00000069509	469.165	0.24167	0.388787	0.621601	0.534204	0.815644	FUNDC1
ENSG00000069535	2.11462	0.282903	2.26419	0.124947	0.900566	NA	MAOB
ENSG00000069667	913.119	0.589139	0.473769	1.24352	0.213678	0.60579	RORA
ENSG00000069696	1.43206	2.48664	3.20737	0.775291	0.438168	NA	DRD4
ENSG00000069702	10869	0.0984146	0.704842	0.139626	0.888955	0.966655	TGFBR3
ENSG00000069812	8.77438	-1.75078	1.35032	-1.29656	0.194782	0.589107	HES2
ENSG00000069849	7402.4	-0.26667	0.305449	-0.873044	0.382639	0.725029	ATP1B3
ENSG00000069869	1957.8	0.0263046	0.368897	0.0713062	0.943154	0.983198	NEDD4
ENSG00000069943	739.528	0.303355	0.361155	0.839957	0.400933	0.737152	PIGB
ENSG00000069956	3796.88	0.235228	0.299658	0.784988	0.43246	0.755621	MAPK6
ENSG00000069966	1460.8	-0.759955	0.273984	-2.77372	0.00554198	0.133206	GNB5
ENSG00000069974	844.798	0.317808	0.190642	1.66704	0.0955066	0.474032	RAB27A
ENSG00000069998	464.298	-0.268958	0.402352	-0.668465	0.503837	0.800342	HDHD5
ENSG00000070010	2307.09	-0.145385	0.198114	-0.733845	0.463043	0.777488	UFD1
ENSG00000070018	2359.17	0.756328	0.270918	2.79173	0.00524278	0.129427	LRP6
ENSG00000070047	1538.93	-0.466238	0.203128	-2.29529	0.0217165	0.268903	PHRF1
ENSG00000070061	1954.22	-0.2569	0.20825	-1.23361	0.217348	0.609054	ELP1
ENSG00000070081	4887.12	0.427675	0.407997	1.04823	0.294532	0.670588	NUCB2
ENSG00000070087	8832.94	0.339999	0.410061	0.829144	0.407023	0.740389	PFN2
ENSG00000070159	20.4147	-0.483696	1.6	-0.302309	0.762416	0.917662	PTPN3
ENSG00000070182	6.58495	-3.66378	2.24414	-1.6326	0.102554	0.481931	SPTB
ENSG00000070193	806.161	5.81259	2.93055	1.98345	0.0473171	0.369615	FGF10
ENSG00000070214	9269.08	-0.472063	0.37673	-1.25306	0.210186	0.602498	SLC44A1
ENSG00000070269	1083.63	0.459438	0.274386	1.67442	0.0940473	0.471799	TMEM260
ENSG00000070366	3090.21	-0.130185	0.264871	-0.491504	0.62307	0.856974	SMG6
ENSG00000070367	4129.08	0.533216	0.324868	1.64133	0.100728	0.480441	EXOC5
ENSG00000070371	443.36	-0.250163	0.308243	-0.811576	0.417035	0.746546	CLTCL1
ENSG00000070388	2.72911	-0.736912	2.50076	-0.294675	0.768242	NA	FGF22
ENSG00000070404	806.478	0.921097	0.439044	2.09796	0.0359085	0.330809	FSTL3
ENSG00000070413	2286.61	-0.399347	0.18705	-2.13497	0.0327636	0.320312	DGCR2
ENSG00000070423	690.203	-0.425459	0.330179	-1.28857	0.197548	0.591508	RNF126
ENSG00000070444	1414.99	-0.0422387	0.233183	-0.181139	0.856258	0.957272	MNT
ENSG00000070476	398.83	-0.188973	0.308806	-0.611946	0.540574	0.817648	ZXDC
ENSG00000070495	1109.27	0.255722	0.263901	0.969006	0.332542	0.6944	JMJD6
ENSG00000070501	364.287	0.221531	0.313831	0.705893	0.480255	0.788681	POLB
ENSG00000070540	5347.26	0.104528	0.332245	0.314611	0.753057	0.913016	WIPI1
ENSG00000070601	13.004	-3.75824	1.78931	-2.10038	0.0356954	0.330552	FRMPD1
ENSG00000070610	768.703	0.16013	0.295487	0.54192	0.587873	0.840453	GBA2
ENSG00000070614	19579	0.0155081	0.458094	0.0338535	0.972994	0.989968	NDST1
ENSG00000070669	1415.32	0.967094	0.67753	1.42738	0.15347	0.543261	ASNS
ENSG00000070718	1206.96	-0.0270284	0.379725	-0.071179	0.943255	0.983198	AP3M2
ENSG00000070731	70.7827	0.839061	1.42257	0.589822	0.55531	0.825002	ST6GALNAC2
ENSG00000070756	81925.4	0.344492	0.343224	1.0037	0.315525	0.681847	PABPC1
ENSG00000070759	125.834	0.178807	0.506035	0.353349	0.723826	0.903062	TESK2
ENSG00000070761	1135.21	0.0751282	0.223647	0.335923	0.736929	0.909248	CFAP20
ENSG00000070770	1697.85	-0.00757495	0.246653	-0.030711	0.9755	0.99075	CSNK2A2
ENSG00000070778	3273.42	0.24183	0.263548	0.917593	0.358832	0.71074	PTPN21
ENSG00000070785	1192.5	-0.295518	0.208912	-1.41456	0.157198	0.545795	EIF2B3
ENSG00000070808	59.7277	-1.08449	0.64031	-1.6937	0.0903224	0.466725	CAMK2A
ENSG00000070814	1794.8	-0.0906589	0.228691	-0.396425	0.691791	0.889142	TCOF1
ENSG00000070831	9002.69	0.0994487	0.329182	0.302108	0.76257	0.917704	CDC42
ENSG00000070882	5418.07	0.360948	0.152587	2.36552	0.0180046	0.248964	OSBPL3
ENSG00000070950	639.386	0.298401	0.268014	1.11338	0.265545	0.651152	RAD18
ENSG00000070961	6827.76	0.464928	0.420423	1.10586	0.268788	0.652998	ATP2B1
ENSG00000071051	1314.26	0.0192467	0.234961	0.0819142	0.934715	0.979938	NCK2
ENSG00000071054	25149.6	-0.140695	0.327651	-0.429405	0.667628	0.876624	MAP4K4
ENSG00000071082	16601	0.424963	0.341635	1.24391	0.213533	0.6055	RPL31
ENSG00000071127	25070.5	-0.138628	0.190252	-0.728655	0.466213	0.779017	WDR1
ENSG00000071189	2218.98	0.505604	0.362117	1.39625	0.162641	0.553093	SNX13
ENSG00000071205	1575.07	-0.876191	0.415353	-2.10951	0.0349004	0.328115	ARHGAP10
ENSG00000071242	12639.5	0.26348	0.592625	0.444598	0.65661	0.871521	RPS6KA2
ENSG00000071243	366.584	0.45222	0.296054	1.52749	0.126639	0.512599	ING3
ENSG00000071246	285.823	-0.936181	0.409787	-2.28456	0.0223388	0.271492	VASH1
ENSG00000071282	4866.86	2.40581	0.72872	3.30141	0.00096199	0.0465125	LMCD1
ENSG00000071462	1294.43	-0.23338	0.209521	-1.11387	0.265335	0.651118	BUD23
ENSG00000071537	9754.38	0.636456	0.301952	2.1078	0.035048	0.328531	SEL1L
ENSG00000071539	786.762	-0.71289	0.64836	-1.09953	0.271537	0.653948	TRIP13
ENSG00000071553	3897.42	-0.290531	0.209681	-1.38559	0.165873	0.55742	ATP6AP1
ENSG00000071564	2331.91	-0.590543	0.379452	-1.5563	0.119636	0.503004	TCF3
ENSG00000071575	1022.48	0.176551	0.695878	0.253709	0.79972	0.93446	TRIB2
ENSG00000071626	3450.54	-0.232431	0.338333	-0.686989	0.49209	0.79316	DAZAP1
ENSG00000071655	1962.35	-0.809235	0.345754	-2.3405	0.0192581	0.255433	MBD3
ENSG00000071794	1843.21	0.370299	0.322965	1.14656	0.251564	0.640741	HLTF
ENSG00000071859	4223.34	-0.348734	0.226855	-1.53726	0.124231	0.508822	FAM50A
ENSG00000071889	1079.89	-0.591253	0.249537	-2.3694	0.017817	0.24685	FAM3A
ENSG00000071894	2100.38	-0.557998	0.322451	-1.73049	0.0835432	0.452674	CPSF1
ENSG00000071909	9.46547	-1.05482	1.20783	-0.873318	0.38249	0.725029	MYO3B
ENSG00000071967	41340.2	0.405476	0.265825	1.52535	0.127171	0.51315	CYBRD1
ENSG00000071994	2049.91	0.0236165	0.206194	0.114535	0.908813	0.973105	PDCD2
ENSG00000072041	706.505	-0.340344	0.799029	-0.425947	0.670147	0.878446	SLC6A15
ENSG00000072042	2807.26	0.148273	0.332191	0.446348	0.655346	0.871021	RDH11
ENSG00000072062	6893.24	-0.451863	0.204464	-2.20999	0.0271059	0.293881	PRKACA
ENSG00000072071	174.546	-0.123708	0.515232	-0.240101	0.810252	0.93869	ADGRL1
ENSG00000072110	24611	0.0952525	0.322248	0.295588	0.767545	0.919575	ACTN1
ENSG00000072121	2382.83	-0.13232	0.235361	-0.5622	0.57398	0.833669	ZFYVE26
ENSG00000072133	148.455	-0.431443	0.685452	-0.629429	0.529068	0.813665	RPS6KA6
ENSG00000072134	1951.88	-0.582729	0.244649	-2.38189	0.0172239	0.242354	EPN2
ENSG00000072135	1153.39	-0.364275	0.365323	-0.99713	0.318701	0.683753	PTPN18
ENSG00000072163	1205.94	0.96095	0.621539	1.54608	0.122085	0.506487	LIMS2
ENSG00000072195	1343.77	-0.292713	0.206343	-1.41857	0.156023	0.545065	SPEG
ENSG00000072201	847.721	-1.28862	0.433601	-2.97191	0.00295956	0.0930755	LNX1
ENSG00000072210	3750.99	0.106638	0.373892	0.285211	0.775483	0.922236	ALDH3A2
ENSG00000072274	9038.84	0.607578	0.286945	2.1174	0.034226	0.325048	TFRC
ENSG00000072310	1471.29	-0.222363	0.416179	-0.534296	0.593137	0.842302	SREBF1
ENSG00000072315	1.39443	4.18503	4.06268	1.03011	0.302956	NA	TRPC5
ENSG00000072364	9284.01	0.468832	0.236829	1.97962	0.0477459	0.370879	AFF4
ENSG00000072401	962.604	0.165267	0.353394	0.467658	0.640029	0.86442	UBE2D1
ENSG00000072415	2582.47	0.380413	0.349116	1.08965	0.275868	0.656111	PALS1
ENSG00000072422	1830.94	0.952549	0.47579	2.00204	0.0452806	0.365282	RHOBTB1
ENSG00000072501	4015.85	-0.468087	0.247924	-1.88803	0.0590223	0.400374	SMC1A
ENSG00000072506	1069.83	-0.630679	0.228987	-2.75422	0.00588324	0.138004	HSD17B10
ENSG00000072518	1089.65	-0.128898	0.273176	-0.47185	0.637034	0.863558	MARK2
ENSG00000072571	504.497	-0.715693	0.548284	-1.30533	0.19178	0.58604	HMMR
ENSG00000072609	1130.56	0.16788	0.276885	0.606319	0.544303	0.819545	CHFR
ENSG00000072657	145.177	2.32007	2.53664	0.914622	0.36039	0.711915	TRHDE
ENSG00000072682	6615.54	-0.324375	0.476561	-0.680659	0.496088	0.796283	P4HA2
ENSG00000072736	1416.31	0.118425	0.257496	0.459909	0.645582	0.866567	NFATC3
ENSG00000072756	935.175	0.628966	0.267367	2.35244	0.0186505	0.252492	TRNT1
ENSG00000072778	6506.83	-0.543806	0.336358	-1.61675	0.105932	0.487324	ACADVL
ENSG00000072786	2701.87	-0.351878	0.272155	-1.29293	0.196035	0.590388	STK10
ENSG00000072803	4050.8	0.219361	0.196694	1.11524	0.264747	0.65088	FBXW11
ENSG00000072818	11.5045	0.658638	1.35537	0.485948	0.627004	0.858219	ACAP1
ENSG00000072832	11.5985	-0.360948	1.07446	-0.335933	0.736921	0.909248	CRMP1
ENSG00000072840	5633.36	-0.427119	0.439177	-0.972543	0.330781	0.692595	EVC
ENSG00000072849	1709.57	0.191328	0.165568	1.15559	0.24785	0.637188	DERL2
ENSG00000072864	1575.23	-0.322826	0.432657	-0.746147	0.455578	0.773701	NDE1
ENSG00000072952	1404.64	-0.4659	1.00003	-0.465887	0.641297	0.86476	IRAG1
ENSG00000072954	55.1569	-0.689249	0.601098	-1.14665	0.251527	0.640741	TMEM38A
ENSG00000072958	3672.41	-0.690635	0.322987	-2.13828	0.0324943	0.319217	AP1M1
ENSG00000073008	2677.82	0.375541	0.323655	1.16031	0.245922	0.635594	PVR
ENSG00000073050	809.716	-0.0935984	0.260369	-0.359483	0.719234	0.90072	XRCC1
ENSG00000073060	656.329	-0.182599	0.414642	-0.440376	0.659665	0.873023	SCARB1
ENSG00000073111	1026.4	-0.705298	0.66055	-1.06774	0.285636	0.662801	MCM2
ENSG00000073146	62.087	-0.635023	1.1217	-0.566127	0.571307	0.832142	MOV10L1
ENSG00000073150	90.0158	-0.836625	1.16398	-0.718763	0.472287	0.782831	PANX2
ENSG00000073169	408.336	-0.453314	0.501829	-0.903323	0.366354	0.71574	SELENOO
ENSG00000073282	5.16769	0.478374	1.27113	0.376337	0.706666	0.894184	TP63
ENSG00000073331	602.356	0.385416	0.357669	1.07758	0.281223	0.660437	ALPK1
ENSG00000073417	1462.5	0.174676	0.208911	0.836128	0.403083	0.73794	PDE8A
ENSG00000073464	167.719	-1.3638	0.451476	-3.02076	0.00252143	0.0840783	CLCN4
ENSG00000073536	503.099	-0.155515	0.46738	-0.332738	0.739332	0.909865	NLE1
ENSG00000073578	5068.37	-0.323142	0.2037	-1.58636	0.112657	0.495489	SDHA
ENSG00000073584	6771.19	0.0917932	0.173889	0.527885	0.597579	0.845467	SMARCE1
ENSG00000073605	58.6945	-0.166687	0.503453	-0.331089	0.740578	0.910005	GSDMB
ENSG00000073614	3023.63	0.367245	0.249935	1.46936	0.141735	0.530341	KDM5A
ENSG00000073670	27.8462	0.326569	0.709731	0.46013	0.645423	0.866435	ADAM11
ENSG00000073711	2592.84	-0.356327	0.464782	-0.766654	0.443287	0.764958	PPP2R3A
ENSG00000073712	6108.93	0.97231	0.249583	3.89573	9.79025e-05	0.00988059	FERMT2
ENSG00000073756	160.987	0.139549	1.54592	0.0902688	0.928074	0.978082	PTGS2
ENSG00000073792	5659.98	0.343535	0.334255	1.02776	0.304061	0.673741	IGF2BP2
ENSG00000073803	993.743	0.341774	0.240754	1.4196	0.155725	0.545065	MAP3K13
ENSG00000073849	44.2527	0.398127	1.11715	0.356378	0.721557	0.902089	ST6GAL1
ENSG00000073910	1206.34	-0.221187	0.492138	-0.44944	0.653114	0.869935	FRY
ENSG00000073921	12301.3	0.135992	0.342539	0.39701	0.69136	0.888948	PICALM
ENSG00000073969	5511.66	0.329095	0.246862	1.33311	0.182495	0.576622	NSF
ENSG00000074047	279.375	-0.0660537	0.70039	-0.09431	0.924863	0.976668	GLI2
ENSG00000074054	3231.8	0.117351	0.17708	0.6627	0.507522	0.802394	CLASP1
ENSG00000074071	1379.31	-0.474379	0.251966	-1.88271	0.0597398	0.403054	MRPS34
ENSG00000074181	544.803	0.569726	0.483887	1.17739	0.239038	0.629587	NOTCH3
ENSG00000074201	2542.83	0.328345	0.197419	1.66319	0.0962742	0.474528	CLNS1A
ENSG00000074211	121.458	-2.82438	0.956012	-2.95434	0.0031334	0.0964096	PPP2R2C
ENSG00000074219	1395.84	0.185426	0.325207	0.570179	0.568557	0.831062	TEAD2
ENSG00000074266	608.889	0.0966681	0.278206	0.34747	0.728239	0.904887	EED
ENSG00000074317	6.24686	-3.62379	2.42036	-1.49721	0.134339	0.519691	SNCB
ENSG00000074319	3260.03	-0.0597405	0.167097	-0.357519	0.720703	0.901746	TSG101
ENSG00000074356	1828.34	0.423533	0.188508	2.24677	0.0246549	0.282443	NCBP3
ENSG00000074370	560.475	-3.98898	1.06779	-3.73575	0.000187156	0.0153782	ATP2A3
ENSG00000074410	4686.28	-1.03822	0.331867	-3.12842	0.00175749	0.0682586	CA12
ENSG00000074416	7317.51	-1.01807	0.177715	-5.72867	1.0122e-08	5.99519e-06	MGLL
ENSG00000074527	2190.43	1.70971	0.733698	2.33027	0.019792	0.25717	NTN4
ENSG00000074582	429.081	-0.601828	0.323085	-1.86276	0.0624965	0.406771	BCS1L
ENSG00000074590	1662.6	0.777793	0.416608	1.86696	0.0619066	0.404227	NUAK1
ENSG00000074603	2624.98	0.349502	0.229206	1.52484	0.1273	0.51315	DPP8
ENSG00000074621	646.207	0.714283	0.245766	2.90635	0.00365671	0.104874	SLC24A1
ENSG00000074657	3887.9	0.401431	0.210696	1.90526	0.0567458	0.396716	ZNF532
ENSG00000074660	10.7053	-0.626233	1.0112	-0.619299	0.535719	0.81609	SCARF1
ENSG00000074695	8433.8	0.704822	0.355493	1.98266	0.0474053	0.369862	LMAN1
ENSG00000074696	6806.66	0.172245	0.213232	0.807786	0.419214	0.74824	HACD3
ENSG00000074706	4.52693	-0.279956	1.82179	-0.153671	0.877869	0.964253	IPCEF1
ENSG00000074755	3191.08	-0.183	0.195681	-0.935195	0.349688	0.706651	ZZEF1
ENSG00000074800	41944.7	-0.916031	0.327964	-2.79309	0.00522077	0.129427	ENO1
ENSG00000074842	3865.56	-0.364507	0.36039	-1.01142	0.311813	0.679008	MYDGF
ENSG00000074855	300.12	-0.637796	0.351143	-1.81634	0.0693181	0.425751	ANO8
ENSG00000074935	401.071	0.696168	0.311116	2.23765	0.025244	0.284056	TUBE1
ENSG00000074964	1217.27	-0.479813	0.290027	-1.65437	0.0980517	0.476841	ARHGEF10L
ENSG00000074966	5.11137	1.55224	2.27218	0.683149	0.494513	0.795372	TXK
ENSG00000075073	19.3433	-0.167544	0.930751	-0.18001	0.857145	0.957435	TACR2
ENSG00000075089	572.15	0.46235	0.346288	1.33516	0.181824	0.576153	ACTR6
ENSG00000075131	267.741	0.0122227	0.360323	0.0339215	0.97294	0.989968	TIPIN
ENSG00000075142	2667.66	-0.285014	0.247623	-1.151	0.249733	0.639051	SRI
ENSG00000075151	8171.04	0.40324	0.285244	1.41367	0.15746	0.545831	EIF4G3
ENSG00000075188	799.491	0.0493982	0.326063	0.151499	0.879582	0.964572	NUP37
ENSG00000075213	4304.23	0.193969	0.61773	0.314003	0.753519	0.913016	SEMA3A
ENSG00000075218	590.174	-0.977622	0.815816	-1.19834	0.230786	0.621388	GTSE1
ENSG00000075223	14889.6	1.09481	0.526818	2.07815	0.0376956	0.336412	SEMA3C
ENSG00000075234	868.497	-0.551343	0.337311	-1.63453	0.102148	0.481931	TTC38
ENSG00000075239	4165.43	0.0353321	0.265734	0.132961	0.894225	0.967673	ACAT1
ENSG00000075240	1146.28	-0.245354	0.305269	-0.803732	0.421552	0.74859	GRAMD4
ENSG00000075275	252.901	0.87817	0.962863	0.91204	0.361747	0.712248	CELSR1
ENSG00000075292	4215.22	0.245056	0.283337	0.864892	0.387098	0.727924	ZNF638
ENSG00000075303	560.872	0.405187	0.329173	1.23092	0.218351	0.609797	SLC25A40
ENSG00000075336	697.106	0.257428	0.220281	1.16863	0.242551	0.632457	TIMM21
ENSG00000075340	229.538	0.405369	1.51841	0.26697	0.789493	0.930067	ADD2
ENSG00000075391	4088.13	0.131843	0.348166	0.378677	0.704927	0.894018	RASAL2
ENSG00000075399	776.322	-0.653685	0.333348	-1.96097	0.049883	0.377776	VPS9D1
ENSG00000075407	1657.05	0.56659	0.356995	1.58711	0.112488	0.495473	ZNF37A
ENSG00000075413	3207.59	0.00687869	0.167884	0.0409728	0.967318	0.988451	MARK3
ENSG00000075415	19895.3	-0.0962242	0.298279	-0.322598	0.747	0.911233	SLC25A3
ENSG00000075420	10334.1	0.866222	0.19975	4.33653	1.44748e-05	0.00254023	FNDC3B
ENSG00000075426	5917.71	0.527713	0.25147	2.09851	0.0358601	0.330688	FOSL2
ENSG00000075461	2.56568	-0.96381	3.14986	-0.305985	0.759616	NA	CACNG4
ENSG00000075539	2355.23	-0.0171666	0.27803	-0.0617437	0.950767	0.983733	FRYL
ENSG00000075568	5164.2	-0.115657	0.416867	-0.277443	0.78144	0.925479	TMEM131
ENSG00000075618	9508.12	-1.06327	0.371747	-2.86021	0.00423365	0.114196	FSCN1
ENSG00000075624	269988	-0.165465	0.244002	-0.67813	0.497689	0.797156	ACTB
ENSG00000075643	1166.77	0.148937	0.842668	0.176745	0.859709	0.958107	MOCOS
ENSG00000075651	1025.33	0.341544	0.515238	0.662885	0.507404	0.802394	PLD1
ENSG00000075702	229.724	-0.742305	0.697471	-1.06428	0.287202	0.664588	WDR62
ENSG00000075711	3645.93	0.838709	0.227153	3.69226	0.00022227	0.0176512	DLG1
ENSG00000075785	29350.7	-0.183066	0.262479	-0.697449	0.485522	0.790236	RAB7A
ENSG00000075790	3027.61	0.292815	0.535738	0.546563	0.584679	0.838992	BCAP29
ENSG00000075826	121.964	0.327809	0.491041	0.667581	0.504401	0.80045	SEC31B
ENSG00000075856	2134.88	0.10908	0.22855	0.477268	0.633171	0.86108	SART3
ENSG00000075914	957.511	0.0409935	0.261272	0.156899	0.875324	0.963134	EXOSC7
ENSG00000075945	2704.39	-0.198569	0.214472	-0.925847	0.354526	0.709823	KIFAP3
ENSG00000075975	1838.97	-0.0536229	0.181698	-0.295121	0.767902	0.919606	MKRN2
ENSG00000076003	2438.06	-0.242198	0.469085	-0.516319	0.605631	0.849268	MCM6
ENSG00000076043	5923.49	0.000334646	0.265139	0.00126215	0.998993	0.999281	REXO2
ENSG00000076053	1514.03	0.651936	0.24164	2.69797	0.00697642	0.151618	RBM7
ENSG00000076067	4624.49	0.238331	0.326484	0.729992	0.465395	0.778947	RBMS2
ENSG00000076108	3232.28	0.220881	0.209791	1.05286	0.292404	0.669317	BAZ2A
ENSG00000076201	2752.19	-0.381327	0.192372	-1.98223	0.0474529	0.369862	PTPN23
ENSG00000076242	1931.34	-0.14309	0.241322	-0.59294	0.553221	0.824404	MLH1
ENSG00000076248	1541.32	-0.134323	0.33345	-0.40283	0.687073	0.886448	UNG
ENSG00000076258	360.634	1.78102	0.70603	2.52258	0.0116498	0.201264	FMO4
ENSG00000076321	1438.82	0.313611	0.240056	1.30641	0.191414	0.585527	KLHL20
ENSG00000076344	181.018	-0.145172	0.490839	-0.295762	0.767412	0.919561	RGS11
ENSG00000076351	306.24	-0.0212206	0.452081	-0.0469398	0.962561	0.987315	SLC46A1
ENSG00000076356	797.158	-1.53756	0.457494	-3.36082	0.000777106	0.0405288	PLXNA2
ENSG00000076382	791.078	-0.710394	0.702668	-1.011	0.312019	0.679067	SPAG5
ENSG00000076513	9139.13	0.492191	0.385121	1.27802	0.201244	0.594775	ANKRD13A
ENSG00000076554	1.43306	-0.491188	4.13037	-0.118921	0.905338	NA	TPD52
ENSG00000076555	267.905	-0.363156	0.407476	-0.891234	0.372804	0.720099	ACACB
ENSG00000076604	714.873	0.136235	0.275817	0.493932	0.621354	0.856282	TRAF4
ENSG00000076641	1252.43	-0.234079	0.615029	-0.380599	0.703501	0.893503	PAG1
ENSG00000076650	437.314	0.337029	0.264528	1.27408	0.202636	0.596026	GPATCH1
ENSG00000076662	206.232	-0.610622	0.39338	-1.55224	0.120604	0.504607	ICAM3
ENSG00000076685	5713.19	0.396969	0.283934	1.3981	0.162082	0.552658	NT5C2
ENSG00000076706	722.157	-0.459546	1.46514	-0.313654	0.753784	0.913016	MCAM
ENSG00000076716	707.518	1.19291	1.538	0.775622	0.437972	0.760725	GPC4
ENSG00000076770	588.534	0.916263	0.714634	1.28214	0.199793	0.593284	MBNL3
ENSG00000076864	161.216	0.708387	1.32723	0.533734	0.593525	0.842667	RAP1GAP
ENSG00000076924	1028.46	-0.4674	0.290164	-1.61081	0.107221	0.488044	XAB2
ENSG00000076928	1332.67	-0.382895	0.364778	-1.04967	0.293872	0.670206	ARHGEF1
ENSG00000076944	16.6245	4.08956	2.16054	1.89284	0.0583796	0.399551	STXBP2
ENSG00000076984	1256.4	-0.183955	0.287703	-0.639393	0.522567	0.811462	MAP2K7
ENSG00000077044	346.269	-0.310726	0.306983	-1.01219	0.311445	0.679008	DGKD
ENSG00000077092	7.44402	0.481147	1.96479	0.244885	0.806546	0.937318	RARB
ENSG00000077097	6702.75	0.300679	0.178724	1.68237	0.0924974	0.46959	TOP2B
ENSG00000077147	11462.6	0.453262	0.302176	1.49999	0.133616	0.519651	TM9SF3
ENSG00000077150	907.916	-0.505671	0.527194	-0.959175	0.337471	0.698976	NFKB2
ENSG00000077152	370.5	-0.253045	0.514225	-0.49209	0.622655	0.856912	UBE2T
ENSG00000077157	721.867	0.0766374	0.321687	0.238236	0.811698	0.939218	PPP1R12B
ENSG00000077232	7748.92	0.428483	0.398644	1.07485	0.282442	0.661222	DNAJC10
ENSG00000077235	4170.76	-0.388263	0.18018	-2.15486	0.031173	0.313162	GTF3C1
ENSG00000077238	1380.08	-0.776132	0.334056	-2.32336	0.0201597	0.25934	IL4R
ENSG00000077254	3646.75	0.503008	0.194243	2.58958	0.00960935	0.180875	USP33
ENSG00000077264	8.04892	2.66694	2.21957	1.20156	0.229536	0.620323	PAK3
ENSG00000077312	1587.57	-0.541659	0.367477	-1.474	0.140483	0.529325	SNRPA
ENSG00000077348	108.757	-0.903591	0.654168	-1.38128	0.167192	0.559087	EXOSC5
ENSG00000077380	8642.15	-0.0410972	0.216897	-0.189478	0.849718	0.954464	DYNC1I2
ENSG00000077420	2859.14	-1.63985	1.29401	-1.26727	0.20506	0.59792	APBB1IP
ENSG00000077454	549.5	-0.230017	0.207395	-1.10908	0.267397	0.652203	LRCH4
ENSG00000077458	262.961	0.405759	0.361009	1.12396	0.26103	0.64818	FAM76B
ENSG00000077463	359.069	-0.645851	0.358062	-1.80374	0.0712723	0.430103	SIRT6
ENSG00000077514	886.87	0.340874	0.335261	1.01674	0.309275	0.67815	POLD3
ENSG00000077549	20099.2	-0.532391	0.227462	-2.34057	0.0192542	0.255433	CAPZB
ENSG00000077585	1160.8	-0.0537236	0.284893	-0.188574	0.850426	0.954807	GPR137B
ENSG00000077616	15.1132	3.61149	1.85737	1.94441	0.051846	0.383744	NAALAD2
ENSG00000077684	1397.36	0.599536	0.520655	1.1515	0.249525	0.639026	JADE1
ENSG00000077713	2475.15	-0.103981	0.198547	-0.523711	0.600479	0.846471	SLC25A43
ENSG00000077721	5156.29	-0.00902503	0.254684	-0.0354362	0.971732	0.989968	UBE2A
ENSG00000077782	12453.1	-0.283829	0.301638	-0.940959	0.346726	0.705091	FGFR1
ENSG00000077942	21793.7	-0.15068	0.362842	-0.415278	0.677938	0.882015	FBLN1
ENSG00000077943	484.323	0.93345	0.905246	1.03116	0.302467	0.673179	ITGA8
ENSG00000078018	924.566	0.152311	0.957462	0.159078	0.873608	0.962834	MAP2
ENSG00000078043	1331.69	0.265595	0.272167	0.975854	0.329137	0.690784	PIAS2
ENSG00000078053	1209.65	-0.145479	0.389598	-0.373409	0.708844	0.895107	AMPH
ENSG00000078061	1643.31	-0.204583	0.270317	-0.756826	0.449154	0.769783	ARAF
ENSG00000078070	1074.46	-0.0193626	0.208365	-0.0929265	0.925962	0.977212	MCCC1
ENSG00000078098	14438.7	0.7402	0.655495	1.12922	0.258804	0.647124	FAP
ENSG00000078114	6.26324	-0.766074	1.73421	-0.441742	0.658676	0.872445	NEBL
ENSG00000078124	1502.44	0.17768	0.459045	0.387065	0.698708	0.891902	ACER3
ENSG00000078140	3657.25	0.103432	0.218088	0.474268	0.635309	0.862791	UBE2K
ENSG00000078142	2188.7	0.170092	0.209158	0.813223	0.41609	0.745679	PIK3C3
ENSG00000078177	395.398	0.507649	0.318948	1.59164	0.111466	0.493948	N4BP2
ENSG00000078237	1922.1	0.0570205	0.316437	0.180195	0.856999	0.957385	TIGAR
ENSG00000078246	4079.77	0.192483	0.230457	0.835221	0.403593	0.738267	TULP3
ENSG00000078269	4589.39	-0.224887	0.226492	-0.992912	0.320753	0.684507	SYNJ2
ENSG00000078295	13.086	1.8926	1.62677	1.16341	0.244662	0.634497	ADCY2
ENSG00000078304	6013.27	0.0942458	0.225197	0.418503	0.67558	0.880396	PPP2R5C
ENSG00000078369	22011.6	-0.375181	0.17437	-2.15164	0.0314257	0.314795	GNB1
ENSG00000078399	1131.32	-0.1579	0.232384	-0.679479	0.496835	0.796763	HOXA9
ENSG00000078401	443.767	1.52931	0.715037	2.13879	0.0324531	0.319217	EDN1
ENSG00000078403	1528.54	0.318729	0.335212	0.950829	0.341691	0.70261	MLLT10
ENSG00000078487	217.186	0.317871	0.300405	1.05814	0.289992	0.667568	ZCWPW1
ENSG00000078549	3.89526	-3.27932	2.74274	-1.19564	0.231839	NA	ADCYAP1R1
ENSG00000078618	9243.66	0.176514	0.195077	0.904842	0.365549	0.715364	NRDC
ENSG00000078668	3437.71	0.00778631	0.202158	0.0385159	0.969276	0.989159	VDAC3
ENSG00000078674	5565.64	0.340045	0.262836	1.29375	0.195751	0.590238	PCM1
ENSG00000078687	641.98	-0.120916	0.279611	-0.432442	0.66542	0.875342	TNRC6C
ENSG00000078699	1170.6	-0.0404612	0.185925	-0.217621	0.827724	0.945679	CBFA2T2
ENSG00000078725	839.003	-0.950189	1.01557	-0.935618	0.34947	0.706651	BRINP1
ENSG00000078747	3183.6	0.171834	0.196956	0.872451	0.382962	0.72515	ITCH
ENSG00000078795	1.38739	1.67048	4.04661	0.412809	0.679746	NA	PKD2L2
ENSG00000078804	2178.09	0.446367	0.461294	0.967641	0.333224	0.695184	TP53INP2
ENSG00000078808	9444.93	-0.240181	0.27885	-0.861327	0.389058	0.729471	SDF4
ENSG00000078814	2.94448	1.3815	2.27559	0.607097	0.543787	NA	MYH7B
ENSG00000078902	3100.19	-0.413581	0.214101	-1.93171	0.0533955	0.387127	TOLLIP
ENSG00000078967	1059	-0.188933	0.257692	-0.733176	0.463451	0.777488	UBE2D4
ENSG00000079101	1.34708	2.20214	3.55883	0.618784	0.536059	NA	CLUL1
ENSG00000079102	1632	0.500294	0.285573	1.7519	0.0797916	0.445314	RUNX1T1
ENSG00000079112	1.37552	-1.9397	4.12035	-0.470762	0.637811	NA	CDH17
ENSG00000079134	718.479	0.428738	0.294449	1.45607	0.145374	0.534255	THOC1
ENSG00000079150	1004.51	0.056933	0.482413	0.118017	0.906054	0.972116	FKBP7
ENSG00000079156	590.168	-0.68572	0.438423	-1.56406	0.117803	0.499979	OSBPL6
ENSG00000079215	1229.78	-0.264957	0.773324	-0.342621	0.731884	0.906564	SLC1A3
ENSG00000079246	16894.6	-0.0126516	0.164654	-0.0768378	0.938753	0.98118	XRCC5
ENSG00000079257	100.044	0.102005	1.02179	0.0998296	0.92048	0.975538	LXN
ENSG00000079263	6.85971	-0.981946	2.4724	-0.397163	0.691247	0.888916	SP140
ENSG00000079277	849.879	-0.148089	0.187146	-0.791303	0.428767	0.752925	MKNK1
ENSG00000079308	9651.53	-0.557441	0.307562	-1.81245	0.0699164	0.4271	TNS1
ENSG00000079313	856.568	-0.326803	0.266698	-1.22537	0.220437	0.61203	REXO1
ENSG00000079332	12767.6	0.446274	0.193918	2.30135	0.0213717	0.266958	SAR1A
ENSG00000079335	89.7066	0.10714	0.452448	0.236801	0.812811	0.939347	CDC14A
ENSG00000079337	140.525	-0.700716	0.409759	-1.71007	0.0872532	0.461251	RAPGEF3
ENSG00000079387	1030.18	0.306747	0.304557	1.00719	0.313843	0.681008	SENP1
ENSG00000079432	3472.73	-0.398558	0.173031	-2.30339	0.0212568	0.266225	CIC
ENSG00000079435	30.0365	-1.35128	0.710176	-1.90274	0.0570744	0.397313	LIPE
ENSG00000079459	8234.3	-0.112167	0.364255	-0.307936	0.758131	0.914913	FDFT1
ENSG00000079462	313.985	-0.638623	0.43412	-1.47107	0.141271	0.529738	PAFAH1B3
ENSG00000079482	546.366	0.364998	0.372066	0.981004	0.326591	0.6889	OPHN1
ENSG00000079616	665.069	-0.595885	0.608018	-0.980046	0.327063	0.689242	KIF22
ENSG00000079691	741.545	1.43901	0.483547	2.97595	0.00292085	0.0924719	CARMIL1
ENSG00000079739	3506.49	-0.0739709	0.260616	-0.283831	0.77654	0.92303	PGM1
ENSG00000079785	6217.37	0.13106	0.233262	0.561856	0.574214	0.833756	DDX1
ENSG00000079805	4281.81	-0.57008	0.226539	-2.51648	0.0118535	0.202278	DNM2
ENSG00000079819	7104.89	0.465453	0.210872	2.20727	0.0272952	0.294214	EPB41L2
ENSG00000079841	281.487	2.75524	1.3232	2.08225	0.0373192	0.334907	RIMS1
ENSG00000079931	19477.8	0.00599084	0.432189	0.0138616	0.98894	0.995337	MOXD1
ENSG00000079950	4045.76	0.234038	0.298777	0.783318	0.433441	0.756366	STX7
ENSG00000079974	1265.03	0.161704	0.260481	0.620793	0.534736	0.815906	RABL2B
ENSG00000079999	2162.62	-0.421867	0.324844	-1.29868	0.194055	0.588112	KEAP1
ENSG00000080007	19.5111	6.51378	1.59043	4.09561	4.21055e-05	0.00544118	DDX43
ENSG00000080031	27.5897	0.0698707	1.08957	0.0641268	0.948869	0.983729	PTPRH
ENSG00000080166	1.48108	1.18607	4.11522	0.288215	0.773183	NA	DCT
ENSG00000080189	818.77	-0.105996	0.248371	-0.426764	0.669551	0.878257	SLC35C2
ENSG00000080200	1990.68	0.408288	0.243563	1.67631	0.093677	0.471646	CRYBG3
ENSG00000080298	127.722	0.0121337	0.414815	0.0292509	0.976664	0.99138	RFX3
ENSG00000080345	2764.11	0.508449	0.235555	2.15851	0.0308879	0.312597	RIF1
ENSG00000080371	3725.39	0.204203	0.329216	0.620271	0.535079	0.815936	RAB21
ENSG00000080493	810.911	0.741013	0.522508	1.41818	0.156137	0.545138	SLC4A4
ENSG00000080503	8102.5	0.600717	0.324204	1.8529	0.0638972	0.411529	SMARCA2
ENSG00000080546	1092.23	0.0566863	0.208898	0.271359	0.786115	0.927645	SESN1
ENSG00000080561	811.233	0.675508	0.511004	1.32192	0.186194	0.580301	MID2
ENSG00000080573	1373.85	0.0216192	0.682683	0.0316679	0.974737	0.990523	COL5A3
ENSG00000080603	3544.21	0.210907	0.22381	0.942345	0.346016	0.70506	SRCAP
ENSG00000080608	1594.49	0.279745	0.303426	0.921953	0.356553	0.710262	PUM3
ENSG00000080709	4.04587	-4.0359	2.67315	-1.50979	0.131097	NA	KCNN2
ENSG00000080802	1860.65	0.231564	0.239495	0.966887	0.3336	0.695327	CNOT4
ENSG00000080815	3319.32	0.115376	0.244496	0.471894	0.637002	0.863558	PSEN1
ENSG00000080819	940.837	-0.284661	0.21653	-1.31465	0.188627	0.583154	CPOX
ENSG00000080822	1873.83	0.644917	0.281582	2.29033	0.0220021	0.270554	CLDND1
ENSG00000080823	549.094	0.310605	0.547219	0.567607	0.570302	0.831911	MOK
ENSG00000080824	53639.4	0.241548	0.42103	0.573708	0.566165	0.82994	HSP90AA1
ENSG00000080839	637.438	0.312168	0.471664	0.661843	0.508072	0.802702	RBL1
ENSG00000080845	6054.22	-0.372012	0.275398	-1.35082	0.176754	0.570646	DLGAP4
ENSG00000080854	21.9235	-1.90708	1.26349	-1.50937	0.131204	0.51854	IGSF9B
ENSG00000080986	505.55	-0.521052	0.730392	-0.713387	0.475606	0.785617	NDC80
ENSG00000081014	1227.57	0.67955	0.299672	2.26765	0.0233506	0.277301	AP4E1
ENSG00000081019	629.752	0.319441	0.268353	1.19038	0.233898	0.624562	RSBN1
ENSG00000081026	790.151	0.0192104	0.322772	0.059517	0.95254	0.984539	MAGI3
ENSG00000081041	7.82797	0.728341	1.29632	0.561854	0.574215	0.833756	CXCL2
ENSG00000081051	14.963	0.733066	1.08537	0.675408	0.499417	0.797949	AFP
ENSG00000081052	14.6981	2.78534	1.74955	1.59203	0.111378	0.493948	COL4A4
ENSG00000081059	1094.43	-1.63052	0.680952	-2.39448	0.016644	0.238984	TCF7
ENSG00000081087	3006.78	0.720226	0.502382	1.43362	0.151681	0.541481	OSTM1
ENSG00000081148	13.3229	1.58282	1.14572	1.38151	0.167122	0.559087	IMPG2
ENSG00000081154	4985.31	0.239211	0.276386	0.865499	0.386765	0.727924	PCNP
ENSG00000081177	1333.59	-0.208507	0.309266	-0.6742	0.500184	0.798368	EXD2
ENSG00000081181	126.841	-0.250532	0.575851	-0.435065	0.663515	0.874834	ARG2
ENSG00000081189	453.785	-0.13762	0.410229	-0.33547	0.73727	0.909432	MEF2C
ENSG00000081237	11.7248	0.943614	1.1424	0.825994	0.408807	0.741603	PTPRC
ENSG00000081277	4.78074	-3.51132	2.3329	-1.50513	0.13229	0.519651	PKP1
ENSG00000081307	1697.98	0.534595	0.378259	1.4133	0.157566	0.545894	UBA5
ENSG00000081320	2655.73	0.168331	0.410118	0.410445	0.68148	0.883677	STK17B
ENSG00000081377	3719.94	0.123392	0.304733	0.404917	0.685539	0.885742	CDC14B
ENSG00000081386	804.786	0.538637	0.299306	1.79962	0.071921	0.430909	ZNF510
ENSG00000081665	555.459	0.605402	0.277378	2.18259	0.0290661	0.302692	ZNF506
ENSG00000081692	481.169	-0.477713	0.356063	-1.34165	0.179709	0.573921	JMJD4
ENSG00000081721	556.776	0.0301715	0.261573	0.115346	0.908171	0.972844	DUSP12
ENSG00000081760	1602.06	-0.533447	0.302547	-1.76319	0.0778685	0.441943	AACS
ENSG00000081791	1252.92	0.0464513	0.318733	0.145738	0.884129	0.965837	DELE1
ENSG00000081803	130.41	3.07431	0.807129	3.80895	0.000139559	0.0126358	CADPS2
ENSG00000081818	26.2604	0.244701	0.991296	0.24685	0.805024	0.936747	PCDHB4
ENSG00000081842	15.846	-0.259208	1.53584	-0.168773	0.865975	0.960572	PCDHA6
ENSG00000081853	306.987	0.577819	0.532918	1.08425	0.278252	0.6578	PCDHGA2
ENSG00000081870	784.203	0.191747	0.238846	0.802802	0.422089	0.74859	IFT25
ENSG00000081913	867.446	-1.22572	0.626034	-1.95792	0.0502395	0.379483	PHLPP1
ENSG00000081923	9766.83	0.414118	0.45018	0.919894	0.357628	0.710296	ATP8B1
ENSG00000082014	652.278	0.16335	0.343357	0.475742	0.634258	0.861643	SMARCD3
ENSG00000082068	1614.26	-0.10698	0.207911	-0.514547	0.60687	0.849763	WDR70
ENSG00000082074	11.909	1.26502	1.68338	0.751474	0.452368	0.771864	FYB1
ENSG00000082126	72.4363	-0.427826	0.824025	-0.519191	0.603627	0.847967	MPP4
ENSG00000082146	2665.07	0.509919	0.318178	1.60262	0.109018	0.491187	STRADB
ENSG00000082153	12691.9	0.0261913	0.217655	0.120334	0.904219	0.971359	BZW1
ENSG00000082175	30.5788	2.81188	1.78522	1.57508	0.115237	0.497808	PGR
ENSG00000082196	167.435	0.0577768	0.869926	0.0664158	0.947047	0.983557	C1QTNF3
ENSG00000082212	1714.58	-0.0106618	0.285129	-0.0373929	0.970172	0.989261	ME2
ENSG00000082213	1074.46	0.523964	0.266887	1.96324	0.0496182	0.376883	C5orf22
ENSG00000082258	1077.86	0.647223	0.30405	2.12868	0.0332811	0.322365	CCNT2
ENSG00000082269	314.113	0.575594	0.348927	1.64961	0.0990227	0.479297	FAM135A
ENSG00000082397	5212.23	-0.33008	0.339066	-0.973499	0.330305	0.691908	EPB41L3
ENSG00000082438	1498.03	0.438112	0.596501	0.734469	0.462663	0.77721	COBLL1
ENSG00000082458	413.206	-0.354994	0.317282	-1.11886	0.2632	0.649273	DLG3
ENSG00000082482	9309.59	0.421898	0.309337	1.36388	0.172606	0.565075	KCNK2
ENSG00000082497	147.011	3.30545	0.761663	4.33978	1.42625e-05	0.00253427	SERTAD4
ENSG00000082512	941.645	0.697225	0.416374	1.67452	0.0940289	0.471799	TRAF5
ENSG00000082515	963.744	-0.148135	0.251603	-0.588762	0.556021	0.825294	MRPL22
ENSG00000082516	1139.56	0.00174469	0.276134	0.00631829	0.994959	0.997356	GEMIN5
ENSG00000082641	20609	-0.0908586	0.385849	-0.235477	0.813839	0.939706	NFE2L1
ENSG00000082701	6939.34	0.0353092	0.280019	0.126096	0.899656	0.969884	GSK3B
ENSG00000082781	22178.1	-0.66657	0.463843	-1.43706	0.150701	0.540616	ITGB5
ENSG00000082805	6627.69	-0.173807	0.213054	-0.815786	0.414622	0.744697	ERC1
ENSG00000082898	9301.02	0.174006	0.271724	0.640377	0.521928	0.811458	XPO1
ENSG00000082996	1796.45	0.346937	0.326684	1.062	0.288238	0.665265	RNF13
ENSG00000083067	5.41938	3.14629	2.113	1.48901	0.136485	0.524124	TRPM3
ENSG00000083093	800.767	0.561654	0.253854	2.21251	0.0269315	0.292684	PALB2
ENSG00000083097	914.071	0.337245	0.327922	1.02843	0.303748	0.673741	DOP1A
ENSG00000083099	2587.75	0.225185	0.327783	0.686994	0.492087	0.79316	LYRM2
ENSG00000083123	909.022	0.167405	0.286544	0.58422	0.559072	0.826784	BCKDHB
ENSG00000083168	3069.91	0.398317	0.250663	1.58906	0.112048	0.494866	KAT6A
ENSG00000083223	2539.05	0.0511215	0.477351	0.107094	0.914714	0.974643	TUT7
ENSG00000083290	1735.99	0.436071	0.327659	1.33087	0.183232	0.577362	ULK2
ENSG00000083312	11849.8	0.620454	0.30114	2.06035	0.0393649	0.343085	TNPO1
ENSG00000083444	9417.34	-0.429279	0.317268	-1.35305	0.17604	0.569505	PLOD1
ENSG00000083454	52.8138	-1.25994	1.24678	-1.01056	0.312228	0.679162	P2RX5
ENSG00000083457	422.554	0.0550507	0.413806	0.133035	0.894166	0.967673	ITGAE
ENSG00000083520	2609.3	0.371323	0.332492	1.11679	0.264085	0.650025	DIS3
ENSG00000083535	839.611	0.432191	0.323668	1.33529	0.181781	0.576153	PIBF1
ENSG00000083544	632.156	0.612041	0.227246	2.6933	0.00707484	0.153073	TDRD3
ENSG00000083635	515.114	0.258045	0.257539	1.00196	0.316362	0.682498	NUFIP1
ENSG00000083642	1676.47	0.310465	0.219036	1.41742	0.156361	0.54526	PDS5B
ENSG00000083720	2454.52	0.163866	0.225107	0.727945	0.466647	0.779207	OXCT1
ENSG00000083750	747.462	0.196289	0.31193	0.629272	0.529171	0.813734	RRAGB
ENSG00000083782	3.79543	1.13188	1.88034	0.601957	0.547203	NA	EPYC
ENSG00000083799	4720.62	-0.0901281	0.482355	-0.18685	0.851778	0.955508	CYLD
ENSG00000083807	54.3696	-1.21258	0.65784	-1.84327	0.0652893	0.415624	SLC27A5
ENSG00000083812	403.748	-0.549021	0.279189	-1.96649	0.0492425	0.376124	ZNF324
ENSG00000083814	300.126	-0.293764	0.31864	-0.921931	0.356565	0.710262	ZNF671
ENSG00000083817	381.888	-0.294608	0.280972	-1.04853	0.294395	0.670537	ZNF416
ENSG00000083828	213.568	0.269615	0.329272	0.818823	0.412887	0.743809	ZNF586
ENSG00000083838	212.034	-0.730289	0.468771	-1.55788	0.119262	0.502463	ZNF446
ENSG00000083844	1165.15	0.0150256	0.27649	0.0543439	0.956661	0.985787	ZNF264
ENSG00000083845	10558	-0.310239	0.406002	-0.764133	0.444788	0.766012	RPS5
ENSG00000083857	25758.3	0.421458	0.386349	1.09087	0.275328	0.655687	FAT1
ENSG00000083896	2666.69	0.327996	0.255621	1.28313	0.199445	0.593005	YTHDC1
ENSG00000083937	3114.66	0.436211	0.365609	1.19311	0.232827	0.623853	CHMP2B
ENSG00000084070	1594.98	-0.439461	0.304408	-1.44366	0.148835	0.538974	SMAP2
ENSG00000084072	1167.32	-0.197536	0.255332	-0.773646	0.43914	0.761849	PPIE
ENSG00000084073	3996.11	0.466393	0.371947	1.25393	0.209869	0.602198	ZMPSTE24
ENSG00000084090	6608.62	0.280281	0.263358	1.06426	0.28721	0.664588	STARD7
ENSG00000084092	1118.83	0.229385	0.402255	0.570247	0.56851	0.831062	NOA1
ENSG00000084093	2458.42	0.118982	0.258261	0.460703	0.645011	0.866292	REST
ENSG00000084110	1.47598	2.56847	4.04474	0.635015	0.525419	NA	HAL
ENSG00000084112	7283.48	0.104083	0.203522	0.511407	0.609066	0.851483	SSH1
ENSG00000084207	6676.85	-0.703435	0.352431	-1.99595	0.0459392	0.367103	GSTP1
ENSG00000084234	96540.6	-0.186276	0.254075	-0.733157	0.463463	0.777488	APLP2
ENSG00000084444	335.505	0.305201	0.265494	1.14956	0.250326	0.639457	FAM234B
ENSG00000084463	3422.18	0.0941927	0.169071	0.55712	0.577445	0.836055	WBP11
ENSG00000084623	8899.72	-0.425989	0.289097	-1.47351	0.140613	0.529486	EIF3I
ENSG00000084628	28.9011	-2.52022	0.854684	-2.94871	0.00319099	0.0973073	NKAIN1
ENSG00000084636	5783.19	0.43267	0.347144	1.24637	0.212629	0.604217	COL16A1
ENSG00000084652	5910.47	0.0171087	0.197427	0.0866583	0.930943	0.97822	TXLNA
ENSG00000084676	2358.92	0.27512	0.261839	1.05072	0.293387	0.67	NCOA1
ENSG00000084693	1271.33	-0.0957515	0.232656	-0.411558	0.680663	0.883369	AGBL5
ENSG00000084710	219.636	-1.75879	0.585487	-3.00398	0.00266473	0.0867936	EFR3B
ENSG00000084731	2056.25	-0.535068	0.319247	-1.67603	0.093732	0.471646	KIF3C
ENSG00000084733	9658.64	-0.0963136	0.240857	-0.399878	0.689246	0.887597	RAB10
ENSG00000084734	8.31056	0.248098	1.64151	0.15114	0.879866	0.964572	GCKR
ENSG00000084754	14002.8	-0.33982	0.222582	-1.52672	0.126831	0.512624	HADHA
ENSG00000084764	1078.9	-0.536381	0.365745	-1.46654	0.1425	0.531525	MAPRE3
ENSG00000084774	2150.61	-0.396222	0.382883	-1.03484	0.300744	0.672597	CAD
ENSG00000085063	78936	-0.477522	0.203702	-2.34422	0.019067	0.254734	CD59
ENSG00000085117	727.198	-0.351297	0.619187	-0.567352	0.570475	0.831911	CD82
ENSG00000085185	863.422	-0.256473	0.314082	-0.816578	0.41417	0.744301	BCORL1
ENSG00000085224	6981.93	0.20048	0.426674	0.469867	0.63845	0.864051	ATRX
ENSG00000085231	973.027	0.139224	0.270529	0.514635	0.606808	0.849763	AK6
ENSG00000085274	685.94	0.594438	0.292931	2.02928	0.0424298	0.356044	MYNN
ENSG00000085276	167.015	2.53008	1.36378	1.8552	0.0635671	0.411104	MECOM
ENSG00000085365	2274.92	0.461637	0.390083	1.18343	0.236637	0.627341	SCAMP1
ENSG00000085377	2164.96	-0.316589	0.166375	-1.90286	0.0570585	0.397313	PREP
ENSG00000085382	496.806	0.393271	0.288871	1.36141	0.173385	0.565489	HACE1
ENSG00000085415	1404.91	0.319604	0.291897	1.09492	0.273553	0.654969	SEH1L
ENSG00000085433	1411.7	-0.14293	0.298783	-0.478374	0.632384	0.860635	WDR47
ENSG00000085449	4800.59	0.558559	0.270083	2.0681	0.0386305	0.3396	WDFY1
ENSG00000085465	37.4349	-1.64831	0.828138	-1.99038	0.0465494	0.36811	OVGP1
ENSG00000085491	2782.16	0.538225	0.292153	1.84227	0.0654354	0.416131	SLC25A24
ENSG00000085511	1702.3	0.115064	0.212111	0.54247	0.587495	0.840453	MAP3K4
ENSG00000085514	7.24241	1.74714	1.3517	1.29255	0.196165	0.590553	PILRA
ENSG00000085563	2.63184	-2.45816	2.49076	-0.986912	0.323686	NA	ABCB1
ENSG00000085644	411.945	-0.397624	0.448064	-0.887425	0.37485	0.721203	ZNF213
ENSG00000085662	5869.82	-1.19576	0.304033	-3.93301	8.38888e-05	0.0088991	AKR1B1
ENSG00000085719	8231.92	-0.588424	0.351711	-1.67303	0.0943207	0.472046	CPNE3
ENSG00000085721	2017.6	0.444392	0.228281	1.94668	0.0515727	0.382744	RRN3
ENSG00000085733	21260.4	-0.199742	0.28991	-0.688981	0.490835	0.792596	CTTN
ENSG00000085741	31.9167	-0.331127	1.12685	-0.293853	0.768871	0.919991	WNT11
ENSG00000085760	1495.39	0.383297	0.258464	1.48298	0.13808	0.52608	MTIF2
ENSG00000085788	2156.67	0.0560459	0.20497	0.273434	0.78452	0.926857	DDHD2
ENSG00000085831	25.2136	0.43445	1.23277	0.352417	0.724526	0.903252	TTC39A
ENSG00000085832	4003.95	0.109752	0.232928	0.471186	0.637508	0.863558	EPS15
ENSG00000085840	154.473	-1.11747	0.926568	-1.20604	0.227804	0.618185	ORC1
ENSG00000085871	238.285	1.2651	0.52632	2.40368	0.0162311	0.236025	MGST2
ENSG00000085872	1314.7	-0.242166	0.22432	-1.07956	0.280339	0.660287	CHERP
ENSG00000085978	1152.57	0.0289053	0.255744	0.113025	0.910011	0.973406	ATG16L1
ENSG00000085982	2166.79	0.409962	0.230259	1.78044	0.0750048	0.435798	USP40
ENSG00000085998	3317.23	-0.473406	0.209216	-2.26275	0.0236508	0.278835	POMGNT1
ENSG00000085999	163.995	-0.829234	0.943763	-0.878646	0.379593	0.723182	RAD54L
ENSG00000086015	4064.06	-0.317497	0.251846	-1.26068	0.207424	0.600394	MAST2
ENSG00000086061	8052.09	0.149557	0.236427	0.632573	0.527013	0.812677	DNAJA1
ENSG00000086062	11377.3	0.679826	0.216836	3.13521	0.00171734	0.0676225	B4GALT1
ENSG00000086065	2992.22	0.254014	0.347274	0.731451	0.464503	0.778392	CHMP5
ENSG00000086102	3059.97	0.163299	0.182954	0.892569	0.372088	0.719819	NFX1
ENSG00000086189	1738.35	0.205645	0.220702	0.931779	0.351451	0.707826	DIMT1
ENSG00000086200	1511.19	0.276938	0.246823	1.12201	0.261858	0.648372	IPO11
ENSG00000086232	6092.83	-0.0139269	0.195354	-0.0712904	0.943167	0.983198	EIF2AK1
ENSG00000086289	3900.85	0.22945	0.732318	0.31332	0.754038	0.913016	EPDR1
ENSG00000086300	61.135	-1.24109	1.35372	-0.916797	0.359249	0.710847	SNX10
ENSG00000086475	1624.83	-0.157325	0.3227	-0.487526	0.625886	0.857483	SEPHS1
ENSG00000086504	1121.29	-0.568285	0.286995	-1.98012	0.0476899	0.370646	MRPL28
ENSG00000086544	707.463	-0.593449	0.401538	-1.47794	0.139423	0.527663	ITPKC
ENSG00000086570	1.42788	2.03752	3.23436	0.62996	0.528721	NA	FAT2
ENSG00000086589	1909.13	0.00682077	0.194293	0.0351056	0.971996	0.989968	RBM22
ENSG00000086598	14461.4	0.289333	0.271079	1.06734	0.285819	0.662901	TMED2
ENSG00000086619	230.577	0.507563	0.603315	0.841291	0.400185	0.736554	ERO1B
ENSG00000086666	2132.63	-0.0435011	0.333911	-0.130278	0.896347	0.968572	ZFAND6
ENSG00000086696	10.1201	-1.58793	1.76272	-0.900838	0.367674	0.716154	HSD17B2
ENSG00000086712	945.714	-0.124944	0.298319	-0.418826	0.675343	0.880355	TXLNG
ENSG00000086730	9.15724	0.217338	1.54197	0.140948	0.887911	0.966488	LAT2
ENSG00000086758	15821.3	0.010569	0.198917	0.0531329	0.957626	0.986046	HUWE1
ENSG00000086827	1195.09	0.167836	0.227018	0.739307	0.459721	0.776059	ZW10
ENSG00000086848	1067.33	0.0322549	0.242025	0.133271	0.893979	0.967673	ALG9
ENSG00000086991	59.4617	0.297696	1.03705	0.28706	0.774066	0.921694	NOX4
ENSG00000087008	647.903	-0.328942	0.301135	-1.09234	0.274684	0.655564	ACOX3
ENSG00000087053	2477.47	0.205857	0.283214	0.726862	0.467311	0.779491	MTMR2
ENSG00000087074	6314.41	-0.482933	0.272849	-1.76996	0.0767331	0.440238	PPP1R15A
ENSG00000087076	876.632	0.506666	0.883572	0.573429	0.566354	0.82994	HSD17B14
ENSG00000087077	4377.22	-0.456789	0.291577	-1.56661	0.117205	0.49987	TRIP6
ENSG00000087085	5.51191	-0.430012	1.77969	-0.241622	0.809073	0.938113	ACHE
ENSG00000087086	241274	-0.367597	0.346649	-1.06043	0.288949	0.666354	FTL
ENSG00000087087	3320.37	-0.120468	0.194442	-0.619557	0.53555	0.81609	SRRT
ENSG00000087088	3492.98	-0.716701	0.276884	-2.58845	0.00964076	0.181035	BAX
ENSG00000087095	444.344	0.293003	0.319459	0.917187	0.359045	0.71074	NLK
ENSG00000087111	1984.99	0.251457	0.214716	1.17112	0.241552	0.632118	PIGS
ENSG00000087116	6661.68	0.653131	0.461505	1.41522	0.157005	0.545795	ADAMTS2
ENSG00000087128	1.53898	-3.98938	4.13692	-0.964336	0.334877	NA	TMPRSS11E
ENSG00000087152	2392.88	-0.204608	0.296017	-0.691205	0.489437	0.791867	ATXN7L3
ENSG00000087157	637.772	-0.616275	0.351878	-1.75139	0.0798789	0.445314	PGS1
ENSG00000087191	4187.32	-0.32146	0.219881	-1.46197	0.143749	0.532416	PSMC5
ENSG00000087206	1012.49	0.297937	0.268684	1.10888	0.267483	0.652303	UIMC1
ENSG00000087245	159791	-0.27359	0.407216	-0.671854	0.501677	0.799447	MMP2
ENSG00000087253	560.717	1.19537	0.46242	2.58504	0.00973668	0.181161	LPCAT2
ENSG00000087258	6.11431	0.91013	1.66228	0.547518	0.584023	0.838621	GNAO1
ENSG00000087263	2961.64	0.0388261	0.237682	0.163353	0.870241	0.961997	OGFOD1
ENSG00000087266	949.004	-0.859082	0.345857	-2.48392	0.0129943	0.210621	SH3BP2
ENSG00000087269	3287.41	-0.100093	0.205504	-0.487064	0.626213	0.857739	NOP14
ENSG00000087274	17692.4	-0.417942	0.185334	-2.25508	0.0241285	0.280785	ADD1
ENSG00000087299	198.523	0.008759	0.406064	0.0215705	0.982791	0.993678	L2HGDH
ENSG00000087301	377.981	0.614555	0.370554	1.65848	0.0972213	0.476388	TXNDC16
ENSG00000087302	3758.35	0.355167	0.26932	1.31876	0.187251	0.581827	RTRAF
ENSG00000087303	1487.03	0.916618	0.354778	2.58364	0.00977637	0.181662	NID2
ENSG00000087338	647.651	0.558825	0.251603	2.22106	0.0263469	0.290327	GMCL1
ENSG00000087365	10264.9	-0.381447	0.186444	-2.04591	0.0407653	0.349518	SF3B2
ENSG00000087448	1826.59	0.509859	0.287491	1.77348	0.0761491	0.438516	KLHL42
ENSG00000087460	50698.1	-0.12681	0.212518	-0.596704	0.550705	0.822899	GNAS
ENSG00000087470	3807.15	0.303473	0.278838	1.08835	0.276441	0.656701	DNM1L
ENSG00000087494	96.3012	-1.05332	0.702287	-1.49984	0.133656	0.519651	PTHLH
ENSG00000087495	372.179	2.07291	1.83093	1.13216	0.257568	0.646373	PHACTR3
ENSG00000087502	2631.33	0.666029	0.473711	1.40598	0.15973	0.548713	ERGIC2
ENSG00000087510	1173.54	-0.305875	0.586381	-0.521631	0.601927	0.847	TFAP2C
ENSG00000087586	1018.94	-0.719004	0.586851	-1.22519	0.220504	0.61203	AURKA
ENSG00000087589	81.4839	0.958158	1.38121	0.693711	0.487863	0.791122	CASS4
ENSG00000087842	277.217	0.682579	0.483301	1.41233	0.157854	0.546224	PIR
ENSG00000087884	539.932	-0.198236	0.315368	-0.628588	0.529619	0.814038	AAMDC
ENSG00000087903	469.415	0.293399	0.314703	0.932305	0.351179	0.707826	RFX2
ENSG00000087995	795.568	-0.171765	0.271534	-0.632572	0.527013	0.812677	METTL2A
ENSG00000088002	2.39902	0.0372867	2.11597	0.0176216	0.985941	NA	SULT2B1
ENSG00000088035	314.374	0.33786	0.322613	1.04726	0.294979	0.670588	ALG6
ENSG00000088038	2490.09	-0.338945	0.408326	-0.830084	0.406492	0.740141	CNOT3
ENSG00000088179	696.52	0.502582	0.383442	1.31071	0.189955	0.584311	PTPN4
ENSG00000088205	2435.21	0.29658	0.208526	1.42227	0.154949	0.544794	DDX18
ENSG00000088247	8496.67	-0.156348	0.299277	-0.522419	0.601379	0.846882	KHSRP
ENSG00000088256	5076.97	-0.531274	0.245679	-2.16248	0.0305815	0.310689	GNA11
ENSG00000088280	1460.39	0.209752	0.47151	0.444851	0.656427	0.871521	ASAP3
ENSG00000088298	1260.44	-0.387974	0.216075	-1.79555	0.0725664	0.431704	EDEM2
ENSG00000088305	205.412	0.471462	0.320077	1.47296	0.140761	0.529576	DNMT3B
ENSG00000088325	3092.67	-0.412765	0.612405	-0.674007	0.500307	0.798368	TPX2
ENSG00000088356	425.7	-0.171618	0.377606	-0.454489	0.649477	0.868868	PDRG1
ENSG00000088367	4919.28	-0.231113	0.368375	-0.627387	0.530406	0.814581	EPB41L1
ENSG00000088387	1491.54	0.142949	0.432152	0.330785	0.740807	0.910005	DOCK9
ENSG00000088448	1050.43	-0.117225	0.333874	-0.351105	0.725509	0.903644	ANKRD10
ENSG00000088451	321.595	0.588625	0.420525	1.39974	0.161592	0.552363	TGDS
ENSG00000088538	99.5252	-1.25108	0.646546	-1.93501	0.0529885	0.386435	DOCK3
ENSG00000088543	1034.17	-0.697577	0.293804	-2.3743	0.0175825	0.244794	C3orf18
ENSG00000088682	1047.41	-0.200104	0.189086	-1.05827	0.289931	0.667568	COQ9
ENSG00000088727	106.691	-0.0612059	0.40067	-0.152759	0.878588	0.964542	KIF9
ENSG00000088756	271.068	3.36442	0.546531	6.15594	7.46319e-10	6.92449e-07	ARHGAP28
ENSG00000088766	962.46	0.152073	0.239415	0.635186	0.525307	0.812363	CRLS1
ENSG00000088808	237.852	-0.176433	0.463486	-0.380665	0.703452	0.893503	PPP1R13B
ENSG00000088812	4938.94	0.358689	0.212331	1.68929	0.0911636	0.468	ATRN
ENSG00000088826	292.545	-0.539097	0.438902	-1.22829	0.21934	0.611306	SMOX
ENSG00000088832	19857.7	-0.491835	0.215277	-2.28466	0.0223327	0.271492	FKBP1A
ENSG00000088833	2908.05	-0.346043	0.221895	-1.55949	0.118881	0.501749	NSFL1C
ENSG00000088836	179.7	-0.793299	0.58888	-1.34713	0.177938	0.571741	SLC4A11
ENSG00000088854	2621.94	-0.0559465	0.19381	-0.288666	0.772837	0.921646	DNAAF9
ENSG00000088876	541.707	0.338171	0.298066	1.13455	0.256563	0.645838	ZNF343
ENSG00000088881	22.0117	-1.6723	1.00489	-1.66417	0.0960782	0.474392	EBF4
ENSG00000088882	88.7329	-2.32302	1.621	-1.43308	0.151836	0.541481	CPXM1
ENSG00000088888	8218.06	-0.279885	0.27251	-1.02706	0.304391	0.674184	MAVS
ENSG00000088899	456.981	-0.0488443	0.367335	-0.132969	0.894218	0.967673	LZTS3
ENSG00000088930	5874.17	0.108872	0.168677	0.645447	0.518637	0.809708	XRN2
ENSG00000088970	866.569	0.879457	0.491743	1.78845	0.0737035	0.433828	KIZ
ENSG00000088986	9535.11	-0.278737	0.197682	-1.41003	0.158531	0.546838	DYNLL1
ENSG00000089006	3299.24	-0.11792	0.208059	-0.566764	0.570875	0.831911	SNX5
ENSG00000089009	34369.7	0.471526	0.167978	2.80707	0.00499951	0.126231	RPL6
ENSG00000089022	1096.3	0.08948	0.19501	0.458849	0.646343	0.866899	MAPKAPK5
ENSG00000089041	287.234	-0.140359	0.582389	-0.241006	0.809551	0.938199	P2RX7
ENSG00000089048	1690.07	0.433292	0.439686	0.985458	0.324399	0.687438	ESF1
ENSG00000089050	1708.04	0.0471657	0.241892	0.194986	0.845404	0.953013	RBBP9
ENSG00000089053	3834.55	-0.386925	0.204585	-1.89127	0.0585884	0.400026	ANAPC5
ENSG00000089057	2033.46	-0.0843393	0.388439	-0.217124	0.828112	0.945679	SLC23A2
ENSG00000089060	664.812	-0.163461	0.401713	-0.406909	0.684075	0.885284	SLC8B1
ENSG00000089063	6894.49	-0.0797555	0.269374	-0.296077	0.767171	0.919561	TMEM230
ENSG00000089091	96.7565	0.148599	0.483491	0.307345	0.758581	0.915151	DZANK1
ENSG00000089094	1059.5	-0.211017	0.286186	-0.73734	0.460916	0.776222	KDM2B
ENSG00000089101	1.63151	0.154972	2.71971	0.0569811	0.95456	NA	CFAP61
ENSG00000089123	196.727	0.417004	0.386607	1.07862	0.280755	0.660313	TASP1
ENSG00000089127	62.0155	-1.24211	1.09133	-1.13816	0.255053	0.644317	OAS1
ENSG00000089154	5032.73	-0.411635	0.258327	-1.59346	0.111056	0.493948	GCN1
ENSG00000089157	52579.4	-0.38118	0.441816	-0.862759	0.38827	0.728711	RPLP0
ENSG00000089159	9626.75	-0.523759	0.288756	-1.81384	0.0697017	0.426159	PXN
ENSG00000089163	25.6519	0.642939	0.817067	0.786887	0.431348	0.755311	SIRT4
ENSG00000089177	908.202	0.0236067	0.375216	0.062915	0.949834	0.983733	KIF16B
ENSG00000089195	767.903	0.289277	0.360331	0.80281	0.422085	0.74859	TRMT6
ENSG00000089199	2.43241	-1.47735	3.2824	-0.450081	0.652652	NA	CHGB
ENSG00000089220	13451.5	-0.479793	0.192219	-2.49608	0.0125575	0.207426	PEBP1
ENSG00000089225	1202.36	-0.119651	0.436058	-0.274393	0.783783	0.926554	TBX5
ENSG00000089234	1227.04	0.113776	0.201383	0.564973	0.572092	0.832458	BRAP
ENSG00000089248	5587.89	-0.150294	0.308725	-0.486822	0.626384	0.857891	ERP29
ENSG00000089280	6104.06	-0.348422	0.284624	-1.22415	0.220895	0.612271	FUS
ENSG00000089289	2331.02	0.13584	0.288828	0.470316	0.638129	0.863944	IGBP1
ENSG00000089327	6234.56	-0.510809	0.397189	-1.28606	0.198422	0.592052	FXYD5
ENSG00000089335	984.487	0.556696	0.47739	1.16613	0.243564	0.633649	ZNF302
ENSG00000089351	1036.55	-0.264062	0.294838	-0.895617	0.370457	0.718228	GRAMD1A
ENSG00000089472	2168.32	0.497604	0.479301	1.03819	0.299183	0.672407	HEPH
ENSG00000089486	1503.37	-0.766553	0.519428	-1.47576	0.140008	0.528608	CDIP1
ENSG00000089505	36.8671	0.241523	0.628349	0.384377	0.700699	0.892427	CMTM1
ENSG00000089558	1.68389	-1.12142	3.08739	-0.363225	0.716437	NA	KCNH4
ENSG00000089597	17356.9	-0.196877	0.274116	-0.718225	0.472619	0.783198	GANAB
ENSG00000089639	301.084	-0.39392	0.401466	-0.981205	0.326492	0.6889	GMIP
ENSG00000089682	1026.53	0.364477	0.454519	0.801895	0.422614	0.748873	RBM41
ENSG00000089685	1479.98	-1.31928	0.779117	-1.6933	0.0903986	0.466725	BIRC5
ENSG00000089692	1.60887	1.04672	2.89589	0.361451	0.717762	NA	LAG3
ENSG00000089693	6207.5	-0.227434	0.217236	-1.04694	0.295125	0.670588	MLF2
ENSG00000089723	145.23	-0.130072	0.397753	-0.327016	0.743656	0.910435	OTUB2
ENSG00000089737	9986.82	-0.15878	0.235927	-0.673008	0.500942	0.798706	DDX24
ENSG00000089775	403.749	0.170535	0.251949	0.676862	0.498493	0.7974	ZBTB25
ENSG00000089818	1251.71	0.030725	0.197757	0.155368	0.876531	0.963791	NECAP1
ENSG00000089820	11.1013	0.187962	1.37503	0.136697	0.891271	0.967459	ARHGAP4
ENSG00000089847	40.9735	0.210483	0.820552	0.256514	0.797554	0.934062	ANKRD24
ENSG00000089876	1804.18	0.082583	0.292582	0.282256	0.777747	0.923605	DHX32
ENSG00000089902	1778.89	0.29606	0.235908	1.25498	0.209486	0.602192	RCOR1
ENSG00000089916	2260	0.400924	0.257743	1.55552	0.119822	0.503627	GPATCH2L
ENSG00000090006	958.217	-0.844135	0.46976	-1.79695	0.0723438	0.431704	LTBP4
ENSG00000090013	1120.83	-0.759408	0.386218	-1.96627	0.0492679	0.376124	BLVRB
ENSG00000090020	2060.27	-0.391798	0.258128	-1.51785	0.129053	0.515307	SLC9A1
ENSG00000090054	4274.45	0.241261	0.216854	1.11255	0.265902	0.651576	SPTLC1
ENSG00000090060	8090.57	0.403518	0.23681	1.70397	0.0883862	0.46395	PAPOLA
ENSG00000090061	4287.37	-0.071226	0.22746	-0.313136	0.754177	0.913016	CCNK
ENSG00000090097	1563.48	-0.948792	0.367454	-2.58207	0.00982093	0.182251	PCBP4
ENSG00000090238	988.018	0.203131	0.333327	0.609403	0.542257	0.818875	YPEL3
ENSG00000090263	1061.84	0.231287	0.191894	1.20528	0.228095	0.618185	MRPS33
ENSG00000090266	1583.64	-0.602814	0.30064	-2.0051	0.0449524	0.364507	NDUFB2
ENSG00000090273	3771	-0.358622	0.196272	-1.82717	0.0676743	0.421975	NUDC
ENSG00000090316	2633.28	-0.37711	0.213184	-1.76895	0.0769029	0.440238	MAEA
ENSG00000090339	745.42	2.94561	0.781469	3.76932	0.000163695	0.0139337	ICAM1
ENSG00000090372	2228.81	-0.143631	0.274392	-0.523453	0.600659	0.846478	STRN4
ENSG00000090376	928.668	0.432783	0.520812	0.830978	0.405986	0.739799	IRAK3
ENSG00000090432	1505.19	-0.455574	0.283406	-1.6075	0.107945	0.488986	MUL1
ENSG00000090447	203.994	-0.290995	0.710908	-0.409329	0.682299	0.884046	TFAP4
ENSG00000090470	1503.98	-0.214684	0.275994	-0.777859	0.436652	0.758989	PDCD7
ENSG00000090487	5134.17	0.00711094	0.250124	0.0284296	0.977319	0.991762	SPG21
ENSG00000090520	2583.16	0.264137	0.211515	1.24879	0.211743	0.603433	DNAJB11
ENSG00000090530	158.656	1.80992	0.45594	3.96965	7.19782e-05	0.00787054	P3H2
ENSG00000090534	5.2927	1.56418	1.55726	1.00444	0.315167	0.681795	THPO
ENSG00000090539	45.1989	2.54631	0.647765	3.93091	8.46249e-05	0.00891069	CHRD
ENSG00000090554	226.485	0.0553871	0.653727	0.0847251	0.93248	0.978973	FLT3LG
ENSG00000090565	2355.57	-0.269113	0.222895	-1.20735	0.227296	0.617697	RAB11FIP3
ENSG00000090581	2439.63	-0.371768	0.300721	-1.23626	0.216363	0.608628	GNPTG
ENSG00000090612	867.029	0.625598	0.49362	1.26737	0.205023	0.59792	ZNF268
ENSG00000090615	6606.58	-0.13606	0.275998	-0.492976	0.622029	0.856382	GOLGA3
ENSG00000090621	12242.1	0.20502	0.35795	0.572761	0.566807	0.830085	PABPC4
ENSG00000090661	20.6215	1.48182	1.97097	0.751821	0.452159	0.771723	CERS4
ENSG00000090674	1193.65	-0.106563	0.209648	-0.508293	0.611248	0.852237	MCOLN1
ENSG00000090686	3254.61	0.342428	0.199668	1.71498	0.0863485	0.458858	USP48
ENSG00000090776	740.386	-0.12288	0.380862	-0.322636	0.746971	0.911233	EFNB1
ENSG00000090857	3538	-0.215653	0.329402	-0.65468	0.512674	0.804644	PDPR
ENSG00000090861	6750.9	-0.180577	0.293462	-0.615334	0.538334	0.817258	AARS1
ENSG00000090863	13137.9	-0.0163441	0.205106	-0.0796861	0.936487	0.980494	GLG1
ENSG00000090889	668.314	-0.825679	0.741143	-1.11406	0.265252	0.651118	KIF4A
ENSG00000090905	3731.74	0.438859	0.245811	1.78535	0.074204	0.434737	TNRC6A
ENSG00000090924	1388.42	0.462773	0.262198	1.76498	0.0775676	0.441226	PLEKHG2
ENSG00000090932	4.84845	-0.543149	1.50556	-0.360762	0.718278	0.90054	DLL3
ENSG00000090971	207.913	-0.36542	0.462182	-0.790641	0.429154	0.753324	NAT14
ENSG00000090975	669.569	-0.356986	0.288103	-1.23909	0.215311	0.607471	PITPNM2
ENSG00000090989	3007.34	0.204375	0.258579	0.790377	0.429308	0.753501	EXOC1
ENSG00000091009	1567.29	0.301002	0.272723	1.10369	0.269727	0.653807	RBM27
ENSG00000091010	1.50972	0.963741	3.41439	0.282259	0.777745	NA	POU4F3
ENSG00000091039	10901	0.249486	0.554296	0.450095	0.652642	0.869935	OSBPL8
ENSG00000091073	430.846	-0.471416	0.263226	-1.79092	0.0733066	0.433137	DTX2
ENSG00000091127	637.371	0.165749	0.235133	0.704916	0.480862	0.788836	PUS7
ENSG00000091128	2.18423	-1.4123	2.21462	-0.637715	0.523659	NA	LAMB4
ENSG00000091129	101.015	3.13153	0.999652	3.13262	0.00173255	0.0678464	NRCAM
ENSG00000091136	20718	-0.275078	0.227047	-1.21154	0.225687	0.616176	LAMB1
ENSG00000091137	12.805	-0.156721	1.16473	-0.134556	0.892963	0.967459	SLC26A4
ENSG00000091140	3262.23	0.154013	0.347899	0.442694	0.657987	0.872137	DLD
ENSG00000091157	1427.78	0.141681	0.258736	0.54759	0.583973	0.838621	WDR7
ENSG00000091164	3869.23	0.135149	0.198329	0.681439	0.495594	0.795966	TXNL1
ENSG00000091181	1.08137	1.48248	4.22582	0.350816	0.725727	NA	IL5RA
ENSG00000091262	26.6924	0.351832	0.899424	0.391175	0.695668	0.890842	ABCC6
ENSG00000091317	5172.19	0.309559	0.271676	1.13944	0.254518	0.64374	CMTM6
ENSG00000091409	2421.8	-0.258207	0.602161	-0.4288	0.668069	0.877041	ITGA6
ENSG00000091428	6.95719	0.0529684	1.7181	0.0308297	0.975405	0.99075	RAPGEF4
ENSG00000091436	7717.55	0.0922682	0.255159	0.361611	0.717643	0.90022	MAP3K20
ENSG00000091483	3503.81	0.147838	0.266988	0.553725	0.579767	0.836689	FH
ENSG00000091490	501.447	-1.34719	1.07929	-1.24822	0.21195	0.603636	SEL1L3
ENSG00000091513	24.2456	-0.00629326	0.813535	-0.0077357	0.993828	0.997063	TF
ENSG00000091527	13705.9	0.518065	0.266145	1.94655	0.051589	0.382744	CDV3
ENSG00000091536	9.95762	0.72048	1.17535	0.612991	0.539882	0.817335	MYO15A
ENSG00000091542	3522.27	-0.318149	0.218855	-1.4537	0.14603	0.535556	ALKBH5
ENSG00000091592	1640.14	0.0224336	0.320428	0.0700112	0.944185	0.983337	NLRP1
ENSG00000091622	918.246	0.275179	0.810306	0.339599	0.734159	0.907771	PITPNM3
ENSG00000091640	2111.23	-0.174596	0.229466	-0.76088	0.446729	0.767497	SPAG7
ENSG00000091651	331.27	-0.323632	0.649051	-0.498623	0.618045	0.854675	ORC6
ENSG00000091656	2573.3	0.0572331	0.38429	0.148932	0.881607	0.965192	ZFHX4
ENSG00000091732	646.743	-0.270655	0.350558	-0.77207	0.440073	0.762418	ZC3HC1
ENSG00000091831	80.6292	-0.736414	1.29622	-0.568124	0.569951	0.831897	ESR1
ENSG00000091844	173.673	-0.851633	0.86924	-0.979744	0.327212	0.689242	RGS17
ENSG00000091947	473.166	-0.635418	0.334689	-1.89853	0.0576263	0.398096	TMEM101
ENSG00000091972	2.1958	1.94482	3.6115	0.538507	0.590227	NA	CD200
ENSG00000091986	93600	0.531345	0.398958	1.33183	0.182915	0.577039	CCDC80
ENSG00000092010	2993.34	-0.286055	0.387097	-0.738975	0.459922	0.776092	PSME1
ENSG00000092020	1095.86	0.20759	0.269444	0.770438	0.44104	0.763323	PPP2R3C
ENSG00000092036	833.322	-0.437472	0.438805	-0.996964	0.318782	0.683784	HAUS4
ENSG00000092051	1.38736	-0.322755	4.12027	-0.0783335	0.937563	NA	JPH4
ENSG00000092068	5111.81	-1.60424	0.765538	-2.09557	0.0361206	0.331903	SLC7A8
ENSG00000092094	571.581	-0.435942	0.290637	-1.49996	0.133626	0.519651	OSGEP
ENSG00000092096	300.052	-0.834241	0.334373	-2.49494	0.0125978	0.207426	SLC22A17
ENSG00000092098	784.349	-0.467155	0.219875	-2.12464	0.0336167	0.322705	RNF31
ENSG00000092108	2988.14	0.318756	0.388305	0.820891	0.411708	0.743411	SCFD1
ENSG00000092140	608.042	0.657695	0.33135	1.98489	0.0471562	0.369435	G2E3
ENSG00000092148	10227.6	0.025683	0.210317	0.122116	0.902807	0.971034	HECTD1
ENSG00000092199	18187.9	-0.0299879	0.223503	-0.134173	0.893266	0.967643	HNRNPC
ENSG00000092201	7696.23	0.323645	0.198339	1.63178	0.102727	0.481931	SUPT16H
ENSG00000092203	3488.69	-0.247233	0.18183	-1.35969	0.173929	0.566479	TOX4
ENSG00000092208	145.591	0.302339	0.434245	0.69624	0.486278	0.790301	GEMIN2
ENSG00000092295	23.385	2.46788	1.21742	2.02713	0.0426488	0.356231	TGM1
ENSG00000092330	1761.69	-0.496253	0.23646	-2.09868	0.0358454	0.330688	TINF2
ENSG00000092421	91.9627	3.86686	1.23331	3.13535	0.00171651	0.0676225	SEMA6A
ENSG00000092439	5201.13	0.491799	0.30747	1.5995	0.109709	0.493049	TRPM7
ENSG00000092445	1361.73	-0.797805	0.20945	-3.80906	0.000139499	0.0126358	TYRO3
ENSG00000092470	689.986	-0.480239	0.661207	-0.726307	0.467651	0.779694	WDR76
ENSG00000092529	142.302	0.227334	0.421799	0.538964	0.589912	0.840851	CAPN3
ENSG00000092531	2777.82	0.199314	0.268541	0.742212	0.457959	0.775355	SNAP23
ENSG00000092607	2798.22	-0.271248	0.332056	-0.816874	0.414	0.744248	TBX15
ENSG00000092621	1605.79	-0.0436599	0.806747	-0.0541184	0.956841	0.985787	PHGDH
ENSG00000092758	2.86579	1.34027	2.38458	0.562057	0.574077	NA	COL9A3
ENSG00000092820	3910.61	0.264087	0.33947	0.77794	0.436605	0.758989	EZR
ENSG00000092841	46356.3	-0.20729	0.255724	-0.810599	0.417596	0.746683	MYL6
ENSG00000092847	2530.94	0.077619	0.212202	0.365778	0.714531	0.898551	AGO1
ENSG00000092853	915.644	-0.473237	0.580057	-0.815846	0.414588	0.744697	CLSPN
ENSG00000092871	655.333	-0.285518	0.275404	-1.03672	0.299865	0.672416	RFFL
ENSG00000092929	5.21864	-2.78872	1.81413	-1.53723	0.124238	0.508822	UNC13D
ENSG00000092931	1089.62	-0.161818	0.301373	-0.536936	0.591312	0.841502	MFSD11
ENSG00000092964	14091	-0.412417	0.244951	-1.68367	0.0922454	0.46959	DPYSL2
ENSG00000092969	209.074	1.44503	1.13459	1.27361	0.202803	0.596026	TGFB2
ENSG00000092978	579.424	0.454763	0.31922	1.42461	0.15427	0.54395	GPATCH2
ENSG00000093000	3599.42	0.2231	0.371773	0.600097	0.548442	0.821276	NUP50
ENSG00000093009	222.948	-0.744009	0.93015	-0.79988	0.42378	0.749608	CDC45
ENSG00000093010	3418.22	-0.265127	0.208204	-1.2734	0.202875	0.596026	COMT
ENSG00000093072	158.788	1.4684	1.36716	1.07405	0.2828	0.661222	ADA2
ENSG00000093144	2836.97	0.289703	0.391683	0.739637	0.45952	0.776021	ECHDC1
ENSG00000093167	7096.42	0.435433	0.416782	1.04475	0.296138	0.670838	LRRFIP2
ENSG00000093183	3436.63	0.0170288	0.186977	0.0910743	0.927434	0.977639	SEC22C
ENSG00000093217	500.456	-0.0919231	0.298689	-0.307756	0.758268	0.91493	XYLB
ENSG00000094631	902.785	-0.267452	0.276467	-0.967392	0.333348	0.69529	HDAC6
ENSG00000094804	641.397	0.248613	0.686946	0.36191	0.717419	0.900108	CDC6
ENSG00000094841	418.339	0.0305991	0.310787	0.0984569	0.92157	0.975538	UPRT
ENSG00000094880	1598.08	0.0747458	0.218098	0.342716	0.731812	0.906564	CDC23
ENSG00000094914	1139.77	-0.254871	0.280055	-0.910073	0.362784	0.713373	AAAS
ENSG00000094916	9143.19	0.250728	0.395453	0.634027	0.526063	0.812648	CBX5
ENSG00000094963	21.8118	4.30547	1.5226	2.82771	0.00468819	0.121584	FMO2
ENSG00000094975	1939.27	0.610519	0.418143	1.46007	0.14427	0.532868	SUCO
ENSG00000095002	1004.35	0.287814	0.386309	0.745036	0.45625	0.77403	MSH2
ENSG00000095015	545.15	0.954529	0.573361	1.6648	0.0959535	0.474392	MAP3K1
ENSG00000095059	890.469	-0.559841	0.298765	-1.87385	0.0609508	0.403054	DHPS
ENSG00000095066	293.11	0.00715203	0.333945	0.0214168	0.982913	0.993678	HOOK2
ENSG00000095139	15004	0.249941	0.231703	1.07871	0.280715	0.660313	ARCN1
ENSG00000095203	66.8786	-2.14033	0.693667	-3.08553	0.00203188	0.0736816	EPB41L4B
ENSG00000095209	875.269	-0.143712	0.509008	-0.282337	0.777685	0.923605	TMEM38B
ENSG00000095261	3285.33	0.00418218	0.224355	0.0186409	0.985128	0.994323	PSMD5
ENSG00000095303	3048.63	-2.08144	0.764569	-2.72236	0.00648169	0.145556	PTGS1
ENSG00000095319	3323.55	-0.315798	0.331573	-0.952425	0.340881	0.702578	NUP188
ENSG00000095321	3023.11	-0.791057	0.276997	-2.85583	0.0042924	0.115126	CRAT
ENSG00000095370	2.46474	1.31027	2.63214	0.497795	0.618628	NA	SH2D3C
ENSG00000095380	2097.2	0.0336716	0.290253	0.116008	0.907646	0.972724	NANS
ENSG00000095383	1830.99	0.362711	0.649246	0.558665	0.576391	0.835451	TBC1D2
ENSG00000095397	179.388	-0.322817	0.403836	-0.799376	0.424072	0.749868	WHRN
ENSG00000095485	848.307	-0.284093	0.502449	-0.565417	0.57179	0.832275	CWF19L1
ENSG00000095539	52.977	-0.56666	0.684541	-0.827796	0.407786	0.740885	SEMA4G
ENSG00000095564	2005.52	0.478744	0.295425	1.62053	0.105119	0.486255	BTAF1
ENSG00000095574	601.654	0.296772	0.286951	1.03423	0.30103	0.672597	IKZF5
ENSG00000095587	21.941	-1.23303	1.06813	-1.15439	0.248342	0.637842	TLL2
ENSG00000095627	1.65617	3.33789	3.76791	0.885873	0.375686	NA	TDRD1
ENSG00000095637	29.3053	0.709892	1.59959	0.443796	0.65719	0.871858	SORBS1
ENSG00000095739	335.798	0.239496	0.793849	0.301689	0.762889	0.917934	BAMBI
ENSG00000095752	86.6361	0.122493	0.725512	0.168837	0.865925	0.960572	IL11
ENSG00000095787	6022.74	0.334721	0.294261	1.1375	0.255331	0.644792	WAC
ENSG00000095794	423.199	-0.0603471	0.277325	-0.217604	0.827737	0.945679	CREM
ENSG00000095906	506.162	-0.75884	0.460553	-1.64767	0.09942	0.479888	NUBP2
ENSG00000095951	1315.81	0.516203	0.248972	2.07334	0.0381411	0.337384	HIVEP1
ENSG00000096060	161.614	0.826832	0.688601	1.20074	0.229851	0.620459	FKBP5
ENSG00000096063	2503.03	0.0728332	0.197852	0.36812	0.712784	0.897258	SRPK1
ENSG00000096070	2069.33	0.438332	0.212103	2.0666	0.0387721	0.340633	BRPF3
ENSG00000096080	790.506	-0.330215	0.247685	-1.33321	0.182464	0.576622	MRPS18A
ENSG00000096092	739.588	-0.0912422	0.26518	-0.344076	0.730789	0.906076	TMEM14A
ENSG00000096093	584.578	0.24903	0.220531	1.12923	0.258802	0.647124	EFHC1
ENSG00000096384	42863.6	-0.321403	0.231593	-1.38779	0.1652	0.556736	HSP90AB1
ENSG00000096401	3115.4	0.321998	0.169554	1.89908	0.0575533	0.398096	CDC5L
ENSG00000096433	9499.61	-0.760835	0.410745	-1.85233	0.0639783	0.411529	ITPR3
ENSG00000096654	281.257	0.345095	0.282741	1.22053	0.222262	0.613	ZNF184
ENSG00000096696	12067.7	0.511199	0.552694	0.924923	0.355006	0.709823	DSP
ENSG00000096717	1221.53	0.322222	0.29289	1.10015	0.271269	0.653948	SIRT1
ENSG00000096746	4329.05	0.1009	0.161315	0.625483	0.531654	0.815004	HNRNPH3
ENSG00000096872	727.346	0.72689	0.464189	1.56594	0.117363	0.499979	IFT74
ENSG00000096968	697.8	0.253059	0.302174	0.837463	0.402332	0.73764	JAK2
ENSG00000097007	7303.81	-0.156174	0.28925	-0.539928	0.589247	0.840725	ABL1
ENSG00000097021	1757.14	-1.31694	0.2325	-5.66425	1.47665e-08	8.39624e-06	ACOT7
ENSG00000097033	7378.68	0.150648	0.300709	0.500974	0.616389	0.854327	SH3GLB1
ENSG00000097046	201.789	-0.199106	0.588207	-0.338496	0.734989	0.908097	CDC7
ENSG00000097096	237.579	0.865768	0.386338	2.24096	0.0250285	0.283353	SYDE2
ENSG00000099139	215.744	1.04729	0.485927	2.15525	0.0311427	0.313158	PCSK5
ENSG00000099194	39729.6	0.457061	0.308996	1.47918	0.139091	0.527332	SCD
ENSG00000099203	657.293	-0.407636	0.264939	-1.5386	0.123902	0.508601	TMED1
ENSG00000099204	1302.92	-0.506379	0.773779	-0.654424	0.512839	0.80469	ABLIM1
ENSG00000099219	966.833	0.363768	0.397666	0.914756	0.36032	0.711893	ERMP1
ENSG00000099246	4763.54	0.274467	0.378927	0.724327	0.468865	0.780361	RAB18
ENSG00000099250	18668.3	-0.536397	0.281138	-1.90795	0.0563974	0.396276	NRP1
ENSG00000099256	829.975	-0.320307	0.207202	-1.54587	0.122136	0.506487	PRTFDC1
ENSG00000099260	481.259	0.437134	0.88497	0.493954	0.621339	0.856282	PALMD
ENSG00000099282	14.2449	0.895581	1.03785	0.862915	0.388184	0.728711	TSPAN15
ENSG00000099284	598.5	0.252041	0.613459	0.410852	0.681181	0.883645	MACROH2A2
ENSG00000099290	10483.6	-0.0795427	0.333825	-0.238277	0.811666	0.939218	WASHC2A
ENSG00000099308	386.986	0.100404	0.275245	0.364779	0.715276	0.899035	MAST3
ENSG00000099326	139.978	0.00301111	0.447891	0.00672285	0.994636	0.997302	MZF1
ENSG00000099330	262.696	-0.376085	0.3456	-1.08821	0.276503	0.656701	OCEL1
ENSG00000099331	7032.49	-0.410767	0.233895	-1.7562	0.0790535	0.445011	MYO9B
ENSG00000099337	1174.5	0.969332	0.583245	1.66196	0.0965202	0.47541	KCNK6
ENSG00000099338	5.92358	0.0409671	1.34636	0.0304281	0.975726	0.99075	CATSPERG
ENSG00000099341	6011.22	-0.337057	0.173092	-1.94727	0.0515028	0.382744	PSMD8
ENSG00000099364	511.54	-0.447985	0.283449	-1.58048	0.113998	0.49645	FBXL19
ENSG00000099365	233.239	-1.10728	0.642793	-1.72261	0.0849597	0.455221	STX1B
ENSG00000099377	2997.21	-1.42654	0.484805	-2.9425	0.0032557	0.0974732	HSD3B7
ENSG00000099381	1193.17	-0.027881	0.249478	-0.111758	0.911016	0.973805	SETD1A
ENSG00000099385	1525.86	-0.603745	0.296308	-2.03756	0.0415943	0.352536	BCL7C
ENSG00000099617	1.41499	-0.501324	3.24375	-0.154551	0.877175	NA	EFNA2
ENSG00000099622	3913.25	0.0719954	0.211782	0.33995	0.733894	0.907771	CIRBP
ENSG00000099624	977.633	-0.498704	0.397037	-1.25606	0.209093	0.601993	ATP5F1D
ENSG00000099625	161.317	-0.172983	0.396271	-0.436527	0.662454	0.87453	CBARP
ENSG00000099783	6742.88	-0.235644	0.240653	-0.979183	0.327489	0.689595	HNRNPM
ENSG00000099785	1072.67	-0.856954	0.19448	-4.40639	1.05106e-05	0.00196591	MARCHF2
ENSG00000099795	890.477	-0.656673	0.287113	-2.28716	0.0221866	0.271492	NDUFB7
ENSG00000099797	1527.74	-0.799542	0.248421	-3.21849	0.00128865	0.0560907	TECR
ENSG00000099800	908.872	-0.543944	0.333196	-1.6325	0.102574	0.481931	TIMM13
ENSG00000099804	1165.47	-0.5515	0.217597	-2.53451	0.0112606	0.19786	CDC34
ENSG00000099810	1699.6	0.157823	0.247722	0.637099	0.524061	0.812192	MTAP
ENSG00000099812	2.3973	2.68763	2.61189	1.029	0.30348	NA	MISP
ENSG00000099814	2310.35	-0.504217	0.213471	-2.362	0.0181768	0.249092	CEP170B
ENSG00000099817	3619.8	-0.693544	0.369592	-1.87651	0.0605848	0.403054	POLR2E
ENSG00000099821	564.579	-0.386952	0.361642	-1.06999	0.284625	0.662076	POLRMT
ENSG00000099822	107.689	-1.03803	0.395047	-2.62762	0.00859845	0.172637	HCN2
ENSG00000099840	13.8929	-0.709387	1.50769	-0.470514	0.637988	0.863944	IZUMO4
ENSG00000099849	28.3524	1.54548	0.861942	1.79303	0.0729688	0.432788	RASSF7
ENSG00000099860	1849.31	0.70088	0.531774	1.318	0.187503	0.581827	GADD45B
ENSG00000099864	828.897	-0.305062	0.637577	-0.478471	0.632315	0.860635	PALM
ENSG00000099866	10.0546	-0.96849	1.11103	-0.871701	0.383371	0.725375	MADCAM1
ENSG00000099875	2053.19	0.195582	0.414843	0.47146	0.637312	0.863558	MKNK2
ENSG00000099889	144.244	-1.38603	0.795706	-1.74189	0.0815279	0.449716	ARVCF
ENSG00000099899	735.507	-0.354663	0.318276	-1.11432	0.26514	0.651118	TRMT2A
ENSG00000099901	3176.6	-0.124281	0.321593	-0.386453	0.699161	0.891912	RANBP1
ENSG00000099904	1531.33	-0.431261	0.20768	-2.07656	0.037842	0.337045	ZDHHC8
ENSG00000099910	892.036	-0.292279	0.271344	-1.07716	0.281411	0.660544	KLHL22
ENSG00000099917	3008.46	-0.367744	0.228015	-1.61281	0.106786	0.488044	MED15
ENSG00000099940	3466.18	0.0571164	0.186181	0.306779	0.759011	0.915438	SNAP29
ENSG00000099942	3180.39	-0.0466961	0.240126	-0.194465	0.845812	0.953013	CRKL
ENSG00000099949	2513.57	-0.634801	0.183579	-3.45793	0.000544351	0.0323591	LZTR1
ENSG00000099953	387.634	0.954286	0.647691	1.47337	0.140652	0.529495	MMP11
ENSG00000099956	2369.75	-0.277463	0.284501	-0.975264	0.329429	0.690991	SMARCB1
ENSG00000099957	110.064	-0.754271	0.699475	-1.07834	0.280883	0.660437	P2RX6
ENSG00000099958	3.57074	-1.27604	1.98068	-0.644246	0.519416	NA	DERL3
ENSG00000099960	2.47988	-5.19229	4.12166	-1.25976	0.207758	NA	SLC7A4
ENSG00000099968	4120	-0.0317826	0.202857	-0.156675	0.875501	0.963254	BCL2L13
ENSG00000099974	16.758	0.224172	1.72551	0.129917	0.896632	0.968586	DDTL
ENSG00000099977	685.206	-0.37799	0.299157	-1.26352	0.206403	0.599158	DDT
ENSG00000099991	2375.98	-0.208233	0.178156	-1.16883	0.242473	0.632432	CABIN1
ENSG00000099992	545.297	-0.0829762	0.326205	-0.254368	0.799211	0.9344	TBC1D10A
ENSG00000099994	8.9589	-1.33401	1.97639	-0.674973	0.499693	0.798016	SUSD2
ENSG00000099995	4759.44	-0.270148	0.221946	-1.21718	0.223536	0.613784	SF3A1
ENSG00000099998	17.5342	4.29293	1.64798	2.60497	0.00918828	0.17722	GGT5
ENSG00000099999	291.743	-0.305404	0.356462	-0.856766	0.391574	0.731731	RNF215
ENSG00000100003	255.672	-0.80417	0.494336	-1.62677	0.103786	0.484339	SEC14L2
ENSG00000100014	4781.19	0.19399	0.165955	1.16893	0.242432	0.632432	SPECC1L
ENSG00000100023	1674.58	-0.257481	0.227219	-1.13319	0.257136	0.646243	PPIL2
ENSG00000100027	35.8713	-0.312332	0.88376	-0.353412	0.723779	0.903062	YPEL1
ENSG00000100028	2580.1	0.082006	0.186818	0.438963	0.660689	0.87376	SNRPD3
ENSG00000100029	2668.81	-0.193141	0.244986	-0.788374	0.430478	0.754345	PES1
ENSG00000100030	10577.6	-0.12863	0.205256	-0.626679	0.53087	0.81476	MAPK1
ENSG00000100031	26.0779	-1.11354	1.1702	-0.951581	0.341309	0.70261	GGT1
ENSG00000100033	3.18661	-2.13741	2.43164	-0.879	0.379401	NA	PRODH
ENSG00000100034	2494.79	-0.819069	0.287986	-2.84413	0.00445325	0.118545	PPM1F
ENSG00000100036	474.202	-0.968722	0.462826	-2.09306	0.0363441	0.33194	SLC35E4
ENSG00000100038	514.478	-0.38513	0.281575	-1.36777	0.171383	0.564054	TOP3B
ENSG00000100056	595.484	-0.333404	0.311357	-1.07081	0.284255	0.661715	ESS2
ENSG00000100065	179.645	-1.04108	1.08148	-0.962649	0.335724	0.697587	CARD10
ENSG00000100075	3417.02	-0.665487	0.336755	-1.97618	0.0481349	0.372475	SLC25A1
ENSG00000100077	52.4902	0.307168	1.41	0.21785	0.827546	0.945679	GRK3
ENSG00000100078	2.03349	0.128301	3.24389	0.0395515	0.968451	NA	PLA2G3
ENSG00000100083	937.036	-0.414653	0.235277	-1.76241	0.0780007	0.44243	GGA1
ENSG00000100084	1624.03	-0.186685	0.256207	-0.728649	0.466216	0.779017	HIRA
ENSG00000100092	70.3567	-0.703861	0.701117	-1.00391	0.315421	0.681795	SH3BP1
ENSG00000100095	8.89198	0.465797	2.76906	0.168215	0.866414	0.960693	SEZ6L
ENSG00000100097	45721.8	-1.02579	0.361836	-2.83496	0.00458315	0.120424	LGALS1
ENSG00000100099	1303.66	0.0697068	0.222016	0.313972	0.753542	0.913016	HPS4
ENSG00000100100	1510.56	-0.675534	0.484568	-1.39409	0.163289	0.553915	PIK3IP1
ENSG00000100104	871.005	-0.0307754	0.288954	-0.106506	0.915181	0.974698	SRRD
ENSG00000100105	477.578	-0.22934	0.368898	-0.621689	0.534146	0.815644	PATZ1
ENSG00000100106	6910.13	0.0166443	0.34814	0.0478091	0.961868	0.986719	TRIOBP
ENSG00000100109	1492.16	-0.192006	0.182486	-1.05217	0.292723	0.669518	TFIP11
ENSG00000100116	256.998	-0.413294	0.387006	-1.06793	0.285554	0.662782	GCAT
ENSG00000100124	575.189	-0.184884	0.336303	-0.549753	0.582489	0.837432	ANKRD54
ENSG00000100129	13153.1	0.151887	0.381391	0.398244	0.690451	0.888535	EIF3L
ENSG00000100138	3326.03	-0.574959	0.29135	-1.97343	0.0484467	0.373465	SNU13
ENSG00000100139	2397.04	-0.306283	0.302858	-1.01131	0.311869	0.679008	MICALL1
ENSG00000100142	987.655	-0.272105	0.263036	-1.03448	0.300913	0.672597	POLR2F
ENSG00000100147	324.443	0.0483698	0.386064	0.12529	0.900294	0.970109	CCDC134
ENSG00000100150	397.012	-0.0357885	0.268402	-0.133339	0.893925	0.967673	DEPDC5
ENSG00000100151	170.618	0.120113	0.469267	0.255959	0.797982	0.934062	PICK1
ENSG00000100154	3533.2	0.231171	0.304013	0.760399	0.447016	0.767803	TTC28
ENSG00000100162	113.719	-1.38766	0.928595	-1.49436	0.135081	0.520992	CENPM
ENSG00000100167	452.101	-0.786519	0.796318	-0.987695	0.323302	0.686478	SEPTIN3
ENSG00000100196	5067.28	0.0456505	0.399249	0.114341	0.908968	0.973105	KDELR3
ENSG00000100197	3.26242	-0.199098	1.90648	-0.104433	0.916826	NA	CYP2D6
ENSG00000100201	14002.6	0.137247	0.196901	0.697035	0.485781	0.790269	DDX17
ENSG00000100206	57.388	0.00473463	0.788133	0.0060074	0.995207	0.997452	DMC1
ENSG00000100207	2172.24	0.0529498	0.306139	0.17296	0.862683	0.958812	TCF20
ENSG00000100209	305.484	0.101666	0.2817	0.360901	0.718174	0.900524	HSCB
ENSG00000100211	1124.52	0.0307868	0.277344	0.111006	0.911612	0.974242	CBY1
ENSG00000100216	2755.99	-0.253809	0.208398	-1.2179	0.223261	0.613517	TOMM22
ENSG00000100219	4125.62	0.247743	0.293961	0.842777	0.399353	0.736292	XBP1
ENSG00000100220	3194.43	-0.245716	0.19927	-1.23308	0.217545	0.609054	RTCB
ENSG00000100221	3362.74	-0.131965	0.271918	-0.485313	0.627454	0.858364	JOSD1
ENSG00000100225	4850.01	-0.337592	0.173802	-1.94239	0.0520893	0.383832	FBXO7
ENSG00000100226	1396.21	-0.311968	0.327596	-0.952293	0.340948	0.702578	GTPBP1
ENSG00000100227	3171.16	-0.506758	0.339413	-1.49304	0.135426	0.521879	POLDIP3
ENSG00000100228	209.19	0.122108	0.48893	0.249745	0.802784	0.936219	RAB36
ENSG00000100234	47432.6	-0.218647	0.661468	-0.330548	0.740986	0.910029	TIMP3
ENSG00000100239	1939.44	-0.222541	0.246987	-0.901026	0.367574	0.716154	PPP6R2
ENSG00000100241	3203.44	-0.489268	0.315004	-1.55321	0.120372	0.504607	SBF1
ENSG00000100242	2067.68	-0.459635	0.342213	-1.34313	0.179231	0.57292	SUN2
ENSG00000100243	32320.3	-0.19215	0.171065	-1.12326	0.261326	0.64818	CYB5R3
ENSG00000100246	374.017	-0.00949612	0.333676	-0.0284591	0.977296	0.991762	DNAL4
ENSG00000100258	1982.16	-0.589426	0.285325	-2.0658	0.0388471	0.340661	LMF2
ENSG00000100263	315.818	-0.367121	0.388582	-0.944773	0.344775	0.70386	RHBDD3
ENSG00000100266	2385.7	-0.274606	0.323483	-0.848904	0.395935	0.73437	PACSIN2
ENSG00000100271	806.771	-0.442424	0.219919	-2.01175	0.0442458	0.363214	TTLL1
ENSG00000100280	3335.47	-0.635721	0.180318	-3.52556	0.000422594	0.0276828	AP1B1
ENSG00000100281	1983.9	0.177323	0.223644	0.79288	0.427848	0.75224	HMGXB4
ENSG00000100284	2488.72	-0.20878	0.291424	-0.716413	0.473736	0.783953	TOM1
ENSG00000100285	51.5212	0.551503	0.847654	0.650623	0.51529	0.806524	NEFH
ENSG00000100288	462.167	0.063347	0.372309	0.170147	0.864895	0.959837	CHKB
ENSG00000100292	8531.31	-1.20799	0.615398	-1.96293	0.049654	0.376883	HMOX1
ENSG00000100294	281.039	-0.450661	0.433962	-1.03848	0.299046	0.672404	MCAT
ENSG00000100296	1563.53	-0.00645935	0.287671	-0.022454	0.982086	0.993548	THOC5
ENSG00000100297	994.66	-0.952748	0.653712	-1.45744	0.144994	0.533427	MCM5
ENSG00000100298	2.44654	0.844699	2.34475	0.360252	0.718659	NA	APOBEC3H
ENSG00000100299	1175.33	-0.0870286	0.265749	-0.327484	0.743301	0.910428	ARSA
ENSG00000100300	2590.76	-1.00672	0.446269	-2.25586	0.0240795	0.280565	TSPO
ENSG00000100302	68.6756	-3.58395	1.78461	-2.00825	0.0446162	0.364491	RASD2
ENSG00000100304	1170.16	-0.597992	0.269324	-2.22034	0.0263956	0.290413	TTLL12
ENSG00000100307	771.072	-0.322971	0.364233	-0.886715	0.375232	0.721628	CBX7
ENSG00000100311	5.21623	1.27375	2.317	0.54974	0.582498	0.837432	PDGFB
ENSG00000100312	2.91894	-0.686523	2.07606	-0.330685	0.740882	NA	ACR
ENSG00000100314	1.89603	0.933648	2.16892	0.430466	0.666857	NA	CABP7
ENSG00000100316	51257.3	0.109071	0.426349	0.255825	0.798086	0.934062	RPL3
ENSG00000100319	349.959	-0.613547	0.292227	-2.09956	0.0357676	0.330675	ZMAT5
ENSG00000100320	12448	-0.178102	0.301172	-0.591363	0.554277	0.824512	RBFOX2
ENSG00000100321	725.589	-0.191102	0.285925	-0.668365	0.503901	0.800342	SYNGR1
ENSG00000100324	885.799	-0.197929	0.370756	-0.533852	0.593444	0.842653	TAB1
ENSG00000100325	2111.49	-0.343193	0.169692	-2.02245	0.0431299	0.357673	ASCC2
ENSG00000100330	2133.86	-0.00520903	0.19782	-0.0263322	0.978992	0.992284	MTMR3
ENSG00000100335	2703.81	-0.280738	0.191486	-1.4661	0.142621	0.531696	MIEF1
ENSG00000100336	35.5664	0.424718	1.3607	0.312132	0.75494	0.913127	APOL4
ENSG00000100341	1.89552	3.39407	3.67368	0.923887	0.355545	NA	PNPLA5
ENSG00000100342	571.758	1.06716	1.12279	0.950461	0.341878	0.702661	APOL1
ENSG00000100344	524.593	1.00687	0.433343	2.32348	0.0201533	0.25934	PNPLA3
ENSG00000100345	53037.9	-0.124978	0.25084	-0.498236	0.618318	0.854833	MYH9
ENSG00000100346	1.93724	-0.713307	3.9676	-0.179783	0.857323	NA	CACNA1I
ENSG00000100347	2152.48	-0.366005	0.266752	-1.37208	0.17004	0.562119	SAMM50
ENSG00000100348	2511.4	-0.312417	0.27758	-1.1255	0.260375	0.648161	TXN2
ENSG00000100350	1707.95	0.131971	0.460966	0.286292	0.774655	0.921851	FOXRED2
ENSG00000100353	10046.1	-0.256527	0.193231	-1.32757	0.184321	0.577362	EIF3D
ENSG00000100354	3447.96	-0.163309	0.276846	-0.589891	0.555264	0.825002	TNRC6B
ENSG00000100359	802.708	-0.387529	0.305328	-1.26922	0.204362	0.597002	SGSM3
ENSG00000100360	373.2	-0.449108	0.259696	-1.72936	0.0837452	0.453155	IFT27
ENSG00000100364	5222.09	-0.720379	0.426317	-1.68977	0.091071	0.467945	KIAA0930
ENSG00000100368	47.5675	1.00333	2.22249	0.451442	0.651671	0.869888	CSF2RB
ENSG00000100372	817.779	-0.111754	0.256595	-0.435528	0.663179	0.874702	SLC25A17
ENSG00000100376	654.539	-0.159054	0.454929	-0.349624	0.726621	0.90462	FAM118A
ENSG00000100379	551.585	-0.878887	0.374234	-2.34849	0.0188496	0.253498	KCTD17
ENSG00000100380	18518	0.308657	0.215375	1.43312	0.151824	0.541481	ST13
ENSG00000100385	2.7766	2.05688	2.91352	0.705979	0.480201	NA	IL2RB
ENSG00000100387	1451.85	-0.371558	0.319888	-1.16153	0.245428	0.634898	RBX1
ENSG00000100393	4758.38	0.320865	0.248649	1.29044	0.196899	0.591239	EP300
ENSG00000100395	1114.76	-0.255135	0.286668	-0.890003	0.373464	0.720912	L3MBTL2
ENSG00000100399	11.7186	0.0199171	1.13871	0.017491	0.986045	0.994646	CHADL
ENSG00000100401	3577.73	-0.604743	0.337005	-1.79446	0.0727399	0.43227	RANGAP1
ENSG00000100403	7497.45	-0.193651	0.342203	-0.565895	0.571465	0.832142	ZC3H7B
ENSG00000100410	965.06	-0.127935	0.236595	-0.540735	0.58869	0.840706	PHF5A
ENSG00000100412	4273.55	-0.365159	0.197305	-1.85073	0.0642079	0.411663	ACO2
ENSG00000100413	1879.95	-0.389076	0.224713	-1.73143	0.0833747	0.452183	POLR3H
ENSG00000100416	411.333	-0.0965764	0.297877	-0.324216	0.745775	0.911146	TRMU
ENSG00000100417	1372.67	-0.830366	0.347255	-2.39123	0.0167921	0.24014	PMM1
ENSG00000100418	2580.23	-0.291884	0.263588	-1.10735	0.268142	0.652816	DESI1
ENSG00000100422	4553.33	-0.42753	0.268104	-1.59464	0.110792	0.493948	CERK
ENSG00000100425	1180.79	0.0816938	0.21979	0.371691	0.710123	0.895847	BRD1
ENSG00000100426	967.408	-0.101631	0.315512	-0.322115	0.747365	0.911523	ZBED4
ENSG00000100429	326.898	-0.384638	0.341445	-1.1265	0.259954	0.647948	HDAC10
ENSG00000100439	2982.91	0.173685	0.383911	0.452409	0.650975	0.869536	ABHD4
ENSG00000100441	1983.5	-0.0724199	0.295908	-0.244738	0.806659	0.937355	KHNYN
ENSG00000100442	2472.39	-0.0900848	0.308273	-0.292224	0.770115	0.92045	FKBP3
ENSG00000100445	504.463	-0.42279	0.341012	-1.23981	0.215046	0.607319	SDR39U1
ENSG00000100461	2095.46	0.0414981	0.288053	0.144064	0.88545	0.966199	RBM23
ENSG00000100462	2223.7	-0.405904	0.274814	-1.47702	0.139671	0.528039	PRMT5
ENSG00000100473	2.64355	-1.69268	2.16579	-0.781553	0.434478	NA	COCH
ENSG00000100478	267.301	-0.264973	0.293405	-0.903096	0.366475	0.715877	AP4S1
ENSG00000100479	136.512	-0.299091	0.714357	-0.418686	0.675446	0.880355	POLE2
[truncated: 13,095 more rows]
