# Supplementary material for: Integrative epigenetic and transcriptomic profiling of whole blood and fibroblasts in Hao-Fountain syndrome
Source: Front Cell Dev Biol. 2026 Feb 20;14:1782599. doi: 10.3389/fcell.2026.1782599 (PMC12963275; doi:10.3389/fcell.2026.1782599)
Supplement: Supplementary file 12 [file Table8.xlsx]

## Sheet: Table 6a
eQTM Blood
geneid	seqnames	start	end	width	strand	ncps	cor_coef	CI95_lower	CI95_upper	cor_pvalue	annotation	geneChr	geneStart	geneEnd	geneLength	geneStrand	geneId	transcriptId	distanceToTSS	gene_name
ENSG00000005020	chr5	27143514	27145893	2380	*	49	0.319154	-0.737014	0.936969	0.424	Distal Intergenic	5	26903117	27038689	135573	2	1007	uc010iug.3	-104825	SKAP2
ENSG00000005100	chr12	5499563	5500587	1025	*	10	-0.112463	-0.829729	0.964803	0.852	Distal Intergenic	12	5541280	5604465	63186	1	4908	uc001qnk.4	-40693	DHX33
ENSG00000020181	chr6	37841713	37842405	693	*	5	0.250972	-0.742943	0.743216	0.502	Intron (uc003onx.3/60685, intron 1 of 5)	6	37787307	38122399	335093	1	60685	uc003onx.3	54406	ADGRA2
ENSG00000029725	chr12	5499563	5500587	1025	*	10	0.447121	-0.289077	0.889701	0.212	Distal Intergenic	12	5541280	5604465	63186	1	4908	uc001qnk.4	-40693	RABEP1
ENSG00000033627	chr12	42653488	42654175	688	*	6	0.00886787	-0.931744	0.866858	0.983	Distal Intergenic	12	42625026	42632154	7129	2	10138	uc001rmx.2	-21334	ATP6V0A1
ENSG00000037042	chr12	42653488	42654175	688	*	6	-0.14872	-0.815897	0.828011	0.745	Distal Intergenic	12	42625026	42632154	7129	2	10138	uc001rmx.2	-21334	TUBG2
ENSG00000052344	chr11	31148237	31148599	363	*	5	-0.279933	-0.81271	0.642437	0.523	Intron (uc009yjl.1/100506627, intron 1 of 11)	11	30953318	31149212	195895	2	100506627	uc009yjl.1	613	PRSS8
ENSG00000054148	chr7	136820871	136821763	893	*	8	0.164767	-0.329716	0.914916	0.671	Intron (uc003vtp.1/349160, intron 1 of 3)	7	136583520	136849088	265569	2	349160	uc003vtp.1	27325	PHPT1
ENSG00000054179	chr7	136820871	136821763	893	*	8	-0.309798	-0.758102	0.371899	0.685	Intron (uc003vtp.1/349160, intron 1 of 3)	7	136583520	136849088	265569	2	349160	uc003vtp.1	27325	ENTPD2
ENSG00000068120	chr12	42653488	42654175	688	*	6	-0.44622	-0.872006	0.321136	0.4	Distal Intergenic	12	42625026	42632154	7129	2	10138	uc001rmx.2	-21334	COASY
ENSG00000068137	chr12	42653488	42654175	688	*	6	-0.0041527	-0.513495	0.597664	0.986	Distal Intergenic	12	42625026	42632154	7129	2	10138	uc001rmx.2	-21334	PLEKHH3
ENSG00000068878	chr2	53859717	53860415	699	*	12	0.22546	-0.507	0.734642	0.65	Distal Intergenic	2	53897117	53927672	30556	2	51130	uc002rxf.2	67257	PSME4
ENSG00000068912	chr2	53859717	53860415	699	*	12	0.169416	-0.728071	0.809777	0.625	Distal Intergenic	2	53897117	53927672	30556	2	51130	uc002rxf.2	67257	ERLEC1
ENSG00000072849	chr12	5499563	5500587	1025	*	10	0.526638	-0.167005	0.891903	0.274	Distal Intergenic	12	5541280	5604465	63186	1	4908	uc001qnk.4	-40693	DERL2
ENSG00000076248	chr10	109110959	109111292	334	*	7	-0.809223	-0.977912	-0.257516	0.02	Distal Intergenic	10	108338421	108924466	586046	2	114815	uc001kyo.3	-186493	UNG
ENSG00000076555	chr10	109110959	109111292	334	*	7	-0.367912	-0.70537	0.99229	0.531	Distal Intergenic	10	108338421	108924466	586046	2	114815	uc001kyo.3	-186493	ACACB
ENSG00000078399	chr5	27143514	27145893	2380	*	49	0.758436	-0.173274	0.968751	0.003	Distal Intergenic	5	26903117	27038689	135573	2	1007	uc010iug.3	-104825	HOXA9
ENSG00000089280	chr11	31148237	31148599	363	*	5	-0.421296	-0.846527	0.979271	0.216	Intron (uc009yjl.1/100506627, intron 1 of 11)	11	30953318	31149212	195895	2	100506627	uc009yjl.1	613	FUS
ENSG00000091592	chr12	5499563	5500587	1025	*	10	0.0261461	-0.741215	0.888545	0.95	Distal Intergenic	12	5541280	5604465	63186	1	4908	uc001qnk.4	-40693	NLRP1
ENSG00000099364	chr11	31148237	31148599	363	*	5	-0.314169	-0.865769	0.497616	0.301	Intron (uc009yjl.1/100506627, intron 1 of 11)	11	30953318	31149212	195895	2	100506627	uc009yjl.1	613	FBXL19
ENSG00000099365	chr11	31148237	31148599	363	*	5	-0.592535	-0.957604	0.150976	0.07	Intron (uc009yjl.1/100506627, intron 1 of 11)	11	30953318	31149212	195895	2	100506627	uc009yjl.1	613	STX1B
ENSG00000099377	chr11	31148237	31148599	363	*	5	-0.282713	-0.838345	0.850159	0.394	Intron (uc009yjl.1/100506627, intron 1 of 11)	11	30953318	31149212	195895	2	100506627	uc009yjl.1	613	HSD3B7
ENSG00000099381	chr11	31148237	31148599	363	*	5	-0.278899	-0.907374	0.609419	0.617	Intron (uc009yjl.1/100506627, intron 1 of 11)	11	30953318	31149212	195895	2	100506627	uc009yjl.1	613	SETD1A
ENSG00000099998	chr14	24494722	24494968	247	*	8	-0.0219268	-0.610904	0.649692	0.953	Intron (uc021rrd.2/728635, intron 1 of 4)	14	24505621	24520586	14966	1	728635	uc010tnu.3	-10653	GGT5
ENSG00000100014	chr14	24494722	24494968	247	*	8	0.159986	-0.964956	0.925858	0.745	Intron (uc021rrd.2/728635, intron 1 of 4)	14	24505621	24520586	14966	1	728635	uc010tnu.3	-10653	SPECC1L
ENSG00000100024	chr14	24494722	24494968	247	*	8	-0.357446	-0.900262	0.722263	0.255	Intron (uc021rrd.2/728635, intron 1 of 4)	14	24505621	24520586	14966	1	728635	uc010tnu.3	-10653	UPB1
ENSG00000100028	chr14	24494722	24494968	247	*	8	0.0928764	-0.763634	0.877466	0.809	Intron (uc021rrd.2/728635, intron 1 of 4)	14	24505621	24520586	14966	1	728635	uc010tnu.3	-10653	SNRPD3
ENSG00000100031	chr14	24494722	24494968	247	*	8	-0.391661	-0.883461	0.490894	0.294	Intron (uc021rrd.2/728635, intron 1 of 4)	14	24505621	24520586	14966	1	728635	uc010tnu.3	-10653	GGT1
ENSG00000103490	chr11	31148237	31148599	363	*	5	0.106763	-0.851448	0.761252	0.88	Intron (uc009yjl.1/100506627, intron 1 of 11)	11	30953318	31149212	195895	2	100506627	uc009yjl.1	613	PYCARD
ENSG00000103496	chr11	31148237	31148599	363	*	5	0.0011298	-0.767137	0.696828	0.999	Intron (uc009yjl.1/100506627, intron 1 of 11)	11	30953318	31149212	195895	2	100506627	uc009yjl.1	613	STX4
ENSG00000103507	chr11	31148237	31148599	363	*	5	0.353103	-0.99659	0.966354	0.568	Intron (uc009yjl.1/100506627, intron 1 of 11)	11	30953318	31149212	195895	2	100506627	uc009yjl.1	613	BCKDK
ENSG00000103510	chr11	31148237	31148599	363	*	5	0.109947	-0.787394	0.924968	0.852	Intron (uc009yjl.1/100506627, intron 1 of 11)	11	30953318	31149212	195895	2	100506627	uc009yjl.1	613	KAT8
ENSG00000104221	chr6	37841713	37842405	693	*	5	-0.47145	-0.922328	0.254425	0.214	Intron (uc003onx.3/60685, intron 1 of 5)	6	37787307	38122399	335093	1	60685	uc003onx.3	54406	BRF2
ENSG00000105991	chr5	27143514	27145893	2380	*	49	-0.036678	-0.723395	0.725303	0.933	Distal Intergenic	5	26903117	27038689	135573	2	1007	uc010iug.3	-104825	HOXA1
ENSG00000105997	chr5	27143514	27145893	2380	*	49	-0.0457883	-0.743489	0.687965	0.833	Distal Intergenic	5	26903117	27038689	135573	2	1007	uc010iug.3	-104825	HOXA3
ENSG00000106004	chr5	27143514	27145893	2380	*	49	0.310551	-0.461811	0.858959	0.735	Distal Intergenic	5	26903117	27038689	135573	2	1007	uc010iug.3	-104825	HOXA5
ENSG00000107223	chr7	136820871	136821763	893	*	8	0.0023193	-0.60997	0.900355	0.996	Intron (uc003vtp.1/349160, intron 1 of 3)	7	136583520	136849088	265569	2	349160	uc003vtp.1	27325	EDF1
ENSG00000107281	chr7	136820871	136821763	893	*	8	0.0219549	-0.665105	0.768528	0.97	Intron (uc003vtp.1/349160, intron 1 of 3)	7	136583520	136849088	265569	2	349160	uc003vtp.1	27325	NPDC1
ENSG00000107317	chr7	136820871	136821763	893	*	8	0.316767	-0.594332	0.763021	0.376	Intron (uc003vtp.1/349160, intron 1 of 3)	7	136583520	136849088	265569	2	349160	uc003vtp.1	27325	PTGDS
ENSG00000107331	chr7	136820871	136821763	893	*	8	-0.0201333	-0.729399	0.537612	0.959	Intron (uc003vtp.1/349160, intron 1 of 3)	7	136583520	136849088	265569	2	349160	uc003vtp.1	27325	ABCA2
ENSG00000108559	chr12	5499563	5500587	1025	*	10	-0.343494	-0.9054	0.378539	0.328	Distal Intergenic	12	5541280	5604465	63186	1	4908	uc001qnk.4	-40693	NUP88
ENSG00000108561	chr12	5499563	5500587	1025	*	10	-0.0647044	-0.929917	0.757579	0.892	Distal Intergenic	12	5541280	5604465	63186	1	4908	uc001qnk.4	-40693	C1QBP
ENSG00000108784	chr12	42653488	42654175	688	*	6	-0.107012	-0.682831	0.895878	0.705	Distal Intergenic	12	42625026	42632154	7129	2	10138	uc001rmx.2	-21334	NAGLU
ENSG00000108786	chr12	42653488	42654175	688	*	6	-0.268053	-0.846433	0.536756	0.578	Distal Intergenic	12	42625026	42632154	7129	2	10138	uc001rmx.2	-21334	HSD17B1
ENSG00000108788	chr12	42653488	42654175	688	*	6	-0.289284	-0.865279	0.399315	0.442	Distal Intergenic	12	42625026	42632154	7129	2	10138	uc001rmx.2	-21334	MLX
ENSG00000108797	chr12	42653488	42654175	688	*	6	-0.30208	-0.864689	0.862993	0.318	Distal Intergenic	12	42625026	42632154	7129	2	10138	uc001rmx.2	-21334	CNTNAP1
ENSG00000108799	chr12	42653488	42654175	688	*	6	-0.181373	-0.814372	0.685339	0.609	Distal Intergenic	12	42625026	42632154	7129	2	10138	uc001rmx.2	-21334	EZH1
ENSG00000110092	chr9	69471004	69471584	581	*	9	0.70637	-0.294942	0.9852	0.057	Distal Intergenic	9	69381981	69425109	43129	1	728747	uc004afn.3	89023	CCND1
ENSG00000114315	chr3	194369403	194370463	1061	*	9	-0.569894	-0.929623	0.417536	0.129	Exon (uc003fui.3/55341, exon 11 of 14)	3	194313770	194354418	40649	2	93109	uc003fuh.1	-14985	HES1
ENSG00000115239	chr2	53859717	53860415	699	*	12	0.297726	-0.681932	0.773604	0.422	Distal Intergenic	2	53897117	53927672	30556	2	51130	uc002rxf.2	67257	ASB3
ENSG00000119737	chr2	53859717	53860415	699	*	12	0.324387	-0.336193	0.858084	0.466	Distal Intergenic	2	53897117	53927672	30556	2	51130	uc002rxf.2	67257	GPR75
ENSG00000122592	chr5	27143514	27145893	2380	*	49	-0.532726	-0.98842	0.209316	0.063	Distal Intergenic	5	26903117	27038689	135573	2	1007	uc010iug.3	-104825	HOXA7
ENSG00000126581	chr12	42653488	42654175	688	*	6	0.366146	-0.40469	0.876048	0.526	Distal Intergenic	12	42625026	42632154	7129	2	10138	uc001rmx.2	-21334	BECN1
ENSG00000127191	chr7	136820871	136821763	893	*	8	-0.271344	-0.754877	0.366533	0.356	Intron (uc003vtp.1/349160, intron 1 of 3)	7	136583520	136849088	265569	2	349160	uc003vtp.1	27325	TRAF2
ENSG00000128271	chr14	24494722	24494968	247	*	8	-0.821925	-0.933443	0.193684	0.007	Intron (uc021rrd.2/728635, intron 1 of 4)	14	24505621	24520586	14966	1	728635	uc010tnu.3	-10653	ADORA2A
ENSG00000129197	chr12	5499563	5500587	1025	*	10	0.255148	-0.734777	0.87463	0.443	Distal Intergenic	12	5541280	5604465	63186	1	4908	uc001qnk.4	-40693	RPAIN
ENSG00000130939	chr1	9824507	9824981	475	*	10	0.135786	-0.675942	0.896188	0.747	Intron (uc001aqh.3/22883, intron 2 of 18)	1	9789079	9793604	4526	2	22883	uc001aqf.3	-30903	UBE4B
ENSG00000131462	chr12	42653488	42654175	688	*	6	0.204731	-0.856753	0.730582	0.637	Distal Intergenic	12	42625026	42632154	7129	2	10138	uc001rmx.2	-21334	TUBG1
ENSG00000131467	chr12	42653488	42654175	688	*	6	-0.155189	-0.726656	0.94946	0.611	Distal Intergenic	12	42625026	42632154	7129	2	10138	uc001rmx.2	-21334	PSME3
ENSG00000131470	chr12	42653488	42654175	688	*	6	-0.276026	-0.680813	0.493286	0.628	Distal Intergenic	12	42625026	42632154	7129	2	10138	uc001rmx.2	-21334	PSMC3IP
ENSG00000131471	chr12	42653488	42654175	688	*	6	-0.369242	-0.899609	0.333043	0.32	Distal Intergenic	12	42625026	42632154	7129	2	10138	uc001rmx.2	-21334	AOC3
ENSG00000131475	chr12	42653488	42654175	688	*	6	-0.00649916	-0.794951	0.519954	0.993	Distal Intergenic	12	42625026	42632154	7129	2	10138	uc001rmx.2	-21334	VPS25
ENSG00000131480	chr12	42653488	42654175	688	*	6	-0.159885	-0.81124	0.68898	0.732	Distal Intergenic	12	42625026	42632154	7129	2	10138	uc001rmx.2	-21334	AOC2
ENSG00000133657	chr3	194369403	194370463	1061	*	9	0.0886914	-0.738666	0.658253	0.852	Exon (uc003fui.3/55341, exon 11 of 14)	3	194313770	194354418	40649	2	93109	uc003fuh.1	-14985	ATP13A3
ENSG00000135093	chr10	109110959	109111292	334	*	7	0.48949	-0.281883	0.912441	0.12	Distal Intergenic	10	108338421	108924466	586046	2	114815	uc001kyo.3	-186493	USP30
ENSG00000137185	chr4	28259049	28259704	656	*	12	0.26534	-0.650807	0.744502	0.398	Distal Intergenic	4	28821204	28821290	87	1	100422937	uc021xnb.1	-561500	ZSCAN9
ENSG00000137338	chr4	28259049	28259704	656	*	12	0.272133	-0.797654	0.879199	0.517	Distal Intergenic	4	28821204	28821290	87	1	100422937	uc021xnb.1	-561500	PGBD1
ENSG00000138867	chr14	24494722	24494968	247	*	8	-0.143703	-0.819149	0.508236	0.675	Intron (uc021rrd.2/728635, intron 1 of 4)	14	24505621	24520586	14966	1	728635	uc010tnu.3	-10653	GUCD1
ENSG00000140678	chr11	31148237	31148599	363	*	5	0.361038	-0.700409	0.911606	0.462	Intron (uc009yjl.1/100506627, intron 1 of 11)	11	30953318	31149212	195895	2	100506627	uc009yjl.1	613	ITGAX
ENSG00000141699	chr12	42653488	42654175	688	*	6	-0.503013	-0.946065	0.374478	0.151	Distal Intergenic	12	42625026	42632154	7129	2	10138	uc001rmx.2	-21334	RETREG3
ENSG00000141959	chr13	44284903	44286830	1928	*	16	-0.543994	-0.835769	0.287643	0.099	Intron (uc001uzb.4/55068, intron 1 of 16)	13	43787666	44361116	573451	2	55068	uc001uzb.4	74286	PFKL
ENSG00000142185	chr13	44284903	44286830	1928	*	16	-0.119691	-0.790098	0.822287	0.696	Intron (uc001uzb.4/55068, intron 1 of 16)	13	43787666	44361116	573451	2	55068	uc001uzb.4	74286	TRPM2
ENSG00000143942	chr2	53859717	53860415	699	*	12	0.466407	-0.549786	0.87027	0.102	Distal Intergenic	2	53897117	53927672	30556	2	51130	uc002rxf.2	67257	CHAC2
ENSG00000145014	chr3	194369403	194370463	1061	*	9	-0.34727	-0.748097	0.233618	0.57	Exon (uc003fui.3/55341, exon 11 of 14)	3	194313770	194354418	40649	2	93109	uc003fuh.1	-14985	TMEM44
ENSG00000147471	chr6	37841713	37842405	693	*	5	-0.111466	-0.811907	0.549349	0.877	Intron (uc003onx.3/60685, intron 1 of 5)	6	37787307	38122399	335093	1	60685	uc003onx.3	54406	PLPBP
ENSG00000147475	chr6	37841713	37842405	693	*	5	0.580461	-0.401634	0.970035	0.141	Intron (uc003onx.3/60685, intron 1 of 5)	6	37787307	38122399	335093	1	60685	uc003onx.3	54406	ERLIN2
ENSG00000148362	chr7	136820871	136821763	893	*	8	0.244649	-0.365475	0.799938	0.59	Intron (uc003vtp.1/349160, intron 1 of 3)	7	136583520	136849088	265569	2	349160	uc003vtp.1	27325	PAXX
ENSG00000148655	chr8	76111860	76112700	841	*	10	0.372644	-0.611618	0.827272	0.589	Distal Intergenic	8	75912401	75946793	34393	1	83690	uc011lfl.2	199459	LRMDA
ENSG00000149716	chr9	69471004	69471584	581	*	9	0.606359	-0.78275	0.825233	0.046	Distal Intergenic	9	69381981	69425109	43129	1	728747	uc004afn.3	89023	LTO1
ENSG00000150281	chr11	31148237	31148599	363	*	5	0.662658	0.199462	0.94275	0.124	Intron (uc009yjl.1/100506627, intron 1 of 11)	11	30953318	31149212	195895	2	100506627	uc009yjl.1	613	CTF1
ENSG00000151006	chr11	31148237	31148599	363	*	5	-0.4152	-0.860752	0.540278	0.149	Intron (uc009yjl.1/100506627, intron 1 of 11)	11	30953318	31149212	195895	2	100506627	uc009yjl.1	613	PRSS53
ENSG00000156675	chr6	37841713	37842405	693	*	5	0.170713	-0.753079	0.836236	0.653	Intron (uc003onx.3/60685, intron 1 of 5)	6	37787307	38122399	335093	1	60685	uc003onx.3	54406	RAB11FIP1
ENSG00000156886	chr11	31148237	31148599	363	*	5	0.841533	-0.901324	0.962589	0.006	Intron (uc009yjl.1/100506627, intron 1 of 11)	11	30953318	31149212	195895	2	100506627	uc009yjl.1	613	ITGAD
ENSG00000158691	chr4	28259049	28259704	656	*	12	0.295623	-0.736716	0.808631	0.508	Distal Intergenic	4	28821204	28821290	87	1	100422937	uc021xnb.1	-561500	ZSCAN12
ENSG00000159069	chr7	136820871	136821763	893	*	8	-0.00704618	-0.866793	0.665848	0.972	Intron (uc003vtp.1/349160, intron 1 of 3)	7	136583520	136849088	265569	2	349160	uc003vtp.1	27325	FBXW5
ENSG00000160218	chr13	44284903	44286830	1928	*	16	0.153995	-0.560235	0.849826	0.744	Intron (uc001uzb.4/55068, intron 1 of 16)	13	43787666	44361116	573451	2	55068	uc001uzb.4	74286	TRAPPC10
ENSG00000160221	chr13	44284903	44286830	1928	*	16	-0.155053	-0.986508	0.381863	0.6	Intron (uc001uzb.4/55068, intron 1 of 16)	13	43787666	44361116	573451	2	55068	uc001uzb.4	74286	GATD3
ENSG00000160223	chr13	44284903	44286830	1928	*	16	-0.16594	-0.85609	0.731778	0.567	Intron (uc001uzb.4/55068, intron 1 of 16)	13	43787666	44361116	573451	2	55068	uc001uzb.4	74286	ICOSLG
ENSG00000160224	chr13	44284903	44286830	1928	*	16	-0.534561	-0.927723	0.511378	0.098	Intron (uc001uzb.4/55068, intron 1 of 16)	13	43787666	44361116	573451	2	55068	uc001uzb.4	74286	AIRE
ENSG00000160226	chr13	44284903	44286830	1928	*	16	-0.237198	-0.728926	0.8617	0.432	Intron (uc001uzb.4/55068, intron 1 of 16)	13	43787666	44361116	573451	2	55068	uc001uzb.4	74286	CFAP410
ENSG00000160233	chr13	44284903	44286830	1928	*	16	-0.00287898	-0.791855	0.702359	0.989	Intron (uc001uzb.4/55068, intron 1 of 16)	13	43787666	44361116	573451	2	55068	uc001uzb.4	74286	LRRC3
ENSG00000162441	chr1	9824507	9824981	475	*	10	0.175875	-0.485725	0.789553	0.62	Intron (uc001aqh.3/22883, intron 2 of 18)	1	9789079	9793604	4526	2	22883	uc001aqf.3	-30903	LZIC
ENSG00000162444	chr1	9824507	9824981	475	*	10	-0.129384	-0.954033	0.617823	0.811	Intron (uc001aqh.3/22883, intron 2 of 18)	1	9789079	9793604	4526	2	22883	uc001aqf.3	-30903	RBP7
ENSG00000165716	chr7	136820871	136821763	893	*	8	0.217736	-1	0.709198	0.62	Intron (uc003vtp.1/349160, intron 1 of 3)	7	136583520	136849088	265569	2	349160	uc003vtp.1	27325	DIPK1B
ENSG00000167394	chr11	31148237	31148599	363	*	5	-0.591444	-0.97176	0.810571	0.061	Intron (uc009yjl.1/100506627, intron 1 of 11)	11	30953318	31149212	195895	2	100506627	uc009yjl.1	613	ZNF668
ENSG00000167395	chr11	31148237	31148599	363	*	5	0.135846	-0.907728	0.750518	0.708	Intron (uc009yjl.1/100506627, intron 1 of 11)	11	30953318	31149212	195895	2	100506627	uc009yjl.1	613	ZNF646
ENSG00000167397	chr11	31148237	31148599	363	*	5	-0.463708	-0.857501	0.479369	0.242	Intron (uc009yjl.1/100506627, intron 1 of 11)	11	30953318	31149212	195895	2	100506627	uc009yjl.1	613	VKORC1
ENSG00000167842	chr12	5499563	5500587	1025	*	10	0.179041	-0.903349	0.940727	0.744	Distal Intergenic	12	5541280	5604465	63186	1	4908	uc001qnk.4	-40693	MIS12
ENSG00000169583	chr7	136820871	136821763	893	*	8	-0.243996	-0.937342	0.673783	0.63	Intron (uc003vtp.1/349160, intron 1 of 3)	7	136583520	136849088	265569	2	349160	uc003vtp.1	27325	CLIC3
ENSG00000169692	chr7	136820871	136821763	893	*	8	-0.287723	-0.892596	0.555455	0.67	Intron (uc003vtp.1/349160, intron 1 of 3)	7	136583520	136849088	265569	2	349160	uc003vtp.1	27325	AGPAT2
ENSG00000169896	chr11	31148237	31148599	363	*	5	0.318764	-0.682461	0.920206	0.486	Intron (uc009yjl.1/100506627, intron 1 of 11)	11	30953318	31149212	195895	2	100506627	uc009yjl.1	613	ITGAM
ENSG00000170634	chr2	53859717	53860415	699	*	12	0.309863	-0.677676	0.752721	0.415	Distal Intergenic	2	53897117	53927672	30556	2	51130	uc002rxf.2	67257	ACYP2
ENSG00000171603	chr1	9824507	9824981	475	*	10	-0.133156	-0.86932	0.802087	0.88	Intron (uc001aqh.3/22883, intron 2 of 18)	1	9789079	9793604	4526	2	22883	uc001aqf.3	-30903	CLSTN1
ENSG00000171608	chr1	9824507	9824981	475	*	10	-0.33198	-0.911811	0.68885	0.397	Intron (uc001aqh.3/22883, intron 2 of 18)	1	9789079	9793604	4526	2	22883	uc001aqf.3	-30903	PIK3CD
ENSG00000171612	chr1	9824507	9824981	475	*	10	-0.152561	-0.827865	0.760721	0.797	Intron (uc001aqh.3/22883, intron 2 of 18)	1	9789079	9793604	4526	2	22883	uc001aqf.3	-30903	SLC25A33
ENSG00000172889	chr7	136820871	136821763	893	*	8	0.0670787	-0.866892	0.723962	0.918	Intron (uc003vtp.1/349160, intron 1 of 3)	7	136583520	136849088	265569	2	349160	uc003vtp.1	27325	EGFL7
ENSG00000172927	chr9	69471004	69471584	581	*	9	-0.331821	-0.940468	0.667418	0.456	Distal Intergenic	9	69381981	69425109	43129	1	728747	uc004afn.3	89023	MYEOV
ENSG00000173614	chr1	9824507	9824981	475	*	10	0.0480278	-0.734064	0.795898	0.919	Intron (uc001aqh.3/22883, intron 2 of 18)	1	9789079	9793604	4526	2	22883	uc001aqf.3	-30903	NMNAT1
ENSG00000175894	chr13	44284903	44286830	1928	*	16	0.698013	0.0864236	0.935762	0.095	Intron (uc001uzb.4/55068, intron 1 of 16)	13	43787666	44361116	573451	2	55068	uc001uzb.4	74286	TSPEAR
ENSG00000175938	chr11	31148237	31148599	363	*	5	-0.273714	-0.807648	0.605077	0.52	Intron (uc009yjl.1/100506627, intron 1 of 11)	11	30953318	31149212	195895	2	100506627	uc009yjl.1	613	ORAI3
ENSG00000176563	chr12	42653488	42654175	688	*	6	0.689142	-0.375422	0.979148	0.031	Distal Intergenic	12	42625026	42632154	7129	2	10138	uc001rmx.2	-21334	CNTD1
ENSG00000176919	chr7	136820871	136821763	893	*	8	0.0647871	-0.519977	0.716162	0.809	Intron (uc003vtp.1/349160, intron 1 of 3)	7	136583520	136849088	265569	2	349160	uc003vtp.1	27325	C8G
ENSG00000177238	chr11	31148237	31148599	363	*	5	-0.0752373	-0.975207	0.741732	0.877	Intron (uc009yjl.1/100506627, intron 1 of 11)	11	30953318	31149212	195895	2	100506627	uc009yjl.1	613	TRIM72
ENSG00000177469	chr12	42653488	42654175	688	*	6	-0.537859	-0.871316	0.38762	0.203	Distal Intergenic	12	42625026	42632154	7129	2	10138	uc001rmx.2	-21334	CAVIN1
ENSG00000177943	chr7	136820871	136821763	893	*	8	-0.110947	-0.760144	0.510319	0.813	Intron (uc003vtp.1/349160, intron 1 of 3)	7	136583520	136849088	265569	2	349160	uc003vtp.1	27325	MAMDC4
ENSG00000178026	chr14	24494722	24494968	247	*	8	-0.283571	-0.783234	0.42546	0.381	Intron (uc021rrd.2/728635, intron 1 of 4)	14	24505621	24520586	14966	1	728635	uc010tnu.3	-10653	LRRC75B
ENSG00000178226	chr11	31148237	31148599	363	*	5	0.320236	-0.953946	0.983703	0.634	Intron (uc009yjl.1/100506627, intron 1 of 11)	11	30953318	31149212	195895	2	100506627	uc009yjl.1	613	PRSS36
ENSG00000178585	chr1	9824507	9824981	475	*	10	-0.00805082	-0.75437	0.86465	0.997	Intron (uc001aqh.3/22883, intron 2 of 18)	1	9789079	9793604	4526	2	22883	uc001aqf.3	-30903	CTNNBIP1
ENSG00000178732	chr3	194369403	194370463	1061	*	9	-0.310083	-0.756351	0.387535	0.64	Exon (uc003fui.3/55341, exon 11 of 14)	3	194313770	194354418	40649	2	93109	uc003fuh.1	-14985	GP5
ENSG00000180549	chr7	136820871	136821763	893	*	8	-0.505161	-0.954719	0.490778	0.228	Intron (uc003vtp.1/349160, intron 1 of 3)	7	136583520	136849088	265569	2	349160	uc003vtp.1	27325	FUT7
ENSG00000183779	chr6	37841713	37842405	693	*	5	0.0215266	-0.789995	0.637382	0.98	Intron (uc003onx.3/60685, intron 1 of 5)	6	37787307	38122399	335093	1	60685	uc003onx.3	54406	ZNF703
ENSG00000183978	chr12	42653488	42654175	688	*	6	-0.0771926	-0.822789	0.521649	0.88	Distal Intergenic	12	42625026	42632154	7129	2	10138	uc001rmx.2	-21334	COA3
ENSG00000184451	chr12	42653488	42654175	688	*	6	-0.444851	-0.899024	0.470288	0.268	Distal Intergenic	12	42625026	42632154	7129	2	10138	uc001rmx.2	-21334	CCR10
ENSG00000184925	chr7	136820871	136821763	893	*	8	0.618768	-0.00764553	0.891116	0.09	Intron (uc003vtp.1/349160, intron 1 of 3)	7	136583520	136849088	265569	2	349160	uc003vtp.1	27325	LCN12
ENSG00000186193	chr7	136820871	136821763	893	*	8	-0.561317	-0.923587	0.425227	0.104	Intron (uc003vtp.1/349160, intron 1 of 3)	7	136583520	136849088	265569	2	349160	uc003vtp.1	27325	SAPCD2
ENSG00000187626	chr4	28259049	28259704	656	*	12	-0.7412	-0.982293	0.272552	0.047	Distal Intergenic	4	28821204	28821290	87	1	100422937	uc021xnb.1	-561500	ZKSCAN4
ENSG00000187840	chr6	37841713	37842405	693	*	5	-0.118894	-0.86103	0.595952	0.832	Intron (uc003onx.3/60685, intron 1 of 5)	6	37787307	38122399	335093	1	60685	uc003onx.3	54406	EIF4EBP1
ENSG00000187922	chr7	136820871	136821763	893	*	8	0.0770628	-0.563272	0.561263	0.758	Intron (uc003vtp.1/349160, intron 1 of 3)	7	136583520	136849088	265569	2	349160	uc003vtp.1	27325	LCN10
ENSG00000187987	chr4	28259049	28259704	656	*	12	-0.671396	-0.893198	0.340036	0.201	Distal Intergenic	4	28821204	28821290	87	1	100422937	uc021xnb.1	-561500	ZSCAN23
ENSG00000188807	chr1	9824507	9824981	475	*	10	-0.34143	-0.849594	0.70016	0.37	Intron (uc001aqh.3/22883, intron 2 of 18)	1	9789079	9793604	4526	2	22883	uc001aqf.3	-30903	TMEM201
ENSG00000189046	chr10	109110959	109111292	334	*	7	-0.240677	-0.849262	0.590127	0.467	Distal Intergenic	10	108338421	108924466	586046	2	114815	uc001kyo.3	-186493	ALKBH2
ENSG00000189134	chr4	28259049	28259704	656	*	12	-0.307049	-0.767232	0.801174	0.327	Distal Intergenic	4	28821204	28821290	87	1	100422937	uc021xnb.1	-561500	NKAPL
ENSG00000189298	chr4	28259049	28259704	656	*	12	0.127291	-0.779241	0.661858	0.804	Distal Intergenic	4	28821204	28821290	87	1	100422937	uc021xnb.1	-561500	ZKSCAN3
ENSG00000196642	chr7	136820871	136821763	893	*	8	-0.0675317	-0.716394	0.857178	0.824	Intron (uc003vtp.1/349160, intron 1 of 3)	7	136583520	136849088	265569	2	349160	uc003vtp.1	27325	RABL6
ENSG00000196812	chr4	28259049	28259704	656	*	12	-0.010071	-0.909022	0.491543	0.986	Distal Intergenic	4	28821204	28821290	87	1	100422937	uc021xnb.1	-561500	ZSCAN16
ENSG00000197062	chr4	28259049	28259704	656	*	12	0.288654	-0.430025	0.850016	0.486	Distal Intergenic	4	28821204	28821290	87	1	100422937	uc021xnb.1	-561500	ZSCAN26
ENSG00000197279	chr4	28259049	28259704	656	*	12	0.643918	-0.315932	0.971449	0.04	Distal Intergenic	4	28821204	28821290	87	1	100422937	uc021xnb.1	-561500	ZNF165
ENSG00000197576	chr5	27143514	27145893	2380	*	49	0.348458	-0.629159	0.926848	0.223	Distal Intergenic	5	26903117	27038689	135573	2	1007	uc010iug.3	-104825	HOXA4
ENSG00000198315	chr4	28259049	28259704	656	*	12	0.0924349	-0.560334	0.718731	0.866	Distal Intergenic	4	28821204	28821290	87	1	100422937	uc021xnb.1	-561500	ZKSCAN8
ENSG00000204001	chr7	136820871	136821763	893	*	8	-0.0408873	-0.549024	0.788214	0.968	Intron (uc003vtp.1/349160, intron 1 of 3)	7	136583520	136849088	265569	2	349160	uc003vtp.1	27325	LCN8
ENSG00000204003	chr7	136820871	136821763	893	*	8	-0.196902	-0.76998	0.613965	0.397	Intron (uc003vtp.1/349160, intron 1 of 3)	7	136583520	136849088	265569	2	349160	uc003vtp.1	27325	ENSG00000204003
ENSG00000213213	chr7	136820871	136821763	893	*	8	0.756607	-0.329135	0.986371	0.022	Intron (uc003vtp.1/349160, intron 1 of 3)	7	136583520	136849088	265569	2	349160	uc003vtp.1	27325	CCDC183
ENSG00000214402	chr7	136820871	136821763	893	*	8	-0.355887	-0.746831	0.48347	0.515	Intron (uc003vtp.1/349160, intron 1 of 3)	7	136583520	136849088	265569	2	349160	uc003vtp.1	27325	LCNL1
ENSG00000226314	chr4	28259049	28259704	656	*	12	0.0748018	-0.741308	0.823714	0.79	Distal Intergenic	4	28821204	28821290	87	1	100422937	uc021xnb.1	-561500	ZKSCAN8P1
ENSG00000232434	chr7	136820871	136821763	893	*	8	-0.0228945	-0.646782	0.612231	0.959	Intron (uc003vtp.1/349160, intron 1 of 3)	7	136583520	136849088	265569	2	349160	uc003vtp.1	27325	AJM1
ENSG00000235109	chr4	28259049	28259704	656	*	12	0.30599	-0.65321	0.952234	0.553	Distal Intergenic	4	28821204	28821290	87	1	100422937	uc021xnb.1	-561500	ZSCAN31
ENSG00000241945	chr13	44284903	44286830	1928	*	16	-0.560808	-0.817246	0.678868	0.133	Intron (uc001uzb.4/55068, intron 1 of 16)	13	43787666	44361116	573451	2	55068	uc001uzb.4	74286	PWP2
ENSG00000244187	chr7	136820871	136821763	893	*	8	0.163773	-0.355335	0.773461	0.815	Intron (uc003vtp.1/349160, intron 1 of 3)	7	136583520	136849088	265569	2	349160	uc003vtp.1	27325	TMEM141
ENSG00000253293	chr5	27143514	27145893	2380	*	49	0.0603862	-0.729015	0.87729	0.88	Distal Intergenic	5	26903117	27038689	135573	2	1007	uc010iug.3	-104825	HOXA10
ENSG00000255439	chr11	31148237	31148599	363	*	5	-0.506549	-0.789137	-0.191142	0.44	Intron (uc009yjl.1/100506627, intron 1 of 11)	11	30953318	31149212	195895	2	100506627	uc009yjl.1	613	ENSG00000255439
ENSG00000272896	chr7	136820871	136821763	893	*	8	0.445614	-0.65354	0.8989	0.192	Intron (uc003vtp.1/349160, intron 1 of 3)	7	136583520	136849088	265569	2	349160	uc003vtp.1	27325	ENSG00000272896
ENSG00000276302	chr4	28259049	28259704	656	*	12	0.239706	-0.479724	0.895506	0.526	Distal Intergenic	4	28821204	28821290	87	1	100422937	uc021xnb.1	-561500	ENSG00000276302
ENSG00000279073	chr7	136820871	136821763	893	*	8	-0.479154	-0.890012	0.088091	0.132	Intron (uc003vtp.1/349160, intron 1 of 3)	7	136583520	136849088	265569	2	349160	uc003vtp.1	27325	ENSG00000279073
ENSG00000286070	chr14	24494722	24494968	247	*	8	-0.514407	-0.869892	0.557163	0.273	Intron (uc021rrd.2/728635, intron 1 of 4)	14	24505621	24520586	14966	1	728635	uc010tnu.3	-10653	ENSG00000286070
ENSG00000286190	chr12	5499563	5500587	1025	*	10	-0.132234	-0.856209	0.89016	0.802	Distal Intergenic	12	5541280	5604465	63186	1	4908	uc001qnk.4	-40693	ENSG00000286190

## Sheet: Table 6b
eQTM Fibroblasts
geneid	seqnames	start	end	width	strand	ncps	cor_coef	CI95_lower	CI95_upper	cor_pvalue	annotation	geneChr	geneStart	geneEnd	geneLength	geneStrand	geneId	transcriptId	distanceToTSS	gene_name
ENSG00000000419	chr20	50931978	50932124	147	*	3	-0.491789	-0.972241	0.778214	0.266	Distal Intergenic	20	50767817	50808524	40708	2	55734	uc002xwn.3	-123454	DPM1
ENSG00000001460	chr1	24294916	24295183	268	*	3	0.179991	-0.604094	0.899165	0.671	Exon (uc021oim.1/uc021oim.1, exon 1 of 1)	1	24286301	24289949	3649	1	55629	uc001big.3	8615	STPG1
ENSG00000001461	chr1	24294916	24295183	268	*	3	0.387483	-0.32271	0.827719	0.404	Exon (uc021oim.1/uc021oim.1, exon 1 of 1)	1	24286301	24289949	3649	1	55629	uc001big.3	8615	NIPAL3
ENSG00000001617	chr3	50276262	50276565	304	*	3	-0.948312	-0.999844	-0.37164	0.006	Intron (uc003cyo.1/2771, intron 1 of 9)	3	50273647	50296786	23140	1	2771	uc010hlg.1	2615	SEMA3F
ENSG00000001617	chr3	50278454	50279131	678	*	3	0.882335	0.362209	0.949263	0.013	Intron (uc003cyo.1/2771, intron 1 of 9)	3	50273647	50296786	23140	1	2771	uc010hlg.1	4807	SEMA3F
ENSG00000002016	chr12	851093	851367	275	*	3	-0.0539997	-0.748509	0.7953	0.867	Distal Intergenic	12	862089	936665	74577	1	65125	uc001qin.3	-10722	RAD52
ENSG00000002016	chr12	663363	663841	479	*	6	0.0390725	-0.691115	0.885147	0.903	Intron (uc001qii.1/283358, intron 14 of 19)	12	661699	671058	9360	1	283358	uc001qik.1	1664	RAD52
ENSG00000002330	chr11	64500075	64500426	352	*	3	0.303876	-0.808829	0.936584	0.499	Intron (uc001oat.3/10235, intron 7 of 11)	11	64494383	64508355	13973	2	10235	uc001oat.3	7929	BAD
ENSG00000002330	chr11	64313686	64314159	474	*	4	-0.121705	-0.734136	0.77263	0.793	Distal Intergenic	11	64323098	64334171	11074	1	55867	uc001oah.1	-8939	BAD
ENSG00000002587	chr4	11468998	11469197	200	*	3	-0.0221502	-0.971514	0.444276	0.949	Distal Intergenic	4	11399988	11430537	30550	2	9957	uc003gmq.3	-38461	HS3ST1
ENSG00000002587	chr4	11414334	11414493	160	*	3	-0.201825	-0.777443	0.478461	0.568	Intron (uc003gmq.3/9957, intron 1 of 1)	4	11399988	11430537	30550	2	9957	uc003gmq.3	16044	HS3ST1
ENSG00000002822	chr7	2479050	2479190	141	*	3	0.182868	-0.822801	0.915012	0.693	Intron (uc003sme.3/uc003sme.3, intron 1 of 1)	7	2443195	2474216	31022	1	55501	uc021zyu.1	35855	MAD1L1
ENSG00000002822	chr7	1742941	1743119	179	*	4	-0.0651441	-0.870018	0.937141	0.881	Distal Intergenic	7	1748798	1787590	38793	1	392617	uc010ksg.2	-5679	MAD1L1
ENSG00000002822	chr7	1919971	1920437	467	*	6	0.572091	-0.181761	0.887963	0.152	Intron (uc003sld.1/8379, intron 3 of 3)	7	1883816	1883889	74	2	100616160	uc021zyt.1	-36082	MAD1L1
ENSG00000002822	chr7	1940481	1940637	157	*	3	-0.264379	-0.899753	0.883375	0.542	Intron (uc003sld.1/8379, intron 2 of 3)	7	1855428	1980185	124758	2	8379	uc003sld.1	39548	MAD1L1
ENSG00000002822	chr7	1843361	1843615	255	*	4	0.336103	-0.918759	0.897461	0.432	Distal Intergenic	7	1883816	1883889	74	2	100616160	uc021zyt.1	40274	MAD1L1
ENSG00000002822	chr7	1842393	1842393	1	*	5	0.186504	-0.918682	0.581785	0.681	Distal Intergenic	7	1883816	1883889	74	2	100616160	uc021zyt.1	41496	MAD1L1
ENSG00000002834	chr17	38872042	38872489	448	*	3	0.213281	-0.571434	0.8058	0.621	Distal Intergenic	17	38854243	38860002	5760	2	192666	uc002hvd.3	-12040	LASP1
ENSG00000002919	chr17	48054221	48054656	436	*	4	0.121841	-0.790214	0.806963	0.778	Distal Intergenic	17	48050130	48052323	2194	1	1748	uc002ipw.3	4091	SNX11
ENSG00000003249	chr16	89994364	89994431	68	*	3	-0.352637	-0.967136	0.537663	0.414	Intron (uc002fpf.2/10381, intron 2 of 4)	16	89996843	90002505	5663	1	10381	uc002fpj.1	-2412	DBNDD1
ENSG00000003756	chr3	50276262	50276565	304	*	3	0.234707	-0.790809	0.917723	0.582	Intron (uc003cyo.1/2771, intron 1 of 9)	3	50273647	50296786	23140	1	2771	uc010hlg.1	2615	RBM5
ENSG00000003756	chr3	50278454	50279131	678	*	3	-0.214028	-0.766414	0.874553	0.623	Intron (uc003cyo.1/2771, intron 1 of 9)	3	50273647	50296786	23140	1	2771	uc010hlg.1	4807	RBM5
ENSG00000004059	chr7	127674574	127674574	1	*	3	0.155009	-0.832393	0.849571	0.724	Intron (uc003vmi.3/27044, intron 16 of 23)	7	127667124	127671002	3879	2	64101	uc003vmk.3	-3572	ARF5
ENSG00000004139	chr17	28384098	28384784	687	*	5	-0.468663	-0.98868	0.334175	0.232	Exon (uc010wbj.2/374786, exon 13 of 15)	17	28443825	28513493	69669	1	84081	uc002heu.4	-59041	SARM1
ENSG00000004142	chr17	28384098	28384784	687	*	5	0.183065	-0.7001	0.911515	0.65	Exon (uc010wbj.2/374786, exon 13 of 15)	17	28443825	28513493	69669	1	84081	uc002heu.4	-59041	POLDIP2
ENSG00000004455	chr1	33183047	33183133	87	*	3	-0.445757	-0.81974	0.796379	0.258	Distal Intergenic	1	33145507	33168361	22855	2	81493	uc010ohl.1	-14686	AK2
ENSG00000004478	chr12	2691016	2691992	977	*	10	0.273374	-0.58584	0.843719	0.554	Exon (uc001qjz.2/775, exon 15 of 47)	12	2750633	2807115	56483	1	775	uc010sea.1	-58641	FKBP4
ENSG00000004534	chr3	50278454	50279131	678	*	3	0.350205	-0.688936	0.92654	0.344	Intron (uc003cyo.1/2771, intron 1 of 9)	3	50273647	50296786	23140	1	2771	uc010hlg.1	4807	RBM6
ENSG00000004534	chr3	50276262	50276565	304	*	3	-0.16124	-0.984545	0.664596	0.661	Intron (uc003cyo.1/2771, intron 1 of 9)	3	50273647	50296786	23140	1	2771	uc010hlg.1	2615	RBM6
ENSG00000004660	chr17	3891279	3891534	256	*	3	0.249147	-0.809972	0.923746	0.589	Distal Intergenic	17	3827163	3867758	40596	2	489	uc002fxd.2	-23521	CAMKK1
ENSG00000004776	chr19	35755501	35755915	415	*	4	-0.559144	-0.892635	0.845332	0.178	Intron (uc002nyl.3/51599, intron 5 of 9)	19	35759896	35770211	10316	1	7392	uc010xss.1	-3981	HSPB6
ENSG00000004776	chr19	35774509	35774798	290	*	3	0.454047	-0.74703	0.926708	0.299	Intron (uc002nyw.3/57817, intron 1 of 2)	19	35773410	35776045	2636	1	57817	uc002nyw.3	1099	HSPB6
ENSG00000004777	chr19	35755501	35755915	415	*	4	-0.277973	-0.801817	0.527172	0.526	Intron (uc002nyl.3/51599, intron 5 of 9)	19	35759896	35770211	10316	1	7392	uc010xss.1	-3981	ARHGAP33
ENSG00000004777	chr19	35774509	35774798	290	*	3	-0.3066	-0.932685	0.358975	0.465	Intron (uc002nyw.3/57817, intron 1 of 2)	19	35773410	35776045	2636	1	57817	uc002nyw.3	1099	ARHGAP33
ENSG00000004799	chr7	95396761	95396794	34	*	4	-0.391225	-0.882671	0.667101	0.38	Distal Intergenic	7	95401818	95727736	325919	1	1780	uc003uob.3	-5024	PDK4
ENSG00000004838	chr3	50278454	50279131	678	*	3	0.258661	-0.606503	0.833789	0.55	Intron (uc003cyo.1/2771, intron 1 of 9)	3	50273647	50296786	23140	1	2771	uc010hlg.1	4807	ZMYND10
ENSG00000004838	chr3	50450589	50450855	267	*	4	-0.678188	-0.937824	0.219898	0.067	Intron (uc003dap.3/9254, intron 3 of 37)	3	50392180	50396939	4760	2	11070	uc003dan.1	-53650	ZMYND10
ENSG00000004838	chr3	50276262	50276565	304	*	3	-0.156823	-0.749192	0.446285	0.716	Intron (uc003cyo.1/2771, intron 1 of 9)	3	50273647	50296786	23140	1	2771	uc010hlg.1	2615	ZMYND10
ENSG00000004864	chr7	96219880	96220266	387	*	3	0.586224	-0.50056	0.967737	0.136	Distal Intergenic	7	96250969	96293650	42682	2	100506136	uc010lfm.2	73384	SLC25A13
ENSG00000004864	chr7	96119758	96119758	1	*	3	0.415921	-0.461667	0.953871	0.356	Intron (uc003uoh.1/401388, intron 2 of 4)	7	96110938	96132835	21898	2	401388	uc003uoh.1	13077	SLC25A13
ENSG00000004864	chr7	96236319	96236617	299	*	3	-0.150098	-0.820304	0.869695	0.771	Distal Intergenic	7	96250969	96293650	42682	2	100506136	uc010lfm.2	57033	SLC25A13
ENSG00000004866	chr7	117014804	117014920	117	*	4	0.0538721	-0.625092	0.835724	0.876	Intron (uc003vjb.2/136991, intron 10 of 12)	7	116916686	116963343	46658	2	7472	uc003vja.3	-51461	ST7
ENSG00000004975	chr17	7115943	7116070	128	*	3	0.482318	-0.845183	0.942449	0.226	Intron (uc010cly.3/1742, intron 1 of 19)	17	7120444	7128586	8143	1	37	uc010vtp.3	-4374	DVL2
ENSG00000004975	chr17	7355018	7355182	165	*	3	-0.225676	-0.957287	0.519361	0.618	Intron (uc002ghb.3/1140, intron 7 of 10)	17	7349648	7359008	9361	1	1140	uc010vtz.1	5370	DVL2
ENSG00000004975	chr17	7021402	7021909	508	*	3	-0.151762	-0.837426	0.843263	0.756	Distal Intergenic	17	7011088	7018292	7205	2	433	uc010vtl.1	-3110	DVL2
ENSG00000004975	chr17	7383952	7384603	652	*	6	-0.471405	-0.911968	0.664995	0.26	Promoter (<=1kb)	17	7384721	7386383	1663	1	643664	uc010cmj.1	-118	DVL2
ENSG00000005007	chr19	18932522	18932979	458	*	3	-0.0662986	-0.748148	0.803732	0.87	Distal Intergenic	19	18942744	18979039	36296	1	5976	uc002nkf.3	-9765	UPF1
ENSG00000005007	chr19	18869294	18869634	341	*	3	0.504584	-0.514251	0.962181	0.195	Intron (uc002nkb.4/23373, intron 6 of 13)	19	18857863	18893143	35281	1	23373	uc010ebw.3	11431	UPF1
ENSG00000005020	chr7	27144354	27144411	58	*	3	0.337917	-0.892226	0.696237	0.373	Promoter (1-2kb)	7	27139973	27142394	2422	2	3199	uc003syh.3	-1960	SKAP2
ENSG00000005020	chr7	27103427	27104098	672	*	8	-0.134265	-0.919211	0.692473	0.71	Distal Intergenic	7	27132614	27135625	3012	2	3198	uc003syd.3	31527	SKAP2
ENSG00000005020	chr7	27143018	27144075	1058	*	15	0.200222	-0.910369	0.722283	0.565	Promoter (<=1kb)	7	27139973	27142394	2422	2	3199	uc003syh.3	-624	SKAP2
ENSG00000005020	chr7	27097808	27098819	1012	*	6	0.446333	-0.377054	0.838431	0.197	Distal Intergenic	7	27132614	27135625	3012	2	3198	uc003syd.3	36806	SKAP2
ENSG00000005020	chr7	27240966	27241305	340	*	3	0.30398	-0.785316	0.72979	0.413	Exon (uc022aau.1/100316868, exon 2 of 4)	7	27240040	27246130	6091	1	100316868	uc022aau.1	926	SKAP2
ENSG00000005020	chr7	27241846	27241950	105	*	3	0.278974	-0.632989	0.701842	0.451	Exon (uc022aau.1/100316868, exon 3 of 4)	7	27240040	27246130	6091	1	100316868	uc022aau.1	1806	SKAP2
ENSG00000005020	chr7	27192928	27193218	291	*	3	0.0910196	-0.776266	0.863067	0.814	3' UTR	7	27193338	27196296	2959	2	3204	uc003sys.3	3078	SKAP2
ENSG00000005020	chr7	27152568	27152861	294	*	4	-0.0306338	-0.655414	0.955786	0.927	Intron (uc011jzl.2/3200, intron 1 of 2)	7	27145809	27159214	13406	2	3200	uc011jzl.2	6353	SKAP2
ENSG00000005020	chr7	27205469	27206128	660	*	4	0.514821	-0.439813	0.874365	0.141	Promoter (<=1kb)	7	27202057	27205149	3093	2	3205	uc003syt.3	-320	SKAP2
ENSG00000005020	chr7	27102928	27103180	253	*	5	-0.0122763	-0.922857	0.658657	0.984	Distal Intergenic	7	27132614	27135625	3012	2	3198	uc003syd.3	32445	SKAP2
ENSG00000005020	chr7	27120901	27121055	155	*	3	0.520815	-0.105164	0.968367	0.13	Distal Intergenic	7	27132614	27135625	3012	2	3198	uc003syd.3	14570	SKAP2
ENSG00000005020	chr7	27157140	27157206	67	*	3	-0.192008	-0.699269	0.451787	0.618	Intron (uc011jzl.2/3200, intron 1 of 2)	7	27145809	27159214	13406	2	3200	uc011jzl.2	2008	SKAP2
ENSG00000005020	chr7	27225540	27225903	364	*	3	-0.0193619	-0.812714	0.690798	0.963	Exon (uc003syz.1/221883, exon 1 of 2)	7	27225027	27228912	3886	1	221883	uc003syz.1	513	SKAP2
ENSG00000005020	chr7	27187918	27188493	576	*	3	0.20319	-0.502207	0.874621	0.599	Promoter (<=1kb)	7	27185202	27187393	2192	2	3203	uc003syo.2	-525	SKAP2
ENSG00000005073	chr7	27192928	27193218	291	*	3	0.379444	-0.395713	0.808301	0.484	3' UTR	7	27193338	27196296	2959	2	3204	uc003sys.3	3078	HOXA11
ENSG00000005073	chr7	27205469	27206128	660	*	4	0.743387	0.0173804	0.953093	0.083	Promoter (<=1kb)	7	27202057	27205149	3093	2	3205	uc003syt.3	-320	HOXA11
ENSG00000005073	chr7	27120901	27121055	155	*	3	0.209886	-0.865528	0.556232	0.691	Distal Intergenic	7	27132614	27135625	3012	2	3198	uc003syd.3	14570	HOXA11
ENSG00000005073	chr7	27103427	27104098	672	*	8	0.74041	0.333427	0.914239	0.098	Distal Intergenic	7	27132614	27135625	3012	2	3198	uc003syd.3	31527	HOXA11
ENSG00000005073	chr7	27157140	27157206	67	*	3	-0.639572	-0.990901	0.785741	0.199	Intron (uc011jzl.2/3200, intron 1 of 2)	7	27145809	27159214	13406	2	3200	uc011jzl.2	2008	HOXA11
ENSG00000005073	chr7	27187918	27188493	576	*	3	0.552683	-0.854767	0.979251	0.291	Promoter (<=1kb)	7	27185202	27187393	2192	2	3203	uc003syo.2	-525	HOXA11
ENSG00000005073	chr7	27241846	27241950	105	*	3	0.837521	-0.0401604	0.985864	0.04	Exon (uc022aau.1/100316868, exon 3 of 4)	7	27240040	27246130	6091	1	100316868	uc022aau.1	1806	HOXA11
ENSG00000005073	chr7	27097808	27098819	1012	*	6	0.852244	-0.222467	0.972366	0.01	Distal Intergenic	7	27132614	27135625	3012	2	3198	uc003syd.3	36806	HOXA11
ENSG00000005073	chr7	27225540	27225903	364	*	3	0.82544	0.327782	0.976589	0.05	Exon (uc003syz.1/221883, exon 1 of 2)	7	27225027	27228912	3886	1	221883	uc003syz.1	513	HOXA11
ENSG00000005073	chr7	27152568	27152861	294	*	4	-0.759474	-0.936787	-0.193968	0.075	Intron (uc011jzl.2/3200, intron 1 of 2)	7	27145809	27159214	13406	2	3200	uc011jzl.2	6353	HOXA11
ENSG00000005073	chr7	27102928	27103180	253	*	5	0.882325	0.511409	0.963472	0.013	Distal Intergenic	7	27132614	27135625	3012	2	3198	uc003syd.3	32445	HOXA11
ENSG00000005073	chr7	27143018	27144075	1058	*	15	0.78861	0.165909	0.964127	0.047	Promoter (<=1kb)	7	27139973	27142394	2422	2	3199	uc003syh.3	-624	HOXA11
ENSG00000005073	chr7	27144354	27144411	58	*	3	0.79944	0.0845043	0.980438	0.065	Promoter (1-2kb)	7	27139973	27142394	2422	2	3199	uc003syh.3	-1960	HOXA11
ENSG00000005073	chr7	27240966	27241305	340	*	3	0.908974	0.507447	0.98707	0.007	Exon (uc022aau.1/100316868, exon 2 of 4)	7	27240040	27246130	6091	1	100316868	uc022aau.1	926	HOXA11
ENSG00000005187	chr16	20612096	20612322	227	*	4	-0.45463	-0.824914	0.817291	0.409	Distal Intergenic	16	20554010	20587695	33686	2	348158	uc010bwf.1	-24401	ACSM3
ENSG00000005189	chr16	20612096	20612322	227	*	4	-0.0733061	-0.825187	0.960275	0.877	Distal Intergenic	16	20554010	20587695	33686	2	348158	uc010bwf.1	-24401	REXO5
ENSG00000005194	chr16	57639346	57639377	32	*	3	-0.381033	-0.985034	0.724699	0.467	Distal Intergenic	16	57653650	57694788	41139	1	9289	uc002elz.1	-14273	CIAPIN1
ENSG00000005206	chr19	2095467	2095644	178	*	3	-0.296903	-0.8893	0.315727	0.395	Intron (uc002luv.3/126308, intron 1 of 4)	19	2071035	2096269	25235	2	126308	uc002luv.3	625	SPPL2B
ENSG00000005206	chr19	2525292	2525636	345	*	4	-0.173764	-0.939765	0.679771	0.637	Intron (uc002lwd.2/2788, intron 3 of 4)	19	2476354	2477249	896	1	4616	uc002lwc.1	48938	SPPL2B
ENSG00000005243	chr17	48054221	48054656	436	*	4	0.183024	-0.688116	0.921352	0.653	Distal Intergenic	17	48050130	48052323	2194	1	1748	uc002ipw.3	4091	COPZ2
ENSG00000005249	chr7	106865243	106865243	1	*	3	-0.0962066	-0.852109	0.49714	0.785	Intron (uc003vec.2/10466, intron 19 of 21)	7	106820324	106841849	21526	1	26959	uc003veb.1	44919	PRKAR2B
ENSG00000005339	chr16	3938693	3938868	176	*	3	0.00100066	-0.836578	0.953285	0.997	Distal Intergenic	16	3775056	3930121	155066	2	1387	uc002cvw.3	-8572	CREBBP
ENSG00000005339	chr16	4053160	4053224	65	*	3	0.276008	-0.850758	0.786087	0.486	Intron (uc002cvx.3/115, intron 3 of 10)	16	4012650	4166186	153537	2	115	uc002cvx.3	112962	CREBBP
ENSG00000005513	chr16	807211	807863	653	*	4	0.281285	-0.803527	0.795842	0.439	Distal Intergenic	16	810765	818865	8101	1	10232	uc002cjt.1	-2902	SOX8
ENSG00000005513	chr16	976877	977604	728	*	4	-0.148794	-0.681611	0.687064	0.679	Intron (uc010bri.2/64788, intron 1 of 7)	16	903635	1020984	117350	2	64788	uc010bri.2	43380	SOX8
ENSG00000005513	chr16	991053	991333	281	*	4	0.0837028	-0.648424	0.996763	0.826	Intron (uc010bri.2/64788, intron 1 of 7)	16	903635	1020984	117350	2	64788	uc010bri.2	29651	SOX8
ENSG00000005513	chr16	1078689	1078740	52	*	4	0.196763	-0.530759	0.869231	0.578	Distal Intergenic	16	1122756	1131454	8699	1	6755	uc021taf.1	-44016	SOX8
ENSG00000005513	chr16	841260	841302	43	*	3	-0.0893775	-0.4666	0.785047	0.805	5' UTR	16	838622	848074	9453	1	63922	uc010brf.3	2638	SOX8
ENSG00000005513	chr16	1083074	1083172	99	*	3	0.348614	-0.999323	0.677495	0.334	Distal Intergenic	16	1122756	1131454	8699	1	6755	uc021taf.1	-39584	SOX8
ENSG00000005513	chr16	782841	782963	123	*	3	0.273495	-0.781912	0.922025	0.452	Promoter (<=1kb)	16	781565	782746	1182	2	64428	uc010uuq.1	-95	SOX8
ENSG00000005801	chr11	3232539	3232608	70	*	5	0.188415	-0.913091	0.882191	0.63	Distal Intergenic	11	3239562	3244361	4800	1	283303	uc001lxn.2	-6954	ZNF195
ENSG00000005801	chr11	3156499	3156794	296	*	3	-0.0905338	-0.889866	0.795986	0.814	Intron (uc001lxk.2/114879, intron 1 of 21)	11	3147703	3150490	2788	2	114879	uc001lxm.1	-6009	ZNF195
ENSG00000005801	chr11	3221535	3221553	19	*	3	0.532316	-0.686223	0.939099	0.149	Distal Intergenic	11	3239562	3244361	4800	1	283303	uc001lxn.2	-18009	ZNF195
ENSG00000005810	chr13	77325048	77325437	390	*	3	0.132113	-0.697739	0.821385	0.766	Distal Intergenic	13	77454304	77460540	6237	2	115207	uc010aeu.1	135103	MYCBP2
ENSG00000005882	chr17	49992990	49993424	435	*	3	-0.585091	-0.912293	0.395425	0.164	Intron (uc002itv.4/56934, intron 4 of 9)	17	49707674	50235729	528056	2	56934	uc002itv.4	242305	PDK2
ENSG00000005882	chr17	50185812	50185843	32	*	3	0.201315	-0.922004	0.864594	0.658	Intron (uc002itv.4/56934, intron 2 of 9)	17	49707674	50235729	528056	2	56934	uc002itv.4	49886	PDK2
ENSG00000005882	chr17	50165382	50165926	545	*	4	0.395322	-0.310839	0.950115	0.394	Intron (uc002itv.4/56934, intron 2 of 9)	17	49707674	50235729	528056	2	56934	uc002itv.4	69803	PDK2
ENSG00000005882	chr17	50173144	50173284	141	*	3	0.308312	-0.34392	0.883343	0.489	Intron (uc002itv.4/56934, intron 2 of 9)	17	49707674	50235729	528056	2	56934	uc002itv.4	62445	PDK2
ENSG00000005884	chr17	50185812	50185843	32	*	3	0.399807	-0.23468	0.949819	0.307	Intron (uc002itv.4/56934, intron 2 of 9)	17	49707674	50235729	528056	2	56934	uc002itv.4	49886	ITGA3
ENSG00000005884	chr17	50165382	50165926	545	*	4	0.445538	-0.121631	0.882545	0.289	Intron (uc002itv.4/56934, intron 2 of 9)	17	49707674	50235729	528056	2	56934	uc002itv.4	69803	ITGA3
ENSG00000005884	chr17	50173144	50173284	141	*	3	0.211147	-0.361221	0.900825	0.62	Intron (uc002itv.4/56934, intron 2 of 9)	17	49707674	50235729	528056	2	56934	uc002itv.4	62445	ITGA3
ENSG00000005884	chr17	49992990	49993424	435	*	3	-0.18592	-0.978119	0.333336	0.673	Intron (uc002itv.4/56934, intron 4 of 9)	17	49707674	50235729	528056	2	56934	uc002itv.4	242305	ITGA3
ENSG00000005961	chr17	44354259	44354797	539	*	5	0.0850273	-0.746985	0.766747	0.845	Distal Intergenic	17	44372497	44409347	36851	1	9884	uc031rbs.1	-17700	ITGA2B
ENSG00000006007	chr16	19700481	19700724	244	*	3	0.577186	-0.266283	0.948275	0.182	Intron (uc002dgn.3/57020, intron 28 of 30)	16	19727778	19868859	141082	1	124152	uc002dgr.3	-27054	GDE1
ENSG00000006025	chr17	48054221	48054656	436	*	4	-0.269582	-0.839244	0.675419	0.538	Distal Intergenic	17	48050130	48052323	2194	1	1748	uc002ipw.3	4091	OSBPL7
ENSG00000006062	chr17	45405369	45405885	517	*	3	-0.800973	-0.938965	0.266951	0.018	5' UTR	17	45403592	45468946	65355	1	124989	uc010daz.1	1777	MAP3K14
ENSG00000006125	chr17	35432493	35432938	446	*	4	0.224327	-0.38858	0.838766	0.608	Distal Intergenic	17	35391042	35391110	69	1	100422969	uc021tvs.1	41451	AP2B1
ENSG00000006194	chr16	3160065	3160356	292	*	3	-0.373793	-0.819196	0.532759	0.501	Distal Intergenic	16	3160461	3162490	2030	2	81854	uc010btd.2	2134	ZNF263
ENSG00000006327	chr16	2787902	2788121	220	*	3	-0.79172	-0.920411	0.47815	0.011	Intron (uc002crh.1/100128788, intron 4 of 5)	16	2787077	2794798	7722	2	100128788	uc002crh.1	6677	TNFRSF12A
ENSG00000006327	chr16	3160065	3160356	292	*	3	-0.181881	-0.868532	0.804599	0.663	Distal Intergenic	16	3160461	3162490	2030	2	81854	uc010btd.2	2134	TNFRSF12A
ENSG00000006327	chr16	2968261	2968469	209	*	3	0.44403	-0.791977	0.856625	0.258	Intron (uc002csb.3/84256, intron 2 of 8)	16	2961980	3001209	39230	1	84256	uc002csd.3	6281	TNFRSF12A
ENSG00000006432	chr14	70810273	70810475	203	*	3	-0.463065	-0.935265	0.90356	0.231	Intron (uc001xmb.3/51241, intron 1 of 3)	14	70791798	70826448	34651	2	51241	uc001xmb.3	15973	MAP3K9
ENSG00000006459	chr7	140229629	140230055	427	*	4	0.310318	-0.542318	0.814947	0.504	Intron (uc010lnj.3/27147, intron 12 of 17)	7	140155983	140179369	23387	2	23608	uc003vvv.4	-50260	KDM7A
ENSG00000006695	chr17	14298004	14298427	424	*	4	-0.211936	-0.705556	0.774613	0.606	Distal Intergenic	17	14207057	14209062	2006	1	84815	uc010vvv.2	90947	COX10
ENSG00000006695	chr17	14303255	14304213	959	*	8	-0.266628	-0.765195	0.566555	0.513	Distal Intergenic	17	14207057	14209062	2006	1	84815	uc010vvv.2	96198	COX10
ENSG00000006712	chr19	39336037	39336181	145	*	3	-0.0141819	-0.809756	0.667494	0.981	Promoter (1-2kb)	19	39330736	39334744	4009	2	3191	uc010xun.2	-1293	PAF1
ENSG00000006740	chr17	12706303	12706639	337	*	3	0.489507	-0.766084	0.837123	0.189	Intron (uc002gnr.4/9912, intron 1 of 20)	17	12692829	12894960	202132	1	9912	uc010vvn.2	13474	ARHGAP44
ENSG00000006747	chr7	12686177	12686474	298	*	3	-0.0970884	-0.639679	0.857594	0.802	Intron (uc003ssn.4/85477, intron 13 of 15)	7	12726452	12730558	4107	1	10124	uc003ssp.3	-39978	SCIN
ENSG00000006831	chr12	1500079	1500297	219	*	4	0.115959	-0.688043	0.78687	0.8	Intron (uc001qiz.2/23085, intron 16 of 19)	12	1609657	1613590	3934	1	100292680	uc021qsv.1	-109360	ADIPOR2
ENSG00000006837	chr5	134115692	134115934	243	*	3	-0.21075	-0.752676	0.788776	0.62	Intron (uc003kzv.1/9879, intron 5 of 18)	5	134094461	134166812	72352	1	9879	uc003kzw.3	21231	CDKL3
ENSG00000006837	chr5	134435817	134437106	1290	*	6	0.116873	-0.971137	0.987577	0.782	Intron (uc003laj.2/100996485, intron 2 of 5)	5	134363424	134369964	6541	2	5307	uc010jea.3	-65853	CDKL3
ENSG00000007080	chr19	17861567	17861866	300	*	3	-0.205806	-0.953877	0.409563	0.674	Promoter (<=1kb)	19	17862286	17899377	37092	1	23149	uc002nhh.2	-420	CCDC124
ENSG00000007080	chr19	17821560	17821703	144	*	3	0.119701	-0.859413	0.874922	0.792	Distal Intergenic	19	17830303	17838981	8679	1	55201	uc010eaz.2	-8600	CCDC124
ENSG00000007168	chr17	2796395	2796424	30	*	3	-0.148498	-0.846208	0.689826	0.741	Intron (uc010ckd.3/23108, intron 2 of 24)	17	2699732	2941035	241304	1	23108	uc010cke.3	96663	PAFAH1B1
ENSG00000007202	chr17	28721690	28722119	430	*	3	0.64475	-0.758359	0.892727	0.086	Intron (uc002hfb.2/1362, intron 2 of 20)	17	28707496	28796675	89180	1	1362	uc010wbp.2	14194	KIAA0100
ENSG00000007202	chr17	28384098	28384784	687	*	5	0.256689	-0.611994	0.784406	0.583	Exon (uc010wbj.2/374786, exon 13 of 15)	17	28443825	28513493	69669	1	84081	uc002heu.4	-59041	KIAA0100
ENSG00000007237	chr17	9905446	9905459	14	*	3	0.183659	-0.855158	0.935713	0.685	Intron (uc010vvd.1/8522, intron 1 of 12)	17	9813926	9923319	109394	2	8522	uc010vvd.1	17860	GAS7
ENSG00000007237	chr17	9791302	9791483	182	*	4	0.567452	-0.0959164	0.861355	0.146	Intron (uc002gmd.1/9340, intron 12 of 12)	17	9801027	9808684	7658	2	5957	uc002gme.1	17201	GAS7
ENSG00000007237	chr17	9959129	9959607	479	*	7	0.456379	-0.560169	0.882329	0.251	Intron (uc010coh.1/8522, intron 1 of 14)	17	9813926	9940064	126139	2	8522	uc002gmj.1	-19065	GAS7
ENSG00000007237	chr17	10064100	10064182	83	*	3	0.454655	-0.612726	0.862443	0.253	Intron (uc002gmg.1/8522, intron 1 of 13)	17	9813926	10101868	287943	2	8522	uc002gmg.1	37686	GAS7
ENSG00000007237	chr17	9959764	9959976	213	*	3	0.24636	-0.636556	0.668075	0.573	Intron (uc010coh.1/8522, intron 1 of 14)	17	9813926	9940064	126139	2	8522	uc002gmj.1	-19700	GAS7
ENSG00000007312	chr17	64177760	64177874	115	*	3	0.380402	-0.52512	0.69345	0.273	Intron (uc002jfl.3/201134, intron 2 of 26)	17	63631658	64187987	556330	2	201134	uc002jfl.3	10113	CD79B
ENSG00000007372	chr11	31804421	31805026	606	*	4	0.785236	-0.115636	0.930906	0.011	3' UTR	11	31806340	31825594	19255	2	5080	uc031pzk.1	20568	PAX6
ENSG00000007372	chr11	31822339	31822339	1	*	3	0.38297	-0.457736	0.799207	0.27	Exon (uc031pzk.1/5080, exon 2 of 8)	11	31806340	31825594	19255	2	5080	uc031pzk.1	3255	PAX6
ENSG00000007372	chr11	31819977	31820221	245	*	5	0.645769	-0.265269	0.922945	0.045	Intron (uc031pzk.1/5080, intron 2 of 7)	11	31806340	31825594	19255	2	5080	uc031pzk.1	5373	PAX6
ENSG00000007372	chr11	31812161	31813065	905	*	10	0.610513	-0.623985	0.885311	0.059	Exon (uc031pzk.1/5080, exon 7 of 8)	11	31806340	31825594	19255	2	5080	uc031pzk.1	12529	PAX6
ENSG00000007372	chr11	31802714	31803096	383	*	3	0.747215	0.0470682	0.963551	0.017	Intron (uc001mtb.3/26610, intron 9 of 9)	11	31806340	31825594	19255	2	5080	uc031pzk.1	22498	PAX6
ENSG00000007376	chr16	681596	681844	249	*	3	0.325216	-0.801277	0.926148	0.454	3' UTR	16	681012	684116	3105	1	117166	uc002cht.1	584	RPUSD1
ENSG00000007376	chr16	976877	977604	728	*	4	0.0906363	-0.893231	0.900043	0.82	Intron (uc010bri.2/64788, intron 1 of 7)	16	903635	1020984	117350	2	64788	uc010bri.2	43380	RPUSD1
ENSG00000007376	chr16	782841	782963	123	*	3	0.683823	-0.355574	0.927831	0.063	Promoter (<=1kb)	16	781565	782746	1182	2	64428	uc010uuq.1	-95	RPUSD1
ENSG00000007376	chr16	841260	841302	43	*	3	-0.140048	-0.918642	0.756379	0.751	5' UTR	16	838622	848074	9453	1	63922	uc010brf.3	2638	RPUSD1
ENSG00000007376	chr16	991053	991333	281	*	4	0.138854	-0.84331	0.961512	0.747	Intron (uc010bri.2/64788, intron 1 of 7)	16	903635	1020984	117350	2	64788	uc010bri.2	29651	RPUSD1
ENSG00000007376	chr16	807211	807863	653	*	4	-0.443969	-0.88868	0.374677	0.326	Distal Intergenic	16	810765	818865	8101	1	10232	uc002cjt.1	-2902	RPUSD1
ENSG00000007402	chr3	50276262	50276565	304	*	3	-0.0963757	-0.818247	0.75703	0.818	Intron (uc003cyo.1/2771, intron 1 of 9)	3	50273647	50296786	23140	1	2771	uc010hlg.1	2615	CACNA2D2
ENSG00000007402	chr3	50450589	50450855	267	*	4	0.347902	-0.399307	0.90742	0.394	Intron (uc003dap.3/9254, intron 3 of 37)	3	50392180	50396939	4760	2	11070	uc003dan.1	-53650	CACNA2D2
ENSG00000007402	chr3	50278454	50279131	678	*	3	0.212345	-0.653331	0.903972	0.596	Intron (uc003cyo.1/2771, intron 1 of 9)	3	50273647	50296786	23140	1	2771	uc010hlg.1	4807	CACNA2D2
ENSG00000007541	chr16	782841	782963	123	*	3	0.808066	-0.413408	0.966374	0.032	Promoter (<=1kb)	16	781565	782746	1182	2	64428	uc010uuq.1	-95	PIGQ
ENSG00000007541	chr16	681596	681844	249	*	3	0.495894	-0.644974	0.953339	0.263	3' UTR	16	681012	684116	3105	1	117166	uc002cht.1	584	PIGQ
ENSG00000007541	chr16	807211	807863	653	*	4	-0.423026	-0.890607	0.626787	0.339	Distal Intergenic	16	810765	818865	8101	1	10232	uc002cjt.1	-2902	PIGQ
ENSG00000007866	chr6	35689263	35689425	163	*	3	-0.599188	-0.945972	0.431818	0.162	Intron (uc003oky.2/2289, intron 1 of 11)	6	35541362	35696397	155036	2	2289	uc003oky.2	6972	TEAD3
ENSG00000007923	chr1	6459863	6460329	467	*	4	-0.397204	-0.96856	0.710321	0.416	Distal Intergenic	1	6324332	6453826	129495	2	11332	uc001amu.3	-6037	DNAJC11
ENSG00000007933	chr1	171257086	171257215	130	*	4	0.830448	-0.179075	0.994136	0.019	Distal Intergenic	1	171283486	171311223	27738	1	2329	uc001gho.3	-26271	FMO3
ENSG00000007968	chr1	23370765	23370871	107	*	3	-0.133271	-0.894274	0.814847	0.726	Promoter (<=1kb)	1	23370798	23370865	68	1	100422866	uc021oid.1	0	E2F2
ENSG00000008018	chr6	170439805	170440198	394	*	3	0.394888	-0.866511	0.86359	0.321	Distal Intergenic	6	170563422	170571657	8236	2	154449	uc003qxl.2	131459	PSMB1
ENSG00000008018	chr6	170403620	170404105	486	*	4	0.502393	-0.551067	0.91252	0.196	Distal Intergenic	6	170563422	170571657	8236	2	154449	uc003qxl.2	167552	PSMB1
ENSG00000008118	chr1	209703995	209704269	275	*	4	0.0234989	-0.673225	0.663237	0.953	Distal Intergenic	1	209757045	209785844	28800	1	57172	uc001hhf.4	-52776	CAMK1G
ENSG00000008283	chr17	63475757	63475809	53	*	3	-0.403245	-0.946775	0.667074	0.367	Distal Intergenic	17	63524683	63554854	30172	2	8313	uc002jfh.3	79045	CYB561
ENSG00000008300	chr3	48695329	48695696	368	*	4	-0.365767	-0.76697	0.377292	0.428	Intron (uc003cuf.1/1951, intron 3 of 55)	3	48673896	48700348	26453	2	1951	uc003cul.3	4652	CELSR3
ENSG00000008324	chr3	42515519	42515736	218	*	3	-0.0297027	-0.718024	0.637133	0.949	Distal Intergenic	3	42530791	42579065	48275	1	7433	uc021wwl.1	-15055	SS18L2
ENSG00000008324	chr3	42701501	42701711	211	*	3	0.364914	-0.79581	0.788777	0.426	Intron (uc003clu.2/92999, intron 2 of 5)	3	42695176	42709072	13897	1	92999	uc003clu.2	6325	SS18L2
ENSG00000008382	chr19	4455918	4456137	220	*	4	-0.0661641	-0.813767	0.775552	0.886	Promoter (<=1kb)	19	4445003	4455295	10293	2	80700	uc002mam.2	-623	MPND
ENSG00000008394	chr12	16610213	16610831	619	*	3	-0.391775	-0.839851	0.321533	0.297	Distal Intergenic	12	16506351	16517344	10994	1	4257	uc001rdi.3	103862	MGST1
ENSG00000008394	chr12	16359961	16360075	115	*	3	0.0975796	-0.684156	0.905139	0.788	Intron (uc021qvs.1/729025, intron 7 of 8)	12	16341419	16430619	89201	2	729025	uc021qvs.1	70544	MGST1
ENSG00000008394	chr12	16608365	16608485	121	*	3	-0.203157	-0.803297	0.585579	0.588	Distal Intergenic	12	16506351	16517344	10994	1	4257	uc001rdi.3	102014	MGST1
ENSG00000008441	chr19	13097179	13097752	574	*	3	0.284469	-0.859477	0.904524	0.513	Distal Intergenic	19	13106584	13209610	103027	1	4784	uc002mwd.3	-8832	NFIX
ENSG00000008441	chr19	12766032	12766374	343	*	4	0.607288	-0.577931	0.92356	0.124	Intron (uc002mub.2/4125, intron 14 of 23)	19	12757322	12777591	20270	2	4125	uc002mub.2	11217	NFIX
ENSG00000008441	chr19	13001469	13001635	167	*	3	-0.0532579	-0.960947	0.947467	0.918	Promoter (<=1kb)	19	13001943	13008291	6349	1	2639	uc010xms.3	-308	NFIX
ENSG00000008441	chr19	13013159	13014356	1198	*	10	-0.509775	-0.970679	0.957891	0.195	Intron (uc002mvr.2/256126, intron 3 of 5)	19	13001943	13010813	8871	1	2639	uc010xmu.3	11216	NFIX
ENSG00000008441	chr19	13012006	13012589	584	*	4	-0.13572	-0.95926	0.857145	0.752	Intron (uc002mvr.2/256126, intron 3 of 5)	19	13001943	13010813	8871	1	2639	uc010xmu.3	10063	NFIX
ENSG00000008513	chr8	133407092	133407438	347	*	3	-0.659426	-0.954086	0.442859	0.061	Intron (uc003yti.3/3786, intron 1 of 14)	8	133133105	133459509	326405	2	3786	uc003yti.3	52071	ST3GAL1
ENSG00000008513	chr8	133294862	133295485	624	*	4	-0.640325	-0.933133	0.63931	0.067	Intron (uc003yti.3/3786, intron 1 of 14)	8	133133105	133459509	326405	2	3786	uc003yti.3	164024	ST3GAL1
ENSG00000008516	chr16	2968261	2968469	209	*	3	-0.281991	-0.612951	0.835825	0.482	Intron (uc002csb.3/84256, intron 2 of 8)	16	2961980	3001209	39230	1	84256	uc002csd.3	6281	MMP25
ENSG00000008516	chr16	3160065	3160356	292	*	3	-0.469138	-0.76056	0.0676983	0.231	Distal Intergenic	16	3160461	3162490	2030	2	81854	uc010btd.2	2134	MMP25
ENSG00000008517	chr16	3160065	3160356	292	*	3	0.161419	-0.573811	0.941108	0.753	Distal Intergenic	16	3160461	3162490	2030	2	81854	uc010btd.2	2134	IL32
ENSG00000008517	chr16	2968261	2968469	209	*	3	-0.326541	-0.79329	0.329115	0.477	Intron (uc002csb.3/84256, intron 2 of 8)	16	2961980	3001209	39230	1	84256	uc002csd.3	6281	IL32
ENSG00000008710	chr16	2033150	2033177	28	*	3	0.333731	-0.804265	0.969543	0.406	Promoter (<=1kb)	16	2034150	2037750	3601	1	2671	uc002cob.3	-973	PKD1
ENSG00000008710	chr16	1989104	1989611	508	*	4	0.211488	-0.623092	0.880584	0.636	3' UTR	16	1988234	1993294	5061	2	51734	uc021tam.1	3683	PKD1
ENSG00000008710	chr16	1997549	1997870	322	*	3	-0.213789	-0.879463	0.944783	0.608	Intron (uc021tak.1/uc021tak.1, intron 1 of 1)	16	1988234	1993294	5061	2	51734	uc021tam.1	-4255	PKD1
ENSG00000008710	chr16	2039865	2040330	466	*	4	0.184751	-0.655749	0.926355	0.677	Promoter (<=1kb)	16	2039946	2044276	4331	1	9143	uc002cod.3	0	PKD1
ENSG00000008735	chr22	50486684	50486803	120	*	3	-0.508258	-0.674983	0.707671	0.137	Distal Intergenic	22	50432942	50451055	18114	2	400935	uc003bje.1	-35629	MAPK8IP2
ENSG00000008838	chr17	40093013	40093339	327	*	5	0.420094	-0.712748	0.924328	0.326	Exon (uc021txp.1/83538, exon 5 of 6)	17	40086888	40117668	30781	1	83538	uc002hyj.4	6125	MED24
ENSG00000008853	chr8	22995768	22995838	71	*	3	-0.0992709	-0.6068	0.822221	0.765	Exon (uc003xcz.2/8793, exon 8 of 9)	8	22993101	23021543	28443	2	8793	uc003xcz.2	25705	RHOBTB2
ENSG00000008853	chr8	22867705	22868391	687	*	3	0.223379	-0.392328	0.820602	0.513	Exon (uc003xcp.2/23221, exon 9 of 12)	8	22857092	22877710	20619	1	23221	uc003xcq.2	10613	RHOBTB2
ENSG00000008952	chr3	169966268	169966336	69	*	3	0.494539	-0.862144	0.924974	0.218	Intron (uc003fgs.2/5584, intron 2 of 17)	3	169940220	170023770	83551	1	5584	uc003fgs.2	26048	SEC62
ENSG00000008952	chr3	170040501	170040856	356	*	3	0.316079	-0.491821	0.805507	0.447	Distal Intergenic	3	170009435	170023770	14336	1	5584	uc003fgt.2	31066	SEC62
ENSG00000008988	chr8	56121543	56121830	288	*	3	-0.315645	-0.967568	0.643299	0.447	Intron (uc003xsf.3/114786, intron 1 of 2)	8	56015017	56438710	423694	1	114786	uc003xsf.3	106526	RPS20
ENSG00000009413	chr6	111091390	111091591	202	*	4	0.103319	-0.742454	0.611589	0.793	Intron (uc003puh.1/23097, intron 1 of 12)	6	111135824	111216913	81090	1	262	uc011eay.1	-44233	REV3L
ENSG00000009830	chr14	77316956	77317104	149	*	3	-0.167965	-0.783781	0.493526	0.686	Intron (uc001xsx.2/145497, intron 7 of 13)	14	77297546	77323818	26273	1	145497	uc010tvh.1	19410	POMT2
ENSG00000009950	chr7	73830506	73831127	622	*	4	0.283587	-0.788943	0.769958	0.461	Distal Intergenic	7	73868120	74016920	148801	1	9569	uc003uap.3	-36993	MLXIPL
ENSG00000009954	chr7	73303669	73303669	1	*	5	-0.210394	-0.85772	0.585956	0.66	Distal Intergenic	7	73275489	73280223	4735	1	135886	uc003tzl.3	28180	BAZ1B
ENSG00000010256	chr3	48695329	48695696	368	*	4	-0.109869	-0.851551	0.893928	0.821	Intron (uc003cuf.1/1951, intron 3 of 55)	3	48673896	48700348	26453	2	1951	uc003cul.3	4652	UQCRC1
ENSG00000010270	chr7	38000062	38000398	337	*	3	-0.0134258	-0.745494	0.968166	0.976	Distal Intergenic	7	37960921	37991542	30622	1	54749	uc010kxh.3	39141	STARD3NL
ENSG00000010278	chr12	6333707	6333800	94	*	3	-0.264647	-0.766978	0.547458	0.54	Intron (uc010seu.2/928, intron 1 of 2)	12	6309482	6347437	37956	1	928	uc001qnq.2	24225	CD9
ENSG00000010292	chr12	6333707	6333800	94	*	3	0.190781	-0.582705	0.914205	0.632	Intron (uc010seu.2/928, intron 1 of 2)	12	6309482	6347437	37956	1	928	uc001qnq.2	24225	NCAPD2
ENSG00000010295	chr12	6333707	6333800	94	*	3	-0.376114	-0.929417	0.549371	0.384	Intron (uc010seu.2/928, intron 1 of 2)	12	6309482	6347437	37956	1	928	uc001qnq.2	24225	IFFO1
ENSG00000010310	chr19	45641522	45641623	102	*	3	-0.241905	-0.662529	0.869629	0.508	Intron (uc021uvs.1/284352, intron 1 of 12)	19	45653008	45663408	10401	2	284353	uc010xxi.2	21785	GIPR
ENSG00000010310	chr19	45781725	45781749	25	*	3	-0.128269	-0.900854	0.823755	0.741	Intron (uc002paz.2/57787, intron 2 of 3)	19	45767942	45791810	23869	1	57787	uc002pbc.1	13783	GIPR
ENSG00000010318	chr3	52454888	52455023	136	*	3	0.364497	-0.559555	0.862243	0.445	Exon (uc003ddy.3/51533, exon 7 of 11)	3	52444527	52457657	13131	1	51533	uc003ddz.3	10361	PHF7
ENSG00000010318	chr3	52279907	52279907	1	*	3	-0.0126217	-0.853516	0.862574	0.983	Promoter (<=1kb)	3	52279809	52284615	4807	1	132160	uc011bed.2	98	PHF7
ENSG00000010319	chr3	52279907	52279907	1	*	3	-0.352525	-0.931912	0.628166	0.378	Promoter (<=1kb)	3	52279809	52284615	4807	1	132160	uc011bed.2	98	SEMA3G
ENSG00000010319	chr3	52454888	52455023	136	*	3	0.611229	-0.280924	0.915916	0.092	Exon (uc003ddy.3/51533, exon 7 of 11)	3	52444527	52457657	13131	1	51533	uc003ddz.3	10361	SEMA3G
ENSG00000010322	chr3	52703677	52704119	443	*	3	0.187796	-0.94069	0.849762	0.644	Intron (uc003deq.2/55193, intron 2 of 27)	3	52620441	52712613	92173	2	55193	uc003dfb.1	8494	NISCH
ENSG00000010322	chr3	52279907	52279907	1	*	3	-0.421935	-0.908395	0.356663	0.294	Promoter (<=1kb)	3	52279809	52284615	4807	1	132160	uc011bed.2	98	NISCH
ENSG00000010322	chr3	52454888	52455023	136	*	3	-0.148866	-0.856784	0.765232	0.711	Exon (uc003ddy.3/51533, exon 7 of 11)	3	52444527	52457657	13131	1	51533	uc003ddz.3	10361	NISCH
ENSG00000010327	chr3	52703677	52704119	443	*	3	-0.165394	-0.798625	0.667445	0.719	Intron (uc003deq.2/55193, intron 2 of 27)	3	52620441	52712613	92173	2	55193	uc003dfb.1	8494	STAB1
ENSG00000010327	chr3	52454888	52455023	136	*	3	-0.465927	-0.898588	0.177047	0.267	Exon (uc003ddy.3/51533, exon 7 of 11)	3	52444527	52457657	13131	1	51533	uc003ddz.3	10361	STAB1
ENSG00000010327	chr3	52279907	52279907	1	*	3	-0.255791	-0.929465	0.748157	0.562	Promoter (<=1kb)	3	52279809	52284615	4807	1	132160	uc011bed.2	98	STAB1
ENSG00000010539	chr16	3160065	3160356	292	*	3	0.184854	-0.70042	0.737124	0.633	Distal Intergenic	16	3160461	3162490	2030	2	81854	uc010btd.2	2134	ZNF200
ENSG00000010704	chr6	26017899	26017957	59	*	3	0.14296	-0.645325	0.770955	0.661	Promoter (<=1kb)	6	26017260	26018040	781	2	3024	uc003nfo.3	83	HFE
ENSG00000010803	chr1	40983070	40983527	458	*	3	0.491163	-0.369569	0.922423	0.17	Distal Intergenic	1	40974461	40982214	7754	1	64789	uc001cfr.3	8609	SCMH1
ENSG00000010803	chr1	41423794	41424156	363	*	3	-0.270614	-0.918259	0.630185	0.446	Distal Intergenic	1	41445007	41478235	33229	1	1503	uc001cgk.4	-20851	SCMH1
ENSG00000010932	chr1	171257086	171257215	130	*	4	0.835457	-0.677828	0.977689	0.03	Distal Intergenic	1	171283486	171311223	27738	1	2329	uc001gho.3	-26271	FMO1
ENSG00000011021	chr1	11648235	11648735	501	*	3	0.296398	-0.502669	0.968349	0.528	Distal Intergenic	1	11709144	11714401	5258	2	26232	uc009vnb.1	65666	CLCN6
ENSG00000011028	chr17	62705768	62705839	72	*	3	0.399395	-0.429339	0.99105	0.409	Distal Intergenic	17	62540735	62658386	117652	2	64750	uc002jer.1	-47382	MRC2
ENSG00000011105	chr12	3318393	3318563	171	*	3	0.631406	-0.325463	0.910608	0.139	Intron (uc001qlp.3/10867, intron 3 of 8)	12	3186521	3395730	209210	1	10867	uc021qtd.1	131872	TSPAN9
ENSG00000011275	chr7	5495671	5495951	281	*	3	0.317208	-0.48891	0.891638	0.421	Distal Intergenic	7	5429103	5465045	35943	2	84629	uc003sok.1	-30626	RNF216
ENSG00000011304	chr19	827576	827739	164	*	3	-0.0531219	-0.889048	0.751217	0.881	Promoter (<=1kb)	19	827831	832017	4187	1	566	uc002lpz.1	-92	PTBP1
ENSG00000011304	chr19	859065	859499	435	*	3	-0.526589	-0.964975	0.612564	0.165	Promoter (<=1kb)	19	859665	863610	3946	1	1675	uc002lqc.3	-166	PTBP1
ENSG00000011332	chr19	38278436	38278516	81	*	3	-0.0911915	-0.837758	0.646977	0.839	Intron (uc010efs.2/126231, intron 1 of 2)	19	38229203	38270230	41028	2	126231	uc021utv.1	-8206	DPF1
ENSG00000011332	chr19	38183892	38184582	691	*	3	0.0433763	-0.897427	0.745838	0.925	Promoter (<=1kb)	19	38158650	38183216	24567	2	163115	uc002ogz.2	-676	DPF1
ENSG00000011332	chr19	38395470	38396149	680	*	5	-0.612194	-0.963588	0.397194	0.109	Intron (uc002ohj.2/83889, intron 1 of 5)	19	38375472	38397317	21846	2	83889	uc002ohj.2	1168	DPF1
ENSG00000011347	chr11	61480963	61481084	122	*	4	-0.072435	-0.87854	0.638654	0.784	Intron (uc001nsa.3/747, intron 1 of 19)	11	61447905	61514474	66570	1	747	uc001nsa.3	33058	SYT7
ENSG00000011376	chr3	45167695	45167760	66	*	4	0.332889	-0.83438	0.895827	0.417	Intron (uc003com.3/64866, intron 1 of 8)	3	45123769	45187914	64146	2	64866	uc003com.3	20154	LARS2
ENSG00000011376	chr3	45553970	45554498	529	*	3	0.0968178	-0.995453	0.626624	0.823	Intron (uc003cop.1/23395, intron 15 of 21)	3	45524187	45551037	26851	2	100885795	uc031rzd.1	-2933	LARS2
ENSG00000011405	chr11	17351198	17351561	364	*	3	-0.331295	-0.841059	0.360229	0.411	Intron (uc001mmw.3/4925, intron 11 of 13)	11	17336933	17371521	34589	1	4925	uc001mmx.5	14265	PIK3C2A
ENSG00000011422	chr19	43535323	43535603	281	*	3	-0.655698	-0.975679	0.224449	0.13	Intron (uc010xwk.2/5675, intron 1 of 3)	19	43511809	43530631	18823	2	5680	uc002ovp.1	-4692	PLAUR
ENSG00000011422	chr19	43828075	43828159	85	*	3	-0.6065	-0.943453	0.239624	0.178	Distal Intergenic	19	43853208	43853700	493	1	23574	uc010xwn.1	-25049	PLAUR
ENSG00000011422	chr19	43465722	43465896	175	*	3	-0.419501	-0.931541	0.646623	0.405	Intron (uc010xwk.2/5675, intron 1 of 3)	19	43428284	43441330	13047	2	5676	uc031rlb.1	-24392	PLAUR
ENSG00000011426	chr7	36661311	36661411	101	*	3	0.599162	-0.221621	0.921201	0.082	Exon (uc003tfh.4/313, exon 8 of 21)	7	36637440	36639726	2287	2	100874264	uc031swz.1	-21585	ANLN
ENSG00000011478	chr19	45940543	45940759	217	*	3	0.59758	-0.240925	0.848956	0.076	Intron (uc002pbu.2/2067, intron 1 of 8)	19	45910591	45927177	16587	2	2067	uc002pbt.2	-13366	QPCTL
ENSG00000011478	chr19	45781725	45781749	25	*	3	-0.211463	-0.878716	0.560978	0.554	Intron (uc002paz.2/57787, intron 2 of 3)	19	45767942	45791810	23869	1	57787	uc002pbc.1	13783	QPCTL
ENSG00000011478	chr19	45641522	45641623	102	*	3	-0.37381	-0.728749	0.40615	0.3	Intron (uc021uvs.1/284352, intron 1 of 12)	19	45653008	45663408	10401	2	284353	uc010xxi.2	21785	QPCTL
ENSG00000011485	chr19	46495861	46496050	190	*	5	-0.394168	-0.717461	0.927511	0.344	Distal Intergenic	19	46498719	46521874	23156	1	729440	uc021uwd.2	-2669	PPP5C
ENSG00000011485	chr19	46626086	46626380	295	*	3	0.417731	-0.230146	0.823154	0.315	Intron (uc002pea.1/388555, intron 3 of 3)	19	46623328	46627931	4604	2	388555	uc002pea.1	1551	PPP5C
ENSG00000011523	chr2	64990394	64990489	96	*	3	-0.167067	-0.829903	0.558691	0.727	Distal Intergenic	2	64858755	64881046	22292	2	9792	uc002sde.2	-109348	CEP68
ENSG00000011566	chr2	39243584	39244041	458	*	5	-0.200829	-0.744931	0.377507	0.603	Intron (uc002rrj.4/6654, intron 3 of 14)	2	39208690	39262451	53762	2	6654	uc002rrj.4	18410	MAP4K3
ENSG00000011638	chr16	21279551	21280037	487	*	3	0.175462	-0.838591	0.652701	0.681	Exon (uc010bwq.1/1428, exon 5 of 10)	16	21250195	21289657	39463	2	1428	uc010bwq.1	9620	LDAF1
ENSG00000011638	chr16	21215190	21215549	360	*	3	-0.547949	-0.842858	0.488707	0.153	3' UTR	16	21208773	21223067	14295	2	7783	uc002dii.2	7518	LDAF1
ENSG00000012048	chr17	43020075	43020395	321	*	4	-0.33752	-0.726756	0.372311	0.38	Intron (uc010wjh.3/146909, intron 1 of 15)	17	43002079	43025079	23001	2	146909	uc010wjh.3	4684	BRCA1
ENSG00000012061	chr19	45641522	45641623	102	*	3	-0.36196	-0.80652	0.786024	0.436	Intron (uc021uvs.1/284352, intron 1 of 12)	19	45653008	45663408	10401	2	284353	uc010xxi.2	21785	ERCC1
ENSG00000012171	chr3	50276262	50276565	304	*	3	-0.724982	-0.896231	0.990772	0.06	Intron (uc003cyo.1/2771, intron 1 of 9)	3	50273647	50296786	23140	1	2771	uc010hlg.1	2615	SEMA3B
ENSG00000012171	chr3	50278454	50279131	678	*	3	0.801545	-0.35284	0.961357	0.028	Intron (uc003cyo.1/2771, intron 1 of 9)	3	50273647	50296786	23140	1	2771	uc010hlg.1	4807	SEMA3B
ENSG00000012171	chr3	50450589	50450855	267	*	4	0.688286	-0.0521007	0.982244	0.066	Intron (uc003dap.3/9254, intron 3 of 37)	3	50392180	50396939	4760	2	11070	uc003dan.1	-53650	SEMA3B
ENSG00000012232	chr8	28415119	28415577	459	*	3	0.743572	-0.132445	0.962914	0.034	Intron (uc003xgx.3/7976, intron 7 of 7)	8	28362633	28362699	67	2	100422903	uc022ati.1	-52420	EXTL3
ENSG00000012983	chr14	50395791	50395922	132	*	3	0.698808	-0.660619	0.999888	0.044	Distal Intergenic	14	50359736	50363772	4037	1	382	uc001wxg.4	36055	MAP4K5
ENSG00000013016	chr2	31138891	31138919	29	*	3	0.274168	-0.841694	0.745879	0.545	Intron (uc002rnq.3/79623, intron 15 of 16)	2	30973969	31030311	56343	2	92291	uc002rnp.1	-108580	EHD3
ENSG00000013288	chr4	6730661	6730737	77	*	3	0.466871	-0.418483	0.979608	0.266	Distal Intergenic	4	6717842	6719387	1546	1	55330	uc003gjp.1	12819	MAN2B2
ENSG00000013293	chr3	170419845	170420083	239	*	4	0.0943954	-0.729902	0.964174	0.849	Intron (uc011bpt.1/5010, intron 2 of 3)	3	170177342	170303863	126522	2	57709	uc003fgz.2	-115982	SLC7A14
ENSG00000013293	chr3	170418475	170418539	65	*	3	-0.375206	-0.844441	0.797756	0.413	Intron (uc011bpt.1/5010, intron 2 of 3)	3	170177342	170303863	126522	2	57709	uc003fgz.2	-114612	SLC7A14
ENSG00000013297	chr3	170419845	170420083	239	*	4	-0.332806	-0.98757	0.884633	0.438	Intron (uc011bpt.1/5010, intron 2 of 3)	3	170177342	170303863	126522	2	57709	uc003fgz.2	-115982	CLDN11
ENSG00000013297	chr3	170418475	170418539	65	*	3	0.195723	-0.48056	0.71769	0.671	Intron (uc011bpt.1/5010, intron 2 of 3)	3	170177342	170303863	126522	2	57709	uc003fgz.2	-114612	CLDN11
ENSG00000013306	chr17	44354259	44354797	539	*	5	0.121821	-0.748541	0.887134	0.763	Distal Intergenic	17	44372497	44409347	36851	1	9884	uc031rbs.1	-17700	SLC25A39
ENSG00000013374	chr7	151380815	151381560	746	*	3	-0.110952	-0.737177	0.80816	0.824	Intron (uc011kvl.2/51422, intron 1 of 13)	7	151253201	151329344	76144	2	51422	uc003wki.3	-51471	NUB1
ENSG00000013561	chr5	141966559	141967012	454	*	3	0.286491	-0.736474	0.900688	0.425	Distal Intergenic	5	141971743	141993726	21984	2	2246	uc011dbi.2	26714	RNF14
ENSG00000013561	chr5	141941036	141941396	361	*	3	0.291437	-0.3808	0.842185	0.415	Distal Intergenic	5	141971743	141993726	21984	2	2246	uc011dbi.2	52330	RNF14
ENSG00000013573	chr12	31119178	31119185	8	*	3	-0.174686	-0.888462	0.618459	0.665	Intron (uc010sju.2/441631, intron 3 of 7)	12	31079838	31149537	69700	1	441631	uc010sjv.2	39340	DDX11
ENSG00000013810	chr4	1578466	1578650	185	*	3	0.130877	-0.796989	0.914848	0.763	Distal Intergenic	4	1641608	1685718	44111	2	152877	uc021xkk.1	107068	TACC3
ENSG00000013810	chr4	1842997	1843272	276	*	5	-0.0532694	-0.923067	0.752306	0.897	Promoter (1-2kb)	4	1834811	1841069	6259	2	3954	uc010icc.3	-1928	TACC3
ENSG00000014164	chr8	143494434	143494924	491	*	3	-0.596777	-0.981009	0.649207	0.117	Distal Intergenic	8	143351846	143484543	132698	2	203062	uc003ywl.4	-9891	ZC3H3
ENSG00000014164	chr8	143355144	143355371	228	*	4	-0.650342	-0.940565	0.68596	0.088	Intron (uc003ywj.3/203062, intron 11 of 12)	8	143279717	143290364	10648	1	619434	uc011ljt.2	75427	ZC3H3
ENSG00000014914	chr1	149919048	149919548	501	*	3	0.205263	-0.797228	0.815405	0.613	Exon (uc001etn.3/56957, exon 11 of 12)	1	149907192	149908791	1600	2	10903	uc010pbo.1	-10257	MTMR11
ENSG00000014919	chr10	99733555	99733710	156	*	3	0.356516	-0.801412	0.785127	0.425	Intron (uc001kou.2/55118, intron 2 of 14)	10	99624757	99696123	71367	2	55118	uc001kot.2	-37432	COX15
ENSG00000015133	chr14	91352153	91352324	172	*	3	-0.0604852	-0.813813	0.612064	0.882	Intron (uc010twi.1/9252, intron 14 of 16)	14	91006932	91282761	275830	2	145567	uc001xyp.3	-69392	CCDC88C
ENSG00000015133	chr14	91258105	91258475	371	*	5	-0.406427	-0.895933	0.499375	0.293	Intron (uc001xyp.3/145567, intron 1 of 19)	14	91006932	91282761	275830	2	145567	uc001xyp.3	24286	CCDC88C
ENSG00000015133	chr14	91303801	91304074	274	*	3	0.132134	-0.711785	0.675898	0.741	Distal Intergenic	14	91006932	91282761	275830	2	145567	uc001xyp.3	-21040	CCDC88C
ENSG00000015171	chr10	133174	133785	612	*	3	0.00353512	-0.931664	0.723269	0.994	Distal Intergenic	10	92828	95178	2351	2	347688	uc001ifi.2	-37996	ZMYND11
ENSG00000015171	chr10	485629	486469	841	*	6	-0.14796	-0.795166	0.639986	0.745	Intron (uc001ifp.3/22982, intron 4 of 36)	10	428359	460050	31692	2	22982	uc009xhj.1	-25579	ZMYND11
ENSG00000015475	chr22	17832006	17832100	95	*	3	0.152972	-0.737459	0.737455	0.746	Distal Intergenic	22	17840839	18033845	193007	1	27443	uc010gqv.1	-8739	BID
ENSG00000015475	chr22	17558445	17558735	291	*	3	0.154444	-0.739164	0.727269	0.744	Distal Intergenic	22	17565849	17578399	12551	1	23765	uc031rwe.1	-7114	BID
ENSG00000015479	chr5	139298685	139299079	395	*	3	0.0128926	-0.771392	0.865874	0.979	Intron (uc003lev.2/9542, intron 1 of 10)	5	139175406	139224048	48643	1	84249	uc003leu.1	123279	MATR3
ENSG00000015532	chr17	50185812	50185843	32	*	3	-0.138836	-0.745429	0.589506	0.657	Intron (uc002itv.4/56934, intron 2 of 9)	17	49707674	50235729	528056	2	56934	uc002itv.4	49886	XYLT2
ENSG00000015532	chr17	50165382	50165926	545	*	4	-0.227088	-0.650187	0.629184	0.487	Intron (uc002itv.4/56934, intron 2 of 9)	17	49707674	50235729	528056	2	56934	uc002itv.4	69803	XYLT2
ENSG00000015532	chr17	50173144	50173284	141	*	3	-0.061879	-0.894568	0.577217	0.843	Intron (uc002itv.4/56934, intron 2 of 9)	17	49707674	50235729	528056	2	56934	uc002itv.4	62445	XYLT2
ENSG00000016864	chr3	52454888	52455023	136	*	3	-0.170915	-0.969963	0.710174	0.745	Exon (uc003ddy.3/51533, exon 7 of 11)	3	52444527	52457657	13131	1	51533	uc003ddz.3	10361	GLT8D1
ENSG00000016864	chr3	52703677	52704119	443	*	3	-0.650094	-0.975564	0.361333	0.152	Intron (uc003deq.2/55193, intron 2 of 27)	3	52620441	52712613	92173	2	55193	uc003dfb.1	8494	GLT8D1
ENSG00000017427	chr12	102480871	102481174	304	*	3	-0.141336	-0.895405	0.947731	0.736	Intron (uc001tjc.3/79023, intron 4 of 8)	12	102406717	102455899	49183	2	51019	uc010svw.2	-24972	IGF1
ENSG00000017797	chr18	9742376	9742508	133	*	3	-0.550341	-0.902322	0.878248	0.162	Intron (uc002kog.2/11031, intron 1 of 6)	18	9708228	9862553	154326	1	11031	uc002kog.2	34148	RALBP1
ENSG00000018280	chr2	218290655	218291067	413	*	3	0.0888858	-0.467431	0.813393	0.82	Intron (uc002vgn.2/729582, intron 6 of 11)	2	218148746	218465552	316807	2	729582	uc002vgn.2	174485	SLC11A1
ENSG00000018408	chr3	149377496	149377786	291	*	4	0.282548	-0.447353	0.884026	0.571	Exon (uc003exi.2/100128025, exon 2 of 3)	3	149375997	149379149	3153	1	100128025	uc003exi.2	1499	WWTR1
ENSG00000018625	chr1	160115643	160115778	136	*	3	-0.233951	-0.868195	0.515327	0.602	Distal Intergenic	1	160121352	160156767	35416	1	480	uc001fve.4	-5574	ATP1A2
ENSG00000019144	chr11	118621748	118622428	681	*	3	0.490534	-0.0478421	0.803439	0.167	3' UTR	11	118618473	118630078	11606	2	1656	uc001pua.2	7650	PHLDB1
ENSG00000019549	chr8	49071918	49072187	270	*	5	-0.603445	-0.979265	0.0765011	0.209	Distal Intergenic	8	48920995	48974454	53460	1	7336	uc003xqm.3	150923	SNAI2
ENSG00000019549	chr8	49072271	49072462	192	*	3	-0.340587	-0.833182	0.39115	0.53	Distal Intergenic	8	48920995	48974454	53460	1	7336	uc003xqm.3	151276	SNAI2
ENSG00000019995	chr10	125000118	125000643	526	*	4	0.485271	-0.730535	0.976227	0.243	Distal Intergenic	10	124913760	124924886	11127	1	9184	uc010qud.1	86358	ZRANB1
ENSG00000019995	chr10	125024146	125024372	227	*	3	-0.11179	-0.818431	0.672309	0.79	Distal Intergenic	10	124913760	124924886	11127	1	9184	uc010qud.1	110386	ZRANB1
ENSG00000019995	chr10	125162096	125162593	498	*	3	-0.819963	-0.964391	0.156792	0.011	Distal Intergenic	10	124913760	124924886	11127	1	9184	uc010qud.1	248336	ZRANB1
ENSG00000019995	chr10	125063381	125063468	88	*	3	-0.217678	-0.929037	0.632997	0.594	Distal Intergenic	10	124913760	124924886	11127	1	9184	uc010qud.1	149621	ZRANB1
ENSG00000020181	chr8	37940114	37940213	100	*	3	0.151198	-0.601766	0.63982	0.67	Distal Intergenic	8	37963011	37997598	34588	1	9070	uc003xkt.5	-22798	ADGRA2
ENSG00000020181	chr8	37897642	37898037	396	*	3	0.258626	-0.587862	0.724054	0.432	Intron (uc003xks.3/1978, intron 1 of 2)	8	37888020	37917883	29864	1	1978	uc003xks.3	9622	ADGRA2
ENSG00000020426	chr14	60658204	60658732	529	*	6	0.273264	-0.981837	0.874456	0.563	Distal Intergenic	14	60611500	60636561	25062	2	51635	uc001xet.3	-21643	MNAT1
ENSG00000020426	chr14	61108751	61109262	512	*	3	0.14368	-0.5616	0.75201	0.75	Distal Intergenic	14	61111417	61116155	4739	2	6495	uc001xfb.4	6893	MNAT1
ENSG00000020633	chr1	25028980	25029550	571	*	3	0.752012	0.428914	0.887669	0.057	Distal Intergenic	1	25071760	25170815	99056	1	25932	uc001bjo.2	-42210	RUNX3
ENSG00000021300	chr11	73647885	73648617	733	*	3	-0.227664	-0.891873	0.684302	0.632	Distal Intergenic	11	73661364	73681332	19969	1	374407	uc001ouo.3	-12747	PLEKHB1
ENSG00000021355	chr6	3075774	3076120	347	*	4	0.711962	-0.329658	0.980622	0.049	Promoter (<=1kb)	6	3076998	3115421	38424	1	8737	uc003mux.3	-878	SERPINB1
ENSG00000021355	chr6	2876528	2876571	44	*	3	0.402542	-0.779857	0.983016	0.324	Promoter (<=1kb)	6	2854891	2876744	21854	2	221756	uc003mud.3	173	SERPINB1
ENSG00000021645	chr14	79791383	79791885	503	*	3	0.594569	-0.477867	0.879374	0.152	Intron (uc001xum.2/9369, intron 14 of 20)	14	79745682	80334633	588952	1	9369	uc010asw.4	45701	NRXN3
ENSG00000021762	chr11	3156499	3156794	296	*	3	0.181279	-0.944657	0.913005	0.67	Intron (uc001lxk.2/114879, intron 1 of 21)	11	3147703	3150490	2788	2	114879	uc001lxm.1	-6009	OSBPL5
ENSG00000021762	chr11	2886442	2886524	83	*	3	-0.336883	-0.95771	0.823792	0.432	Distal Intergenic	11	2891263	2893336	2074	1	55539	uc009ydq.3	-4739	OSBPL5
ENSG00000021762	chr11	3232539	3232608	70	*	5	-0.398034	-0.962301	0.915399	0.355	Distal Intergenic	11	3239562	3244361	4800	1	283303	uc001lxn.2	-6954	OSBPL5
ENSG00000021762	chr11	3221535	3221553	19	*	3	-0.52747	-0.894757	0.529763	0.182	Distal Intergenic	11	3239562	3244361	4800	1	283303	uc001lxn.2	-18009	OSBPL5
ENSG00000022277	chr20	56628148	56628793	646	*	5	0.0991472	-0.7783	0.84012	0.841	Distal Intergenic	20	56725983	56736183	10201	1	128602	uc002xyv.3	-97190	RTF2
ENSG00000022277	chr20	56412020	56412098	79	*	4	-0.432528	-0.924876	0.447679	0.299	Distal Intergenic	20	56470450	56470500	51	1	100616353	uc021wfh.1	-58352	RTF2
ENSG00000022567	chr8	141254670	141254717	48	*	4	-0.794365	-0.971887	-0.0854265	0.047	Intron (uc003yvj.2/83696, intron 16 of 22)	8	140922391	141301350	378960	2	83696	uc010mel.1	46633	SLC45A4
ENSG00000022567	chr8	141266323	141266505	183	*	3	-0.669611	-0.89769	0.987759	0.167	Intron (uc003yvj.2/83696, intron 15 of 22)	8	140922391	141301350	378960	2	83696	uc010mel.1	34845	SLC45A4
ENSG00000022840	chr12	120761680	120762107	428	*	5	0.0338527	-0.589862	0.825927	0.94	Intron (uc001tyd.3/5319, intron 3 of 3)	12	120759914	120765592	5679	2	5319	uc001tyd.3	3485	RNF10
ENSG00000022840	chr12	120720089	120720878	790	*	3	0.300063	-0.796576	0.885312	0.523	Distal Intergenic	12	120648242	120703574	55333	2	5829	uc001txz.3	-16515	RNF10
ENSG00000023171	chr11	123525591	123525885	295	*	4	-0.308799	-0.901128	0.841325	0.356	Promoter (<=1kb)	11	123499895	123525315	25421	2	55800	uc001pzb.1	-276	GRAMD1B
ENSG00000023191	chr11	637885	638404	520	*	3	-0.300192	-0.785005	0.393736	0.469	Intron (uc001lqp.2/1815, intron 1 of 3)	11	637305	640705	3401	1	1815	uc001lqp.2	580	RNH1
ENSG00000023191	chr11	640446	641042	597	*	3	-0.262554	-0.722995	0.854519	0.524	3' UTR	11	637305	640705	3401	1	1815	uc001lqp.2	3141	RNH1
ENSG00000023191	chr11	400295	400744	450	*	3	-0.201393	-0.88719	0.739641	0.621	Exon (uc021qbk.1/11187, exon 8 of 14)	11	394217	404908	10692	1	11187	uc001lpc.3	6078	RNH1
ENSG00000023191	chr11	315102	315262	161	*	3	-0.437606	-0.964518	0.643318	0.28	3' UTR	11	313991	315272	1282	1	8519	uc001loy.4	1111	RNH1
ENSG00000023191	chr11	503283	503807	525	*	6	-0.481641	-0.97314	0.920438	0.243	Promoter (<=1kb)	11	494512	503570	9059	2	6050	uc001lpk.1	0	RNH1
ENSG00000023318	chr9	99825148	99825318	171	*	3	-0.249318	-0.78195	0.734058	0.592	Distal Intergenic	9	99791959	99822167	30209	2	1515	uc004awu.3	-2981	ERP44
ENSG00000023330	chr3	52279907	52279907	1	*	3	0.0861595	-0.495216	0.654339	0.8	Promoter (<=1kb)	3	52279809	52284615	4807	1	132160	uc011bed.2	98	ALAS1
ENSG00000023330	chr3	52454888	52455023	136	*	3	0.158525	-0.698735	0.628312	0.654	Exon (uc003ddy.3/51533, exon 7 of 11)	3	52444527	52457657	13131	1	51533	uc003ddz.3	10361	ALAS1
ENSG00000023516	chr13	42039471	42039566	96	*	3	0.534625	-0.597724	0.863496	0.224	Intron (uc001uyi.2/28984, intron 2 of 4)	13	42031542	42045013	13472	1	28984	uc001uyi.2	7929	AKAP11
ENSG00000023839	chr10	99733555	99733710	156	*	3	-0.493903	-0.822195	0.72591	0.2	Intron (uc001kou.2/55118, intron 2 of 14)	10	99624757	99696123	71367	2	55118	uc001kot.2	-37432	ABCC2
ENSG00000023892	chr6	35141105	35141162	58	*	3	-0.196969	-0.770539	0.564675	0.676	Distal Intergenic	6	35085849	35109187	23339	2	6954	uc011dsw.1	-31918	DEF6
ENSG00000023902	chr1	149919048	149919548	501	*	3	-0.200323	-0.831676	0.468858	0.616	Exon (uc001etn.3/56957, exon 11 of 12)	1	149907192	149908791	1600	2	10903	uc010pbo.1	-10257	PLEKHO1
ENSG00000025039	chr6	89567075	89567114	40	*	3	0.360992	-0.602649	0.924343	0.346	Intron (uc003pmr.2/8732, intron 8 of 15)	6	89319989	89673348	353360	2	8732	uc003pmr.2	106234	RRAGD
ENSG00000025293	chr20	36149390	36149692	303	*	3	-0.405701	-0.873678	0.634972	0.305	Promoter (<=1kb)	20	36149607	36152090	2484	1	4826	uc002xhd.3	0	PHF20
ENSG00000025423	chr12	56520369	56520982	614	*	3	0.140354	-0.765671	0.889655	0.742	Promoter (1-2kb)	12	56521986	56538460	16475	1	23344	uc001sjq.3	-1004	HSD17B6
ENSG00000025434	chr11	47409493	47410042	550	*	5	0.0348419	-0.80972	0.985553	0.934	Intron (uc001nfd.3/91252, intron 3 of 7)	11	47379732	47400127	20396	2	6688	uc009ylp.1	-9366	NR1H3
ENSG00000025708	chr22	50308462	50308940	479	*	4	-0.416488	-0.933883	0.283237	0.323	Intron (uc003biy.3/79087, intron 1 of 9)	22	50296854	50312106	15253	2	79087	uc003biy.3	3166	TYMP
ENSG00000025708	chr22	50301414	50301869	456	*	3	-0.10346	-0.918792	0.588719	0.811	Exon (uc003biy.3/79087, exon 7 of 10)	22	50296854	50312106	15253	2	79087	uc003biy.3	10237	TYMP
ENSG00000025708	chr22	50486684	50486803	120	*	3	-0.218732	-0.824606	0.694352	0.6	Distal Intergenic	22	50432942	50451055	18114	2	400935	uc003bje.1	-35629	TYMP
ENSG00000025770	chr22	50486684	50486803	120	*	3	-0.0989781	-0.950061	0.648792	0.82	Distal Intergenic	22	50432942	50451055	18114	2	400935	uc003bje.1	-35629	NCAPH2
ENSG00000025770	chr22	50308462	50308940	479	*	4	0.153923	-0.734774	0.962764	0.705	Intron (uc003biy.3/79087, intron 1 of 9)	22	50296854	50312106	15253	2	79087	uc003biy.3	3166	NCAPH2
ENSG00000025770	chr22	50262017	50262049	33	*	3	-0.359042	-0.768703	0.489232	0.375	Intron (uc003bix.2/9889, intron 1 of 1)	22	50247497	50283726	36230	1	9889	uc003bix.2	14520	NCAPH2
ENSG00000025770	chr22	50301414	50301869	456	*	3	0.138468	-0.899262	0.809503	0.733	Exon (uc003biy.3/79087, exon 7 of 10)	22	50296854	50312106	15253	2	79087	uc003biy.3	10237	NCAPH2
ENSG00000026036	chr20	63696661	63696731	71	*	3	0.113763	-0.924363	0.814267	0.832	Distal Intergenic	20	62921738	62934707	12970	1	140849	uc002yio.1	774923	RTEL1-TNFRSF6B
ENSG00000026559	chr20	50931978	50932124	147	*	3	-0.624013	-0.958299	0.394621	0.177	Distal Intergenic	20	50767817	50808524	40708	2	55734	uc002xwn.3	-123454	KCNG1
ENSG00000027001	chr13	24050371	24050767	397	*	3	0.100831	-0.553032	0.846933	0.842	Intron (uc001uos.3/100506697, intron 2 of 2)	13	24043651	24061603	17953	1	100506697	uc001uos.3	6720	MIPEP
ENSG00000027001	chr13	23897637	23897637	1	*	3	0.465437	-0.831877	0.869539	0.269	Intron (uc001uom.2/6445, intron 7 of 7)	13	23902972	23930146	27175	2	26278	uc001uop.1	32509	MIPEP
ENSG00000027075	chr14	61108751	61109262	512	*	3	-0.600131	-0.90249	0.345104	0.129	Distal Intergenic	14	61111417	61116155	4739	2	6495	uc001xfb.4	6893	PRKCH
ENSG00000027075	chr14	61281525	61281856	332	*	7	-0.360909	-0.812373	0.224116	0.383	Intron (uc001xfd.3/4331, intron 5 of 7)	14	61201459	61435398	233940	1	4331	uc001xfe.3	80066	PRKCH
ENSG00000027847	chr5	177357714	177357913	200	*	5	-0.117402	-0.717313	0.955998	0.771	Intron (uc031sme.1/728554, intron 5 of 5)	5	177303256	177377733	74478	1	728554	uc031sme.1	54458	B4GALT7
ENSG00000028277	chr19	41844725	41844759	35	*	3	0.235057	-0.532992	0.898013	0.488	Intron (uc002oqh.2/7040, intron 5 of 6)	19	41856816	41889987	33172	1	641649	uc002oqi.3	-12057	POU2F2
ENSG00000028310	chr5	1053430	1053998	569	*	4	0.0968909	-0.766554	0.885803	0.821	Exon (uc003jbu.3/10723, exon 23 of 24)	5	1063011	1063089	79	2	100616479	uc021xvy.1	9091	BRD9
ENSG00000028310	chr5	1049117	1049229	113	*	3	-0.121653	-0.903858	0.847717	0.741	Distal Intergenic	5	1063011	1063089	79	2	100616479	uc021xvy.1	13860	BRD9
ENSG00000028310	chr5	1010810	1011251	442	*	3	-0.00577078	-0.866376	0.878699	0.986	Intron (uc003jbt.2/85409, intron 3 of 9)	5	1009077	1038927	29851	1	85409	uc010itf.2	1733	BRD9
ENSG00000028310	chr5	1099981	1100270	290	*	3	0.0451777	-0.804739	0.764214	0.9	Intron (uc003jbu.3/10723, intron 1 of 23)	5	1050489	1112172	61684	2	10723	uc003jbu.3	11902	BRD9
ENSG00000028839	chr6	133888797	133889021	225	*	4	0.568675	-0.231269	0.928921	0.151	Intron (uc003qeg.1/uc003qeg.1, intron 5 of 8)	6	134142285	134175130	32846	1	154089	uc003qeh.2	-253264	TBPL1
ENSG00000029534	chr8	41647474	41647892	419	*	4	0.417969	-0.560766	0.966005	0.368	Intron (uc003xoi.3/286, intron 1 of 42)	8	41503829	41643385	139557	2	157848	uc010lxa.1	-4089	ANK1
ENSG00000029725	chr17	5115761	5116157	397	*	3	-0.268965	-0.81234	0.86498	0.544	Intron (uc002gbf.3/100130950, intron 1 of 3)	17	5095379	5138931	43553	1	100130950	uc002gbg.2	20382	RABEP1
ENSG00000030066	chr11	48052147	48052354	208	*	3	0.201186	-0.521218	0.876983	0.622	Intron (uc001ngo.4/5795, intron 1 of 8)	11	48002110	48192394	190285	1	5795	uc001ngp.4	50037	NUP160
ENSG00000030066	chr11	47587805	47588546	742	*	4	-0.391715	-0.851962	0.305324	0.314	Intron (uc001nfs.4/114971, intron 2 of 3)	11	47586982	47606115	19134	1	4722	uc001nft.3	823	NUP160
ENSG00000030110	chr6	33632907	33633400	494	*	3	0.247538	-0.54714	0.763412	0.599	Exon (uc021ywr.1/3710, exon 13 of 58)	6	33589156	33664348	75193	1	3710	uc021ywr.1	43751	BAK1
ENSG00000030110	chr6	33433703	33433759	57	*	4	-0.0858196	-0.970289	0.838172	0.863	Distal Intergenic	6	33422356	33425320	2965	1	221504	uc003oeq.3	11347	BAK1
ENSG00000030110	chr6	33455091	33455133	43	*	3	0.379463	-0.920976	0.915026	0.385	Distal Intergenic	6	33422356	33425320	2965	1	221504	uc003oeq.3	32735	BAK1
ENSG00000030110	chr6	33324170	33324252	83	*	3	-0.200895	-0.781094	0.329505	0.66	Distal Intergenic	6	33287930	33290793	2864	2	1616	uc010juw.2	-33377	BAK1
ENSG00000030304	chr9	110742819	110743137	319	*	3	-0.430804	-0.859485	0.406392	0.25	Distal Intergenic	9	110247133	110252047	4915	2	9314	uc031tes.1	-490772	MUSK
ENSG00000030582	chr17	44354259	44354797	539	*	5	0.101029	-0.530936	0.762531	0.766	Distal Intergenic	17	44372497	44409347	36851	1	9884	uc031rbs.1	-17700	GRN
ENSG00000031081	chr3	119173466	119173614	149	*	3	0.414927	-0.702471	0.790078	0.263	Intron (uc003eck.2/55254, intron 3 of 8)	3	119147807	119182529	34723	2	55254	uc003eck.2	8915	ARHGAP31
ENSG00000032389	chr2	3448576	3448853	278	*	3	-0.594922	-0.9395	0.0772589	0.142	Intron (uc002qxm.1/51112, intron 6 of 11)	2	3391391	3488857	97467	1	51112	uc010ewm.1	57185	EIPR1
ENSG00000033011	chr16	4937910	4937926	17	*	3	-0.166287	-0.703182	0.450424	0.68	Intron (uc002cyd.1/5493, intron 20 of 21)	16	4902077	4932363	30287	1	29855	uc002cyc.3	35833	ALG1
ENSG00000033030	chr12	122364035	122364079	45	*	3	0.0177005	-0.795581	0.704345	0.963	Intron (uc021rfh.1/144406, intron 3 of 17)	12	122356463	122441832	85370	1	144406	uc009zxk.3	7572	ZCCHC8
ENSG00000033030	chr12	122395017	122395409	393	*	3	-0.435777	-0.768157	0.862654	0.237	Exon (uc021rfh.1/144406, exon 11 of 18)	12	122356463	122441832	85370	1	144406	uc009zxk.3	38554	ZCCHC8
ENSG00000033050	chr7	151380815	151381560	746	*	3	-0.0131662	-0.818716	0.692058	0.986	Intron (uc011kvl.2/51422, intron 1 of 13)	7	151253201	151329344	76144	2	51422	uc003wki.3	-51471	ABCF2
ENSG00000033050	chr7	151081731	151081868	138	*	4	0.0170362	-0.848531	0.953018	0.967	Intron (uc003wka.2/349136, intron 5 of 6)	7	151106322	151110132	3811	1	100131176	uc003wkd.3	-24454	ABCF2
ENSG00000033050	chr7	151082303	151082623	321	*	3	0.253779	-0.945827	0.943202	0.612	Exon (uc003wka.2/349136, exon 5 of 7)	7	151106322	151110132	3811	1	100131176	uc003wkd.3	-23699	ABCF2
ENSG00000033100	chr7	151081731	151081868	138	*	4	-0.144977	-0.866107	0.393466	0.655	Intron (uc003wka.2/349136, intron 5 of 6)	7	151106322	151110132	3811	1	100131176	uc003wkd.3	-24454	CHPF2
ENSG00000033100	chr7	151380815	151381560	746	*	3	-0.0279074	-0.790263	0.91185	0.936	Intron (uc011kvl.2/51422, intron 1 of 13)	7	151253201	151329344	76144	2	51422	uc003wki.3	-51471	CHPF2
ENSG00000033100	chr7	151082303	151082623	321	*	3	-0.095675	-0.717474	0.578127	0.777	Exon (uc003wka.2/349136, exon 5 of 7)	7	151106322	151110132	3811	1	100131176	uc003wkd.3	-23699	CHPF2
ENSG00000033327	chr11	78561221	78561697	477	*	3	0.617029	-0.875213	0.861613	0.166	Intron (uc001ozl.4/26011, intron 12 of 33)	11	78364328	78387450	23123	2	26011	uc001ozk.4	-173771	GAB2
ENSG00000033627	chr17	42337566	42337767	202	*	3	-0.520348	-0.839335	0.829641	0.132	Intron (uc021tyc.1/6521, intron 5 of 13)	17	42325758	42340302	14545	2	6521	uc021tyc.1	2535	ATP6V0A1
ENSG00000033627	chr17	42535578	42535812	235	*	3	0.623988	-0.541043	0.905511	0.057	Intron (uc002igv.2/23131, intron 1 of 6)	17	42472645	42542461	69817	2	23131	uc002igv.2	6649	ATP6V0A1
ENSG00000034152	chr17	21397423	21397479	57	*	3	0.409459	-0.364234	0.806236	0.36	Distal Intergenic	17	21431571	21454941	23371	2	339263	uc002gyw.4	57462	MAP2K3
ENSG00000034239	chr8	48550401	48550833	433	*	3	0.0892528	-0.655561	0.797309	0.826	Intron (uc010lxs.3/23514, intron 6 of 10)	8	48566650	48648563	81914	1	23514	uc011ldf.2	-15817	CLXN
ENSG00000034510	chr2	85067395	85067568	174	*	3	-0.285037	-0.899699	0.754078	0.534	Intron (uc002sou.5/129293, intron 2 of 5)	2	85063043	85071108	8066	2	129293	uc002sov.3	3540	TMSB10
ENSG00000034677	chr8	100336131	100336519	389	*	8	0.437089	-0.704393	0.86863	0.3	Intron (uc003yiu.1/157680, intron 19 of 28)	8	100148893	100523740	374848	1	157680	uc003yix.1	187238	RNF19A
ENSG00000034713	chr16	75421154	75421154	1	*	3	0.0266196	-0.894393	0.735621	0.941	Intron (uc002fdy.3/10428, intron 5 of 6)	16	75327608	75467387	139780	2	10428	uc002fdy.3	46233	GABARAPL2
ENSG00000035141	chr2	70128265	70128265	1	*	3	0.0723166	-0.577202	0.781948	0.861	Intron (uc002sfv.3/11017, intron 4 of 6)	2	70121075	70132368	11294	1	11017	uc002sfw.3	7190	FAM136A
ENSG00000035687	chr1	244272631	244272924	294	*	3	-0.188973	-0.915439	0.577819	0.704	Distal Intergenic	1	244216507	244220780	4274	1	10472	uc001iae.4	56124	ADSS2
ENSG00000035862	chr17	79155083	79155161	79	*	3	0.604896	-0.581165	0.818307	0.155	3' UTR	17	79163397	79167927	4531	2	22994	uc002jzq.3	12766	TIMP2
ENSG00000035862	chr17	78645498	78646013	516	*	4	-0.437703	-0.743161	0.788472	0.325	Intron (uc002jys.3/57521, intron 3 of 8)	17	78518625	78940173	421549	1	57521	uc010wug.1	126873	TIMP2
ENSG00000035862	chr17	79025512	79025634	123	*	3	0.883704	0.648514	0.990616	0.01	Intron (uc002jyz.4/10458, intron 1 of 12)	17	79008947	79091232	82286	1	10458	uc010wuh.1	16565	TIMP2
ENSG00000036448	chr8	1838041	1838571	531	*	4	-0.682894	-0.916762	0.256485	0.131	Intron (uc003wpq.1/9639, intron 12 of 22)	8	1830801	1906807	76007	1	9639	uc010lre.3	7240	MYOM2
ENSG00000036448	chr8	1817146	1817192	47	*	3	0.314343	-0.70298	0.994776	0.59	Intron (uc003wpq.1/9639, intron 7 of 22)	8	1824217	1875670	51454	1	9639	uc003wpv.3	-7025	MYOM2
ENSG00000037042	chr17	42535578	42535812	235	*	3	0.352874	-0.619074	0.945517	0.421	Intron (uc002igv.2/23131, intron 1 of 6)	17	42472645	42542461	69817	2	23131	uc002igv.2	6649	TUBG2
ENSG00000037042	chr17	42783980	42784552	573	*	4	0.258001	-0.625026	0.953071	0.531	Promoter (1-2kb)	17	42785976	42818820	32845	1	80174	uc010wjb.1	-1424	TUBG2
ENSG00000037042	chr17	42784749	42785235	487	*	5	0.330797	-0.659968	0.80913	0.469	Promoter (<=1kb)	17	42785976	42818820	32845	1	80174	uc010wjb.1	-741	TUBG2
ENSG00000037637	chr1	16043703	16043748	46	*	3	0.255025	-0.446633	0.711213	0.575	Intron (uc010obo.2/23207, intron 3 of 19)	1	16062809	16067884	5076	1	284723	uc001axb.1	-19061	FBXO42
ENSG00000037637	chr1	16156262	16156278	17	*	3	-0.353581	-0.787871	0.474725	0.433	Distal Intergenic	1	16174359	16266950	92592	1	23013	uc001axk.1	-18081	FBXO42
ENSG00000037897	chr12	57547526	57547608	83	*	3	-0.33624	-0.96598	0.809515	0.441	Intron (uc001snc.1/4035, intron 6 of 7)	12	57561227	57562018	792	1	4035	uc009zph.1	-13619	METTL1
ENSG00000037897	chr12	57753038	57753482	445	*	3	-0.528902	-0.857606	0.162447	0.187	Intron (uc001sns.2/22864, intron 2 of 23)	12	57647548	57704246	56699	2	22864	uc009zpm.1	-48792	METTL1
ENSG00000037897	chr12	57521830	57521853	24	*	3	0.428409	-0.516602	0.915629	0.311	Promoter (<=1kb)	12	57522282	57543842	21561	1	4035	uc001snb.3	-429	METTL1
ENSG00000037965	chr12	54030136	54030419	284	*	3	-0.721978	-0.894575	0.11908	0.04	Distal Intergenic	12	53936669	54020199	83531	2	11016	uc001seb.4	-9937	HOXC8
ENSG00000037965	chr12	54052235	54052316	82	*	3	-0.804456	-0.898745	0.951691	0.016	Distal Intergenic	12	54058944	54070109	11166	2	517	uc001sec.3	17793	HOXC8
ENSG00000037965	chr12	54027053	54027551	499	*	3	-0.781324	-0.923725	-0.0450731	0.02	Distal Intergenic	12	53936669	54020199	83531	2	11016	uc001seb.4	-6854	HOXC8
ENSG00000037965	chr12	53995480	53995693	214	*	3	-0.343582	-0.934975	0.654353	0.381	Intron (uc010sok.1/11016, intron 1 of 12)	12	53936669	54019780	83112	2	11016	uc001sea.4	24087	HOXC8
ENSG00000038358	chr16	67980435	67980525	91	*	3	0.526992	-0.680315	0.97146	0.211	Exon (uc010ceu.2/6560, exon 18 of 24)	16	67979667	67981338	1672	2	6560	uc010cev.1	813	EDC4
ENSG00000038382	chr5	14406476	14406623	148	*	3	0.307674	-0.84147	0.934321	0.499	Intron (uc003jff.3/7204, intron 32 of 56)	5	14293121	14489274	196154	1	7204	uc003jfh.1	113355	TRIO
ENSG00000038532	chr16	10949436	10950099	664	*	3	-0.493499	-0.714535	1	0.243	Distal Intergenic	16	10971055	11002744	31690	1	4261	uc002dag.2	-20956	CLEC16A
ENSG00000038532	chr16	10940579	10941192	614	*	4	0.516571	-0.198688	0.869018	0.227	Distal Intergenic	16	10860533	10912621	52089	2	780776	uc010buo.1	-27958	CLEC16A
ENSG00000039068	chr16	68644066	68644107	42	*	3	-0.0680867	-0.878713	0.701299	0.871	Distal Intergenic	16	68678151	68732957	54807	1	1001	uc002ewf.2	-34044	CDH1
ENSG00000039523	chr16	67416907	67417288	382	*	3	0.241585	-0.914282	0.812461	0.618	Intron (uc002esv.3/55282, intron 13 of 13)	16	67423712	67425849	2138	2	51673	uc002esz.3	8561	RIPOR1
ENSG00000039560	chr5	34686770	34687460	691	*	7	0.236934	-0.498982	0.91104	0.571	Promoter (<=1kb)	5	34687664	34832717	145054	1	26064	uc011cok.2	-204	RAI14
ENSG00000040341	chr8	73370630	73371075	446	*	3	-0.335849	-0.824008	0.512038	0.4	Distal Intergenic	8	73449626	73850584	400959	1	9312	uc003xzb.3	-78551	STAU2
ENSG00000040341	chr8	73295925	73296106	182	*	3	0.0457908	-0.767166	0.839199	0.918	Distal Intergenic	8	73117534	73163869	46336	2	392232	uc022avu.1	-132056	STAU2
ENSG00000040487	chr1	19446120	19446336	217	*	3	0.593053	-0.0737262	0.979457	0.133	Promoter (1-2kb)	1	19438134	19444474	6341	2	23352	uc001bbj.1	-1646	SLC66A1
ENSG00000040531	chr17	3530134	3530338	205	*	3	-0.520752	-0.943408	0.930599	0.216	Intron (uc002fvz.1/23729, intron 2 of 6)	17	3511556	3539616	28061	2	23729	uc002fvz.1	9278	CTNS
ENSG00000040531	chr17	3557846	3558186	341	*	5	0.254768	-0.75474	0.863066	0.585	Intron (uc002fwa.3/1497, intron 5 of 12)	17	3566187	3571973	5787	2	30851	uc002fwc.3	13787	CTNS
ENSG00000040531	chr17	3891279	3891534	256	*	3	0.498729	-0.416764	0.923395	0.237	Distal Intergenic	17	3827163	3867758	40596	2	489	uc002fxd.2	-23521	CTNS
ENSG00000040608	chr22	20204848	20204970	123	*	3	-0.598273	-0.802828	0.957527	0.202	Distal Intergenic	22	20193855	20196060	2206	1	150197	uc002zrt.2	10993	RTN4R
ENSG00000040633	chr17	7355018	7355182	165	*	3	-0.0880579	-0.652453	0.970545	0.849	Intron (uc002ghb.3/1140, intron 7 of 10)	17	7349648	7359008	9361	1	1140	uc010vtz.1	5370	PHF23
ENSG00000040633	chr17	7115943	7116070	128	*	3	-0.14612	-0.917253	0.904565	0.748	Intron (uc010cly.3/1742, intron 1 of 19)	17	7120444	7128586	8143	1	37	uc010vtp.3	-4374	PHF23
ENSG00000040633	chr17	7021402	7021909	508	*	3	-0.0676635	-0.913464	0.920989	0.885	Distal Intergenic	17	7011088	7018292	7205	2	433	uc010vtl.1	-3110	PHF23
ENSG00000040633	chr17	7383952	7384603	652	*	6	-0.0330877	-0.760645	0.670549	0.932	Promoter (<=1kb)	17	7384721	7386383	1663	1	643664	uc010cmj.1	-118	PHF23
ENSG00000041353	chr18	55124940	55125261	322	*	3	-0.0402241	-0.727518	0.616908	0.91	Intron (uc002lgo.3/9480, intron 1 of 1)	18	55102917	55158530	55614	1	9480	uc002lgo.3	22023	RAB27B
ENSG00000041357	chr15	78339842	78340230	389	*	3	0.151388	-0.599269	0.816954	0.759	Intron (uc002bcy.4/23102, intron 2 of 12)	15	78287327	78369994	82668	2	23102	uc002bcy.4	29764	PSMA4
ENSG00000041357	chr15	78455930	78455930	1	*	3	-0.302575	-0.872274	0.390454	0.518	Exon (uc002bdd.3/3419, exon 7 of 11)	15	78452312	78462884	10573	1	3419	uc002bdg.3	3618	PSMA4
ENSG00000041802	chr3	194780136	194780373	238	*	3	-0.100457	-0.624419	0.573202	0.833	Distal Intergenic	3	194789013	194842924	53912	2	152002	uc003fuk.3	62551	LSG1
ENSG00000041982	chr9	114931390	114931975	586	*	3	0.759047	-0.246241	0.964216	0.041	Intron (uc022bma.1/100422990, intron 2 of 2)	9	114803061	114937556	134496	2	64420	uc004bfu.3	5581	TNC
ENSG00000041988	chr1	6459863	6460329	467	*	4	-0.121931	-0.947986	0.68516	0.749	Distal Intergenic	1	6324332	6453826	129495	2	11332	uc001amu.3	-6037	THAP3
ENSG00000042062	chr20	50931978	50932124	147	*	3	-0.275032	-0.816682	0.726072	0.462	Distal Intergenic	20	50767817	50808524	40708	2	55734	uc002xwn.3	-123454	RIPOR3
ENSG00000042429	chr11	93537917	93538118	202	*	4	0.156156	-0.936213	0.945569	0.719	Intron (uc001pem.4/9440, intron 9 of 11)	11	93517405	93546496	29092	1	9440	uc001pem.4	20512	MED17
ENSG00000042445	chr2	85410550	85411412	863	*	6	-0.232544	-0.870226	0.434705	0.51	Intron (uc002soy.3/83439, intron 3 of 11)	2	85360583	85537511	176929	1	83439	uc002soy.3	49967	RETSAT
ENSG00000042445	chr2	85326636	85326718	83	*	6	-0.15944	-0.789191	0.626813	0.647	Distal Intergenic	2	85360583	85537511	176929	1	83439	uc002soy.3	-33865	RETSAT
ENSG00000042493	chr2	85648815	85649574	760	*	3	0.415102	-0.534275	0.967607	0.278	Exon (uc002spo.3/284948, exon 2 of 21)	2	85646054	85664152	18099	1	284948	uc002spo.3	2761	CAPG
ENSG00000042493	chr2	85410550	85411412	863	*	6	-0.385312	-0.966362	0.722525	0.322	Intron (uc002soy.3/83439, intron 3 of 11)	2	85360583	85537511	176929	1	83439	uc002soy.3	49967	CAPG
ENSG00000042493	chr2	85326636	85326718	83	*	6	-0.277521	-0.881026	0.798886	0.477	Distal Intergenic	2	85360583	85537511	176929	1	83439	uc002soy.3	-33865	CAPG
ENSG00000042753	chr19	46784521	46784809	289	*	3	-0.382574	-0.891134	0.738678	0.359	Intron (uc031rlk.1/100873770, intron 1 of 1)	19	46800303	46815969	15667	1	64344	uc002pef.2	-15494	AP2S1
ENSG00000042753	chr19	46626086	46626380	295	*	3	0.00465297	-0.875481	0.911459	0.994	Intron (uc002pea.1/388555, intron 3 of 3)	19	46623328	46627931	4604	2	388555	uc002pea.1	1551	AP2S1
ENSG00000042753	chr19	46784987	46785006	20	*	4	-0.342536	-0.888248	0.689406	0.394	Intron (uc031rlk.1/100873770, intron 1 of 1)	19	46800303	46815969	15667	1	64344	uc002pef.2	-15297	AP2S1
ENSG00000042753	chr19	46654680	46654723	44	*	3	0.340217	-0.413382	0.85982	0.408	Intron (uc002peb.3/147920, intron 2 of 4)	19	46651500	46664561	13062	1	147920	uc010xxv.2	3180	AP2S1
ENSG00000042832	chr8	132776588	132776949	362	*	3	0.0337181	-0.361187	0.711014	0.931	Distal Intergenic	8	132916356	133025886	109531	1	23167	uc003yte.3	-139407	TG
ENSG00000042832	chr8	133191029	133191096	68	*	3	0.0623309	-0.655408	0.892267	0.878	Intron (uc003yti.3/3786, intron 4 of 14)	8	133073733	133117512	43780	2	10086	uc011liy.1	-73517	TG
ENSG00000042832	chr8	133294862	133295485	624	*	4	0.293275	-0.607302	0.775454	0.398	Intron (uc003yti.3/3786, intron 1 of 14)	8	133133105	133459509	326405	2	3786	uc003yti.3	164024	TG
ENSG00000042832	chr8	133076274	133076455	182	*	3	-0.384727	-0.827651	0.68577	0.286	Exon (uc003yth.2/10086, exon 7 of 7)	8	133036467	133071627	35161	2	729330	uc011lix.1	-4647	TG
ENSG00000042980	chr8	24514649	24515139	491	*	3	0.108535	-0.987247	0.692019	0.787	Distal Intergenic	8	24333417	24384483	51067	1	8756	uc003xec.3	181232	ADAM28
ENSG00000043143	chr5	134435817	134437106	1290	*	6	-0.376616	-0.962409	0.626589	0.366	Intron (uc003laj.2/100996485, intron 2 of 5)	5	134363424	134369964	6541	2	5307	uc010jea.3	-65853	JADE2
ENSG00000043355	chr13	99997819	99997919	101	*	3	0.208353	-0.524958	0.727495	0.496	Intron (uc001voa.4/337867, intron 7 of 8)	13	100003674	100004281	608	1	100131561	uc010afy.1	-5755	ZIC2
ENSG00000043355	chr13	99989063	99989392	330	*	3	-0.299999	-0.737958	0.780113	0.316	Intron (uc001voa.4/337867, intron 6 of 8)	13	100003674	100004281	608	1	100131561	uc010afy.1	-14282	ZIC2
ENSG00000043514	chr1	39954627	39954831	205	*	3	-0.628881	-0.849727	-0.0160835	0.142	Distal Intergenic	1	39957318	39995541	38224	1	353500	uc001cdi.3	-2487	TRIT1
ENSG00000043514	chr1	39625197	39625677	481	*	3	-0.562643	-0.864268	-0.00866688	0.206	Intron (uc001cdc.2/23499, intron 1 of 61)	1	39587985	39901433	313449	1	23499	uc001cda.1	37212	TRIT1
ENSG00000044115	chr5	138623089	138623334	246	*	3	-0.245079	-0.870218	0.933069	0.608	Intron (uc003lds.3/9782, intron 5 of 5)	5	138627661	138667366	39706	1	9782	uc003ldw.3	-4327	CTNNA1
ENSG00000047188	chr5	113488917	113489003	87	*	3	0.158129	-0.793515	0.898438	0.71	Distal Intergenic	5	113698016	113832197	134182	1	3781	uc003kqo.3	-209013	YTHDC2
ENSG00000047457	chr3	149377496	149377786	291	*	4	0.306094	-0.729016	0.750183	0.395	Exon (uc003exi.2/100128025, exon 2 of 3)	3	149375997	149379149	3153	1	100128025	uc003exi.2	1499	CP
ENSG00000047457	chr3	149221700	149221956	257	*	3	-0.227662	-0.938481	0.731157	0.553	Distal Intergenic	3	149192368	149221181	28814	1	7104	uc003exd.2	29332	CP
ENSG00000047578	chr16	27779729	27779863	135	*	3	-0.237023	-0.927728	0.640116	0.567	Intron (uc002dow.3/23247, intron 20 of 27)	16	27788187	27791692	3506	1	23247	uc010vco.2	-8324	KATNIP
ENSG00000047617	chr12	5430786	5431054	269	*	3	0.72252	-0.434368	0.927617	0.053	Distal Intergenic	12	5541280	5604465	63186	1	4908	uc001qnk.4	-110226	ANO2
ENSG00000048140	chr5	176739549	176739979	431	*	4	-0.0260746	-0.728282	0.780518	0.965	Promoter (<=1kb)	5	176734206	176739292	5087	2	83463	uc003mgb.2	-257	TSPAN17
ENSG00000048140	chr5	176416922	176417367	446	*	4	0.0864332	-0.727544	0.790858	0.879	Intron (uc021yil.1/51720, intron 1 of 14)	5	176332006	176433443	101438	2	51720	uc021yil.1	16076	TSPAN17
ENSG00000048162	chr5	176416922	176417367	446	*	4	0.102097	-0.866578	0.912097	0.828	Intron (uc021yil.1/51720, intron 1 of 14)	5	176332006	176433443	101438	2	51720	uc021yil.1	16076	NOP16
ENSG00000048342	chr4	15374222	15374495	274	*	5	0.316483	-0.811832	0.93615	0.372	Promoter (1-2kb)	4	15376175	15447791	71617	1	114905	uc011bxb.2	-1680	CC2D2A
ENSG00000048392	chr8	102383038	102383397	360	*	3	0.388487	-0.591391	0.982583	0.264	Intron (uc010mbs.1/uc010mbs.1, intron 3 of 3)	8	102381121	102381823	703	1	83955	uc003ykc.1	1917	RRM2B
ENSG00000048405	chr7	127674574	127674574	1	*	3	0.0840739	-0.763398	0.81748	0.863	Intron (uc003vmi.3/27044, intron 16 of 23)	7	127667124	127671002	3879	2	64101	uc003vmk.3	-3572	ZNF800
ENSG00000048471	chr16	12147697	12147959	263	*	3	0.00887563	-0.651791	0.948826	0.986	Intron (uc002dby.5/92017, intron 8 of 20)	16	12154667	12293540	138874	1	92017	uc010uyx.1	-6708	SNX29
ENSG00000048540	chr12	16359961	16360075	115	*	3	-0.168923	-0.658264	0.678996	0.65	Intron (uc021qvs.1/729025, intron 7 of 8)	12	16341419	16430619	89201	2	729025	uc021qvs.1	70544	LMO3
ENSG00000048540	chr12	16610213	16610831	619	*	3	0.0637386	-0.823089	0.626372	0.856	Distal Intergenic	12	16506351	16517344	10994	1	4257	uc001rdi.3	103862	LMO3
ENSG00000048540	chr12	16608365	16608485	121	*	3	0.340196	-0.788093	0.762719	0.325	Distal Intergenic	12	16506351	16517344	10994	1	4257	uc001rdi.3	102014	LMO3
ENSG00000048707	chr1	12549278	12549675	398	*	3	-0.0975632	-0.858605	0.69142	0.804	Intron (uc001atv.3/55187, intron 67 of 69)	1	12567300	12567451	152	1	677882	uc001atz.1	-17625	VPS13D
ENSG00000049192	chr5	65122064	65122147	84	*	3	0.31469	-0.414564	0.885404	0.468	3' UTR	5	65081602	65125111	43510	1	57486	uc010iww.3	40462	ADAMTS6
ENSG00000049239	chr1	9069587	9069883	297	*	3	-0.0133583	-0.876277	0.752724	0.982	Intron (uc009vmo.1/155184, intron 9 of 11)	1	9063359	9086404	23046	2	155184	uc009vmo.1	16521	H6PD
ENSG00000049245	chr1	7853021	7853607	587	*	3	-0.365106	-0.747618	0.298091	0.222	Intron (uc001aon.3/8863, intron 5 of 9)	1	7844714	7905237	60524	1	8863	uc010nzw.2	8307	VAMP3
ENSG00000049246	chr1	7853021	7853607	587	*	3	0.0987512	-0.926347	0.806292	0.836	Intron (uc001aon.3/8863, intron 5 of 9)	1	7844714	7905237	60524	1	8863	uc010nzw.2	8307	PER3
ENSG00000049449	chr11	32336279	32336323	45	*	3	-0.311492	-0.861532	0.693652	0.503	Distal Intergenic	11	32409322	32452363	43042	2	7490	uc001mtl.2	116040	RCN1
ENSG00000049540	chr7	73978367	73978845	479	*	5	-0.405576	-0.780962	0.994177	0.284	Intron (uc003uap.3/9569, intron 22 of 26)	7	73920322	74016918	96597	1	9569	uc003uar.1	58045	ELN
ENSG00000049540	chr7	74092970	74093130	161	*	5	-0.570983	-0.843379	0.936103	0.1	Intron (uc003uat.3/2969, intron 1 of 9)	7	74072030	74175022	102993	1	2969	uc003uay.3	20940	ELN
ENSG00000049540	chr7	73830506	73831127	622	*	4	0.497569	-0.946442	0.802942	0.189	Distal Intergenic	7	73868120	74016920	148801	1	9569	uc003uap.3	-36993	ELN
ENSG00000049541	chr7	74092970	74093130	161	*	5	-0.0856678	-0.826933	0.786403	0.851	Intron (uc003uat.3/2969, intron 1 of 9)	7	74072030	74175022	102993	1	2969	uc003uay.3	20940	RFC2
ENSG00000049618	chr6	156976283	156976439	157	*	3	-0.546847	-0.914265	0.0454777	0.261	Distal Intergenic	6	157099064	157531913	432850	1	57492	uc003qqn.3	-122625	ARID1B
ENSG00000049656	chr5	1551756	1551825	70	*	3	0.042969	-0.90241	0.599571	0.91	Distal Intergenic	5	1461542	1524076	62535	2	79888	uc003jcm.3	-27680	CLPTM1L
ENSG00000049656	chr5	1099981	1100270	290	*	3	-0.507529	-0.900551	0.488417	0.135	Intron (uc003jbu.3/10723, intron 1 of 23)	5	1050489	1112172	61684	2	10723	uc003jbu.3	11902	CLPTM1L
ENSG00000049656	chr5	1555676	1555772	97	*	3	-0.0950228	-0.951406	0.423817	0.792	Distal Intergenic	5	1568637	1579695	11059	2	728609	uc011cmd.2	23923	CLPTM1L
ENSG00000049656	chr5	1343477	1344024	548	*	3	-0.0120628	-0.732328	0.616106	0.977	Intron (uc003jch.3/81037, intron 2 of 16)	5	1318000	1345002	27003	2	81037	uc003jch.3	978	CLPTM1L
ENSG00000049656	chr5	1315923	1316521	599	*	3	0.164968	-0.530398	0.683379	0.658	Distal Intergenic	5	1309425	1309492	68	2	100616235	uc021xwd.1	-6431	CLPTM1L
ENSG00000049656	chr5	1394181	1394369	189	*	3	-0.0368786	-0.750509	0.649722	0.921	3' UTR	5	1318000	1345002	27003	2	81037	uc003jch.3	-49179	CLPTM1L
ENSG00000049759	chr18	58257443	58257656	214	*	3	-0.546482	-0.933175	0.30028	0.195	Distal Intergenic	18	58038564	58040001	1438	2	4160	uc002lie.1	-217442	NEDD4L
ENSG00000050426	chr12	50923592	50924084	493	*	3	-0.0816388	-0.590346	0.521962	0.854	Intron (uc001rwu.3/57609, intron 1 of 7)	12	50898768	51142450	243683	1	57609	uc001rwv.3	24824	LETMD1
ENSG00000050555	chr9	130834010	130834423	414	*	3	-0.141391	-0.666646	0.599022	0.657	Intron (uc004btb.4/114789, intron 1 of 9)	9	130830479	130871537	41059	1	114789	uc004btb.4	3531	LAMC3
ENSG00000050748	chr5	180352115	180352237	123	*	3	-0.154699	-0.968615	0.649838	0.736	Intron (uc003mmp.3/79908, intron 3 of 7)	5	180336564	180377906	41343	1	79908	uc011dhh.2	15551	MAPK9
ENSG00000050820	chr16	75421154	75421154	1	*	3	-0.171334	-0.696886	0.64361	0.716	Intron (uc002fdy.3/10428, intron 5 of 6)	16	75327608	75467387	139780	2	10428	uc002fdy.3	46233	BCAR1
ENSG00000051128	chr19	18869294	18869634	341	*	3	0.740013	-0.274903	0.968876	0.055	Intron (uc002nkb.4/23373, intron 6 of 13)	19	18857863	18893143	35281	1	23373	uc010ebw.3	11431	HOMER3
ENSG00000051128	chr19	18932522	18932979	458	*	3	-0.237137	-0.884177	0.941973	0.619	Distal Intergenic	19	18942744	18979039	36296	1	5976	uc002nkf.3	-9765	HOMER3
ENSG00000051382	chr3	139020880	139021080	201	*	5	0.490023	-0.0590211	0.898598	0.133	Distal Intergenic	3	139062798	139075887	13090	1	56945	uc003etb.3	-41718	PIK3CB
ENSG00000051382	chr3	139006311	139006357	47	*	3	0.338235	-0.839158	0.86616	0.312	Distal Intergenic	3	138951834	138952364	531	2	140464	uc011bmu.2	-53947	PIK3CB
ENSG00000051523	chr16	88707271	88707788	518	*	3	0.445436	-0.812044	0.889603	0.23	Distal Intergenic	16	88705001	88706882	1882	1	27189	uc002fla.3	2270	CYBA
ENSG00000051523	chr16	88430380	88430669	290	*	3	-0.301342	-0.923474	0.72717	0.452	Distal Intergenic	16	88493879	88507165	13287	1	84627	uc002fku.2	-63210	CYBA
ENSG00000051620	chr6	138499703	138500217	515	*	3	-0.078901	-0.605304	0.743594	0.861	Intron (uc003qhu.3/57221, intron 2 of 33)	6	138483053	138665800	182748	1	57221	uc003qhu.3	16650	HEBP2
ENSG00000051825	chr12	123034610	123034813	204	*	3	-0.352037	-0.787053	0.711082	0.418	Intron (uc001ucv.3/9735, intron 13 of 63)	12	123011809	123110947	99139	1	9735	uc010taf.2	22801	MPHOSPH9
ENSG00000051825	chr12	123151933	123152001	69	*	3	0.332573	-0.547933	0.749435	0.451	Intron (uc001ucw.1/uc001ucw.1, intron 3 of 4)	12	123185840	123187904	2065	2	338442	uc001ucx.1	35903	MPHOSPH9
ENSG00000052802	chr4	165378087	165378634	548	*	3	0.446786	-0.337463	0.960072	0.249	Distal Intergenic	4	164445450	165304407	858958	2	55016	uc003iqs.2	-73680	MSMO1
ENSG00000052841	chr11	43269408	43269493	86	*	3	-0.487278	-0.959712	0.671471	0.219	Distal Intergenic	11	43283054	43290919	7866	2	399881	uc001mxe.2	21426	TTC17
ENSG00000053254	chr14	89459124	89459124	1	*	3	-0.0275896	-0.758793	0.71147	0.95	Distal Intergenic	14	89290918	89344335	53418	1	123016	uc010atj.3	168206	FOXN3
ENSG00000053371	chr1	19446120	19446336	217	*	3	0.825086	0.122757	0.996306	0.027	Promoter (1-2kb)	1	19438134	19444474	6341	2	23352	uc001bbj.1	-1646	AKR7A2
ENSG00000053372	chr1	19446120	19446336	217	*	3	0.0587672	-0.656464	0.517179	0.902	Promoter (1-2kb)	1	19438134	19444474	6341	2	23352	uc001bbj.1	-1646	MRTO4
ENSG00000053438	chr20	37383596	37383613	18	*	3	-0.338284	-0.653014	0.0592187	0.48	Exon (uc002xjd.2/79913, exon 4 of 9)	20	37377097	37401089	23993	1	79913	uc002xjd.2	6499	NNAT
ENSG00000053438	chr20	37382216	37382301	86	*	4	0.355239	-0.92265	0.88944	0.497	Intron (uc002xjd.2/79913, intron 3 of 8)	20	37377097	37401089	23993	1	79913	uc002xjd.2	5119	NNAT
ENSG00000053501	chr19	17468530	17468750	221	*	3	0.411388	-0.638252	0.882552	0.349	Intron (uc002ngk.1/83483, intron 5 of 5)	19	17462264	17488137	25874	2	83483	uc002ngk.1	19387	USE1
ENSG00000053501	chr19	17079449	17079587	139	*	3	0.474852	-0.136364	0.857483	0.277	Intron (uc002nfb.3/27151, intron 18 of 41)	19	17003762	17137625	133864	2	27151	uc002nfb.3	58038	USE1
ENSG00000053747	chr18	23663458	23663595	138	*	3	0.641646	-0.410471	0.987834	0.094	Intron (uc002kvm.3/6760, intron 2 of 10)	18	23596217	23670611	74395	2	6760	uc002kvm.3	7016	LAMA3
ENSG00000054116	chr1	36150244	36150429	186	*	4	-0.561898	-0.924535	0.416803	0.168	Distal Intergenic	1	36179477	36184790	5314	2	127703	uc001bzh.1	34361	TRAPPC3
ENSG00000054116	chr1	36398337	36399024	688	*	3	-0.0216745	-0.688939	0.618842	0.962	Intron (uc001bzn.1/192669, intron 2 of 6)	1	36396683	36522063	125381	1	192669	uc001bzq.3	1654	TRAPPC3
ENSG00000054118	chr1	36150244	36150429	186	*	4	0.184153	-0.7968	0.883755	0.67	Distal Intergenic	1	36179477	36184790	5314	2	127703	uc001bzh.1	34361	THRAP3
ENSG00000054118	chr1	36398337	36399024	688	*	3	-0.385285	-0.820803	0.259051	0.388	Intron (uc001bzn.1/192669, intron 2 of 6)	1	36396683	36522063	125381	1	192669	uc001bzq.3	1654	THRAP3
ENSG00000054148	chr9	136671759	136671997	239	*	3	0.581325	-0.463503	0.919667	0.138	Intron (uc004cer.3/7410, intron 7 of 26)	9	136635500	136655349	19850	2	7410	uc004cet.1	-16410	PHPT1
ENSG00000054148	chr9	136662801	136662843	43	*	3	0.280756	-0.461452	0.772852	0.525	Exon (uc004cer.3/7410, exon 9 of 27)	9	136635500	136655349	19850	2	7410	uc004cet.1	-7452	PHPT1
ENSG00000054148	chr9	136758165	136758422	258	*	3	0.138058	-0.896129	0.90715	0.756	Intron (uc004cer.3/7410, intron 2 of 26)	9	136627016	136857446	230431	2	7410	uc004cer.3	99024	PHPT1
ENSG00000054148	chr9	136882441	136883183	743	*	5	-0.06753	-0.696047	0.792981	0.877	Distal Intergenic	9	136890561	136896719	6159	1	266655	uc004ceu.3	-7378	PHPT1
ENSG00000054148	chr9	136901841	136902047	207	*	3	0.017112	-0.672103	0.874055	0.972	Intron (uc004cew.3/8019, intron 9 of 11)	9	136890561	136896719	6159	1	266655	uc004ceu.3	11280	PHPT1
ENSG00000054219	chr2	159946083	159946703	621	*	3	0.2393	-0.535752	0.937159	0.523	Intron (uc010fol.1/85461, intron 3 of 11)	2	159922408	160084476	162069	1	85461	uc010fom.1	23675	LY75
ENSG00000054267	chr1	235136299	235136625	327	*	4	0.187089	-0.853476	0.928645	0.668	Distal Intergenic	1	235291118	235291252	135	2	677802	uc001hwm.1	154627	ARID4B
ENSG00000054277	chr1	241557176	241557476	301	*	3	0.105303	-0.618875	0.741624	0.801	Distal Intergenic	1	240938817	241520478	581662	2	6000	uc001hyw.2	-36698	OPN3
ENSG00000054598	chr6	1593799	1594040	242	*	3	0.301528	-0.498094	0.824921	0.437	Distal Intergenic	6	1610681	1614129	3449	1	2296	uc003mtp.3	-16641	FOXC1
ENSG00000054611	chr22	47161808	47162241	434	*	3	-0.219414	-0.862099	0.728857	0.646	Intron (uc003bib.3/25771, intron 1 of 12)	22	47159639	47571342	411704	1	25771	uc010hag.3	2169	TBC1D22A
ENSG00000054611	chr22	46674514	46674595	82	*	3	-0.130036	-0.836304	0.599064	0.789	Exon (uc003bhi.3/55020, exon 6 of 14)	22	46663861	46689905	26045	1	55020	uc011aqx.2	10653	TBC1D22A
ENSG00000054965	chr11	73647885	73648617	733	*	3	-0.079138	-0.896981	0.605198	0.854	Distal Intergenic	11	73661364	73681332	19969	1	374407	uc001ouo.3	-12747	FAM168A
ENSG00000055044	chr2	202072885	202073169	285	*	3	0.0414751	-0.748405	0.779894	0.922	3' UTR	2	202098166	202107648	9483	1	841	uc002uxn.3	-24997	NOP58
ENSG00000055070	chr1	16156262	16156278	17	*	3	0.156265	-0.587516	0.916533	0.746	Distal Intergenic	1	16174359	16266950	92592	1	23013	uc001axk.1	-18081	SZRD1
ENSG00000055208	chr6	149481951	149482411	461	*	6	0.632412	-0.144956	0.980013	0.105	Distal Intergenic	6	149539759	149732747	192989	1	23118	uc011eec.2	-57348	TAB2
ENSG00000055211	chr6	149481951	149482411	461	*	6	0.474933	-0.166698	0.847887	0.226	Distal Intergenic	6	149539759	149732747	192989	1	23118	uc011eec.2	-57348	GINM1
ENSG00000055483	chr17	79025512	79025634	123	*	3	-0.109906	-0.804121	0.809766	0.751	Intron (uc002jyz.4/10458, intron 1 of 12)	17	79008947	79091232	82286	1	10458	uc010wuh.1	16565	USP36
ENSG00000055483	chr17	78645498	78646013	516	*	4	0.301834	-0.626045	0.796021	0.375	Intron (uc002jys.3/57521, intron 3 of 8)	17	78518625	78940173	421549	1	57521	uc010wug.1	126873	USP36
ENSG00000055917	chr2	20593405	20593706	302	*	3	0.386364	-0.730476	0.762887	0.339	Distal Intergenic	2	20448453	20550463	102011	2	23369	uc010yjz.1	-42942	PUM2
ENSG00000055955	chr3	52703677	52704119	443	*	3	-0.222561	-0.976995	0.856898	0.586	Intron (uc003deq.2/55193, intron 2 of 27)	3	52620441	52712613	92173	2	55193	uc003dfb.1	8494	ITIH4
ENSG00000057019	chr3	98733968	98734096	129	*	3	-0.367544	-0.960336	0.495707	0.348	Distal Intergenic	3	98568232	98620533	52302	2	131566	uc003dtf.1	-113435	DCBLD2
ENSG00000057468	chr1	75796688	75797026	339	*	7	0.224131	-0.73954	0.734365	0.528	Intron (uc001dgr.2/204962, intron 5 of 25)	1	75600567	75627218	26652	1	431707	uc031pmx.1	196121	MSH4
ENSG00000057593	chr13	113051403	113051419	17	*	3	0.483933	-0.817059	0.804255	0.289	Intron (uc001vsd.2/122258, intron 2 of 6)	13	113030651	113089009	58359	1	122258	uc001vsd.2	20752	F7
ENSG00000057593	chr13	113178041	113178392	352	*	5	-0.551281	-0.927545	0.719726	0.233	Intron (uc001vse.1/10426, intron 13 of 21)	13	113139328	113242481	103154	2	10426	uc001vse.1	64089	F7
ENSG00000057657	chr6	106098879	106099335	457	*	3	-0.270407	-0.952642	0.815803	0.368	Distal Intergenic	6	105725442	105850999	125558	2	5550	uc003prc.3	-247880	PRDM1
ENSG00000057663	chr6	106509529	106509622	94	*	3	0.220415	-0.505075	0.78266	0.612	Distal Intergenic	6	106534195	106557814	23620	1	639	uc003prd.2	-24573	ATG5
ENSG00000057663	chr6	106098879	106099335	457	*	3	-0.546823	-0.904711	0.433411	0.154	Distal Intergenic	6	105725442	105850999	125558	2	5550	uc003prc.3	-247880	ATG5
ENSG00000058085	chr1	183186231	183186509	279	*	3	0.416226	-0.315326	0.756599	0.279	Intron (uc001gpz.4/3918, intron 3 of 21)	1	183155174	183214262	59089	1	3918	uc001gqa.2	31057	LAMC2
ENSG00000058091	chr7	90709621	90709822	202	*	3	-0.130265	-0.630228	0.50233	0.796	Intron (uc003uky.2/5218, intron 12 of 14)	7	90893783	90898132	4350	1	8321	uc003ula.3	-183961	CDK14
ENSG00000058091	chr7	91266579	91267257	679	*	3	-0.489291	-0.951364	0.931709	0.221	Distal Intergenic	7	91431460	91510016	78557	2	7978	uc010let.1	242759	CDK14
ENSG00000058453	chr1	17149324	17149579	256	*	3	-0.13719	-0.640903	0.762091	0.823	Intron (uc009voy.1/9696, intron 1 of 8)	1	17185444	17185516	73	2	100500876	uc021ohc.1	35937	CROCC
ENSG00000058600	chr16	22207790	22208229	440	*	3	0.329952	-0.864762	0.85327	0.424	Distal Intergenic	16	22217592	22297953	80362	1	29904	uc002dkh.3	-9363	POLR3E
ENSG00000058600	chr16	22189658	22189774	117	*	3	0.0274899	-0.753183	0.601756	0.953	Distal Intergenic	16	22217592	22297953	80362	1	29904	uc002dkh.3	-27818	POLR3E
ENSG00000058668	chr1	203860353	203861072	720	*	4	0.419183	-0.639096	0.781791	0.269	Distal Intergenic	1	203830740	203840280	9541	1	6635	uc001hai.3	29613	ATP2B4
ENSG00000058673	chr1	203860353	203861072	720	*	4	-0.0764425	-0.803181	0.750364	0.859	Distal Intergenic	1	203830740	203840280	9541	1	6635	uc001hai.3	29613	ZC3H11A
ENSG00000058799	chr1	53734152	53734914	763	*	6	-0.710021	-0.957239	0.249978	0.047	Promoter (<=1kb)	1	53716362	53734270	17909	2	7804	uc001cvm.1	0	YIPF1
ENSG00000058799	chr1	54018133	54018223	91	*	3	0.362974	-0.646018	0.949602	0.378	Intron (uc001cvr.1/148979, intron 3 of 9)	1	53925072	53933158	8087	1	63948	uc001cvq.1	93061	YIPF1
ENSG00000058804	chr1	54018133	54018223	91	*	3	-0.309659	-0.754646	0.411803	0.456	Intron (uc001cvr.1/148979, intron 3 of 9)	1	53925072	53933158	8087	1	63948	uc001cvq.1	93061	NDC1
ENSG00000058804	chr1	53734152	53734914	763	*	6	0.676218	-0.184393	0.994269	0.083	Promoter (<=1kb)	1	53716362	53734270	17909	2	7804	uc001cvm.1	0	NDC1
ENSG00000059122	chr16	2968261	2968469	209	*	3	-0.122629	-0.680332	0.574951	0.767	Intron (uc002csb.3/84256, intron 2 of 8)	16	2961980	3001209	39230	1	84256	uc002csd.3	6281	FLYWCH1
ENSG00000059122	chr16	3160065	3160356	292	*	3	-0.185048	-0.906491	0.613491	0.661	Distal Intergenic	16	3160461	3162490	2030	2	81854	uc010btd.2	2134	FLYWCH1
ENSG00000059122	chr16	2787902	2788121	220	*	3	-0.0518005	-0.892469	0.945428	0.909	Intron (uc002crh.1/100128788, intron 4 of 5)	16	2787077	2794798	7722	2	100128788	uc002crh.1	6677	FLYWCH1
ENSG00000059377	chr7	140229629	140230055	427	*	4	-0.0761675	-0.877144	0.781732	0.833	Intron (uc010lnj.3/27147, intron 12 of 17)	7	140155983	140179369	23387	2	23608	uc003vvv.4	-50260	TBXAS1
ENSG00000059377	chr7	139682754	139683223	470	*	3	0.300116	-0.532957	0.919718	0.445	Intron (uc003vvh.3/6916, intron 13 of 16)	7	139723549	139763521	39973	2	64761	uc003vvl.1	80298	TBXAS1
ENSG00000059378	chr7	140229629	140230055	427	*	4	-0.615647	-0.974873	0.733343	0.166	Intron (uc010lnj.3/27147, intron 12 of 17)	7	140155983	140179369	23387	2	23608	uc003vvv.4	-50260	PARP12
ENSG00000059573	chr10	95415515	95415790	276	*	4	-0.441691	-0.789539	0.421016	0.302	Exon (uc001kiu.4/5146, exon 16 of 22)	10	95372345	95425429	53085	1	5146	uc001kiu.4	43170	ALDH18A1
ENSG00000059588	chr1	234272534	234272940	407	*	3	-0.200473	-0.837024	0.481162	0.542	Intron (uc001hvy.1/148641, intron 2 of 7)	1	234350017	234460262	110246	1	148641	uc001hwa.1	-77077	TARBP1
ENSG00000059728	chr2	70128265	70128265	1	*	3	0.387419	-0.331471	0.715693	0.34	Intron (uc002sfv.3/11017, intron 4 of 6)	2	70121075	70132368	11294	1	11017	uc002sfw.3	7190	MXD1
ENSG00000059915	chr10	102405020	102405676	657	*	3	-0.421294	-0.87401	0.535591	0.261	Distal Intergenic	10	102505468	102589698	84231	1	5076	uc001krk.4	-99792	PSD
ENSG00000059915	chr10	102436449	102436486	38	*	3	0.228946	-0.561664	0.714169	0.575	Distal Intergenic	10	102505468	102589698	84231	1	5076	uc001krk.4	-68982	PSD
ENSG00000059915	chr10	102451562	102451631	70	*	3	-0.620515	-0.963997	0.034968	0.066	Distal Intergenic	10	102505468	102589698	84231	1	5076	uc001krk.4	-53837	PSD
ENSG00000060069	chr18	79532410	79532555	146	*	3	-0.200086	-0.891822	0.871905	0.653	Distal Intergenic	18	77941005	78005397	64393	2	84552	uc010xfp.2	-1527013	CTDP1
ENSG00000060069	chr18	79681177	79681381	205	*	3	0.224436	-0.708699	0.785993	0.616	Distal Intergenic	18	77941005	78005397	64393	2	84552	uc010xfp.2	-1675780	CTDP1
ENSG00000060138	chr12	10803853	10804039	187	*	3	0.00828419	-0.520724	0.667967	0.981	Intron (uc001qys.2/55359, intron 1 of 10)	12	10771538	10826891	55354	2	55359	uc001qys.2	22852	YBX3
ENSG00000060140	chr12	10803853	10804039	187	*	3	0.53279	-0.442542	0.819534	0.205	Intron (uc001qys.2/55359, intron 1 of 10)	12	10771538	10826891	55354	2	55359	uc001qys.2	22852	STYK1
ENSG00000060140	chr12	10392484	10392872	389	*	3	0.908326	0.518199	0.996049	0.002	Distal Intergenic	12	10365489	10375724	10236	1	23710	uc001qxt.3	26995	STYK1
ENSG00000060237	chr12	571154	571323	170	*	3	0.772194	-0.495104	0.999627	0.032	Intron (uc001qii.1/283358, intron 1 of 19)	12	569543	671058	101516	1	283358	uc001qii.1	1611	WNK1
ENSG00000060237	chr12	851093	851367	275	*	3	0.0854474	-0.944051	0.927447	0.862	Distal Intergenic	12	862089	936665	74577	1	65125	uc001qin.3	-10722	WNK1
ENSG00000060237	chr12	663363	663841	479	*	6	0.359473	-0.848849	0.914165	0.39	Intron (uc001qii.1/283358, intron 14 of 19)	12	661699	671058	9360	1	283358	uc001qik.1	1664	WNK1
ENSG00000060237	chr12	561354	561546	193	*	3	0.310505	-0.471012	0.929365	0.445	Distal Intergenic	12	569543	671058	101516	1	283358	uc001qii.1	-7997	WNK1
ENSG00000060642	chr1	26862779	26862858	80	*	3	-0.00408284	-0.472055	0.861927	0.996	Intron (uc001bmr.1/6195, intron 1 of 21)	1	26857819	26901520	43702	1	6195	uc010ofe.1	4960	PIGV
ENSG00000060688	chr1	31181927	31182162	236	*	3	-0.0944243	-0.791142	0.600633	0.805	Distal Intergenic	1	31191619	31199593	7975	1	100129196	uc001bsb.1	-9457	SNRNP40
ENSG00000060688	chr1	31410420	31410596	177	*	3	0.0843119	-0.803164	0.762805	0.822	Promoter (1-2kb)	1	31408536	31408623	88	2	692234	uc021okk.1	-1797	SNRNP40
ENSG00000060762	chr6	166478728	166479274	547	*	3	0.174429	-0.753837	0.871177	0.675	Distal Intergenic	6	166361711	166401527	39817	2	90632	uc021zic.1	-77201	MPC1
ENSG00000060762	chr6	166556764	166557239	476	*	3	-0.560319	-0.820351	0.382583	0.156	Distal Intergenic	6	166571146	166581365	10220	2	6862	uc003qut.2	24126	MPC1
ENSG00000060982	chr12	24704290	24704518	229	*	4	0.46856	-0.47339	0.863656	0.204	Intron (uc001rfx.4/6660, intron 1 of 17)	12	23685231	24715383	1030153	2	6660	uc001rfx.4	10865	BCAT1
ENSG00000060982	chr12	24759880	24760870	991	*	4	0.5513	-0.663224	0.866824	0.124	Distal Intergenic	12	24719898	24737102	17205	2	144360	uc001rgb.1	-22778	BCAT1
ENSG00000060982	chr12	24949228	24949533	306	*	5	0.372381	-0.382472	0.976958	0.326	Distal Intergenic	12	24962958	25055322	92365	2	586	uc001rgc.3	105789	BCAT1
ENSG00000061455	chr5	123098849	123099386	538	*	4	-0.542193	-0.968577	0.145549	0.186	Distal Intergenic	5	122881111	122952738	71628	1	1456	uc031skw.1	217738	PRDM6
ENSG00000061676	chr2	183039199	183039338	140	*	3	-0.275899	-0.872017	0.558378	0.542	Intron (uc010zfp.2/5136, intron 14 of 15)	2	183032614	183106790	74177	2	5136	uc002uou.4	67452	NCKAP1
ENSG00000061918	chr4	155758797	155758861	65	*	3	0.771836	0.275326	0.986999	0.041	Distal Intergenic	4	155702657	155749965	47309	1	166863	uc003iop.2	56140	GUCY1B1
ENSG00000061936	chr12	131832583	131832845	263	*	4	0.373813	-0.928506	0.938913	0.309	Intron (uc001uiy.2/uc001uiy.2, intron 1 of 3)	12	131649556	131697476	47921	1	116437	uc001uiw.3	183027	SFSWAP
ENSG00000061938	chr3	195851337	195851388	52	*	3	0.713091	-0.500758	0.892846	0.078	Distal Intergenic	3	195869507	195887761	18255	1	401109	uc011bts.2	-18119	TNK2
ENSG00000061938	chr3	195762837	195763438	602	*	8	-0.0835486	-0.759406	0.858446	0.888	Distal Intergenic	3	195776155	195808961	32807	2	7037	uc003fvz.4	45523	TNK2
ENSG00000061938	chr3	195761622	195762051	430	*	3	-0.181151	-0.801664	0.541356	0.708	Distal Intergenic	3	195701268	195717150	15883	2	255812	uc011btq.2	-44472	TNK2
ENSG00000062038	chr16	68644066	68644107	42	*	3	0.312992	-0.898689	0.939296	0.461	Distal Intergenic	16	68678151	68732957	54807	1	1001	uc002ewf.2	-34044	CDH3
ENSG00000062485	chr12	56520369	56520982	614	*	3	0.0364407	-0.771916	0.97374	0.933	Promoter (1-2kb)	12	56521986	56538460	16475	1	23344	uc001sjq.3	-1004	CS
ENSG00000062822	chr19	50601143	50601698	556	*	3	0.212565	-0.869581	0.862638	0.622	Promoter (<=1kb)	19	50601083	50601203	121	2	100169951	uc010ybq.1	0	POLD1
ENSG00000062822	chr19	50358747	50359032	286	*	3	0.430192	-0.458557	0.879399	0.309	3' UTR	19	50357848	50357908	61	1	100616313	uc021uxw.2	899	POLD1
ENSG00000063046	chr12	52790302	52790493	192	*	3	-0.0909545	-0.990411	0.69953	0.816	Intron (uc001sai.1/3888, intron 6 of 8)	12	52787735	52800176	12442	2	3888	uc001sai.1	9683	EIF4B
ENSG00000063046	chr12	53173523	53173589	67	*	3	-0.284643	-0.815794	0.435974	0.459	Distal Intergenic	12	53161939	53171129	9191	2	51350	uc001sax.3	-2394	EIF4B
ENSG00000063127	chr19	49433623	49433919	297	*	3	0.443951	-0.536961	0.906829	0.365	Distal Intergenic	19	49436939	49448226	11288	1	27294	uc002ple.1	-3020	SLC6A16
ENSG00000063127	chr19	49489751	49489900	150	*	3	0.650421	-0.430172	0.97781	0.135	Intron (uc002plp.3/2997, intron 3 of 15)	19	49471382	49496610	25229	2	2997	uc002plp.3	6710	SLC6A16
ENSG00000063127	chr19	49432636	49433017	382	*	3	0.513427	-0.630709	0.953289	0.28	Distal Intergenic	19	49436939	49448226	11288	1	27294	uc002ple.1	-3922	SLC6A16
ENSG00000063127	chr19	49388013	49388346	334	*	3	0.838161	0.269306	0.974711	0.02	Intron (uc002pkz.2/7288, intron 9 of 12)	19	49375649	49379319	3671	1	23645	uc002pky.4	12364	SLC6A16
ENSG00000063176	chr19	48490556	48490786	231	*	3	0.478291	-0.499087	0.967421	0.246	Intron (uc002phs.1/100131137, intron 1 of 5)	19	48471303	48495427	24125	2	100131137	uc002phs.1	4641	SPHK2
ENSG00000063177	chr19	48490556	48490786	231	*	3	0.0730223	-0.915653	0.716342	0.857	Intron (uc002phs.1/100131137, intron 1 of 5)	19	48471303	48495427	24125	2	100131137	uc002phs.1	4641	RPL18
ENSG00000063180	chr19	48490556	48490786	231	*	3	0.159738	-0.615052	0.780269	0.681	Intron (uc002phs.1/100131137, intron 1 of 5)	19	48471303	48495427	24125	2	100131137	uc002phs.1	4641	CA11
ENSG00000063241	chr19	55461867	55461971	105	*	3	-0.537599	-0.882342	0.355477	0.18	Intron (uc010esl.3/199713, intron 1 of 12)	19	55434877	55458873	23997	2	199713	uc010esk.3	-2994	ISOC2
ENSG00000063241	chr19	55486413	55486714	302	*	3	0.045463	-0.843061	0.917037	0.931	Intron (uc021vbq.1/55655, intron 3 of 12)	19	55477711	55512510	34800	1	55655	uc010yfp.2	8702	ISOC2
ENSG00000063241	chr19	55657394	55657495	102	*	3	0.105575	-0.812172	0.847659	0.84	Intron (uc002qjb.4/7138, intron 5 of 13)	19	55644161	55660606	16446	2	7138	uc002qjb.4	3111	ISOC2
ENSG00000063244	chr19	55461867	55461971	105	*	3	-0.7817	-0.99585	-0.137748	0.029	Intron (uc010esl.3/199713, intron 1 of 12)	19	55434877	55458873	23997	2	199713	uc010esk.3	-2994	U2AF2
ENSG00000063244	chr19	55657394	55657495	102	*	3	-0.366616	-0.976524	0.753078	0.362	Intron (uc002qjb.4/7138, intron 5 of 13)	19	55644161	55660606	16446	2	7138	uc002qjb.4	3111	U2AF2
ENSG00000063244	chr19	55486413	55486714	302	*	3	-0.426288	-0.939195	0.599125	0.294	Intron (uc021vbq.1/55655, intron 3 of 12)	19	55477711	55512510	34800	1	55655	uc010yfp.2	8702	U2AF2
ENSG00000063245	chr19	55657394	55657495	102	*	3	-0.197606	-0.925874	0.792337	0.631	Intron (uc002qjb.4/7138, intron 5 of 13)	19	55644161	55660606	16446	2	7138	uc002qjb.4	3111	EPN1
ENSG00000063245	chr19	55486413	55486714	302	*	3	-0.159595	-0.926595	0.925504	0.698	Intron (uc021vbq.1/55655, intron 3 of 12)	19	55477711	55512510	34800	1	55655	uc010yfp.2	8702	EPN1
ENSG00000063245	chr19	55461867	55461971	105	*	3	-0.727158	-0.964504	0.286192	0.044	Intron (uc010esl.3/199713, intron 1 of 12)	19	55434877	55458873	23997	2	199713	uc010esk.3	-2994	EPN1
ENSG00000063322	chr19	39336037	39336181	145	*	3	0.244259	-0.599193	0.763333	0.621	Promoter (1-2kb)	19	39330736	39334744	4009	2	3191	uc010xun.2	-1293	MED29
ENSG00000063438	chr5	447631	447765	135	*	3	0.166054	-0.736216	0.653555	0.705	Exon (uc003jba.3/11336, exon 3 of 13)	5	443334	467409	24076	1	11336	uc003jba.3	4297	AHRR
ENSG00000063438	chr5	323205	323792	588	*	3	-0.12424	-0.9607	0.550955	0.765	Intron (uc003jav.3/57491, intron 1 of 11)	5	322702	438405	115704	1	57491	uc010isz.3	503	AHRR
ENSG00000063854	chr16	1989104	1989611	508	*	4	0.547858	-0.217066	0.888977	0.221	3' UTR	16	1988234	1993294	5061	2	51734	uc021tam.1	3683	HAGH
ENSG00000063854	chr16	1997549	1997870	322	*	3	-0.394313	-0.932811	0.28636	0.447	Intron (uc021tak.1/uc021tak.1, intron 1 of 1)	16	1988234	1993294	5061	2	51734	uc021tam.1	-4255	HAGH
ENSG00000063854	chr16	2039865	2040330	466	*	4	-0.624559	-0.959541	0.380644	0.139	Promoter (<=1kb)	16	2039946	2044276	4331	1	9143	uc002cod.3	0	HAGH
ENSG00000063854	chr16	2033150	2033177	28	*	3	-0.791387	-0.980359	0.162491	0.045	Promoter (<=1kb)	16	2034150	2037750	3601	1	2671	uc002cob.3	-973	HAGH
ENSG00000064195	chr17	50165382	50165926	545	*	4	0.0886715	-0.6159	0.932367	0.793	Intron (uc002itv.4/56934, intron 2 of 9)	17	49707674	50235729	528056	2	56934	uc002itv.4	69803	DLX3
ENSG00000064195	chr17	49992990	49993424	435	*	3	-0.174972	-0.743785	0.820367	0.595	Intron (uc002itv.4/56934, intron 4 of 9)	17	49707674	50235729	528056	2	56934	uc002itv.4	242305	DLX3
ENSG00000064195	chr17	50185812	50185843	32	*	3	-0.0644546	-0.800777	0.849818	0.831	Intron (uc002itv.4/56934, intron 2 of 9)	17	49707674	50235729	528056	2	56934	uc002itv.4	49886	DLX3
ENSG00000064195	chr17	50173144	50173284	141	*	3	-0.174753	-0.679721	0.746135	0.596	Intron (uc002itv.4/56934, intron 2 of 9)	17	49707674	50235729	528056	2	56934	uc002itv.4	62445	DLX3
ENSG00000064199	chr11	124759684	124760029	346	*	3	0.540065	-0.99975	0.814531	0.202	Intron (uc001qbg.3/54538, intron 12 of 17)	11	124756281	124763936	7656	2	54538	uc001qbi.3	3907	SPA17
ENSG00000064225	chr3	98733968	98734096	129	*	3	-0.32338	-0.962992	0.694165	0.389	Distal Intergenic	3	98568232	98620533	52302	2	131566	uc003dtf.1	-113435	ST3GAL6
ENSG00000064300	chr17	49494601	49494770	170	*	4	0.104037	-0.796843	0.633279	0.775	Distal Intergenic	17	49337897	49375292	37396	1	51096	uc002its.3	156704	NGFR
ENSG00000064313	chr8	119672681	119672943	263	*	4	-0.0947884	-0.853012	0.738842	0.822	Intron (uc022bae.1/552860, intron 2 of 4)	8	119201695	119634234	432540	2	401474	uc010mdb.1	-38447	TAF2
ENSG00000064393	chr7	139682754	139683223	470	*	3	-0.031915	-0.890772	0.924599	0.913	Intron (uc003vvh.3/6916, intron 13 of 16)	7	139723549	139763521	39973	2	64761	uc003vvl.1	80298	HIPK2
ENSG00000064419	chr7	128910806	128910892	87	*	5	0.243007	-0.727493	0.849172	0.565	Intron (uc003vot.3/23382, intron 1 of 16)	7	128864855	129070052	205198	1	23382	uc011kov.2	45951	TNPO3
ENSG00000064489	chr19	18932522	18932979	458	*	3	-0.360602	-0.956301	0.591398	0.384	Distal Intergenic	19	18942744	18979039	36296	1	5976	uc002nkf.3	-9765	BORCS8-MEF2B
ENSG00000064545	chr19	18869294	18869634	341	*	3	0.336573	-0.523068	0.903223	0.438	Intron (uc002nkb.4/23373, intron 6 of 13)	19	18857863	18893143	35281	1	23373	uc010ebw.3	11431	TMEM161A
ENSG00000064545	chr19	18932522	18932979	458	*	3	-0.55355	-0.949255	0.388535	0.194	Distal Intergenic	19	18942744	18979039	36296	1	5976	uc002nkf.3	-9765	TMEM161A
ENSG00000064547	chr19	19528785	19529161	377	*	3	0.0475882	-0.96356	0.820935	0.902	Intron (uc010xqt.2/54815, intron 1 of 11)	19	19538336	19619741	81406	1	54815	uc010xqv.3	-9175	LPAR2
ENSG00000064607	chr19	18932522	18932979	458	*	3	0.575884	-0.24991	0.992949	0.176	Distal Intergenic	19	18942744	18979039	36296	1	5976	uc002nkf.3	-9765	SUGP2
ENSG00000064607	chr19	18869294	18869634	341	*	3	-0.308746	-0.907348	0.346816	0.499	Intron (uc002nkb.4/23373, intron 6 of 13)	19	18857863	18893143	35281	1	23373	uc010ebw.3	11431	SUGP2
ENSG00000064652	chr5	123098849	123099386	538	*	4	0.0180993	-0.872069	0.665627	0.977	Distal Intergenic	5	122881111	122952738	71628	1	1456	uc031skw.1	217738	SNX24
ENSG00000064655	chr20	46901476	46901874	399	*	4	0.472694	-0.32748	0.821112	0.218	Distal Intergenic	20	46988654	46999381	10728	1	284749	uc002xtt.2	-86780	EYA2
ENSG00000064655	chr20	46979049	46979526	478	*	3	0.269351	-0.621265	0.86794	0.509	Distal Intergenic	20	46988654	46999381	10728	1	284749	uc002xtt.2	-9128	EYA2
ENSG00000064655	chr20	46899034	46899877	844	*	3	0.287553	-0.497079	0.776591	0.482	Distal Intergenic	20	46988654	46999381	10728	1	284749	uc002xtt.2	-88777	EYA2
ENSG00000064666	chr19	1065851	1066350	500	*	3	-0.0843528	-0.781119	0.706238	0.835	Promoter (<=1kb)	19	1065922	1086627	20706	1	23526	uc010xgd.2	0	CNN2
ENSG00000064666	chr19	827576	827739	164	*	3	-0.0846269	-0.785412	0.611866	0.835	Promoter (<=1kb)	19	827831	832017	4187	1	566	uc002lpz.1	-92	CNN2
ENSG00000064666	chr19	1271058	1271308	251	*	3	-0.0685202	-0.680305	0.617829	0.863	Promoter (<=1kb)	19	1267470	1270259	2790	2	148046	uc010xgk.3	-799	CNN2
ENSG00000064666	chr19	859065	859499	435	*	3	0.142319	-0.433154	0.639413	0.7	Promoter (<=1kb)	19	859665	863610	3946	1	1675	uc002lqc.3	-166	CNN2
ENSG00000064687	chr19	859065	859499	435	*	3	-0.418652	-0.809579	0.563309	0.356	Promoter (<=1kb)	19	859665	863610	3946	1	1675	uc002lqc.3	-166	ABCA7
ENSG00000064687	chr19	1271058	1271308	251	*	3	0.535894	-0.529501	0.896452	0.217	Promoter (<=1kb)	19	1267470	1270259	2790	2	148046	uc010xgk.3	-799	ABCA7
ENSG00000064687	chr19	827576	827739	164	*	3	-0.0846984	-0.814049	0.870039	0.862	Promoter (<=1kb)	19	827831	832017	4187	1	566	uc002lpz.1	-92	ABCA7
ENSG00000064687	chr19	1065851	1066350	500	*	3	-0.487524	-0.965612	0.734275	0.277	Promoter (<=1kb)	19	1065922	1086627	20706	1	23526	uc010xgd.2	0	ABCA7
ENSG00000064726	chr15	83285112	83285131	20	*	3	-0.428087	-0.979556	0.688377	0.306	Intron (uc002bit.3/64506, intron 2 of 11)	15	83211951	83297220	85270	2	64506	uc002bit.3	12089	BTBD1
ENSG00000064726	chr15	83284992	83285023	32	*	3	-0.254857	-0.9012	0.925119	0.551	Intron (uc002bit.3/64506, intron 2 of 11)	15	83211951	83297220	85270	2	64506	uc002bit.3	12197	BTBD1
ENSG00000064886	chr1	111228096	111228766	671	*	3	-0.0431864	-0.915183	0.852678	0.887	Distal Intergenic	1	111214310	111217655	3346	2	3738	uc001dzv.1	-10441	CHI3L2
ENSG00000064932	chr19	1065851	1066350	500	*	3	-0.408637	-0.78493	0.360915	0.305	Promoter (<=1kb)	19	1065922	1086627	20706	1	23526	uc010xgd.2	0	SBNO2
ENSG00000064932	chr19	859065	859499	435	*	3	-0.339168	-0.890409	0.564948	0.402	Promoter (<=1kb)	19	859665	863610	3946	1	1675	uc002lqc.3	-166	SBNO2
ENSG00000064932	chr19	1271058	1271308	251	*	3	0.187866	-0.697513	0.829116	0.655	Promoter (<=1kb)	19	1267470	1270259	2790	2	148046	uc010xgk.3	-799	SBNO2
ENSG00000064961	chr19	3336171	3336409	239	*	3	0.300281	-0.860598	0.982408	0.543	Distal Intergenic	19	3359561	3469215	109655	1	4782	uc002lxo.3	-23152	HMG20B
ENSG00000064999	chr6	35141105	35141162	58	*	3	-0.45164	-0.93823	0.802712	0.368	Distal Intergenic	6	35085849	35109187	23339	2	6954	uc011dsw.1	-31918	ANKS1A
ENSG00000065000	chr19	2095467	2095644	178	*	3	0.202825	-0.764039	0.860346	0.6	Intron (uc002luv.3/126308, intron 1 of 4)	19	2071035	2096269	25235	2	126308	uc002luv.3	625	AP3D1
ENSG00000065000	chr19	2041956	2041986	31	*	3	-0.210111	-0.803402	0.566199	0.583	Promoter (<=1kb)	19	2037470	2042079	4610	2	2872	uc002luq.1	93	AP3D1
ENSG00000065029	chr6	35141105	35141162	58	*	3	-0.530154	-0.959877	0.676944	0.182	Distal Intergenic	6	35085849	35109187	23339	2	6954	uc011dsw.1	-31918	ZNF76
ENSG00000065054	chr16	2033150	2033177	28	*	3	-0.89681	-0.984939	0.300584	0.009	Promoter (<=1kb)	16	2034150	2037750	3601	1	2671	uc002cob.3	-973	SLC9A3R2
ENSG00000065054	chr16	2039865	2040330	466	*	4	-0.838655	-0.952777	0.946773	0.025	Promoter (<=1kb)	16	2039946	2044276	4331	1	9143	uc002cod.3	0	SLC9A3R2
ENSG00000065054	chr16	1989104	1989611	508	*	4	0.724684	0.34519	0.97787	0.08	3' UTR	16	1988234	1993294	5061	2	51734	uc021tam.1	3683	SLC9A3R2
ENSG00000065054	chr16	1997549	1997870	322	*	3	-0.560035	-0.807336	0.0990735	0.233	Intron (uc021tak.1/uc021tak.1, intron 1 of 1)	16	1988234	1993294	5061	2	51734	uc021tam.1	-4255	SLC9A3R2
ENSG00000065057	chr16	2033150	2033177	28	*	3	-0.478305	-0.943297	0.621068	0.296	Promoter (<=1kb)	16	2034150	2037750	3601	1	2671	uc002cob.3	-973	NTHL1
ENSG00000065057	chr16	1997549	1997870	322	*	3	-0.181815	-0.851811	0.940511	0.722	Intron (uc021tak.1/uc021tak.1, intron 1 of 1)	16	1988234	1993294	5061	2	51734	uc021tam.1	-4255	NTHL1
ENSG00000065057	chr16	1989104	1989611	508	*	4	0.650604	-0.822789	0.980462	0.109	3' UTR	16	1988234	1993294	5061	2	51734	uc021tam.1	3683	NTHL1
ENSG00000065057	chr16	2039865	2040330	466	*	4	-0.316942	-0.992374	0.685803	0.5	Promoter (<=1kb)	16	2039946	2044276	4331	1	9143	uc002cod.3	0	NTHL1
ENSG00000065135	chr1	109687686	109687807	122	*	3	-0.282198	-0.89717	0.532862	0.576	Intron (uc009wex.2/57535, intron 1 of 19)	1	109656585	109749403	92819	1	57535	uc021orb.1	31101	GNAI3
ENSG00000065154	chr10	124417856	124417856	1	*	3	-0.0645982	-0.792021	0.712457	0.889	Distal Intergenic	10	124380573	124403252	22680	1	1755	uc009yac.1	37283	OAT
ENSG00000065154	chr10	124619465	124619983	519	*	4	-0.230429	-0.880912	0.63904	0.605	Intron (uc001lgu.3/399815, intron 2 of 6)	10	124612013	124648239	36227	1	399815	uc001lgu.3	7452	OAT
ENSG00000065268	chr19	1065851	1066350	500	*	3	-0.524725	-0.857415	0.217284	0.182	Promoter (<=1kb)	19	1065922	1086627	20706	1	23526	uc010xgd.2	0	WDR18
ENSG00000065268	chr19	859065	859499	435	*	3	-0.539087	-0.918512	0.53417	0.165	Promoter (<=1kb)	19	859665	863610	3946	1	1675	uc002lqc.3	-166	WDR18
ENSG00000065268	chr19	827576	827739	164	*	3	0.168595	-0.682909	0.783037	0.717	Promoter (<=1kb)	19	827831	832017	4187	1	566	uc002lpz.1	-92	WDR18
ENSG00000065320	chr17	9360744	9361074	331	*	4	-0.309675	-0.538778	0.988339	0.416	Intron (uc002glx.3/9482, intron 6 of 7)	17	9153788	9479275	325488	2	9482	uc002glx.3	118201	NTN1
ENSG00000065320	chr17	8912524	8912598	75	*	3	0.406409	-0.460593	0.70717	0.273	Distal Intergenic	17	8924859	9147317	222459	1	9423	uc002glw.4	-12261	NTN1
ENSG00000065357	chr12	56020658	56020749	92	*	4	-0.692916	-0.970845	0.0179558	0.095	Distal Intergenic	12	56030676	56031617	942	1	121130	uc010spq.2	-9927	DGKA
ENSG00000065361	chr12	56020658	56020749	92	*	4	-0.381492	-0.923239	0.761267	0.293	Distal Intergenic	12	56030676	56031617	942	1	121130	uc010spq.2	-9927	ERBB3
ENSG00000065427	chr16	75421154	75421154	1	*	3	-0.296283	-0.883857	0.543736	0.43	Intron (uc002fdy.3/10428, intron 5 of 6)	16	75327608	75467387	139780	2	10428	uc002fdy.3	46233	KARS1
ENSG00000065457	chr16	75421154	75421154	1	*	3	0.21283	-0.836111	0.770365	0.573	Intron (uc002fdy.3/10428, intron 5 of 6)	16	75327608	75467387	139780	2	10428	uc002fdy.3	46233	ADAT1
ENSG00000065526	chr1	16156262	16156278	17	*	3	0.619039	-0.41304	0.849026	0.169	Distal Intergenic	1	16174359	16266950	92592	1	23013	uc001axk.1	-18081	SPEN
ENSG00000065526	chr1	16043703	16043748	46	*	3	-0.426258	-0.803359	0.269103	0.379	Intron (uc010obo.2/23207, intron 3 of 19)	1	16062809	16067884	5076	1	284723	uc001axb.1	-19061	SPEN
ENSG00000065548	chr2	186598871	186599344	474	*	4	0.156869	-0.794887	0.979349	0.711	Intron (uc002upi.4/uc002upi.4, intron 2 of 3)	2	186603355	186698016	94662	1	401024	uc002upl.3	-4011	ZC3H15
ENSG00000065802	chr2	238434442	238434676	235	*	3	-0.378333	-0.909482	0.950742	0.382	Exon (uc010fyt.1/79083, exon 7 of 12)	2	238426672	238463961	37290	1	79083	uc002vwx.3	7770	ASB1
ENSG00000065809	chr10	14330880	14330914	35	*	3	0.273019	-0.621494	0.828737	0.54	Intron (uc001ims.3/55691, intron 2 of 24)	10	13685706	14372866	687161	2	55691	uc001ims.3	41952	FAM107B
ENSG00000065809	chr10	14536718	14536944	227	*	3	0.274687	-0.58095	0.854701	0.537	Distal Intergenic	10	14368174	14504143	135970	2	55691	uc001imw.1	-32575	FAM107B
ENSG00000065882	chr4	38109973	38110148	176	*	4	0.385259	-0.490902	0.880019	0.285	Promoter (1-2kb)	4	38111802	38140796	28995	1	23216	uc021xnh.1	-1654	TBC1D1
ENSG00000065989	chr19	10544946	10545010	65	*	3	-0.367088	-0.790668	0.742451	0.38	Intron (uc021uow.1/5141, intron 3 of 16)	19	10543111	10580307	37197	1	5141	uc002mol.2	1835	PDE4A
ENSG00000065989	chr19	10561273	10561705	433	*	3	-0.141864	-0.76635	0.839975	0.747	Promoter (1-2kb)	19	10563633	10580307	16675	1	5141	uc002mom.2	-1928	PDE4A
ENSG00000065989	chr19	10286861	10286936	76	*	3	-0.171883	-0.805395	0.773787	0.698	Intron (uc002mng.3/1786, intron 5 of 39)	19	10287968	10291205	3238	2	1786	uc010dxb.1	4269	PDE4A
ENSG00000066084	chr12	50923592	50924084	493	*	3	0.64397	-0.760811	0.96269	0.048	Intron (uc001rwu.3/57609, intron 1 of 7)	12	50898768	51142450	243683	1	57609	uc001rwv.3	24824	DIP2B
ENSG00000066117	chr12	49924820	49924883	64	*	3	0.388859	-0.510511	0.946718	0.388	Distal Intergenic	12	49932940	49952077	19138	1	23416	uc001ruh.1	-8057	SMARCD1
ENSG00000066136	chr1	40983070	40983527	458	*	3	0.350116	-0.710585	0.92583	0.435	Distal Intergenic	1	40974461	40982214	7754	1	64789	uc001cfr.3	8609	NFYC
ENSG00000066185	chr1	42336055	42336294	240	*	5	-0.506262	-0.88369	0.691171	0.188	Intron (uc001cgz.4/59269, intron 1 of 8)	1	41972036	42384496	412461	2	59269	uc001cgz.4	48202	ZMYND12
ENSG00000066230	chr5	323205	323792	588	*	3	0.580611	0.0720033	0.897291	0.144	Intron (uc003jav.3/57491, intron 1 of 11)	5	322702	438405	115704	1	57491	uc010isz.3	503	SLC9A3
ENSG00000066230	chr5	447631	447765	135	*	3	0.0804993	-0.825763	0.936829	0.842	Exon (uc003jba.3/11336, exon 3 of 13)	5	443334	467409	24076	1	11336	uc003jba.3	4297	SLC9A3
ENSG00000066379	chr6	29966138	29966194	57	*	3	0.883684	-0.196438	0.978419	0.004	Intron (uc021ytw.1/3136, intron 3 of 4)	6	29973748	29977733	3986	1	3137	uc003nou.4	-7554	POLR1H
ENSG00000066379	chr6	29927297	29927398	102	*	3	-0.229604	-0.939284	0.669919	0.564	Intron (uc021ytw.1/3136, intron 3 of 4)	6	29942892	29946177	3286	1	10255	uc003rth.3	-15494	POLR1H
ENSG00000066379	chr6	30263862	30264238	377	*	3	0.10527	-0.827714	0.788943	0.801	Exon (uc003npx.3/414777, exon 3 of 5)	6	30201816	30293911	92096	2	414778	uc031snc.1	29673	POLR1H
ENSG00000066629	chr14	100132403	100132422	20	*	3	-0.341653	-0.83148	0.409484	0.425	Intron (uc001ygl.1/84439, intron 6 of 7)	14	100140219	100140241	23	1	100847024	uc031qqk.1	-7797	EML1
ENSG00000066629	chr14	100030892	100031296	405	*	3	-0.404544	-0.786291	0.31081	0.339	Intron (uc010avr.3/317762, intron 1 of 5)	14	99977603	100070727	93125	2	317762	uc010avr.3	39431	EML1
ENSG00000066654	chr16	20612096	20612322	227	*	4	0.561793	-0.917737	0.931575	0.151	Distal Intergenic	16	20554010	20587695	33686	2	348158	uc010bwf.1	-24401	THUMPD1
ENSG00000066739	chr14	96255945	96256174	230	*	5	0.147449	-0.637817	0.94789	0.732	Distal Intergenic	14	96176304	96180533	4230	2	8115	uc031qqd.1	-75412	ATG2B
ENSG00000066739	chr14	96054309	96054369	61	*	3	-0.102158	-0.937282	0.525446	0.82	Distal Intergenic	14	96001323	96011055	9733	1	51218	uc001yem.1	52986	ATG2B
ENSG00000066827	chr8	134837988	134838033	46	*	3	-0.55498	-0.89561	0.0939634	0.23	Distal Intergenic	8	134467091	134584183	117093	2	6482	uc003yum.2	-253805	ZFAT
ENSG00000067057	chr10	3107481	3107660	180	*	4	-0.512865	-0.853593	0.0638035	0.234	Distal Intergenic	10	3109712	3178997	69286	1	5214	uc001igp.3	-2052	PFKP
ENSG00000067057	chr10	3234327	3234412	86	*	3	0.256658	-0.642163	0.859303	0.553	Distal Intergenic	10	3180427	3215033	34607	2	10531	uc010qai.2	-19294	PFKP
ENSG00000067066	chr2	230326947	230327165	219	*	3	-0.0227693	-0.761883	0.869939	0.962	Intron (uc002vpv.3/92737, intron 7 of 12)	2	230312032	230451615	139584	2	92737	uc010zly.1	124450	SP100
ENSG00000067082	chr10	3636626	3636870	245	*	3	-0.198172	-0.816381	0.716452	0.618	Intron (uc001igy.1/uc001igy.1, intron 1 of 1)	10	3818188	3827473	9286	2	1316	uc001iha.3	190603	KLF6
ENSG00000067182	chr12	6333707	6333800	94	*	3	-0.318288	-0.942553	0.679457	0.412	Intron (uc010seu.2/928, intron 1 of 2)	12	6309482	6347437	37956	1	928	uc001qnq.2	24225	TNFRSF1A
ENSG00000067221	chr15	74173143	74173558	416	*	4	-0.187233	-0.882081	0.628185	0.682	Intron (uc002avz.3/161514, intron 1 of 10)	15	74165968	74181556	15589	1	161514	uc010ulc.2	7175	STOML1
ENSG00000067533	chr1	218439626	218439964	339	*	3	-0.455987	-0.907892	0.737786	0.297	Distal Intergenic	1	218458629	218511325	52697	1	51018	uc001hlj.3	-18665	RRP15
ENSG00000067560	chr3	49413080	49413472	393	*	4	-0.060462	-0.883864	0.946405	0.887	Intron (uc010hku.3/387, intron 1 of 4)	3	49394609	49395791	1183	2	2876	uc021wxx.1	-17289	RHOA
ENSG00000067596	chr17	43758893	43759195	303	*	4	0.193763	-0.849319	0.795009	0.67	Intron (uc010wjx.2/1394, intron 3 of 14)	17	43716341	43723595	7255	1	147081	uc010wjy.2	42552	DHX8
ENSG00000067596	chr17	43755098	43755793	696	*	5	0.394511	-0.375126	0.891411	0.365	Intron (uc010wjx.2/1394, intron 3 of 14)	17	43716341	43723595	7255	1	147081	uc010wjy.2	38757	DHX8
ENSG00000067606	chr1	2322688	2323143	456	*	4	0.568511	-0.257895	0.988905	0.18	Promoter (<=1kb)	1	2252696	2322993	70298	2	79906	uc001ajb.1	0	PRKCZ
ENSG00000067606	chr1	2237790	2237968	179	*	3	0.477977	-0.347866	0.816397	0.251	Intron (uc001aja.4/6497, intron 6 of 6)	1	2281853	2284100	2248	2	100129534	uc001ajc.3	46132	PRKCZ
ENSG00000067606	chr1	2189539	2190082	544	*	5	0.870561	-0.342007	0.98699	0.011	Intron (uc001aja.4/6497, intron 1 of 6)	1	2160134	2241652	81519	1	6497	uc001aja.4	29405	PRKCZ
ENSG00000067606	chr1	2259860	2260219	360	*	4	0.367666	-0.54755	0.853825	0.414	Intron (uc001ajb.1/79906, intron 12 of 13)	1	2281853	2284100	2248	2	100129534	uc001ajc.3	23881	PRKCZ
ENSG00000067606	chr1	2239517	2239814	298	*	3	0.0248342	-0.537231	0.614156	0.953	3' UTR	1	2281853	2284100	2248	2	100129534	uc001ajc.3	44286	PRKCZ
ENSG00000067606	chr1	2247804	2247919	116	*	3	-0.0975389	-0.861738	0.96927	0.82	Distal Intergenic	1	2281853	2284100	2248	2	100129534	uc001ajc.3	36181	PRKCZ
ENSG00000067606	chr1	2207003	2207514	512	*	3	0.126628	-0.724416	0.734684	0.762	Intron (uc001aja.4/6497, intron 1 of 6)	1	2160134	2241652	81519	1	6497	uc001aja.4	46869	PRKCZ
ENSG00000067798	chr12	77326098	77326379	282	*	3	0.483473	-0.607484	0.976017	0.211	Distal Intergenic	12	77252496	77272799	20304	2	1466	uc001syl.1	-53299	NAV3
ENSG00000067836	chr16	4937910	4937926	17	*	3	-0.140942	-0.747834	0.547336	0.712	Intron (uc002cyd.1/5493, intron 20 of 21)	16	4902077	4932363	30287	1	29855	uc002cyc.3	35833	ROGDI
ENSG00000067955	chr16	67165432	67166278	847	*	9	0.283305	-0.689521	0.760004	0.539	Intron (uc002erc.3/80262, intron 5 of 16)	16	67153998	67170211	16214	1	80262	uc002ere.1	11434	CBFB
ENSG00000068001	chr3	50276262	50276565	304	*	3	-0.0993989	-0.810306	0.986276	0.796	Intron (uc003cyo.1/2771, intron 1 of 9)	3	50273647	50296786	23140	1	2771	uc010hlg.1	2615	HYAL2
ENSG00000068001	chr3	50278454	50279131	678	*	3	0.195045	-0.8087	0.730923	0.652	Intron (uc003cyo.1/2771, intron 1 of 9)	3	50273647	50296786	23140	1	2771	uc010hlg.1	4807	HYAL2
ENSG00000068001	chr3	50450589	50450855	267	*	4	-0.1052	-0.714627	0.76252	0.825	Intron (uc003dap.3/9254, intron 3 of 37)	3	50392180	50396939	4760	2	11070	uc003dan.1	-53650	HYAL2
ENSG00000068024	chr2	239291068	239291478	411	*	3	-0.00180958	-0.793577	0.834757	0.994	Intron (uc002vye.3/26146, intron 15 of 16)	2	239335626	239360891	25266	1	51665	uc002vyg.3	-44148	HDAC4
ENSG00000068028	chr3	50450589	50450855	267	*	4	-0.501017	-0.924844	0.545791	0.198	Intron (uc003dap.3/9254, intron 3 of 37)	3	50392180	50396939	4760	2	11070	uc003dan.1	-53650	RASSF1
ENSG00000068028	chr3	50278454	50279131	678	*	3	-0.0929412	-0.9762	0.908409	0.801	Intron (uc003cyo.1/2771, intron 1 of 9)	3	50273647	50296786	23140	1	2771	uc010hlg.1	4807	RASSF1
ENSG00000068028	chr3	50276262	50276565	304	*	3	-0.115533	-0.971462	0.911332	0.763	Intron (uc003cyo.1/2771, intron 1 of 9)	3	50273647	50296786	23140	1	2771	uc010hlg.1	2615	RASSF1
ENSG00000068078	chr4	1578466	1578650	185	*	3	-0.183464	-0.933303	0.851809	0.637	Distal Intergenic	4	1641608	1685718	44111	2	152877	uc021xkk.1	107068	FGFR3
ENSG00000068078	chr4	1842997	1843272	276	*	5	-0.219987	-0.804061	0.621056	0.598	Promoter (1-2kb)	4	1834811	1841069	6259	2	3954	uc010icc.3	-1928	FGFR3
ENSG00000068079	chr17	43020075	43020395	321	*	4	0.225774	-0.791648	0.741165	0.611	Intron (uc010wjh.3/146909, intron 1 of 15)	17	43002079	43025079	23001	2	146909	uc010wjh.3	4684	IFI35
ENSG00000068079	chr17	42783980	42784552	573	*	4	0.192763	-0.550113	0.844939	0.662	Promoter (1-2kb)	17	42785976	42818820	32845	1	80174	uc010wjb.1	-1424	IFI35
ENSG00000068079	chr17	42784749	42785235	487	*	5	0.370225	-0.430464	0.776623	0.4	Promoter (<=1kb)	17	42785976	42818820	32845	1	80174	uc010wjb.1	-741	IFI35
ENSG00000068120	chr17	42783980	42784552	573	*	4	0.217046	-0.797019	0.897878	0.623	Promoter (1-2kb)	17	42785976	42818820	32845	1	80174	uc010wjb.1	-1424	COASY
ENSG00000068120	chr17	42535578	42535812	235	*	3	0.126544	-0.767736	0.887774	0.792	Intron (uc002igv.2/23131, intron 1 of 6)	17	42472645	42542461	69817	2	23131	uc002igv.2	6649	COASY
ENSG00000068120	chr17	42337566	42337767	202	*	3	0.268049	-0.541341	0.807865	0.557	Intron (uc021tyc.1/6521, intron 5 of 13)	17	42325758	42340302	14545	2	6521	uc021tyc.1	2535	COASY
ENSG00000068120	chr17	42784749	42785235	487	*	5	0.273485	-0.49299	0.937913	0.554	Promoter (<=1kb)	17	42785976	42818820	32845	1	80174	uc010wjb.1	-741	COASY
ENSG00000068137	chr17	42783980	42784552	573	*	4	0.399518	-0.82595	0.952367	0.398	Promoter (1-2kb)	17	42785976	42818820	32845	1	80174	uc010wjb.1	-1424	PLEKHH3
ENSG00000068137	chr17	42535578	42535812	235	*	3	0.258255	-0.892033	0.875059	0.615	Intron (uc002igv.2/23131, intron 1 of 6)	17	42472645	42542461	69817	2	23131	uc002igv.2	6649	PLEKHH3
ENSG00000068137	chr17	42784749	42785235	487	*	5	0.443107	-0.460324	0.965915	0.349	Promoter (<=1kb)	17	42785976	42818820	32845	1	80174	uc010wjb.1	-741	PLEKHH3
ENSG00000068305	chr15	99438781	99439141	361	*	3	-0.331364	-0.979899	0.613278	0.393	Intron (uc010urq.2/3480, intron 3 of 10)	15	99454544	99460184	5641	1	3480	uc010urr.1	-15403	MEF2A
ENSG00000068383	chr10	132642310	132642508	199	*	3	-0.452315	-0.888877	0.112832	0.339	Distal Intergenic	10	132760851	132760931	81	2	100422867	uc021qaz.1	118423	INPP5A
ENSG00000068383	chr10	132329985	132330031	47	*	4	-0.864103	-0.967073	-0.334007	0.009	Distal Intergenic	10	131958252	131977684	19433	1	10539	uc021qay.1	371733	INPP5A
ENSG00000068615	chr2	86191631	86191631	1	*	3	0.198344	-0.6679	0.821063	0.646	Distal Intergenic	2	86247339	86250991	3653	2	90784	uc010yta.1	59360	REEP1
ENSG00000068650	chr13	112782086	112782804	719	*	6	0.52327	-0.232076	0.859299	0.193	Distal Intergenic	13	112721913	112726020	4108	1	6656	uc001vsb.1	60173	ATP11A
ENSG00000068650	chr13	113051403	113051419	17	*	3	0.411121	-0.905468	0.884109	0.325	Intron (uc001vsd.2/122258, intron 2 of 6)	13	113030651	113089009	58359	1	122258	uc001vsd.2	20752	ATP11A
ENSG00000068654	chr2	86191631	86191631	1	*	3	-0.383678	-0.808181	0.692288	0.398	Distal Intergenic	2	86247339	86250991	3653	2	90784	uc010yta.1	59360	POLR1A
ENSG00000068724	chr2	46845694	46845768	75	*	3	0.679569	-0.687536	0.988007	0.052	Intron (uc002rve.3/9419, intron 1 of 4)	2	46844325	46852881	8557	1	9419	uc002rve.3	1369	TTC7A
ENSG00000068745	chr3	48695329	48695696	368	*	4	0.365053	-0.533747	0.927475	0.395	Intron (uc003cuf.1/1951, intron 3 of 55)	3	48673896	48700348	26453	2	1951	uc003cul.3	4652	IP6K2
ENSG00000068831	chr11	64500075	64500426	352	*	3	0.192339	-0.446745	0.788296	0.728	Intron (uc001oat.3/10235, intron 7 of 11)	11	64494383	64508355	13973	2	10235	uc001oat.3	7929	RASGRP2
ENSG00000068878	chr2	53859929	53860206	278	*	7	-0.483614	-0.935482	0.401246	0.33	Distal Intergenic	2	53897117	53927672	30556	2	51130	uc002rxf.2	67466	PSME4
ENSG00000068885	chr3	160401526	160401531	6	*	3	0.181689	-0.847043	0.857445	0.669	Distal Intergenic	3	160394948	160396235	1288	1	80117	uc003fdq.3	6578	IFT80
ENSG00000068912	chr2	53859929	53860206	278	*	7	0.0733949	-0.829118	0.9323	0.888	Distal Intergenic	2	53897117	53927672	30556	2	51130	uc002rxf.2	67466	ERLEC1
ENSG00000068976	chr11	64500075	64500426	352	*	3	0.0387058	-0.694816	0.668771	0.922	Intron (uc001oat.3/10235, intron 7 of 11)	11	64494383	64508355	13973	2	10235	uc001oat.3	7929	PYGM
ENSG00000069011	chr5	135028893	135029278	386	*	3	0.419676	-0.463285	0.982793	0.297	Distal Intergenic	5	134984372	134989624	5253	2	340074	uc011cya.2	-39269	PITX1
ENSG00000069011	chr5	135028133	135028283	151	*	3	0.633902	-0.245334	0.97159	0.086	Distal Intergenic	5	134984372	134989624	5253	2	340074	uc011cya.2	-38509	PITX1
ENSG00000069020	chr5	67267847	67267961	115	*	3	-0.12865	-0.700601	0.827822	0.646	Distal Intergenic	5	67511584	67597649	86066	1	5295	uc003jva.3	-243623	MAST4
ENSG00000069188	chr17	73776688	73776730	43	*	3	0.386947	-0.459061	0.852661	0.337	Promoter (<=1kb)	17	73772515	73775860	3346	2	3021	uc002jpl.3	-828	SDK2
ENSG00000069248	chr1	229410790	229411061	272	*	4	0.0362364	-0.788769	0.948479	0.927	Intron (uc001hth.4/5867, intron 1 of 7)	1	229406809	229441640	34832	1	5867	uc031psp.1	3981	NUP133
ENSG00000069275	chr1	205849828	205850481	654	*	11	0.0913924	-0.834042	0.856307	0.832	Intron (uc001hdk.1/284581, intron 1 of 2)	1	205831207	205865215	34009	1	284581	uc001hdk.1	18621	NUCKS1
ENSG00000069329	chr16	46885163	46885282	120	*	4	-0.326826	-0.801695	0.352193	0.461	Distal Intergenic	16	46835959	46865074	29116	2	388272	uc002eek.1	-20089	VPS35
ENSG00000069345	chr16	46885163	46885282	120	*	4	-0.273814	-0.959802	0.814654	0.574	Distal Intergenic	16	46835959	46865074	29116	2	388272	uc002eek.1	-20089	DNAJA2
ENSG00000069399	chr19	44757244	44757747	504	*	5	-0.0282647	-0.70104	0.794289	0.949	Intron (uc002oyx.1/9310, intron 3 of 4)	19	44764033	44779470	15438	1	353355	uc002oyy.2	-6286	BCL3
ENSG00000069424	chr1	6249240	6250015	776	*	4	0.00038704	-0.891863	0.656943	0.999	Intron (uc001amd.3/6146, intron 3 of 3)	1	6161847	6240194	78348	2	26038	uc001amb.2	-9046	KCNAB2
ENSG00000069424	chr1	6034111	6034201	91	*	3	-0.420544	-0.945643	0.908941	0.272	Intron (uc001alq.2/261734, intron 3 of 29)	1	6052358	6161253	108896	1	8514	uc009vlv.2	-18157	KCNAB2
ENSG00000069431	chr12	21757832	21758246	415	*	3	0.823182	0.182437	0.9357	0.047	Promoter (<=1kb)	12	21689123	21757781	68659	2	2998	uc001rfb.3	-51	ABCC9
ENSG00000069431	chr12	21936626	21937297	672	*	3	0.696242	-0.383122	0.906906	0.148	Distal Intergenic	12	21917889	21927755	9867	2	3764	uc001rff.4	-8871	ABCC9
ENSG00000069482	chr11	68437867	68438372	506	*	3	0.392741	-0.78641	0.669849	0.386	Distal Intergenic	11	68451983	68458643	6661	1	51083	uc001oob.3	-13611	GAL
ENSG00000069482	chr11	68812439	68812573	135	*	4	-0.142576	-0.667948	0.966759	0.751	Distal Intergenic	11	68816350	68846261	29912	1	219931	uc009ysk.1	-3777	GAL
ENSG00000069667	chr15	60479839	60480098	260	*	3	-0.380244	-0.886936	0.479916	0.329	Distal Intergenic	15	60296421	60328408	31988	1	27023	uc010bgh.1	183418	RORA
ENSG00000069696	chr11	637885	638404	520	*	3	0.439548	-0.651703	0.95833	0.409	Intron (uc001lqp.2/1815, intron 1 of 3)	11	637305	640705	3401	1	1815	uc001lqp.2	580	DRD4
ENSG00000069696	chr11	400295	400744	450	*	3	-0.404954	-0.98407	0.264137	0.452	Exon (uc021qbk.1/11187, exon 8 of 14)	11	394217	404908	10692	1	11187	uc001lpc.3	6078	DRD4
ENSG00000069696	chr11	640446	641042	597	*	3	0.52977	-0.532778	0.967023	0.289	3' UTR	11	637305	640705	3401	1	1815	uc001lqp.2	3141	DRD4
ENSG00000069696	chr11	503283	503807	525	*	6	-0.270994	-0.796654	0.995512	0.643	Promoter (<=1kb)	11	494512	503570	9059	2	6050	uc001lpk.1	0	DRD4
ENSG00000069812	chr1	6459863	6460329	467	*	4	-0.173132	-0.611429	0.809916	0.645	Distal Intergenic	1	6324332	6453826	129495	2	11332	uc001amu.3	-6037	HES2
ENSG00000069812	chr1	6249240	6250015	776	*	4	0.166589	-0.961873	0.682548	0.656	Intron (uc001amd.3/6146, intron 3 of 3)	1	6161847	6240194	78348	2	26038	uc001amb.2	-9046	HES2
ENSG00000070047	chr11	640446	641042	597	*	3	0.0164708	-0.753826	0.806373	0.972	3' UTR	11	637305	640705	3401	1	1815	uc001lqp.2	3141	PHRF1
ENSG00000070047	chr11	400295	400744	450	*	3	0.255996	-0.523854	0.919747	0.514	Exon (uc021qbk.1/11187, exon 8 of 14)	11	394217	404908	10692	1	11187	uc001lpc.3	6078	PHRF1
ENSG00000070047	chr11	637885	638404	520	*	3	0.0588005	-0.825781	0.680576	0.881	Intron (uc001lqp.2/1815, intron 1 of 3)	11	637305	640705	3401	1	1815	uc001lqp.2	580	PHRF1
ENSG00000070047	chr11	503283	503807	525	*	6	-0.481281	-0.9477	0.81976	0.201	Promoter (<=1kb)	11	494512	503570	9059	2	6050	uc001lpk.1	0	PHRF1
ENSG00000070081	chr11	17351198	17351561	364	*	3	-0.647217	-0.912568	0.359933	0.105	Intron (uc001mmw.3/4925, intron 11 of 13)	11	17336933	17371521	34589	1	4925	uc001mmx.5	14265	NUCB2
ENSG00000070159	chr9	109318568	109319166	599	*	3	-0.0652334	-0.98842	0.740799	0.849	Intron (uc004bcx.3/uc004bcx.3, intron 1 of 3)	9	109625378	109773796	148419	1	58499	uc004bcz.3	-306212	PTPN3
ENSG00000070182	chr14	64549799	64549877	79	*	3	-0.214064	-0.666459	0.577056	0.544	Intron (uc001xgl.3/23224, intron 57 of 115)	14	64542333	64693167	150835	1	23224	uc010apy.3	7466	SPTB
ENSG00000070182	chr14	64539233	64539353	121	*	5	0.0226285	-0.625394	0.949953	0.945	Promoter (1-2kb)	14	64540686	64567078	26393	1	23224	uc010apx.1	-1333	SPTB
ENSG00000070371	chr22	19130263	19131249	987	*	5	0.278928	-0.845974	0.742014	0.466	Exon (uc002zou.3/8220, exon 2 of 10)	22	19117792	19132190	14399	2	8220	uc002zou.3	941	CLTCL1
ENSG00000070388	chr19	859065	859499	435	*	3	0.0147391	-0.55644	0.513128	0.974	Promoter (<=1kb)	19	859665	863610	3946	1	1675	uc002lqc.3	-166	FGF22
ENSG00000070388	chr19	827576	827739	164	*	3	0.0364863	-0.493007	0.834034	0.929	Promoter (<=1kb)	19	827831	832017	4187	1	566	uc002lpz.1	-92	FGF22
ENSG00000070404	chr19	859065	859499	435	*	3	-0.210665	-0.775273	0.672551	0.627	Promoter (<=1kb)	19	859665	863610	3946	1	1675	uc002lqc.3	-166	FSTL3
ENSG00000070404	chr19	827576	827739	164	*	3	-0.602709	-0.899049	0.328885	0.091	Promoter (<=1kb)	19	827831	832017	4187	1	566	uc002lpz.1	-92	FSTL3
ENSG00000070413	chr22	19130263	19131249	987	*	5	0.329857	-0.635063	0.933838	0.394	Exon (uc002zou.3/8220, exon 2 of 10)	22	19117792	19132190	14399	2	8220	uc002zou.3	941	DGCR2
ENSG00000070423	chr19	827576	827739	164	*	3	0.289239	-0.740126	0.930411	0.505	Promoter (<=1kb)	19	827831	832017	4187	1	566	uc002lpz.1	-92	RNF126
ENSG00000070423	chr19	859065	859499	435	*	3	-0.405641	-0.940515	0.83413	0.34	Promoter (<=1kb)	19	859665	863610	3946	1	1675	uc002lqc.3	-166	RNF126
ENSG00000070495	chr17	76697803	76698081	279	*	3	0.137902	-0.673683	0.903296	0.759	Exon (uc002jvw.3/9267, exon 6 of 13)	17	76670130	76688575	18446	2	9267	uc010wtv.2	-9228	JMJD6
ENSG00000070495	chr17	76527367	76527597	231	*	3	0.190371	-0.774403	0.834604	0.663	Intron (uc010dhp.2/8632, intron 20 of 80)	17	76539837	76567460	27624	2	8632	uc002jvv.2	39863	JMJD6
ENSG00000070501	chr8	42542560	42542621	62	*	3	0.0927942	-0.808182	0.781838	0.858	Distal Intergenic	8	42552562	42592209	39648	1	1142	uc003xpi.1	-9941	POLB
ENSG00000070614	chr5	150759304	150759586	283	*	3	-0.102396	-0.858738	0.567282	0.797	Distal Intergenic	5	150718174	150727151	8978	2	153201	uc011dct.1	-32153	NDST1
ENSG00000070731	chr17	76527367	76527597	231	*	3	-0.287373	-0.915244	0.99553	0.502	Intron (uc010dhp.2/8632, intron 20 of 80)	17	76539837	76567460	27624	2	8632	uc002jvv.2	39863	ST6GALNAC2
ENSG00000070731	chr17	76697803	76698081	279	*	3	0.202646	-0.60625	0.862921	0.639	Exon (uc002jvw.3/9267, exon 6 of 13)	17	76670130	76688575	18446	2	9267	uc010wtv.2	-9228	ST6GALNAC2
ENSG00000070761	chr16	57985962	57986080	119	*	3	0.592943	-0.308774	0.979523	0.154	Intron (uc002emt.2/1258, intron 12 of 32)	16	57916244	58005020	88777	2	1258	uc002emt.2	18940	CFAP20
ENSG00000070770	chr16	57985962	57986080	119	*	3	0.151416	-0.356761	0.817928	0.733	Intron (uc002emt.2/1258, intron 12 of 32)	16	57916244	58005020	88777	2	1258	uc002emt.2	18940	CSNK2A2
ENSG00000070785	chr1	44722100	44722274	175	*	3	-0.692435	-0.866983	0.975255	0.05	Intron (uc010okv.2/79033, intron 5 of 6)	1	44679125	44686351	7227	1	55929	uc010oku.1	42975	EIF2B3
ENSG00000070785	chr1	44806583	44806965	383	*	4	-0.147874	-0.847932	0.769197	0.7	Intron (uc010okv.2/79033, intron 1 of 6)	1	44686742	44818597	131856	2	79033	uc010okv.2	11632	EIF2B3
ENSG00000070961	chr12	89863452	89863452	1	*	3	-0.0913712	-0.644666	0.503847	0.83	Intron (uc009zsp.3/282809, intron 5 of 10)	12	89813498	89891119	77622	2	282809	uc009zsp.3	27667	ATP2B1
ENSG00000071082	chr2	100924866	100925130	265	*	5	0.0878536	-0.618944	0.91242	0.799	Intron (uc010yvs.2/164832, intron 1 of 9)	2	100889753	100925687	35935	2	164832	uc010yvs.2	557	RPL31
ENSG00000071082	chr2	100821343	100821742	400	*	3	-0.0118455	-0.775169	0.77599	0.966	Distal Intergenic	2	100163716	100759037	595322	2	3899	uc002tag.3	-62306	RPL31
ENSG00000071127	chr4	10129583	10130080	498	*	3	0.383221	-0.874605	0.800795	0.43	Distal Intergenic	4	10075963	10118573	42611	2	9948	uc021xlw.1	-11010	WDR1
ENSG00000071242	chr6	166556764	166557239	476	*	3	0.255093	-0.641977	0.781533	0.512	Distal Intergenic	6	166571146	166581365	10220	2	6862	uc003qut.2	24126	RPS6KA2
ENSG00000071242	chr6	166478728	166479274	547	*	3	-0.526818	-0.88619	0.839726	0.156	Distal Intergenic	6	166361711	166401527	39817	2	90632	uc021zic.1	-77201	RPS6KA2
ENSG00000071462	chr7	73830506	73831127	622	*	4	-0.10063	-0.907751	0.939934	0.811	Distal Intergenic	7	73868120	74016920	148801	1	9569	uc003uap.3	-36993	BUD23
ENSG00000071537	chr14	81323830	81323992	163	*	3	-0.0914106	-0.939303	0.947297	0.849	Intron (uc031qpo.1/145508, intron 9 of 26)	14	80943326	81302681	359356	2	145508	uc010asz.3	-21149	SEL1L
ENSG00000071539	chr5	1010810	1011251	442	*	3	0.0630179	-0.853408	0.854751	0.883	Intron (uc003jbt.2/85409, intron 3 of 9)	5	1009077	1038927	29851	1	85409	uc010itf.2	1733	TRIP13
ENSG00000071539	chr5	1099981	1100270	290	*	3	0.122451	-0.8623	0.852335	0.779	Intron (uc003jbu.3/10723, intron 1 of 23)	5	1050489	1112172	61684	2	10723	uc003jbu.3	11902	TRIP13
ENSG00000071539	chr5	1053430	1053998	569	*	4	0.226104	-0.731891	0.892856	0.607	Exon (uc003jbu.3/10723, exon 23 of 24)	5	1063011	1063089	79	2	100616479	uc021xvy.1	9091	TRIP13
ENSG00000071539	chr5	1049117	1049229	113	*	3	0.151519	-0.840221	0.856785	0.718	Distal Intergenic	5	1063011	1063089	79	2	100616479	uc021xvy.1	13860	TRIP13
ENSG00000071564	chr19	1593913	1594171	259	*	3	-0.364758	-0.920562	0.738103	0.4	Promoter (1-2kb)	19	1576677	1592710	16034	2	53615	uc002ltk.3	-1203	TCF3
ENSG00000071626	chr19	1271058	1271308	251	*	3	-0.421179	-0.901696	0.307297	0.34	Promoter (<=1kb)	19	1267470	1270259	2790	2	148046	uc010xgk.3	-799	DAZAP1
ENSG00000071626	chr19	1593913	1594171	259	*	3	-0.335748	-0.873112	0.445777	0.448	Promoter (1-2kb)	19	1576677	1592710	16034	2	53615	uc002ltk.3	-1203	DAZAP1
ENSG00000071655	chr19	1593913	1594171	259	*	3	-0.209508	-0.996684	0.962954	0.643	Promoter (1-2kb)	19	1576677	1592710	16034	2	53615	uc002ltk.3	-1203	MBD3
ENSG00000071794	chr3	149221700	149221956	257	*	3	-0.120242	-0.83861	0.666615	0.783	Distal Intergenic	3	149192368	149221181	28814	1	7104	uc003exd.2	29332	HLTF
ENSG00000071894	chr8	144274948	144275028	81	*	4	-0.659437	-0.939084	-0.0583374	0.07	Distal Intergenic	8	144295068	144299044	3977	1	338328	uc003yxu.2	-20040	CPSF1
ENSG00000071894	chr8	144522675	144523517	843	*	3	-0.0215721	-0.83961	0.847576	0.971	Exon (uc003yyd.2/23144, exon 10 of 12)	8	144510230	144512602	2373	2	389692	uc003yyc.2	-10073	CPSF1
ENSG00000071894	chr8	144270594	144270655	62	*	3	-0.402106	-0.75982	0.224066	0.351	Distal Intergenic	8	144295068	144299044	3977	1	338328	uc003yxu.2	-24413	CPSF1
ENSG00000071909	chr2	170820043	170820415	373	*	3	0.254597	-0.834432	0.790897	0.484	Intron (uc010zdi.2/130507, intron 24 of 38)	2	170806115	170940639	134525	1	130507	uc010fqa.3	13928	MYO3B
ENSG00000071909	chr2	170814970	170815138	169	*	3	-0.0240089	-0.987854	0.54487	0.942	5' UTR	2	170806115	170940639	134525	1	130507	uc010fqa.3	8855	MYO3B
ENSG00000071909	chr2	170455868	170456176	309	*	3	0.212437	-0.646734	0.915587	0.564	Intron (uc002uez.3/9360, intron 1 of 13)	2	170460152	170494254	34103	1	9360	uc002ufd.3	-3976	MYO3B
ENSG00000071909	chr2	170821692	170823827	2136	*	10	0.0748807	-0.826367	0.867609	0.842	Intron (uc010zdi.2/130507, intron 24 of 38)	2	170806115	170940639	134525	1	130507	uc010fqa.3	15577	MYO3B
ENSG00000071994	chr6	170403620	170404105	486	*	4	0.35795	-0.584455	0.755372	0.351	Distal Intergenic	6	170563422	170571657	8236	2	154449	uc003qxl.2	167552	PDCD2
ENSG00000071994	chr6	170439805	170440198	394	*	3	0.391696	-0.49018	0.729311	0.296	Distal Intergenic	6	170563422	170571657	8236	2	154449	uc003qxl.2	131459	PDCD2
ENSG00000072041	chr12	84913137	84913524	388	*	5	0.284632	-0.462375	0.756837	0.499	Distal Intergenic	12	85253267	85306608	53342	2	55117	uc001szv.4	393084	SLC6A15
ENSG00000072071	chr19	14440185	14440267	83	*	3	0.249593	-0.925355	0.733848	0.545	Distal Intergenic	19	14491956	14519537	27582	1	976	uc002myl.3	-51689	ADGRL1
ENSG00000072110	chr14	68937720	68937945	226	*	3	0.288491	-0.340748	0.871742	0.503	Intron (uc001xkd.3/5890, intron 10 of 10)	14	69254372	69260631	6260	2	677	uc001xkh.2	322686	ACTN1
ENSG00000072163	chr2	127664650	127664859	210	*	4	0.468784	-0.354321	0.777995	0.26	Distal Intergenic	2	127805599	127839641	34043	2	274	uc010yzf.2	174782	LIMS2
ENSG00000072163	chr2	127664539	127664605	67	*	3	0.489283	-0.126875	0.782613	0.265	Distal Intergenic	2	127805599	127839641	34043	2	274	uc010yzf.2	175036	LIMS2
ENSG00000072210	chr17	19716097	19717455	1359	*	7	0.720834	-0.0201832	0.916154	0.059	Intron (uc002gwm.4/9706, intron 13 of 27)	17	19674143	19771239	97097	2	9706	uc002gwm.4	53784	ALDH3A2
ENSG00000072274	chr3	195851337	195851388	52	*	3	-0.249188	-0.807711	0.952041	0.581	Distal Intergenic	3	195869507	195887761	18255	1	401109	uc011bts.2	-18119	TFRC
ENSG00000072274	chr3	195762837	195763438	602	*	8	-0.163948	-0.913235	0.764223	0.735	Distal Intergenic	3	195776155	195808961	32807	2	7037	uc003fvz.4	45523	TFRC
ENSG00000072364	chr5	132830971	132831033	63	*	3	0.0950174	-0.901046	0.976846	0.838	Intron (uc003kyn.1/23105, intron 3 of 15)	5	132763288	132763398	111	2	100302134	uc021ydn.1	-67573	AFF4
ENSG00000072518	chr11	63985697	63985779	83	*	5	-0.159169	-0.776445	0.822746	0.746	Intron (uc001nyl.2/83706, intron 6 of 14)	11	63991271	63993341	2071	2	83707	uc010rnc.2	7562	MARK2
ENSG00000072609	chr12	132725552	132725680	129	*	4	0.332443	-0.206687	0.939832	0.44	Intron (uc009zyr.3/50614, intron 3 of 7)	12	132680917	132690573	9657	2	50614	uc001uka.3	-34979	CHFR
ENSG00000072609	chr12	132724964	132725426	463	*	3	0.242996	-0.488624	0.851045	0.553	Intron (uc009zyr.3/50614, intron 3 of 7)	12	132680917	132690573	9657	2	50614	uc001uka.3	-34391	CHFR
ENSG00000072682	chr5	132426954	132427432	479	*	3	-0.606568	-0.893932	0.470422	0.219	Exon (uc003kyj.3/3308, exon 12 of 19)	5	132387662	132440709	53048	1	3308	uc003kyj.3	39292	P4HA2
ENSG00000072682	chr5	132181144	132181184	41	*	3	-0.808399	-0.997231	-0.195233	0.053	Distal Intergenic	5	132157833	132166590	8758	2	134549	uc003kxx.3	-14554	P4HA2
ENSG00000072736	chr16	67980435	67980525	91	*	3	0.407943	-0.807919	0.929825	0.277	Exon (uc010ceu.2/6560, exon 18 of 24)	16	67979667	67981338	1672	2	6560	uc010cev.1	813	NFATC3
ENSG00000072778	chr17	7355018	7355182	165	*	3	-0.230596	-0.747094	0.655414	0.588	Intron (uc002ghb.3/1140, intron 7 of 10)	17	7349648	7359008	9361	1	1140	uc010vtz.1	5370	ACADVL
ENSG00000072778	chr17	7115943	7116070	128	*	3	0.0786786	-0.779845	0.739091	0.842	Intron (uc010cly.3/1742, intron 1 of 19)	17	7120444	7128586	8143	1	37	uc010vtp.3	-4374	ACADVL
ENSG00000072778	chr17	7021402	7021909	508	*	3	-0.112032	-0.912959	0.974271	0.789	Distal Intergenic	17	7011088	7018292	7205	2	433	uc010vtl.1	-3110	ACADVL
ENSG00000072778	chr17	7383952	7384603	652	*	6	-0.292348	-0.884746	0.719953	0.469	Promoter (<=1kb)	17	7384721	7386383	1663	1	643664	uc010cmj.1	-118	ACADVL
ENSG00000072786	chr5	172107712	172108048	337	*	5	0.0793883	-0.736063	0.609836	0.858	Intron (uc003mbt.3/54492, intron 2 of 4)	5	172068276	172118533	50258	1	54492	uc021yht.1	39436	STK10
ENSG00000072803	chr5	172107712	172108048	337	*	5	-0.454501	-0.974335	0.670688	0.21	Intron (uc003mbt.3/54492, intron 2 of 4)	5	172068276	172118533	50258	1	54492	uc021yht.1	39436	FBXW11
ENSG00000072803	chr5	171667779	171668093	315	*	5	0.372606	-0.906183	0.91198	0.289	Intron (uc003mbp.1/92181, intron 1 of 2)	5	171636650	171710795	74146	2	92181	uc003mbp.1	42702	FBXW11
ENSG00000072818	chr17	7558598	7558711	114	*	3	-0.255643	-0.927799	0.801169	0.481	Intron (uc002gif.1/482, intron 5 of 6)	17	7554254	7561089	6836	1	482	uc002gif.1	4344	ACAP1
ENSG00000072818	chr17	7549609	7550060	452	*	3	-0.0980533	-0.749743	0.73356	0.785	Distal Intergenic	17	7554254	7561089	6836	1	482	uc002gif.1	-4194	ACAP1
ENSG00000072818	chr17	7115943	7116070	128	*	3	-0.189088	-0.872763	0.478995	0.593	Intron (uc010cly.3/1742, intron 1 of 19)	17	7120444	7128586	8143	1	37	uc010vtp.3	-4374	ACAP1
ENSG00000072818	chr17	7383952	7384603	652	*	6	-0.10977	-0.686939	0.80306	0.753	Promoter (<=1kb)	17	7384721	7386383	1663	1	643664	uc010cmj.1	-118	ACAP1
ENSG00000072818	chr17	7355018	7355182	165	*	3	-0.0359405	-0.652786	0.804611	0.906	Intron (uc002ghb.3/1140, intron 7 of 10)	17	7349648	7359008	9361	1	1140	uc010vtz.1	5370	ACAP1
ENSG00000072952	chr11	10456017	10456300	284	*	4	-0.238827	-0.74311	0.483254	0.553	Distal Intergenic	11	10471868	10529126	57259	1	272	uc010rbz.1	-15568	IRAG1
ENSG00000072952	chr11	10604463	10604688	226	*	3	-0.0164536	-0.755977	0.562226	0.974	Intron (uc001miu.4/100129827, intron 1 of 2)	11	10579413	10590365	10953	2	10894	uc010rca.1	-14098	IRAG1
ENSG00000072958	chr19	16067281	16067289	9	*	3	-0.741583	-0.918319	0.207944	0.046	Distal Intergenic	19	16059818	16060768	951	1	126541	uc010xov.2	7463	AP1M1
ENSG00000073008	chr19	44757244	44757747	504	*	5	-0.313009	-0.880314	0.541395	0.414	Intron (uc002oyx.1/9310, intron 3 of 4)	19	44764033	44779470	15438	1	353355	uc002oyy.2	-6286	PVR
ENSG00000073050	chr19	43828075	43828159	85	*	3	-0.25586	-0.792364	0.554493	0.559	Distal Intergenic	19	43853208	43853700	493	1	23574	uc010xwn.1	-25049	XRCC1
ENSG00000073050	chr19	43465722	43465896	175	*	3	0.0525465	-0.867134	0.889761	0.905	Intron (uc010xwk.2/5675, intron 1 of 3)	19	43428284	43441330	13047	2	5676	uc031rlb.1	-24392	XRCC1
ENSG00000073050	chr19	43535323	43535603	281	*	3	-0.437825	-0.74403	0.405653	0.283	Intron (uc010xwk.2/5675, intron 1 of 3)	19	43511809	43530631	18823	2	5680	uc002ovp.1	-4692	XRCC1
ENSG00000073060	chr12	124549257	124549885	629	*	4	0.574346	-0.24316	0.909222	0.228	Intron (uc021rfy.1/100533183, intron 2 of 4)	12	124457762	124499986	42225	1	144348	uc001ugb.3	91495	SCARB1
ENSG00000073060	chr12	124617800	124618069	270	*	3	-0.504811	-0.858681	0.383533	0.318	Intron (uc021rfy.1/100533183, intron 2 of 4)	12	124773710	124800570	26861	1	144347	uc001ugd.2	-155641	SCARB1
ENSG00000073146	chr22	50190549	50190795	247	*	5	-0.57873	-0.78181	0.272348	0.082	Intron (uc011arf.2/23774, intron 7 of 13)	22	50171538	50173958	2421	2	90834	uc011ari.1	-16591	MOV10L1
ENSG00000073146	chr22	50262017	50262049	33	*	3	0.104308	-0.973007	0.791678	0.781	Intron (uc003bix.2/9889, intron 1 of 1)	22	50247497	50283726	36230	1	9889	uc003bix.2	14520	MOV10L1
ENSG00000073146	chr22	50308462	50308940	479	*	4	0.15708	-0.483421	0.796521	0.641	Intron (uc003biy.3/79087, intron 1 of 9)	22	50296854	50312106	15253	2	79087	uc003biy.3	3166	MOV10L1
ENSG00000073146	chr22	50301414	50301869	456	*	3	-0.177865	-0.770721	0.765053	0.614	Exon (uc003biy.3/79087, exon 7 of 10)	22	50296854	50312106	15253	2	79087	uc003biy.3	10237	MOV10L1
ENSG00000073150	chr22	50308462	50308940	479	*	4	0.494477	-0.122923	0.929914	0.26	Intron (uc003biy.3/79087, intron 1 of 9)	22	50296854	50312106	15253	2	79087	uc003biy.3	3166	PANX2
ENSG00000073150	chr22	50262017	50262049	33	*	3	0.608789	-0.857025	0.986154	0.118	Intron (uc003bix.2/9889, intron 1 of 1)	22	50247497	50283726	36230	1	9889	uc003bix.2	14520	PANX2
ENSG00000073150	chr22	50190549	50190795	247	*	5	-0.621354	-0.935936	-0.0325491	0.118	Intron (uc011arf.2/23774, intron 7 of 13)	22	50171538	50173958	2421	2	90834	uc011ari.1	-16591	PANX2
ENSG00000073150	chr22	50301414	50301869	456	*	3	0.231129	-0.802767	0.913282	0.599	Exon (uc003biy.3/79087, exon 7 of 10)	22	50296854	50312106	15253	2	79087	uc003biy.3	10237	PANX2
ENSG00000073169	chr22	50308462	50308940	479	*	4	-0.16729	-0.936652	0.829635	0.721	Intron (uc003biy.3/79087, intron 1 of 9)	22	50296854	50312106	15253	2	79087	uc003biy.3	3166	SELENOO
ENSG00000073169	chr22	50301414	50301869	456	*	3	-0.272806	-0.873779	0.586354	0.51	Exon (uc003biy.3/79087, exon 7 of 10)	22	50296854	50312106	15253	2	79087	uc003biy.3	10237	SELENOO
ENSG00000073169	chr22	50262017	50262049	33	*	3	-0.351081	-0.927485	0.600106	0.406	Intron (uc003bix.2/9889, intron 1 of 1)	22	50247497	50283726	36230	1	9889	uc003bix.2	14520	SELENOO
ENSG00000073169	chr22	50190549	50190795	247	*	5	0.588092	-0.650232	0.936721	0.126	Intron (uc011arf.2/23774, intron 7 of 13)	22	50171538	50173958	2421	2	90834	uc011ari.1	-16591	SELENOO
ENSG00000073578	chr5	323205	323792	588	*	3	-0.0624405	-0.924487	0.725507	0.909	Intron (uc003jav.3/57491, intron 1 of 11)	5	322702	438405	115704	1	57491	uc010isz.3	503	SDHA
ENSG00000073578	chr5	447631	447765	135	*	3	0.347771	-0.731809	0.767858	0.477	Exon (uc003jba.3/11336, exon 3 of 13)	5	443334	467409	24076	1	11336	uc003jba.3	4297	SDHA
ENSG00000073605	chr17	39664108	39664262	155	*	3	-0.828808	-0.953165	-0.237782	0.013	Distal Intergenic	17	39658477	39661865	3389	2	3860	uc010cxo.3	-2243	GSDMB
ENSG00000073605	chr17	39716553	39717445	893	*	3	-0.548632	-0.840409	0.552719	0.206	Intron (uc010wfs.2/3728, intron 4 of 8)	17	39705858	39710747	4890	2	147093	uc021txl.1	-5806	GSDMB
ENSG00000073605	chr17	40093013	40093339	327	*	5	-0.677467	-0.932566	-0.0875194	0.079	Exon (uc021txp.1/83538, exon 5 of 6)	17	40086888	40117668	30781	1	83538	uc002hyj.4	6125	GSDMB
ENSG00000073614	chr12	571154	571323	170	*	3	0.138761	-0.760437	0.709241	0.714	Intron (uc001qii.1/283358, intron 1 of 19)	12	569543	671058	101516	1	283358	uc001qii.1	1611	KDM5A
ENSG00000073614	chr12	561354	561546	193	*	3	-0.373351	-0.825703	0.487276	0.305	Distal Intergenic	12	569543	671058	101516	1	283358	uc001qii.1	-7997	KDM5A
ENSG00000073670	chr17	44916892	44916901	10	*	3	0.52401	-0.49598	0.854562	0.245	Distal Intergenic	17	44928968	44954437	25470	1	7484	uc002ikw.1	-12067	ADAM11
ENSG00000073670	chr17	44779405	44779405	1	*	3	-0.419292	-0.845223	0.347125	0.355	Intron (uc002iku.3/4905, intron 12 of 20)	17	44701402	44834828	133427	1	4905	uc010wkg.2	78003	ADAM11
ENSG00000073712	chr14	52789882	52790196	315	*	3	-0.257886	-0.822723	0.766965	0.509	Intron (uc001wzr.3/5732, intron 1 of 1)	14	52781016	52795322	14307	1	5732	uc001wzr.3	8866	FERMT2
ENSG00000073792	chr3	185822482	185822619	138	*	3	-0.231014	-0.912153	0.756101	0.575	Intron (uc003fpy.3/2119, intron 5 of 12)	3	185764106	185826362	62257	2	2119	uc003fpy.3	3743	IGF2BP2
ENSG00000073792	chr3	185717684	185718009	326	*	3	0.157035	-0.752934	0.829148	0.702	Distal Intergenic	3	185677758	185698665	20908	1	344887	uc010hyo.2	39926	IGF2BP2
ENSG00000073803	chr3	185717684	185718009	326	*	3	0.0295842	-0.959996	0.897457	0.942	Distal Intergenic	3	185677758	185698665	20908	1	344887	uc010hyo.2	39926	MAP3K13
ENSG00000073849	chr3	186746298	186746364	67	*	3	0.255768	-0.70063	0.917342	0.516	Intron (uc003frb.3/6480, intron 2 of 7)	3	186739665	186796341	56677	1	6480	uc003frd.3	6633	ST6GAL1
ENSG00000073921	chr11	85854132	85854516	385	*	3	-0.463972	-0.920614	0.69926	0.22	Distal Intergenic	11	85668214	85780923	112710	2	8301	uc010rtl.2	-73209	PICALM
ENSG00000073921	chr11	86193602	86193615	14	*	3	0.38266	-0.501901	0.94522	0.318	Intron (uc001pbz.3/10873, intron 6 of 13)	11	86106217	86134151	27935	1	60494	uc010rtq.2	87385	PICALM
ENSG00000074047	chr2	120614266	120614525	260	*	4	0.424253	-0.389618	0.794894	0.255	Intron (uc002tmf.2/5775, intron 2 of 26)	2	120639673	120742474	102802	1	5775	uc010flj.2	-25148	GLI2
ENSG00000074047	chr2	120766033	120766106	74	*	3	-0.0262394	-0.651781	0.537334	0.944	Distal Intergenic	2	120770604	120864492	93889	1	57669	uc010flk.3	-4498	GLI2
ENSG00000074047	chr2	120912706	120913058	353	*	3	-0.526771	-0.819711	0.264346	0.136	Intron (uc002tmg.3/57669, intron 20 of 24)	2	120975047	120980984	5938	2	79134	uc002tmj.2	67926	GLI2
ENSG00000074047	chr2	120710505	120710655	151	*	4	0.231242	-0.422623	0.728764	0.536	Intron (uc002tmf.2/5775, intron 19 of 26)	2	120687352	120742474	55123	1	5775	uc010yyr.2	23153	GLI2
ENSG00000074071	chr16	1989104	1989611	508	*	4	0.0770261	-0.80249	0.738308	0.867	3' UTR	16	1988234	1993294	5061	2	51734	uc021tam.1	3683	MRPS34
ENSG00000074071	chr16	1997549	1997870	322	*	3	-0.00452935	-0.823382	0.909394	0.991	Intron (uc021tak.1/uc021tak.1, intron 1 of 1)	16	1988234	1993294	5061	2	51734	uc021tam.1	-4255	MRPS34
ENSG00000074181	chr19	15049368	15049474	107	*	3	0.611082	0.14465	0.814731	0.178	Distal Intergenic	19	15052301	15053260	960	1	26658	uc010xoc.2	-2827	NOTCH3
ENSG00000074211	chr4	6730661	6730737	77	*	3	-0.289272	-0.7272	0.710911	0.484	Distal Intergenic	4	6717842	6719387	1546	1	55330	uc003gjp.1	12819	PPP2R2C
ENSG00000074219	chr19	49433623	49433919	297	*	3	0.651388	-0.294333	0.919904	0.089	Distal Intergenic	19	49436939	49448226	11288	1	27294	uc002ple.1	-3020	TEAD2
ENSG00000074219	chr19	49388013	49388346	334	*	3	0.458533	-0.19607	0.840946	0.308	Intron (uc002pkz.2/7288, intron 9 of 12)	19	49375649	49379319	3671	1	23645	uc002pky.4	12364	TEAD2
ENSG00000074219	chr19	49432636	49433017	382	*	3	0.64261	-0.181224	0.915042	0.098	Distal Intergenic	19	49436939	49448226	11288	1	27294	uc002ple.1	-3922	TEAD2
ENSG00000074219	chr19	49489751	49489900	150	*	3	0.609436	0.0121442	0.846022	0.124	Intron (uc002plp.3/2997, intron 3 of 15)	19	49471382	49496610	25229	2	2997	uc002plp.3	6710	TEAD2
ENSG00000074266	chr11	86193602	86193615	14	*	3	0.170454	-0.741301	0.964139	0.722	Intron (uc001pbz.3/10873, intron 6 of 13)	11	86106217	86134151	27935	1	60494	uc010rtq.2	87385	EED
ENSG00000074317	chr5	176416922	176417367	446	*	4	-0.138597	-0.747739	0.511076	0.705	Intron (uc021yil.1/51720, intron 1 of 14)	5	176332006	176433443	101438	2	51720	uc021yil.1	16076	SNCB
ENSG00000074317	chr5	176739549	176739979	431	*	4	0.464399	-0.39184	0.783813	0.143	Promoter (<=1kb)	5	176734206	176739292	5087	2	83463	uc003mgb.2	-257	SNCB
ENSG00000074319	chr11	18455752	18456133	382	*	4	0.270846	-0.572677	0.938514	0.601	Intron (uc001mom.4/3948, intron 4 of 7)	11	18477374	18501147	23774	1	160287	uc001mop.1	-21241	TSG101
ENSG00000074356	chr17	3557846	3558186	341	*	5	-0.154521	-0.762062	0.898265	0.712	Intron (uc002fwa.3/1497, intron 5 of 12)	17	3566187	3571973	5787	2	30851	uc002fwc.3	13787	NCBP3
ENSG00000074356	chr17	3891279	3891534	256	*	3	-0.273994	-0.809808	0.626569	0.506	Distal Intergenic	17	3827163	3867758	40596	2	489	uc002fxd.2	-23521	NCBP3
ENSG00000074370	chr17	3891279	3891534	256	*	3	0.127455	-0.692528	0.597019	0.69	Distal Intergenic	17	3827163	3867758	40596	2	489	uc002fxd.2	-23521	ATP2A3
ENSG00000074582	chr2	218880225	218880298	74	*	3	0.775057	-0.846351	0.986559	0.036	Distal Intergenic	2	218712233	218867718	155486	2	7145	uc010fvk.1	-12507	BCS1L
ENSG00000074582	chr2	218831749	218831844	96	*	4	-0.409758	-0.988811	0.853876	0.311	Intron (uc010fvk.1/7145, intron 3 of 18)	2	218762521	218843542	81022	2	7145	uc002vgv.1	11698	BCS1L
ENSG00000074603	chr15	65529975	65530018	44	*	3	0.207813	-0.667278	0.810491	0.615	Distal Intergenic	15	65488337	65503840	15504	2	8483	uc002aon.2	-26135	DPP8
ENSG00000074621	chr15	65529975	65530018	44	*	3	-0.0270264	-0.879876	0.862981	0.945	Distal Intergenic	15	65488337	65503840	15504	2	8483	uc002aon.2	-26135	SLC24A1
ENSG00000074657	chr18	58862523	58862634	112	*	6	0.174163	-0.765448	0.94527	0.697	Distal Intergenic	18	59000988	59222365	221378	1	28316	uc002lif.2	-138354	ZNF532
ENSG00000074660	chr17	1492077	1492570	494	*	3	-0.557864	-0.971353	0.417901	0.13	Intron (uc002fsu.3/124935, intron 9 of 14)	17	1494563	1508211	13649	2	124935	uc010vqo.1	15641	SCARF1
ENSG00000074660	chr17	1730157	1730724	568	*	4	0.046461	-0.864173	0.75001	0.918	Intron (uc002ftm.4/114826, intron 2 of 10)	17	1682829	1733175	50347	2	114826	uc002ftm.4	2451	SCARF1
ENSG00000074660	chr17	1650208	1650297	90	*	3	0.123803	-0.711876	0.689728	0.77	Intron (uc002ftk.1/5345, intron 5 of 9)	17	1646320	1658559	12240	1	5345	uc021tnm.1	3888	SCARF1
ENSG00000074695	chr18	59267602	59267967	366	*	3	-0.594008	-0.943505	0.375768	0.186	Distal Intergenic	18	59157635	59222365	64731	1	28316	uc010dps.1	109967	LMAN1
ENSG00000074696	chr15	65529975	65530018	44	*	3	0.133773	-0.518659	0.73417	0.749	Distal Intergenic	15	65488337	65503840	15504	2	8483	uc002aon.2	-26135	HACD3
ENSG00000074755	chr17	3891279	3891534	256	*	3	0.463134	-0.730598	0.953889	0.278	Distal Intergenic	17	3827163	3867758	40596	2	489	uc002fxd.2	-23521	ZZEF1
ENSG00000074800	chr1	8712653	8712925	273	*	3	-0.309711	-0.943098	0.838061	0.484	Intron (uc001ape.3/473, intron 3 of 23)	1	8525030	8813897	288868	2	473	uc001aph.1	100972	ENO1
ENSG00000074800	chr1	9069587	9069883	297	*	3	-0.202939	-0.947099	0.728585	0.654	Intron (uc009vmo.1/155184, intron 9 of 11)	1	9063359	9086404	23046	2	155184	uc009vmo.1	16521	ENO1
ENSG00000074842	chr19	4455918	4456137	220	*	4	0.094343	-0.818149	0.935083	0.85	Promoter (<=1kb)	19	4445003	4455295	10293	2	80700	uc002mam.2	-623	MYDGF
ENSG00000074842	chr19	4677218	4677590	373	*	3	-0.486579	-0.920886	0.540709	0.308	Promoter (1-2kb)	19	4679294	4685960	6667	1	100131094	uc021ung.1	-1704	MYDGF
ENSG00000074842	chr19	4671090	4671748	659	*	3	-0.423299	-0.980535	0.756558	0.388	Promoter (<=1kb)	19	4657557	4670415	12859	2	56005	uc002may.3	-675	MYDGF
ENSG00000074855	chr19	17079449	17079587	139	*	3	-0.0685601	-0.879096	0.628847	0.822	Intron (uc002nfb.3/27151, intron 18 of 41)	19	17003762	17137625	133864	2	27151	uc002nfb.3	58038	ANO8
ENSG00000074855	chr19	17468530	17468750	221	*	3	-0.0163336	-0.695873	0.91348	0.951	Intron (uc002ngk.1/83483, intron 5 of 5)	19	17462264	17488137	25874	2	83483	uc002ngk.1	19387	ANO8
ENSG00000074964	chr1	17618004	17618165	162	*	4	0.0067186	-0.617576	0.948595	0.988	Distal Intergenic	1	17634690	17674911	40222	1	23569	uc009vpc.2	-16525	ARHGEF10L
ENSG00000074964	chr1	17423702	17424270	569	*	3	0.488093	-0.784254	0.971484	0.251	Intron (uc001baf.3/11240, intron 3 of 15)	1	17393256	17445948	52693	2	11240	uc001baf.3	21678	ARHGEF10L
ENSG00000074966	chr4	48094077	48094198	122	*	3	0.110884	-0.684434	0.833942	0.731	Intron (uc003gxx.4/7294, intron 8 of 14)	4	48068410	48082194	13785	2	7294	uc011bzj.2	-11883	TXK
ENSG00000074966	chr4	47838282	47838716	435	*	5	0.0682086	-0.770623	0.98444	0.865	Intron (uc003gxm.3/10699, intron 1 of 21)	4	47596018	47840059	244042	2	10699	uc003gxm.3	1343	TXK
ENSG00000075073	chr10	69327878	69328223	346	*	3	-0.218806	-0.847384	0.501015	0.573	Intron (uc009xpn.1/29119, intron 3 of 17)	10	67679725	69425416	1745692	2	29119	uc009xpn.1	97193	TACR2
ENSG00000075089	chr12	100198118	100198118	1	*	3	-0.0969359	-0.974591	0.944967	0.845	Intron (uc001tge.2/56899, intron 4 of 25)	12	100041528	100043892	2365	1	196472	uc001tgn.3	156590	ACTR6
ENSG00000075151	chr1	21260338	21260681	344	*	3	-0.754688	-0.984508	0.881637	0.038	Intron (uc010odi.2/8672, intron 3 of 25)	1	21132785	21299592	166808	2	8672	uc010odi.2	38911	EIF4G3
ENSG00000075218	chr22	46086140	46086361	222	*	3	-0.18281	-0.797502	0.848404	0.631	Intron (uc003bgm.2/25814, intron 2 of 11)	22	46067917	46241187	173271	1	25814	uc003bgn.2	18223	GTSE1
ENSG00000075234	chr22	46086140	46086361	222	*	3	-0.259892	-0.983082	0.950896	0.543	Intron (uc003bgm.2/25814, intron 2 of 11)	22	46067917	46241187	173271	1	25814	uc003bgn.2	18223	TTC38
ENSG00000075240	chr22	46674514	46674595	82	*	3	-0.319025	-0.860568	0.94132	0.398	Exon (uc003bhi.3/55020, exon 6 of 14)	22	46663861	46689905	26045	1	55020	uc011aqx.2	10653	GRAMD4
ENSG00000075275	chr22	46674514	46674595	82	*	3	-0.477027	-0.985265	0.472931	0.194	Exon (uc003bhi.3/55020, exon 6 of 14)	22	46663861	46689905	26045	1	55020	uc011aqx.2	10653	CELSR1
ENSG00000075340	chr2	70907564	70907806	243	*	3	0.555522	-0.586798	0.923	0.111	Intron (uc010fds.2/119, intron 10 of 20)	2	70900460	70940316	39857	2	119	uc010fdt.2	32510	ADD2
ENSG00000075413	chr14	103137927	103138363	437	*	3	-0.946554	-0.981892	-0.784034	0.003	Intron (uc001ymb.4/23186, intron 2 of 11)	14	103058996	103196913	137918	1	23186	uc001ymb.4	78931	MARK3
ENSG00000075413	chr14	103712206	103712333	128	*	3	-0.0160234	-0.841476	0.799923	0.978	Distal Intergenic	14	103653558	103655365	1808	2	100131366	uc001ymn.3	-56841	MARK3
ENSG00000075413	chr14	103519890	103519995	106	*	3	-0.649401	-0.910963	-0.167316	0.181	Intron (uc001ymi.1/9578, intron 1 of 36)	14	103398716	103523742	125027	2	9578	uc001ymi.1	3747	MARK3
ENSG00000075420	chr3	172523218	172523426	209	*	3	0.443366	-0.770859	0.953234	0.24	Intron (uc003fih.3/1894, intron 20 of 24)	3	172520651	172539264	18614	1	1894	uc003fim.2	2567	FNDC3B
ENSG00000075420	chr3	172596291	172596457	167	*	3	0.217741	-0.798588	0.955102	0.573	Distal Intergenic	3	172520651	172539264	18614	1	1894	uc003fim.2	75640	FNDC3B
ENSG00000075420	chr3	172107221	172107740	520	*	3	-0.477579	-0.758789	0.627785	0.21	Intron (uc003fhy.3/64778, intron 25 of 25)	3	172161081	172166246	5166	2	2693	uc003fib.2	58506	FNDC3B
ENSG00000075420	chr3	172594733	172594809	77	*	3	0.204286	-0.850988	0.985963	0.594	Distal Intergenic	3	172520651	172539264	18614	1	1894	uc003fim.2	74082	FNDC3B
ENSG00000075420	chr3	172246525	172247006	482	*	3	-0.0219521	-0.89235	0.90252	0.968	Distal Intergenic	3	172235145	172241297	6153	2	8743	uc010hwu.2	-5228	FNDC3B
ENSG00000075618	chr7	5495671	5495951	281	*	3	0.206804	-0.925544	0.846838	0.647	Distal Intergenic	7	5429103	5465045	35943	2	84629	uc003sok.1	-30626	FSCN1
ENSG00000075624	chr7	5495671	5495951	281	*	3	0.386278	-0.700476	0.74088	0.361	Distal Intergenic	7	5429103	5465045	35943	2	84629	uc003sok.1	-30626	ACTB
ENSG00000075643	chr18	36153239	36153905	667	*	3	-0.0393233	-0.873224	0.61207	0.921	Distal Intergenic	18	36786888	36920602	133715	2	647946	uc002lak.1	766697	MOCOS
ENSG00000075702	chr19	36113686	36113862	177	*	4	0.418089	-0.610042	0.86817	0.295	Exon (uc002oam.1/23354, exon 19 of 19)	19	36119980	36122814	2835	1	79171	uc010xsx.2	-6118	WDR62
ENSG00000075785	chr3	128493430	128493801	372	*	4	-0.103519	-0.867904	0.682578	0.774	Intron (uc003eks.1/7879, intron 1 of 5)	3	128444979	128533641	88663	1	7879	uc010hsv.1	48451	RAB7A
ENSG00000075785	chr3	128483193	128483888	696	*	4	0.210674	-0.374203	0.980733	0.541	Intron (uc003eks.1/7879, intron 1 of 5)	3	128444979	128533641	88663	1	7879	uc010hsv.1	38214	RAB7A
ENSG00000075785	chr3	128507228	128507722	495	*	3	-0.229184	-0.895143	0.626174	0.529	Intron (uc003eks.1/7879, intron 1 of 5)	3	128444979	128533641	88663	1	7879	uc010hsv.1	62249	RAB7A
ENSG00000075785	chr3	128491157	128493353	2197	*	12	-0.0904926	-0.827226	0.821452	0.806	Intron (uc003eks.1/7879, intron 1 of 5)	3	128444979	128533641	88663	1	7879	uc010hsv.1	46178	RAB7A
ENSG00000075826	chr10	100621536	100622124	589	*	3	-0.339255	-0.778353	0.554309	0.369	Intron (uc001kpn.2/60495, intron 3 of 11)	10	100216834	100995632	778799	2	60495	uc001kpn.2	373508	SEC31B
ENSG00000075856	chr12	108768669	108768972	304	*	4	-0.297394	-0.810914	0.455633	0.435	Distal Intergenic	12	108681821	108733094	51274	2	1240	uc009zuv.3	-35575	SART3
ENSG00000075856	chr12	108700884	108701509	626	*	4	0.0202897	-0.727014	0.634871	0.958	Intron (uc009zuw.3/1240, intron 1 of 2)	12	108681821	108714439	32619	2	1240	uc009zuw.3	12930	SART3
ENSG00000075914	chr3	45029627	45030076	450	*	3	0.262272	-0.829061	0.930421	0.502	Intron (uc003coh.1/23016, intron 1 of 8)	3	45017741	45054158	36418	1	23016	uc010his.1	11886	EXOSC7
ENSG00000075914	chr3	45167695	45167760	66	*	4	0.540811	-0.352226	0.943435	0.146	Intron (uc003com.3/64866, intron 1 of 8)	3	45123769	45187914	64146	2	64866	uc003com.3	20154	EXOSC7
ENSG00000075975	chr3	12555737	12556221	485	*	3	-0.515926	-0.968818	0.728066	0.343	Intron (uc003bwz.3/80746, intron 7 of 12)	3	12526010	12581122	55113	1	80746	uc011aur.1	29727	MKRN2
ENSG00000076043	chr11	114297952	114298042	91	*	3	-0.429061	-0.863055	0.385355	0.274	Distal Intergenic	11	114310108	114321000	10893	1	25996	uc001poy.3	-12066	REXO2
ENSG00000076053	chr11	114297952	114298042	91	*	3	-0.0517975	-0.90225	0.861325	0.913	Distal Intergenic	11	114310108	114321000	10893	1	25996	uc001poy.3	-12066	RBM7
ENSG00000076067	chr12	56520369	56520982	614	*	3	0.183208	-0.588212	0.731147	0.7	Promoter (1-2kb)	12	56521986	56538460	16475	1	23344	uc001sjq.3	-1004	RBMS2
ENSG00000076108	chr12	56520369	56520982	614	*	3	0.563569	-0.796357	0.915134	0.141	Promoter (1-2kb)	12	56521986	56538460	16475	1	23344	uc001sjq.3	-1004	BAZ2A
ENSG00000076248	chr12	109102250	109102773	524	*	3	-0.26506	-0.987533	0.849972	0.445	Intron (uc031qjk.1/23603, intron 1 of 10)	12	109038885	109096774	57890	2	23603	uc009zva.4	-5476	UNG
ENSG00000076258	chr1	171257086	171257215	130	*	4	0.853556	-0.728189	0.995086	0.025	Distal Intergenic	1	171283486	171311223	27738	1	2329	uc001gho.3	-26271	FMO4
ENSG00000076351	chr17	28384098	28384784	687	*	5	0.00313068	-0.586921	0.682899	0.989	Exon (uc010wbj.2/374786, exon 13 of 15)	17	28443825	28513493	69669	1	84081	uc002heu.4	-59041	SLC46A1
ENSG00000076356	chr1	207958659	207959442	784	*	5	0.37923	-0.537498	0.830155	0.442	Exon (uc001hgc.3/4179, exon 12 of 14)	1	207975197	207975868	672	2	407026	uc021pik.2	16426	PLXNA2
ENSG00000076356	chr1	207911698	207912544	847	*	3	0.502475	-0.421842	0.931848	0.27	Distal Intergenic	1	207925383	207968861	43479	1	4179	uc001hgc.3	-12839	PLXNA2
ENSG00000076382	chr17	28721690	28722119	430	*	3	0.126839	-0.864302	0.826181	0.782	Intron (uc002hfb.2/1362, intron 2 of 20)	17	28707496	28796675	89180	1	1362	uc010wbp.2	14194	SPAG5
ENSG00000076382	chr17	28384098	28384784	687	*	5	-0.408359	-0.903347	0.219737	0.298	Exon (uc010wbj.2/374786, exon 13 of 15)	17	28443825	28513493	69669	1	84081	uc002heu.4	-59041	SPAG5
ENSG00000076555	chr12	109102250	109102773	524	*	3	0.15644	-0.702851	0.798265	0.703	Intron (uc031qjk.1/23603, intron 1 of 10)	12	109038885	109096774	57890	2	23603	uc009zva.4	-5476	ACACB
ENSG00000076604	chr17	28721690	28722119	430	*	3	0.39047	-0.440372	0.758998	0.412	Intron (uc002hfb.2/1362, intron 2 of 20)	17	28707496	28796675	89180	1	1362	uc010wbp.2	14194	TRAF4
ENSG00000076662	chr19	10286861	10286936	76	*	3	-0.178889	-0.92856	0.520563	0.715	Intron (uc002mng.3/1786, intron 5 of 39)	19	10287968	10291205	3238	2	1786	uc010dxb.1	4269	ICAM3
ENSG00000076662	chr19	10561273	10561705	433	*	3	0.309788	-0.94779	0.858562	0.502	Promoter (1-2kb)	19	10563633	10580307	16675	1	5141	uc002mom.2	-1928	ICAM3
ENSG00000076662	chr19	10544946	10545010	65	*	3	0.140764	-0.610276	0.870822	0.779	Intron (uc021uow.1/5141, intron 3 of 16)	19	10543111	10580307	37197	1	5141	uc002mol.2	1835	ICAM3
ENSG00000076685	chr10	102853856	102854030	175	*	5	-0.697355	-0.859001	-0.11924	0.054	Intron (uc001ksv.3/100038246, intron 2 of 2)	10	102822260	102824178	1919	1	81621	uc001kst.1	31596	NT5C2
ENSG00000076685	chr10	103153683	103153969	287	*	3	-0.795727	-0.919344	-0.108354	0.026	Intron (uc001ksz.2/8945, intron 1 of 1)	10	103113790	103317078	203289	1	8945	uc001ktc.4	39893	NT5C2
ENSG00000076864	chr1	21538162	21538403	242	*	3	-0.265735	-0.655871	0.566626	0.52	Distal Intergenic	1	21132785	21503381	370597	2	8672	uc001bef.3	-34781	RAP1GAP
ENSG00000076928	chr19	41844725	41844759	35	*	3	0.0111112	-0.855669	0.91847	0.978	Intron (uc002oqh.2/7040, intron 5 of 6)	19	41856816	41889987	33172	1	641649	uc002oqi.3	-12057	ARHGEF1
ENSG00000077092	chr3	24687761	24687834	74	*	3	-0.244483	-0.678652	0.575018	0.562	Distal Intergenic	3	24562853	24562926	74	2	100616448	uc021wue.1	-124835	RARB
ENSG00000077092	chr3	25428423	25428622	200	*	6	-0.391161	-0.597498	0.872419	0.331	Intron (uc011awl.2/5915, intron 1 of 7)	3	25469754	25639422	169669	1	5915	uc003cdi.2	-41132	RARB
ENSG00000077097	chr3	25428423	25428622	200	*	6	0.380095	-0.779871	0.906431	0.369	Intron (uc011awl.2/5915, intron 1 of 7)	3	25469754	25639422	169669	1	5915	uc003cdi.2	-41132	TOP2B
ENSG00000077147	chr10	96359127	96359394	268	*	3	-0.0748093	-0.891573	0.82022	0.852	Intron (uc001kjs.3/3070, intron 21 of 21)	10	96305574	96361856	56283	1	3070	uc009xur.3	53553	TM9SF3
ENSG00000077150	chr10	102436449	102436486	38	*	3	-0.493388	-0.683643	0.319588	0.25	Distal Intergenic	10	102505468	102589698	84231	1	5076	uc001krk.4	-68982	NFKB2
ENSG00000077150	chr10	102451562	102451631	70	*	3	0.442101	-0.366422	0.801475	0.313	Distal Intergenic	10	102505468	102589698	84231	1	5076	uc001krk.4	-53837	NFKB2
ENSG00000077150	chr10	102405020	102405676	657	*	3	0.571698	0.0775064	0.804612	0.175	Distal Intergenic	10	102505468	102589698	84231	1	5076	uc001krk.4	-99792	NFKB2
ENSG00000077232	chr2	183039199	183039338	140	*	3	0.0802308	-0.621333	0.729583	0.868	Intron (uc010zfp.2/5136, intron 14 of 15)	2	183032614	183106790	74177	2	5136	uc002uou.4	67452	DNAJC10
ENSG00000077235	chr16	27268057	27268196	140	*	3	0.142189	-0.795707	0.900793	0.714	Intron (uc002doi.1/197370, intron 2 of 7)	16	27279526	27301789	22264	1	400512	uc002dok.3	-11330	GTF3C1
ENSG00000077235	chr16	27779729	27779863	135	*	3	-0.073391	-0.832177	0.917361	0.855	Intron (uc002dow.3/23247, intron 20 of 27)	16	27788187	27791692	3506	1	23247	uc010vco.2	-8324	GTF3C1
ENSG00000077238	chr16	27268057	27268196	140	*	3	0.260503	-0.766846	0.922496	0.487	Intron (uc002doi.1/197370, intron 2 of 7)	16	27279526	27301789	22264	1	400512	uc002dok.3	-11330	IL4R
ENSG00000077238	chr16	27066732	27067196	465	*	3	-0.33719	-0.890867	0.507334	0.368	Distal Intergenic	16	27078219	27080487	2269	1	162083	uc010vcm.2	-11023	IL4R
ENSG00000077312	chr19	40804612	40805177	566	*	3	0.341521	-0.905632	0.936017	0.417	Distal Intergenic	19	40740405	40791302	50898	2	208	uc010egu.2	-13310	SNRPA
ENSG00000077312	chr19	40802689	40802849	161	*	3	-0.196513	-0.966889	0.975721	0.652	Distal Intergenic	19	40740405	40791302	50898	2	208	uc010egu.2	-11387	SNRPA
ENSG00000077454	chr7	100605259	100605727	469	*	3	-0.486101	-0.920436	0.409049	0.345	Intron (uc003uxk.1/uc003uxk.1, intron 2 of 4)	7	100612904	100662230	49327	1	10071	uc003uxo.3	-7177	LRCH4
ENSG00000077454	chr7	100641127	100641565	439	*	4	0.671198	-0.612667	0.956477	0.135	Exon (uc003uxo.3/10071, exon 2 of 12)	7	100663364	100702140	38777	1	140453	uc003uxp.1	-21799	LRCH4
ENSG00000077549	chr1	19446120	19446336	217	*	3	0.0620193	-0.439504	0.677912	0.897	Promoter (1-2kb)	1	19438134	19444474	6341	2	23352	uc001bbj.1	-1646	CAPZB
ENSG00000077684	chr4	128601415	128601738	324	*	4	0.258765	-0.776829	0.857083	0.477	Intron (uc003ifk.2/27152, intron 6 of 15)	4	128554087	128637934	83848	1	27152	uc011cgq.2	47328	JADE1
ENSG00000077782	chr8	38400607	38400940	334	*	4	0.391491	-0.581186	0.835199	0.25	Distal Intergenic	8	38368352	38386180	17829	2	389649	uc003xlx.1	-14427	FGFR1
ENSG00000077942	chr22	45517102	45517383	282	*	3	-0.0620269	-0.715029	0.758248	0.892	Distal Intergenic	22	45529639	45548465	18827	2	100506714	uc003bfp.2	31082	FBLN1
ENSG00000077942	chr22	45844187	45844187	1	*	3	0.107804	-0.77618	0.894882	0.794	Distal Intergenic	22	45809572	45828302	18731	1	26150	uc011aqs.3	34615	FBLN1
ENSG00000078043	chr18	47035347	47035648	302	*	3	0.70479	-0.68822	0.990546	0.056	Distal Intergenic	18	47014851	47018935	4085	2	6139	uc021ujz.1	-16412	PIAS2
ENSG00000078043	chr18	46946373	46946467	95	*	3	0.088859	-0.635815	0.736269	0.834	Intron (uc002ldi.1/54808, intron 2 of 16)	18	46570172	46987079	416908	2	54808	uc002ldi.1	40612	PIAS2
ENSG00000078043	chr18	46657056	46657188	133	*	3	0.319445	-0.641768	0.851545	0.44	Intron (uc002ldi.1/54808, intron 14 of 16)	18	46576057	46576138	82	2	100616420	uc021ujs.1	-80918	PIAS2
ENSG00000078070	chr3	183265130	183265598	469	*	4	-0.746838	-0.979511	0.0262465	0.039	Intron (uc003flr.3/89857, intron 1 of 6)	3	183205319	183273499	68181	2	89857	uc003flr.3	7901	MCCC1
ENSG00000078114	chr10	21508201	21508262	62	*	3	-0.223704	-0.814981	0.645012	0.574	Distal Intergenic	10	21463231	21463852	622	1	100128511	uc031ptl.1	44970	NEBL
ENSG00000078246	chr12	2691016	2691992	977	*	10	-0.382412	-0.945477	0.183956	0.355	Exon (uc001qjz.2/775, exon 15 of 47)	12	2750633	2807115	56483	1	775	uc010sea.1	-58641	TULP3
ENSG00000078269	chr6	157954369	157954426	58	*	3	-0.806134	-0.985648	0.289872	0.027	Intron (uc003qqs.3/79683, intron 1 of 8)	6	157950164	157950232	69	1	100500899	uc021zhk.1	4205	SYNJ2
ENSG00000078295	chr5	7827373	7827851	479	*	4	-0.0504483	-0.667295	0.627121	0.896	3' UTR	5	7830491	7851603	21113	2	134121	uc003jea.5	23752	ADCY2
ENSG00000078399	chr7	27205469	27206128	660	*	4	-0.625935	-0.970425	0.0520407	0.16	Promoter (<=1kb)	7	27202057	27205149	3093	2	3205	uc003syt.3	-320	HOXA9
ENSG00000078399	chr7	27192928	27193218	291	*	3	-0.631064	-0.930925	0.32532	0.173	3' UTR	7	27193338	27196296	2959	2	3204	uc003sys.3	3078	HOXA9
ENSG00000078399	chr7	27187918	27188493	576	*	3	-0.474725	-0.967943	0.336275	0.383	Promoter (<=1kb)	7	27185202	27187393	2192	2	3203	uc003syo.2	-525	HOXA9
ENSG00000078399	chr7	27103427	27104098	672	*	8	-0.914201	-0.992139	0.317691	0.003	Distal Intergenic	7	27132614	27135625	3012	2	3198	uc003syd.3	31527	HOXA9
ENSG00000078399	chr7	27241846	27241950	105	*	3	-0.533339	-0.892902	0.300435	0.318	Exon (uc022aau.1/100316868, exon 3 of 4)	7	27240040	27246130	6091	1	100316868	uc022aau.1	1806	HOXA9
ENSG00000078399	chr7	27240966	27241305	340	*	3	-0.766532	-0.92985	-0.233379	0.052	Exon (uc022aau.1/100316868, exon 2 of 4)	7	27240040	27246130	6091	1	100316868	uc022aau.1	926	HOXA9
ENSG00000078399	chr7	27102928	27103180	253	*	5	-0.752392	-0.95688	0.51348	0.057	Distal Intergenic	7	27132614	27135625	3012	2	3198	uc003syd.3	32445	HOXA9
ENSG00000078399	chr7	27225540	27225903	364	*	3	-0.731578	-0.907981	0.409629	0.072	Exon (uc003syz.1/221883, exon 1 of 2)	7	27225027	27228912	3886	1	221883	uc003syz.1	513	HOXA9
ENSG00000078399	chr7	27157140	27157206	67	*	3	0.734134	0.225562	0.944962	0.068	Intron (uc011jzl.2/3200, intron 1 of 2)	7	27145809	27159214	13406	2	3200	uc011jzl.2	2008	HOXA9
ENSG00000078399	chr7	27120901	27121055	155	*	3	-0.612085	-0.866747	0.605059	0.193	Distal Intergenic	7	27132614	27135625	3012	2	3198	uc003syd.3	14570	HOXA9
ENSG00000078399	chr7	27097808	27098819	1012	*	6	-0.765782	-0.962911	-0.159415	0.062	Distal Intergenic	7	27132614	27135625	3012	2	3198	uc003syd.3	36806	HOXA9
ENSG00000078399	chr7	27143018	27144075	1058	*	15	-0.865129	-0.989737	0.594126	0.019	Promoter (<=1kb)	7	27139973	27142394	2422	2	3199	uc003syh.3	-624	HOXA9
ENSG00000078399	chr7	27152568	27152861	294	*	4	0.884942	-0.501057	0.975472	0.011	Intron (uc011jzl.2/3200, intron 1 of 2)	7	27145809	27159214	13406	2	3200	uc011jzl.2	6353	HOXA9
ENSG00000078399	chr7	27144354	27144411	58	*	3	-0.745098	-0.946938	0.53532	0.065	Promoter (1-2kb)	7	27139973	27142394	2422	2	3199	uc003syh.3	-1960	HOXA9
ENSG00000078403	chr10	21508201	21508262	62	*	3	-0.207328	-0.899893	0.643931	0.578	Distal Intergenic	10	21463231	21463852	622	1	100128511	uc031ptl.1	44970	MLLT10
ENSG00000078487	chr7	100641127	100641565	439	*	4	0.291609	-0.335032	0.937564	0.453	Exon (uc003uxo.3/10071, exon 2 of 12)	7	100663364	100702140	38777	1	140453	uc003uxp.1	-21799	ZCWPW1
ENSG00000078487	chr7	100605259	100605727	469	*	3	-0.509754	-0.886883	0.285639	0.201	Intron (uc003uxk.1/uc003uxk.1, intron 2 of 4)	7	100612904	100662230	49327	1	10071	uc003uxo.3	-7177	ZCWPW1
ENSG00000078549	chr7	30912094	30912186	93	*	3	-0.653152	-0.986653	0.405191	0.036	Intron (uc010kwe.3/100526825, intron 16 of 19)	7	30897367	30932002	34636	1	84182	uc003tbu.3	14727	ADCYAP1R1
ENSG00000078668	chr8	42542560	42542621	62	*	3	0.567036	-0.721811	0.827437	0.179	Distal Intergenic	8	42552562	42592209	39648	1	1142	uc003xpi.1	-9941	VDAC3
ENSG00000078687	chr17	78268131	78268459	329	*	3	0.26493	-0.64554	0.726597	0.478	Intron (uc002jyf.4/57674, intron 8 of 16)	17	78261614	78310700	49087	1	57674	uc002jyg.1	6517	TNRC6C
ENSG00000078747	chr20	34523378	34523513	136	*	3	0.0628583	-0.793126	0.876233	0.883	Intron (uc002xek.1/51230, intron 15 of 17)	20	34541539	34542548	1010	2	51282	uc002xen.2	19035	ITCH
ENSG00000078804	chr20	34523378	34523513	136	*	3	0.254926	-0.769585	0.794964	0.515	Intron (uc002xek.1/51230, intron 15 of 17)	20	34541539	34542548	1010	2	51282	uc002xen.2	19035	TP53INP2
ENSG00000078808	chr1	1361291	1361807	517	*	4	0.196942	-0.915898	0.886635	0.595	Promoter (<=1kb)	1	1361508	1363167	1660	1	643965	uc010nyp.2	0	SDF4
ENSG00000078902	chr11	1299099	1299316	218	*	4	-0.0650418	-0.945826	0.722931	0.896	Intron (uc001ltd.3/54472, intron 5 of 5)	11	1295598	1323973	28376	2	54472	uc001ltd.3	24657	TOLLIP
ENSG00000079101	chr18	400466	400789	324	*	4	-0.397169	-0.758475	0.358365	0.245	Intron (uc002kkm.3/81035, intron 2 of 9)	18	319355	500729	181375	2	81035	uc002kkm.3	99940	CLUL1
ENSG00000079134	chr18	400466	400789	324	*	4	0.289818	-0.586651	0.9036	0.52	Intron (uc002kkm.3/81035, intron 2 of 9)	18	319355	500729	181375	2	81035	uc002kkm.3	99940	THOC1
ENSG00000079246	chr2	216426854	216426921	68	*	3	0.0471566	-0.79332	0.653707	0.908	Distal Intergenic	2	216279384	216300791	21408	2	2335	uc002vfl.3	-126063	XRCC5
ENSG00000079263	chr2	230326947	230327165	219	*	3	0.0404438	-0.586434	0.631032	0.893	Intron (uc002vpv.3/92737, intron 7 of 12)	2	230312032	230451615	139584	2	92737	uc010zly.1	124450	SP140
ENSG00000079313	chr19	1593913	1594171	259	*	3	-0.110978	-0.880772	0.745445	0.815	Promoter (1-2kb)	19	1576677	1592710	16034	2	53615	uc002ltk.3	-1203	REXO1
ENSG00000079313	chr19	2095467	2095644	178	*	3	-0.0957914	-0.766615	0.792587	0.835	Intron (uc002luv.3/126308, intron 1 of 4)	19	2071035	2096269	25235	2	126308	uc002luv.3	625	REXO1
ENSG00000079313	chr19	2041956	2041986	31	*	3	-0.603209	-0.911545	0.511217	0.133	Promoter (<=1kb)	19	2037470	2042079	4610	2	2872	uc002luq.1	93	REXO1
ENSG00000079459	chr8	11862652	11862854	203	*	3	-0.281254	-0.822427	0.482248	0.484	Distal Intergenic	8	11851489	11853760	2272	2	613211	uc011kxn.2	-8892	FDFT1
ENSG00000079691	chr6	25137636	25137819	184	*	5	0.448676	-0.440713	0.956284	0.232	Promoter (<=1kb)	6	25081295	25138051	56757	2	8418	uc003ner.4	232	CARMIL1
ENSG00000079739	chr1	63621779	63621956	178	*	4	0.0917364	-0.733463	0.87687	0.836	Distal Intergenic	1	63624754	63782901	158148	2	199899	uc001daw.2	160945	PGM1
ENSG00000079805	chr19	10936489	10936497	9	*	3	0.228344	-0.680643	0.857883	0.627	Intron (uc010dxk.2/1785, intron 13 of 13)	19	10933900	10944160	10261	1	1785	uc002mpx.1	2589	DNM2
ENSG00000079805	chr19	10544946	10545010	65	*	3	0.292678	-0.798911	0.971276	0.525	Intron (uc021uow.1/5141, intron 3 of 16)	19	10543111	10580307	37197	1	5141	uc002mol.2	1835	DNM2
ENSG00000079805	chr19	10561273	10561705	433	*	3	0.498463	-0.545959	0.928881	0.24	Promoter (1-2kb)	19	10563633	10580307	16675	1	5141	uc002mom.2	-1928	DNM2
ENSG00000079841	chr6	72215068	72215719	652	*	5	0.455914	-0.903605	0.944635	0.277	Distal Intergenic	6	72124149	72130448	6300	2	79940	uc003pfz.1	-84620	RIMS1
ENSG00000079950	chr6	132735515	132735820	306	*	3	0.0436349	-0.812546	0.841862	0.909	Distal Intergenic	6	132617194	132722664	105471	2	26002	uc003qdf.3	-12851	STX7
ENSG00000079999	chr19	10286861	10286936	76	*	3	-0.401243	-0.996872	0.788422	0.36	Intron (uc002mng.3/1786, intron 5 of 39)	19	10287968	10291205	3238	2	1786	uc010dxb.1	4269	KEAP1
ENSG00000079999	chr19	10561273	10561705	433	*	3	0.409561	-0.864781	0.89629	0.342	Promoter (1-2kb)	19	10563633	10580307	16675	1	5141	uc002mom.2	-1928	KEAP1
ENSG00000079999	chr19	10544946	10545010	65	*	3	-0.0110408	-0.821739	0.823242	0.986	Intron (uc021uow.1/5141, intron 3 of 16)	19	10543111	10580307	37197	1	5141	uc002mol.2	1835	KEAP1
ENSG00000080007	chr6	73394665	73395154	490	*	8	-0.681267	-0.92168	0.0667487	0.078	Intron (uc003pgj.4/56479, intron 1 of 8)	6	73331571	73908573	577003	1	56479	uc011dyk.2	63094	DDX43
ENSG00000080031	chr19	55069670	55070146	477	*	3	-0.875822	-0.977169	-0.398391	0.018	Distal Intergenic	19	55084482	55099027	14546	1	11027	uc010ern.3	-14336	PTPRH
ENSG00000080031	chr19	54947362	54947713	352	*	4	0.0253155	-0.845022	0.915679	0.957	3' UTR	19	54960065	54973196	13132	1	114823	uc002qfw.2	-12352	PTPRH
ENSG00000080493	chr4	71253810	71254450	641	*	4	0.160363	-0.799316	0.883213	0.728	Intron (uc011cas.2/10879, intron 2 of 2)	4	71248795	71255961	7167	1	10879	uc003hfh.3	5015	SLC4A4
ENSG00000080503	chr9	1946636	1946775	140	*	3	0.599162	-0.688895	0.972759	0.109	Distal Intergenic	9	2015342	2193623	178282	1	6595	uc003zhc.3	-68567	SMARCA2
ENSG00000080603	chr16	30762957	30763091	135	*	3	-0.134649	-0.861201	0.608522	0.765	3' UTR	16	30760124	30763234	3111	1	5261	uc002dzl.1	2833	SRCAP
ENSG00000080819	chr3	98733968	98734096	129	*	3	0.0679939	-0.612662	0.667615	0.876	Distal Intergenic	3	98568232	98620533	52302	2	131566	uc003dtf.1	-113435	CPOX
ENSG00000080822	chr3	98733968	98734096	129	*	3	-0.124483	-0.822562	0.744471	0.771	Distal Intergenic	3	98568232	98620533	52302	2	131566	uc003dtf.1	-113435	CLDND1
ENSG00000080845	chr20	36540977	36541191	215	*	3	-0.3928	-0.928812	0.380601	0.392	Intron (uc002xhk.4/128434, intron 1 of 3)	20	36531499	36573747	42249	1	128434	uc002xhk.4	9478	DLGAP4
ENSG00000080845	chr20	36149390	36149692	303	*	3	-0.609005	-0.968183	0.349034	0.147	Promoter (<=1kb)	20	36149607	36152090	2484	1	4826	uc002xhd.3	0	DLGAP4
ENSG00000080845	chr20	36646224	36646249	26	*	3	-0.0204119	-0.87922	0.728066	0.967	Intron (uc002xhl.3/9675, intron 2 of 8)	20	36611423	36661833	50411	2	9675	uc002xhl.3	15584	DLGAP4
ENSG00000081041	chr4	73982041	73982112	72	*	5	-0.719546	-0.949944	-0.356997	0.028	Intron (uc003hgo.3/26057, intron 22 of 33)	4	73978801	74019830	41030	2	26057	uc011cbd.1	37718	CXCL2
ENSG00000081052	chr2	226969195	226969207	13	*	3	-0.49566	-0.915072	0.406994	0.194	Distal Intergenic	2	227007510	227044778	37269	1	646736	uc002vog.1	-38303	COL4A4
ENSG00000081052	chr2	226796497	226796575	79	*	3	-0.454663	-0.786375	0.696164	0.242	Distal Intergenic	2	226628161	226628181	21	1	100847035	uc031rrl.1	168336	COL4A4
ENSG00000081059	chr5	134115692	134115934	243	*	3	0.039356	-0.731483	0.857034	0.922	Intron (uc003kzv.1/9879, intron 5 of 18)	5	134094461	134166812	72352	1	9879	uc003kzw.3	21231	TCF7
ENSG00000081692	chr1	227775022	227775172	151	*	3	-0.0961405	-0.868332	0.706747	0.818	Intron (uc001hqw.2/339500, intron 1 of 3)	1	227751220	227910352	159133	1	339500	uc009xeu.2	23802	JMJD4
ENSG00000081791	chr5	141966559	141967012	454	*	3	-0.789359	-0.978127	0.311699	0.033	Distal Intergenic	5	141971743	141993726	21984	2	2246	uc011dbi.2	26714	DELE1
ENSG00000081791	chr5	141941036	141941396	361	*	3	-0.0397398	-0.832673	0.847119	0.925	Distal Intergenic	5	141971743	141993726	21984	2	2246	uc011dbi.2	52330	DELE1
ENSG00000081818	chr5	140875260	140875484	225	*	3	-0.690737	-0.94849	0.537239	0.134	Intron (uc003lji.2/56114, intron 2 of 3)	5	140868808	140892548	23741	1	56097	uc003lla.2	6452	PCDHB4
ENSG00000081842	chr5	140799908	140800670	763	*	3	-0.0913245	-0.71851	0.765964	0.832	Promoter (<=1kb)	5	140800537	140803653	3117	1	56105	uc003lko.1	0	PCDHA6
ENSG00000081842	chr5	140875260	140875484	225	*	3	-0.314419	-0.835899	0.532411	0.464	Intron (uc003lji.2/56114, intron 2 of 3)	5	140868808	140892548	23741	1	56097	uc003lla.2	6452	PCDHA6
ENSG00000081853	chr5	141421019	141421119	101	*	3	0.279518	-0.765162	0.759181	0.468	Distal Intergenic	5	141380234	141392620	12387	2	10007	uc010jgh.3	-28399	PCDHGA2
ENSG00000081870	chr1	54018133	54018223	91	*	3	-0.496528	-0.941784	0.454056	0.271	Intron (uc001cvr.1/148979, intron 3 of 9)	1	53925072	53933158	8087	1	63948	uc001cvq.1	93061	HSPB11
ENSG00000081870	chr1	53734152	53734914	763	*	6	0.437917	-0.863109	0.800454	0.366	Promoter (<=1kb)	1	53716362	53734270	17909	2	7804	uc001cvm.1	0	HSPB11
ENSG00000081870	chr1	54153556	54153891	336	*	3	-0.0901753	-0.872761	0.795326	0.87	Intron (uc001cvr.1/148979, intron 1 of 9)	1	53971906	54199877	227972	2	148979	uc001cvr.1	45986	HSPB11
ENSG00000082014	chr7	151380815	151381560	746	*	3	-0.344605	-0.659247	0.647259	0.289	Intron (uc011kvl.2/51422, intron 1 of 13)	7	151253201	151329344	76144	2	51422	uc003wki.3	-51471	SMARCD3
ENSG00000082014	chr7	151082303	151082623	321	*	3	-0.279173	-0.778312	0.595376	0.388	Exon (uc003wka.2/349136, exon 5 of 7)	7	151106322	151110132	3811	1	100131176	uc003wkd.3	-23699	SMARCD3
ENSG00000082014	chr7	151081731	151081868	138	*	4	-0.0525961	-0.591874	0.73708	0.858	Intron (uc003wka.2/349136, intron 5 of 6)	7	151106322	151110132	3811	1	100131176	uc003wkd.3	-24454	SMARCD3
ENSG00000082074	chr5	39506250	39506533	284	*	4	0.24192	-0.717678	0.881893	0.553	Distal Intergenic	5	39371776	39425335	53560	2	1601	uc003jlx.3	-80915	FYB1
ENSG00000082438	chr2	164955294	164955472	179	*	3	-0.144284	-0.813722	0.982434	0.708	Distal Intergenic	2	164464118	164592513	128396	2	55137	uc002uck.1	-362781	COBLL1
ENSG00000082482	chr1	214838360	214838391	32	*	3	0.341844	-0.567076	0.925931	0.481	Distal Intergenic	1	214776532	214837914	61383	1	1063	uc001hkm.3	61828	KCNK2
ENSG00000082512	chr1	211532090	211532335	246	*	3	0.26964	-0.73102	0.887753	0.504	Intron (uc001hih.3/7188, intron 4 of 10)	1	211519706	211548286	28581	1	7188	uc001hij.3	12384	TRAF5
ENSG00000082641	chr17	48054221	48054656	436	*	4	0.1273	-0.396486	0.909452	0.741	Distal Intergenic	17	48050130	48052323	2194	1	1748	uc002ipw.3	4091	NFE2L1
ENSG00000082781	chr3	124837212	124837874	663	*	3	-0.444477	-0.841851	0.524372	0.304	3' UTR	3	124801480	124839698	38219	2	84561	uc003eht.4	1824	ITGB5
ENSG00000082805	chr12	1500079	1500297	219	*	4	0.486386	-0.920418	0.953231	0.233	Intron (uc001qiz.2/23085, intron 16 of 19)	12	1609657	1613590	3934	1	100292680	uc021qsv.1	-109360	ERC1
ENSG00000082805	chr12	851093	851367	275	*	3	-0.0283119	-0.952754	0.63971	0.949	Distal Intergenic	12	862089	936665	74577	1	65125	uc001qin.3	-10722	ERC1
ENSG00000083067	chr9	70601179	70601562	384	*	3	-0.5157	-0.960927	0.413602	0.168	Distal Intergenic	9	70462296	70500063	37768	2	445571	uc004agd.1	-101116	TRPM3
ENSG00000083099	chr6	89567075	89567114	40	*	3	0.374668	-0.727525	0.851456	0.362	Intron (uc003pmr.2/8732, intron 8 of 15)	6	89319989	89673348	353360	2	8732	uc003pmr.2	106234	LYRM2
ENSG00000083290	chr17	19716097	19717455	1359	*	7	0.642206	-0.514696	0.851785	0.072	Intron (uc002gwm.4/9706, intron 13 of 27)	17	19674143	19771239	97097	2	9706	uc002gwm.4	53784	ULK2
ENSG00000083290	chr17	19978407	19978603	197	*	4	-0.681584	-0.896757	0.534256	0.054	Intron (uc002gwq.3/92521, intron 1 of 14)	17	19976910	20142743	165834	1	92521	uc010cqx.3	1497	ULK2
ENSG00000083454	chr17	3557846	3558186	341	*	5	-0.0447788	-0.64616	0.697755	0.902	Intron (uc002fwa.3/1497, intron 5 of 12)	17	3566187	3571973	5787	2	30851	uc002fwc.3	13787	P2RX5
ENSG00000083454	chr17	3891279	3891534	256	*	3	-0.335107	-0.796321	0.9017	0.31	Distal Intergenic	17	3827163	3867758	40596	2	489	uc002fxd.2	-23521	P2RX5
ENSG00000083454	chr17	3530134	3530338	205	*	3	-0.368702	-0.91746	0.798149	0.261	Intron (uc002fvz.1/23729, intron 2 of 6)	17	3511556	3539616	28061	2	23729	uc002fvz.1	9278	P2RX5
ENSG00000083457	chr17	3530134	3530338	205	*	3	-0.217119	-0.952041	0.667334	0.541	Intron (uc002fvz.1/23729, intron 2 of 6)	17	3511556	3539616	28061	2	23729	uc002fvz.1	9278	ITGAE
ENSG00000083457	chr17	3557846	3558186	341	*	5	-0.186495	-0.826845	0.613764	0.578	Intron (uc002fwa.3/1497, intron 5 of 12)	17	3566187	3571973	5787	2	30851	uc002fwc.3	13787	ITGAE
ENSG00000083457	chr17	3891279	3891534	256	*	3	-0.237125	-0.883839	0.441409	0.505	Distal Intergenic	17	3827163	3867758	40596	2	489	uc002fxd.2	-23521	ITGAE
ENSG00000083635	chr13	45194560	45194766	207	*	3	-0.413372	-0.912509	0.45836	0.347	Distal Intergenic	13	45006279	45150701	144423	2	8848	uc001uzo.2	-43859	NUFIP1
ENSG00000083857	chr4	186700645	186701010	366	*	4	0.378033	-0.478956	0.979383	0.421	Intron (uc011ckw.2/8470, intron 1 of 20)	4	186506598	186697066	190469	2	8470	uc003iyh.3	-3579	FAT1
ENSG00000083857	chr4	186500851	186500965	115	*	5	0.469822	-0.548488	0.893682	0.324	Distal Intergenic	4	186435424	186456712	21289	2	27295	uc003ixz.2	-44139	FAT1
ENSG00000084072	chr1	39954627	39954831	205	*	3	0.00895513	-0.755915	0.768303	0.986	Distal Intergenic	1	39957318	39995541	38224	1	353500	uc001cdi.3	-2487	PPIE
ENSG00000084072	chr1	39625197	39625677	481	*	3	0.221641	-0.722353	0.93518	0.633	Intron (uc001cdc.2/23499, intron 1 of 61)	1	39587985	39901433	313449	1	23499	uc001cda.1	37212	PPIE
ENSG00000084090	chr2	96147205	96147369	165	*	3	-0.482098	-0.956331	0.264693	0.25	Exon (uc021vle.1/653192, exon 3 of 7)	2	96142715	96150479	7765	2	653192	uc021vle.1	3110	STARD7
ENSG00000084090	chr2	96144792	96145525	734	*	5	-0.2419	-0.596621	0.84391	0.573	Exon (uc021vle.1/653192, exon 5 of 7)	2	96142715	96150479	7765	2	653192	uc021vle.1	4954	STARD7
ENSG00000084112	chr12	108768669	108768972	304	*	4	0.555542	-0.508551	0.944046	0.236	Distal Intergenic	12	108681821	108733094	51274	2	1240	uc009zuv.3	-35575	SSH1
ENSG00000084112	chr12	108700884	108701509	626	*	4	-0.0948904	-0.73233	0.851118	0.87	Intron (uc009zuw.3/1240, intron 1 of 2)	12	108681821	108714439	32619	2	1240	uc009zuw.3	12930	SSH1
ENSG00000084112	chr12	109102250	109102773	524	*	3	-0.440344	-0.913656	0.693939	0.396	Intron (uc031qjk.1/23603, intron 1 of 10)	12	109038885	109096774	57890	2	23603	uc009zva.4	-5476	SSH1
ENSG00000084207	chr11	67442721	67442811	91	*	3	0.375018	-0.488146	0.952149	0.391	Promoter (<=1kb)	11	67431700	67442102	10403	2	222	uc009ysa.1	-619	GSTP1
ENSG00000084207	chr11	67647712	67647723	12	*	3	-0.300581	-0.908523	0.917652	0.505	Distal Intergenic	11	67559238	67572807	13570	2	645332	uc001omt.4	-74905	GSTP1
ENSG00000084207	chr11	67523776	67523809	34	*	3	0.14223	-0.857063	0.793786	0.755	Distal Intergenic	11	67559238	67572807	13570	2	645332	uc001omt.4	48998	GSTP1
ENSG00000084234	chr11	130050516	130050546	31	*	3	-0.0363182	-0.644819	0.984294	0.932	Intron (uc001qfw.3/6768, intron 1 of 18)	11	130059936	130066689	6754	1	6768	uc010sca.1	-9390	APLP2
ENSG00000084463	chr12	14886091	14886498	408	*	4	0.26501	-0.702516	0.905889	0.616	Distal Intergenic	12	14827226	14849519	22294	2	2984	uc009zhz.2	-36572	WBP11
ENSG00000084463	chr12	14961769	14961798	30	*	3	0.746324	-0.456841	0.992373	0.067	Intron (uc001rcj.4/144608, intron 1 of 1)	12	14956506	14976791	20286	1	144608	uc001rcj.4	5263	WBP11
ENSG00000084628	chr1	31410420	31410596	177	*	3	0.550364	-0.160786	0.660406	0.051	Promoter (1-2kb)	1	31408536	31408623	88	2	692234	uc021okk.1	-1797	NKAIN1
ENSG00000084628	chr1	31181927	31182162	236	*	3	-0.122983	-0.637187	0.752085	0.693	Distal Intergenic	1	31191619	31199593	7975	1	100129196	uc001bsb.1	-9457	NKAIN1
ENSG00000084636	chr1	31410420	31410596	177	*	3	0.218951	-0.947909	0.873272	0.626	Promoter (1-2kb)	1	31408536	31408623	88	2	692234	uc021okk.1	-1797	COL16A1
ENSG00000084693	chr2	27307961	27308256	296	*	3	0.744564	0.0138807	0.898738	0.049	Promoter (1-2kb)	2	27309611	27323619	14009	1	3795	uc002ril.2	-1355	AGBL5
ENSG00000084693	chr2	26850305	26850385	81	*	3	0.0755418	-0.768146	0.86754	0.876	Intron (uc002rhm.3/130106, intron 3 of 6)	2	26804073	26864211	60139	2	130106	uc002rhm.3	13826	AGBL5
ENSG00000084710	chr2	25078165	25078544	380	*	3	0.149679	-0.775001	0.655491	0.632	Intron (uc002rfs.4/109, intron 2 of 20)	2	25042039	25064536	22498	2	109	uc002rfr.4	-13629	EFR3B
ENSG00000084710	chr2	25362750	25362897	148	*	4	0.357295	-0.182388	0.923768	0.252	Intron (uc002rfw.2/22979, intron 16 of 18)	2	25383722	25391559	7838	2	5443	uc002rfy.1	28662	EFR3B
ENSG00000084710	chr2	25251026	25251458	433	*	4	0.256246	-0.609939	0.842646	0.4	Intron (uc002rfv.4/729723, intron 2 of 2)	2	25264973	25370757	105785	1	22979	uc002rfw.2	-13515	EFR3B
ENSG00000084731	chr2	25951354	25951956	603	*	3	0.262796	-0.495841	0.687593	0.48	Distal Intergenic	2	25964797	26003178	38382	2	55252	uc002rgt.1	51222	KIF3C
ENSG00000084733	chr2	25951354	25951956	603	*	3	-0.738576	-0.963076	-0.161016	0.044	Distal Intergenic	2	25964797	26003178	38382	2	55252	uc002rgt.1	51222	RAB10
ENSG00000084734	chr2	27716811	27717205	395	*	3	-0.51788	-0.952819	0.109606	0.21	Exon (uc002rkx.3/64838, exon 4 of 7)	2	27714750	27718126	3377	2	64838	uc002rkx.3	921	GCKR
ENSG00000084734	chr2	27307961	27308256	296	*	3	0.358937	-0.391976	0.817824	0.402	Promoter (1-2kb)	2	27309611	27323619	14009	1	3795	uc002ril.2	-1355	GCKR
ENSG00000084754	chr2	25951354	25951956	603	*	3	0.479095	-0.495669	0.940625	0.239	Distal Intergenic	2	25964797	26003178	38382	2	55252	uc002rgt.1	51222	HADHA
ENSG00000084764	chr2	26850305	26850385	81	*	3	-0.210715	-0.73883	0.554952	0.56	Intron (uc002rhm.3/130106, intron 3 of 6)	2	26804073	26864211	60139	2	130106	uc002rhm.3	13826	MAPRE3
ENSG00000084774	chr2	27307961	27308256	296	*	3	0.490216	-0.382037	0.810698	0.223	Promoter (1-2kb)	2	27309611	27323619	14009	1	3795	uc002ril.2	-1355	CAD
ENSG00000085231	chr5	69414986	69415201	216	*	5	-0.424188	-0.943975	0.776854	0.314	Intron (uc003jxp.3/uc003jxp.3, intron 6 of 6)	5	69361792	69373422	11631	1	6607	uc031sjt.1	53194	AK6
ENSG00000085274	chr3	169966268	169966336	69	*	3	0.436737	-0.484701	0.904596	0.308	Intron (uc003fgs.2/5584, intron 2 of 17)	3	169940220	170023770	83551	1	5584	uc003fgs.2	26048	MYNN
ENSG00000085365	chr5	78540994	78541510	517	*	4	-0.672654	-0.956929	-0.149784	0.106	Intron (uc003kfx.4/133746, intron 1 of 10)	5	78531925	78623038	91114	1	133746	uc003kfx.4	9069	SCAMP1
ENSG00000085365	chr5	78509724	78510715	992	*	6	0.111302	-0.725064	0.901175	0.817	Distal Intergenic	5	78531925	78623038	91114	1	133746	uc003kfx.4	-21210	SCAMP1
ENSG00000085415	chr18	13219223	13219695	473	*	3	0.0845703	-0.516518	0.467804	0.816	Promoter (<=1kb)	18	13218729	13652753	434025	1	753	uc002ksb.3	494	SEH1L
ENSG00000085465	chr1	111228096	111228766	671	*	3	-0.46555	-0.824393	0.490567	0.211	Distal Intergenic	1	111214310	111217655	3346	2	3738	uc001dzv.1	-10441	OVGP1
ENSG00000085491	chr1	108192606	108193271	666	*	9	-0.46136	-0.78181	0.37452	0.306	Intron (uc010ouu.1/10451, intron 1 of 9)	1	108113782	108220631	106850	2	10451	uc010ouu.1	27360	SLC25A24
ENSG00000085514	chr7	100605259	100605727	469	*	3	-0.764461	-0.978546	0.437204	0.023	Intron (uc003uxk.1/uc003uxk.1, intron 2 of 4)	7	100612904	100662230	49327	1	10071	uc003uxo.3	-7177	PILRA
ENSG00000085514	chr7	100641127	100641565	439	*	4	0.231046	-0.659024	0.730819	0.576	Exon (uc003uxo.3/10071, exon 2 of 12)	7	100663364	100702140	38777	1	140453	uc003uxp.1	-21799	PILRA
ENSG00000085644	chr16	2968261	2968469	209	*	3	0.488928	-0.486695	0.889502	0.211	Intron (uc002csb.3/84256, intron 2 of 8)	16	2961980	3001209	39230	1	84256	uc002csd.3	6281	ZNF213
ENSG00000085644	chr16	3160065	3160356	292	*	3	-0.153793	-0.759876	0.80739	0.725	Distal Intergenic	16	3160461	3162490	2030	2	81854	uc010btd.2	2134	ZNF213
ENSG00000085733	chr11	70155648	70155914	267	*	4	0.565227	-0.467532	0.856893	0.088	Intron (uc001opn.2/8500, intron 2 of 25)	11	70172368	70202360	29993	1	8500	uc001opq.1	-16454	CTTN
ENSG00000085733	chr11	70671189	70671306	118	*	3	0.303092	-0.358216	0.817155	0.404	Intron (uc001oqc.3/22941, intron 8 of 21)	11	70708895	70711220	2326	1	220070	uc009yso.3	-37589	CTTN
ENSG00000085760	chr2	55133708	55134174	467	*	3	0.305266	-0.982671	0.996417	0.487	Intron (uc002ryb.4/400954, intron 23 of 40)	2	55181120	55199156	18037	1	400954	uc002rya.3	-46946	MTIF2
ENSG00000085788	chr8	38139537	38139537	1	*	3	0.0194304	-0.721505	0.774566	0.967	Promoter (1-2kb)	8	38132561	38137728	5168	2	54904	uc003xlh.3	-1809	DDHD2
ENSG00000085788	chr8	38400607	38400940	334	*	4	-0.226285	-0.749039	0.373072	0.57	Distal Intergenic	8	38368352	38386180	17829	2	389649	uc003xlx.1	-14427	DDHD2
ENSG00000086289	chr7	38000062	38000398	337	*	3	0.796548	-0.539134	0.95419	0.026	Distal Intergenic	7	37960921	37991542	30622	1	54749	uc010kxh.3	39141	EPDR1
ENSG00000086289	chr7	37848955	37849068	114	*	3	0.454814	-0.136148	0.858829	0.297	Intron (uc003tfl.3/uc003tfl.3, intron 2 of 3)	7	37888199	37940002	51804	1	51314	uc003tfn.3	-39131	EPDR1
ENSG00000086544	chr19	40804612	40805177	566	*	3	0.308166	-0.756414	0.763366	0.479	Distal Intergenic	19	40740405	40791302	50898	2	208	uc010egu.2	-13310	ITPKC
ENSG00000086544	chr19	40802689	40802849	161	*	3	-0.0343928	-0.910479	0.944895	0.935	Distal Intergenic	19	40740405	40791302	50898	2	208	uc010egu.2	-11387	ITPKC
ENSG00000086589	chr5	150759304	150759586	283	*	3	-0.0751242	-0.870656	0.500235	0.889	Distal Intergenic	5	150718174	150727151	8978	2	153201	uc011dct.1	-32153	RBM22
ENSG00000086666	chr15	80159863	80159963	101	*	3	-0.216898	-0.906439	0.534867	0.544	Intron (uc021srp.1/10588, intron 2 of 2)	15	80135889	80189339	53451	2	10588	uc021srp.1	29376	ZFAND6
ENSG00000086730	chr7	73978367	73978845	479	*	5	-0.24738	-0.671135	0.582375	0.62	Intron (uc003uap.3/9569, intron 22 of 26)	7	73920322	74016918	96597	1	9569	uc003uar.1	58045	LAT2
ENSG00000086730	chr7	74092970	74093130	161	*	5	-0.337697	-0.856313	0.499933	0.501	Intron (uc003uat.3/2969, intron 1 of 9)	7	74072030	74175022	102993	1	2969	uc003uay.3	20940	LAT2
ENSG00000086848	chr11	111939809	111940273	465	*	3	-0.274039	-0.973173	0.8659	0.454	Intron (uc009yyl.3/120379, intron 5 of 5)	11	111934734	111944895	10162	2	120379	uc009yyl.3	4622	ALG9
ENSG00000086848	chr11	111918769	111918891	123	*	3	0.450301	-0.410542	0.86962	0.195	Intron (uc001pmo.3/1737, intron 10 of 13)	11	111896132	111935002	38871	1	1737	uc021qqn.1	22637	ALG9
ENSG00000086991	chr11	89177250	89177745	496	*	3	0.578357	-0.831363	0.828224	0.222	Exon (uc009yvr.3/50507, exon 4 of 17)	11	89057522	89223905	166384	2	50507	uc009yvr.3	46160	NOX4
ENSG00000087008	chr4	8394683	8394775	93	*	3	-0.316941	-0.938156	0.835808	0.46	Intron (uc010idk.3/8310, intron 10 of 17)	4	8368009	8430208	62200	2	8310	uc010idk.3	35433	ACOX3
ENSG00000087077	chr7	100641127	100641565	439	*	4	0.543554	-0.708667	0.905068	0.234	Exon (uc003uxo.3/10071, exon 2 of 12)	7	100663364	100702140	38777	1	140453	uc003uxp.1	-21799	TRIP6
ENSG00000087085	chr7	100641127	100641565	439	*	4	0.00470464	-0.801328	0.752261	0.99	Exon (uc003uxo.3/10071, exon 2 of 12)	7	100663364	100702140	38777	1	140453	uc003uxp.1	-21799	ACHE
ENSG00000087087	chr7	100641127	100641565	439	*	4	0.0351499	-0.864141	0.743429	0.934	Exon (uc003uxo.3/10071, exon 2 of 12)	7	100663364	100702140	38777	1	140453	uc003uxp.1	-21799	SRRT
ENSG00000087095	chr17	28384098	28384784	687	*	5	0.235075	-0.478884	0.95882	0.563	Exon (uc010wbj.2/374786, exon 13 of 15)	17	28443825	28513493	69669	1	84081	uc002heu.4	-59041	NLK
ENSG00000087111	chr17	28721690	28722119	430	*	3	-0.186918	-0.822245	0.597553	0.639	Intron (uc002hfb.2/1362, intron 2 of 20)	17	28707496	28796675	89180	1	1362	uc010wbp.2	14194	PIGS
ENSG00000087111	chr17	28384098	28384784	687	*	5	0.405886	-0.574737	0.781884	0.251	Exon (uc010wbj.2/374786, exon 13 of 15)	17	28443825	28513493	69669	1	84081	uc002heu.4	-59041	PIGS
ENSG00000087152	chr17	44354259	44354797	539	*	5	-0.226923	-0.725316	0.625646	0.572	Distal Intergenic	17	44372497	44409347	36851	1	9884	uc031rbs.1	-17700	ATXN7L3
ENSG00000087157	chr17	78268131	78268459	329	*	3	0.35876	-0.913139	0.870236	0.381	Intron (uc002jyf.4/57674, intron 8 of 16)	17	78261614	78310700	49087	1	57674	uc002jyg.1	6517	PGS1
ENSG00000087157	chr17	78645498	78646013	516	*	4	-0.210398	-0.802038	0.699735	0.593	Intron (uc002jys.3/57521, intron 3 of 8)	17	78518625	78940173	421549	1	57521	uc010wug.1	126873	PGS1
ENSG00000087206	chr5	176739549	176739979	431	*	4	-0.388071	-0.92582	0.76228	0.241	Promoter (<=1kb)	5	176734206	176739292	5087	2	83463	uc003mgb.2	-257	UIMC1
ENSG00000087299	chr14	50395791	50395922	132	*	3	0.276964	-0.72892	0.825575	0.536	Distal Intergenic	14	50359736	50363772	4037	1	382	uc001wxg.4	36055	L2HGDH
ENSG00000087301	chr14	52789882	52790196	315	*	3	0.327825	-0.896321	0.660107	0.435	Intron (uc001wzr.3/5732, intron 1 of 1)	14	52781016	52795322	14307	1	5732	uc001wzr.3	8866	TXNDC16
ENSG00000087302	chr14	52069948	52070175	228	*	4	-0.0282172	-0.819341	0.986541	0.951	Intron (uc001wzb.4/122786, intron 2 of 14)	14	52013347	52066670	53324	2	100874185	uc031qoo.1	-3278	RTRAF
ENSG00000087303	chr14	52069948	52070175	228	*	4	-0.466412	-0.92481	0.806067	0.221	Intron (uc001wzb.4/122786, intron 2 of 14)	14	52013347	52066670	53324	2	100874185	uc031qoo.1	-3278	NID2
ENSG00000087338	chr2	70128265	70128265	1	*	3	0.475742	-1	0.838416	0.226	Intron (uc002sfv.3/11017, intron 4 of 6)	2	70121075	70132368	11294	1	11017	uc002sfw.3	7190	GMCL1
ENSG00000087365	chr11	66119342	66119632	291	*	3	0.0275663	-0.489664	0.7072	0.938	Distal Intergenic	11	66112843	66115161	2319	2	11041	uc001ohr.3	-4181	SF3B2
ENSG00000087460	chr20	58692472	58692624	153	*	3	-0.199569	-0.720817	0.846131	0.662	Distal Intergenic	20	58713548	58897314	183767	1	284757	uc002ybl.3	-20924	GNAS
ENSG00000087495	chr20	59628433	59628480	48	*	3	0.0451169	-0.657954	0.906622	0.934	Distal Intergenic	20	59827482	60515673	688192	1	1002	uc002ybn.2	-199002	PHACTR3
ENSG00000087510	chr20	56628148	56628793	646	*	5	0.554528	-0.851211	0.867733	0.143	Distal Intergenic	20	56725983	56736183	10201	1	128602	uc002xyv.3	-97190	TFAP2C
ENSG00000087510	chr20	56412020	56412098	79	*	4	-0.56249	-0.83251	0.253085	0.125	Distal Intergenic	20	56470450	56470500	51	1	100616353	uc021wfh.1	-58352	TFAP2C
ENSG00000087586	chr20	56628148	56628793	646	*	5	-0.0618462	-0.861644	0.857967	0.878	Distal Intergenic	20	56725983	56736183	10201	1	128602	uc002xyv.3	-97190	AURKA
ENSG00000087586	chr20	56412020	56412098	79	*	4	-0.274916	-0.711154	0.366761	0.512	Distal Intergenic	20	56470450	56470500	51	1	100616353	uc021wfh.1	-58352	AURKA
ENSG00000087589	chr20	56628148	56628793	646	*	5	0.908019	-0.329914	0.977204	0.007	Distal Intergenic	20	56725983	56736183	10201	1	128602	uc002xyv.3	-97190	CASS4
ENSG00000087589	chr20	56412020	56412098	79	*	4	-0.325203	-0.741259	0.485465	0.48	Distal Intergenic	20	56470450	56470500	51	1	100616353	uc021wfh.1	-58352	CASS4
ENSG00000088002	chr19	48490556	48490786	231	*	3	0.55134	-0.181791	0.864843	0.178	Intron (uc002phs.1/100131137, intron 1 of 5)	19	48471303	48495427	24125	2	100131137	uc002phs.1	4641	SULT2B1
ENSG00000088035	chr1	63621779	63621956	178	*	4	0.0236141	-0.923989	0.90553	0.951	Distal Intergenic	1	63624754	63782901	158148	2	199899	uc001daw.2	160945	ALG6
ENSG00000088035	chr1	63324373	63324563	191	*	4	-0.733644	-0.982915	0.00411761	0.042	Intron (uc001dat.3/84938, intron 10 of 10)	1	63249777	63330941	81165	1	84938	uc001dau.3	74596	ALG6
ENSG00000088247	chr19	6502729	6502752	24	*	3	-0.251813	-0.69527	0.626773	0.526	Promoter (<=1kb)	19	6494330	6502330	8001	2	10382	uc002mfg.1	-399	KHSRP
ENSG00000088256	chr19	3336171	3336409	239	*	3	0.10354	-0.994677	0.967896	0.819	Distal Intergenic	19	3359561	3469215	109655	1	4782	uc002lxo.3	-23152	GNA11
ENSG00000088280	chr1	23370765	23370871	107	*	3	-0.259614	-0.859854	0.599858	0.525	Promoter (<=1kb)	1	23370798	23370865	68	1	100422866	uc021oid.1	0	ASAP3
ENSG00000088305	chr20	32586919	32587721	803	*	3	0.432351	-0.391223	0.944744	0.22	Intron (uc010zui.2/22913, intron 1 of 4)	20	32581458	32670991	89534	1	22913	uc002xac.3	5461	DNMT3B
ENSG00000088305	chr20	32858377	32858557	181	*	4	0.0217109	-0.571314	0.940037	0.948	Distal Intergenic	20	32848171	32857148	8978	1	434	uc002xah.1	10206	DNMT3B
ENSG00000088325	chr20	31588251	31588532	282	*	3	0.267867	-0.590883	0.768461	0.499	Intron (uc002wyi.3/140732, intron 4 of 12)	20	31571581	31592239	20659	2	140732	uc002wyi.3	3707	TPX2
ENSG00000088367	chr20	36149390	36149692	303	*	3	-0.126917	-0.760225	0.696599	0.744	Promoter (<=1kb)	20	36149607	36152090	2484	1	4826	uc002xhd.3	0	EPB41L1
ENSG00000088538	chr3	50450589	50450855	267	*	4	0.209623	-0.672824	0.784389	0.628	Intron (uc003dap.3/9254, intron 3 of 37)	3	50392180	50396939	4760	2	11070	uc003dan.1	-53650	DOCK3
ENSG00000088543	chr3	50450589	50450855	267	*	4	-0.142303	-0.815531	0.665246	0.76	Intron (uc003dap.3/9254, intron 3 of 37)	3	50392180	50396939	4760	2	11070	uc003dan.1	-53650	C3orf18
ENSG00000088682	chr16	57639346	57639377	32	*	3	-0.321881	-0.755801	0.554765	0.505	Distal Intergenic	16	57653650	57694788	41139	1	9289	uc002elz.1	-14273	COQ9
ENSG00000088808	chr14	103712206	103712333	128	*	3	-0.67954	-0.953461	0.240497	0.066	Distal Intergenic	14	103653558	103655365	1808	2	100131366	uc001ymn.3	-56841	PPP1R13B
ENSG00000088808	chr14	103905930	103905985	56	*	3	0.595609	-0.393149	0.951801	0.122	Intron (uc001ymw.4/4140, intron 3 of 15)	14	103931887	103932428	542	1	4140	uc021sef.1	-25902	PPP1R13B
ENSG00000088808	chr14	103519890	103519995	106	*	3	-0.156141	-0.754243	0.981575	0.695	Intron (uc001ymi.1/9578, intron 1 of 36)	14	103398716	103523742	125027	2	9578	uc001ymi.1	3747	PPP1R13B
ENSG00000088812	chr20	3785615	3785706	92	*	3	0.615277	-0.633155	0.963797	0.105	3' UTR	20	3780717	3786761	6045	1	994	uc002wjq.3	4898	ATRN
ENSG00000088876	chr20	2380785	2380900	116	*	4	-0.617561	-0.97226	0.221475	0.136	Intron (uc002wfy.1/343641, intron 6 of 12)	20	2361554	2413399	51846	1	343641	uc010gal.1	19231	ZNF343
ENSG00000088876	chr20	2535856	2535946	91	*	3	-0.168373	-0.895602	0.859055	0.739	Intron (uc002wgf.1/117532, intron 2 of 19)	20	2539102	2594666	55565	1	117532	uc010zpw.1	-3156	ZNF343
ENSG00000088881	chr20	2535856	2535946	91	*	3	-0.046009	-0.887689	0.877278	0.922	Intron (uc002wgf.1/117532, intron 2 of 19)	20	2539102	2594666	55565	1	117532	uc010zpw.1	-3156	EBF4
ENSG00000088888	chr20	3785615	3785706	92	*	3	0.205842	-0.659674	0.937571	0.632	3' UTR	20	3780717	3786761	6045	1	994	uc002wjq.3	4898	MAVS
ENSG00000088986	chr12	120720089	120720878	790	*	3	-0.136416	-0.908828	0.850544	0.737	Distal Intergenic	12	120648242	120703574	55333	2	5829	uc001txz.3	-16515	DYNLL1
ENSG00000089006	chr20	17888922	17889323	402	*	3	-0.521299	-0.969435	0.666394	0.199	Distal Intergenic	20	17922244	17942638	20395	2	27131	uc002wqb.3	53315	SNX5
ENSG00000089101	chr20	20085119	20085252	134	*	3	-0.591471	-0.852441	0.0390584	0.112	Intron (uc010gcw.2/26074, intron 7 of 10)	20	20037290	20152977	115688	1	26074	uc010zsf.1	47829	CFAP61
ENSG00000089101	chr20	20407904	20408324	421	*	3	0.13691	-0.826001	0.575734	0.773	Intron (uc002wry.3/57186, intron 28 of 29)	20	20348765	20351592	2828	1	3642	uc002wrx.3	59139	CFAP61
ENSG00000089225	chr12	114443648	114444039	392	*	4	0.368897	-0.58664	0.872318	0.302	Distal Intergenic	12	114259859	114404176	144318	2	9904	uc001tvn.4	-39472	TBX5
ENSG00000089225	chr12	114439258	114440089	832	*	4	0.0536985	-0.810443	0.716621	0.895	Distal Intergenic	12	114259859	114404176	144318	2	9904	uc001tvn.4	-35082	TBX5
ENSG00000089280	chr16	31135856	31136312	457	*	3	0.126276	-0.540857	0.897609	0.756	Intron (uc002eax.3/84148, intron 3 of 9)	16	31138510	31142712	4203	1	84148	uc002eba.3	-2198	FUS
ENSG00000089505	chr16	66502357	66503199	843	*	5	-0.830867	-0.921046	0.569925	0.049	Promoter (<=1kb)	16	66503505	66527432	23928	1	146227	uc021tjo.1	-306	CMTM1
ENSG00000089505	chr16	66549141	66549178	38	*	3	-0.824661	-0.983316	-0.527917	0.032	Intron (uc021tjp.1/7084, intron 1 of 5)	16	66503747	66551118	47372	2	7084	uc021tjp.1	1940	CMTM1
ENSG00000089505	chr16	66517206	66517405	200	*	3	-0.704957	-0.920569	0.158134	0.111	Intron (uc021tjm.1/146227, intron 4 of 4)	16	66511463	66527432	15970	1	146227	uc021tjq.1	5743	CMTM1
ENSG00000089505	chr16	66366417	66366508	92	*	5	-0.40664	-0.815995	0.206073	0.465	Distal Intergenic	16	66400525	66438689	38165	1	1003	uc002eom.4	-34017	CMTM1
ENSG00000089558	chr17	42337566	42337767	202	*	3	0.470642	-0.323362	0.984789	0.253	Intron (uc021tyc.1/6521, intron 5 of 13)	17	42325758	42340302	14545	2	6521	uc021tyc.1	2535	KCNH4
ENSG00000089558	chr17	42015959	42016313	355	*	3	0.613318	-0.485238	0.990626	0.146	Distal Intergenic	17	42018172	42019833	1662	2	5539	uc002iep.3	3520	KCNH4
ENSG00000089597	chr11	62505500	62505946	447	*	3	0.272643	-0.725212	0.961744	0.594	3' UTR	11	62495952	62506108	10157	1	283237	uc001nuy.3	9548	GANAB
ENSG00000089639	chr19	19528785	19529161	377	*	3	-0.374567	-0.827036	0.429623	0.305	Intron (uc010xqt.2/54815, intron 1 of 11)	19	19538336	19619741	81406	1	54815	uc010xqv.3	-9175	GMIP
ENSG00000089685	chr17	78268131	78268459	329	*	3	-0.0449742	-0.820022	0.616825	0.916	Intron (uc002jyf.4/57674, intron 8 of 16)	17	78261614	78310700	49087	1	57674	uc002jyg.1	6517	BIRC5
ENSG00000089775	chr14	64539233	64539353	121	*	5	0.538688	-0.488496	0.859712	0.226	Promoter (1-2kb)	14	64540686	64567078	26393	1	23224	uc010apx.1	-1333	ZBTB25
ENSG00000089775	chr14	64549799	64549877	79	*	3	0.161581	-0.987066	0.737741	0.771	Intron (uc001xgl.3/23224, intron 57 of 115)	14	64542333	64693167	150835	1	23224	uc010apy.3	7466	ZBTB25
ENSG00000089847	chr19	4455918	4456137	220	*	4	-0.0549839	-0.877345	0.746068	0.887	Promoter (<=1kb)	19	4445003	4455295	10293	2	80700	uc002mam.2	-623	ANKRD24
ENSG00000089902	chr14	102949121	102949545	425	*	3	-0.0178489	-0.918479	0.918048	0.974	Intron (uc001ylw.2/9895, intron 17 of 19)	14	102973198	102975154	1957	2	122416	uc001ylx.1	25609	RCOR1
ENSG00000089916	chr14	75980984	75981300	317	*	5	0.502775	-0.678173	0.971022	0.207	Distal Intergenic	14	75988784	76013334	24551	1	10538	uc001xrr.3	-7484	GPATCH2L
ENSG00000090006	chr19	40398784	40399067	284	*	3	0.45968	-0.287539	0.785044	0.254	Intron (uc002omp.4/8857, intron 13 of 35)	19	40353963	40440533	86571	2	8857	uc002omp.4	41466	LTBP4
ENSG00000090006	chr19	40802689	40802849	161	*	3	-0.222207	-0.918097	0.96432	0.594	Distal Intergenic	19	40740405	40791302	50898	2	208	uc010egu.2	-11387	LTBP4
ENSG00000090006	chr19	40804612	40805177	566	*	3	0.218914	-0.699285	0.875336	0.594	Distal Intergenic	19	40740405	40791302	50898	2	208	uc010egu.2	-13310	LTBP4
ENSG00000090013	chr19	40398784	40399067	284	*	3	0.39345	-0.895583	0.986202	0.361	Intron (uc002omp.4/8857, intron 13 of 35)	19	40353963	40440533	86571	2	8857	uc002omp.4	41466	BLVRB
ENSG00000090020	chr1	26862779	26862858	80	*	3	-0.185566	-0.774516	0.422277	0.587	Intron (uc001bmr.1/6195, intron 1 of 21)	1	26857819	26901520	43702	1	6195	uc010ofe.1	4960	SLC9A1
ENSG00000090060	chr14	96255945	96256174	230	*	5	0.572905	-0.518521	0.997356	0.171	Distal Intergenic	14	96176304	96180533	4230	2	8115	uc031qqd.1	-75412	PAPOLA
ENSG00000090060	chr14	96624730	96624730	1	*	3	0.052073	-0.630488	0.751668	0.932	Distal Intergenic	14	96671135	96710503	39369	1	624	uc010avl.2	-46405	PAPOLA
ENSG00000090061	chr14	99262668	99262944	277	*	4	0.0276802	-0.806802	0.688576	0.955	Distal Intergenic	14	99177950	99184103	6154	1	283598	uc001yfz.2	84718	CCNK
ENSG00000090273	chr1	26862779	26862858	80	*	3	0.189767	-0.426334	0.828013	0.677	Intron (uc001bmr.1/6195, intron 1 of 21)	1	26857819	26901520	43702	1	6195	uc010ofe.1	4960	NUDC
ENSG00000090316	chr4	1578466	1578650	185	*	3	0.0626551	-0.732409	0.974184	0.883	Distal Intergenic	4	1641608	1685718	44111	2	152877	uc021xkk.1	107068	MAEA
ENSG00000090316	chr4	1359246	1359601	356	*	3	0.252431	-0.9153	0.950014	0.547	Promoter (<=1kb)	4	1359865	1381837	21973	1	57654	uc010ibv.3	-264	MAEA
ENSG00000090339	chr19	10286861	10286936	76	*	3	-0.665485	-0.936765	0.647771	0.096	Intron (uc002mng.3/1786, intron 5 of 39)	19	10287968	10291205	3238	2	1786	uc010dxb.1	4269	ICAM1
ENSG00000090372	chr19	46495861	46496050	190	*	5	0.128805	-0.621788	0.627035	0.737	Distal Intergenic	19	46498719	46521874	23156	1	729440	uc021uwd.2	-2669	STRN4
ENSG00000090372	chr19	46784987	46785006	20	*	4	0.324975	-0.584966	0.840599	0.384	Intron (uc031rlk.1/100873770, intron 1 of 1)	19	46800303	46815969	15667	1	64344	uc002pef.2	-15297	STRN4
ENSG00000090372	chr19	46654680	46654723	44	*	3	-0.118526	-0.506629	0.742746	0.76	Intron (uc002peb.3/147920, intron 2 of 4)	19	46651500	46664561	13062	1	147920	uc010xxv.2	3180	STRN4
ENSG00000090372	chr19	46784521	46784809	289	*	3	0.326826	-0.600676	0.89275	0.41	Intron (uc031rlk.1/100873770, intron 1 of 1)	19	46800303	46815969	15667	1	64344	uc002pef.2	-15494	STRN4
ENSG00000090372	chr19	46626086	46626380	295	*	3	-0.00513064	-0.902709	0.956008	0.991	Intron (uc002pea.1/388555, intron 3 of 3)	19	46623328	46627931	4604	2	388555	uc002pea.1	1551	STRN4
ENSG00000090447	chr16	4053160	4053224	65	*	3	0.695745	-0.752942	0.897781	0.05	Intron (uc002cvx.3/115, intron 3 of 10)	16	4012650	4166186	153537	2	115	uc002cvx.3	112962	TFAP4
ENSG00000090470	chr15	65045172	65045376	205	*	3	-0.373385	-0.860183	0.881632	0.403	Intron (uc002anq.3/348093, intron 1 of 7)	15	65054586	65054714	129	2	100302184	uc021soy.1	9338	PDCD7
ENSG00000090470	chr15	65049906	65050296	391	*	4	-0.326912	-0.927945	0.853919	0.487	Intron (uc002anq.3/348093, intron 1 of 7)	15	65054586	65054714	129	2	100302184	uc021soy.1	4418	PDCD7
ENSG00000090487	chr15	65049906	65050296	391	*	4	-0.732547	-0.979684	0.322661	0.059	Intron (uc002anq.3/348093, intron 1 of 7)	15	65054586	65054714	129	2	100302184	uc021soy.1	4418	SPG21
ENSG00000090487	chr15	65045172	65045376	205	*	3	-0.545223	-0.983678	0.642367	0.176	Intron (uc002anq.3/348093, intron 1 of 7)	15	65054586	65054714	129	2	100302184	uc021soy.1	9338	SPG21
ENSG00000090520	chr3	186746298	186746364	67	*	3	0.486043	-0.766287	0.810072	0.327	Intron (uc003frb.3/6480, intron 2 of 7)	3	186739665	186796341	56677	1	6480	uc003frd.3	6633	DNAJB11
ENSG00000090530	chr3	190322831	190323185	355	*	3	-0.27587	-0.897927	0.935149	0.46	Intron (uc003fsk.3/3556, intron 4 of 8)	3	190231840	190374986	143147	1	3556	uc003fsq.3	90991	P3H2
ENSG00000090534	chr3	184373515	184373837	323	*	3	0.6194	-0.867586	0.998987	0.126	Distal Intergenic	3	184428155	184429836	1682	2	64110	uc003fpa.3	55999	THPO
ENSG00000090534	chr3	184400318	184401182	865	*	3	0.776631	-0.440025	0.993173	0.026	Distal Intergenic	3	184428155	184429836	1682	2	64110	uc003fpa.3	28654	THPO
ENSG00000090534	chr3	184381123	184381471	349	*	3	0.744707	-0.620787	0.995995	0.041	Distal Intergenic	3	184428155	184429836	1682	2	64110	uc003fpa.3	48365	THPO
ENSG00000090534	chr3	184316157	184316344	188	*	4	0.76473	-0.632815	0.99619	0.034	Distal Intergenic	3	184279587	184300196	20610	1	2049	uc003foz.3	36570	THPO
ENSG00000090534	chr3	184319671	184319735	65	*	3	0.689227	-0.963797	0.994358	0.08	Distal Intergenic	3	184279587	184300196	20610	1	2049	uc003foz.3	40084	THPO
ENSG00000090534	chr3	184317720	184317739	20	*	3	0.293677	-0.745602	0.997497	0.487	Distal Intergenic	3	184279587	184300196	20610	1	2049	uc003foz.3	38133	THPO
ENSG00000090539	chr3	184400318	184401182	865	*	3	0.908376	-0.260029	0.993576	0.004	Distal Intergenic	3	184428155	184429836	1682	2	64110	uc003fpa.3	28654	CHRD
ENSG00000090539	chr3	184319671	184319735	65	*	3	0.824422	-0.809921	0.99677	0.018	Distal Intergenic	3	184279587	184300196	20610	1	2049	uc003foz.3	40084	CHRD
ENSG00000090539	chr3	184373515	184373837	323	*	3	0.808573	-0.752948	0.996666	0.026	Distal Intergenic	3	184428155	184429836	1682	2	64110	uc003fpa.3	55999	CHRD
ENSG00000090539	chr3	184316157	184316344	188	*	4	0.878745	-0.87677	0.999479	0.005	Distal Intergenic	3	184279587	184300196	20610	1	2049	uc003foz.3	36570	CHRD
ENSG00000090539	chr3	184317720	184317739	20	*	3	0.536839	-0.44323	0.998236	0.172	Distal Intergenic	3	184279587	184300196	20610	1	2049	uc003foz.3	38133	CHRD
ENSG00000090539	chr3	184381123	184381471	349	*	3	0.919084	-0.3883	0.999019	0.004	Distal Intergenic	3	184428155	184429836	1682	2	64110	uc003fpa.3	48365	CHRD
ENSG00000090554	chr19	49388013	49388346	334	*	3	0.384782	-0.525816	0.912842	0.296	Intron (uc002pkz.2/7288, intron 9 of 12)	19	49375649	49379319	3671	1	23645	uc002pky.4	12364	FLT3LG
ENSG00000090554	chr19	49432636	49433017	382	*	3	0.69438	-0.306704	0.965059	0.046	Distal Intergenic	19	49436939	49448226	11288	1	27294	uc002ple.1	-3922	FLT3LG
ENSG00000090554	chr19	49489751	49489900	150	*	3	0.256016	-0.564852	0.718657	0.496	Intron (uc002plp.3/2997, intron 3 of 15)	19	49471382	49496610	25229	2	2997	uc002plp.3	6710	FLT3LG
ENSG00000090554	chr19	49433623	49433919	297	*	3	0.614423	-0.215193	0.906674	0.097	Distal Intergenic	19	49436939	49448226	11288	1	27294	uc002ple.1	-3020	FLT3LG
ENSG00000090565	chr16	681596	681844	249	*	3	0.63277	-0.327382	0.876895	0.145	3' UTR	16	681012	684116	3105	1	117166	uc002cht.1	584	RAB11FIP3
ENSG00000090615	chr12	132724964	132725426	463	*	3	0.141321	-0.805855	0.642591	0.803	Intron (uc009zyr.3/50614, intron 3 of 7)	12	132680917	132690573	9657	2	50614	uc001uka.3	-34391	GOLGA3
ENSG00000090615	chr12	132725552	132725680	129	*	4	0.184071	-0.471457	0.738359	0.733	Intron (uc009zyr.3/50614, intron 3 of 7)	12	132680917	132690573	9657	2	50614	uc001uka.3	-34979	GOLGA3
ENSG00000090621	chr1	39625197	39625677	481	*	3	0.226562	-0.352523	0.804629	0.55	Intron (uc001cdc.2/23499, intron 1 of 61)	1	39587985	39901433	313449	1	23499	uc001cda.1	37212	PABPC4
ENSG00000090686	chr1	21538162	21538403	242	*	3	0.139765	-0.836794	0.662623	0.717	Distal Intergenic	1	21132785	21503381	370597	2	8672	uc001bef.3	-34781	USP48
ENSG00000090863	chr16	74741147	74741321	175	*	3	-0.63835	-0.836439	0.753475	0.204	Distal Intergenic	16	74705753	74734789	29037	2	197259	uc002fdc.2	-6358	GLG1
ENSG00000090924	chr19	39336037	39336181	145	*	3	0.432483	-0.686597	0.773031	0.281	Promoter (1-2kb)	19	39330736	39334744	4009	2	3191	uc010xun.2	-1293	PLEKHG2
ENSG00000090932	chr19	39336037	39336181	145	*	3	-0.0958768	-0.980574	0.460697	0.824	Promoter (1-2kb)	19	39330736	39334744	4009	2	3191	uc010xun.2	-1293	DLL3
ENSG00000090971	chr19	55657394	55657495	102	*	3	-0.284462	-0.898464	0.8288	0.466	Intron (uc002qjb.4/7138, intron 5 of 13)	19	55644161	55660606	16446	2	7138	uc002qjb.4	3111	NAT14
ENSG00000090971	chr19	55486413	55486714	302	*	3	-0.422024	-0.861567	0.498435	0.276	Intron (uc021vbq.1/55655, intron 3 of 12)	19	55477711	55512510	34800	1	55655	uc010yfp.2	8702	NAT14
ENSG00000090971	chr19	55461867	55461971	105	*	3	-0.490484	-0.689471	1	0.201	Intron (uc010esl.3/199713, intron 1 of 12)	19	55434877	55458873	23997	2	199713	uc010esk.3	-2994	NAT14
ENSG00000090975	chr12	122896323	122896344	22	*	3	0.0747726	-0.848856	0.822825	0.847	Intron (uc001ucg.2/6249, intron 1 of 25)	12	122755981	122907116	151136	2	6249	uc001ucg.2	10772	PITPNM2
ENSG00000090975	chr12	123034610	123034813	204	*	3	0.119756	-0.635497	0.669646	0.758	Intron (uc001ucv.3/9735, intron 13 of 63)	12	123011809	123110947	99139	1	9735	uc010taf.2	22801	PITPNM2
ENSG00000090975	chr12	123151933	123152001	69	*	3	-0.30334	-0.7935	0.355977	0.417	Intron (uc001ucw.1/uc001ucw.1, intron 3 of 4)	12	123185840	123187904	2065	2	338442	uc001ucx.1	35903	PITPNM2
ENSG00000091127	chr7	105678990	105679372	383	*	8	-0.215658	-0.739648	0.432562	0.702	Distal Intergenic	7	105641908	105676877	34970	1	222256	uc003vdn.3	37082	PUS7
ENSG00000091128	chr7	108001045	108001351	307	*	5	0.442646	-0.471546	0.820921	0.235	Intron (uc003vfc.3/4897, intron 2 of 27)	7	107788071	108096841	308771	2	4897	uc003vfc.3	95490	LAMB4
ENSG00000091129	chr7	108001045	108001351	307	*	5	0.126759	-0.981117	0.476309	0.741	Intron (uc003vfc.3/4897, intron 2 of 27)	7	107788071	108096841	308771	2	4897	uc003vfc.3	95490	NRCAM
ENSG00000091136	chr7	108001045	108001351	307	*	5	0.735372	-0.339816	0.920235	0.056	Intron (uc003vfc.3/4897, intron 2 of 27)	7	107788071	108096841	308771	2	4897	uc003vfc.3	95490	LAMB1
ENSG00000091140	chr7	108001045	108001351	307	*	5	-0.307445	-0.903386	0.86051	0.401	Intron (uc003vfc.3/4897, intron 2 of 27)	7	107788071	108096841	308771	2	4897	uc003vfc.3	95490	DLD
ENSG00000091157	chr18	57147030	57147058	29	*	3	0.186479	-0.502681	0.716012	0.673	Intron (uc002lib.3/147372, intron 3 of 10)	18	57098171	57122441	24271	2	147372	uc002lia.3	-24589	WDR7
ENSG00000091483	chr1	241557176	241557476	301	*	3	-0.432332	-0.926756	0.61864	0.224	Distal Intergenic	1	240938817	241520478	581662	2	6000	uc001hyw.2	-36698	FH
ENSG00000091513	chr3	133745807	133745998	192	*	4	-0.582074	-0.913692	0.905	0.14	Intron (uc003eqa.4/6578, intron 1 of 13)	3	133651540	133748920	97381	2	6578	uc003eqa.4	2922	TF
ENSG00000091513	chr3	133783779	133783841	63	*	3	0.178221	-0.606384	0.883504	0.701	Distal Intergenic	3	133669796	133748920	79125	2	6578	uc010htw.1	-34859	TF
ENSG00000091527	chr3	133745807	133745998	192	*	4	0.0870578	-0.627652	0.828681	0.836	Intron (uc003eqa.4/6578, intron 1 of 13)	3	133651540	133748920	97381	2	6578	uc003eqa.4	2922	CDV3
ENSG00000091527	chr3	133783779	133783841	63	*	3	-0.423553	-0.946927	0.940405	0.273	Distal Intergenic	3	133669796	133748920	79125	2	6578	uc010htw.1	-34859	CDV3
ENSG00000091640	chr17	4901079	4901543	465	*	3	-0.624014	-0.875074	0.616736	0.067	Promoter (<=1kb)	17	4901243	4931694	30452	1	10749	uc002gan.2	0	SPAG7
ENSG00000091640	chr17	5115761	5116157	397	*	3	0.0454533	-0.927254	0.538268	0.914	Intron (uc002gbf.3/100130950, intron 1 of 3)	17	5095379	5138931	43553	1	100130950	uc002gbg.2	20382	SPAG7
ENSG00000091651	chr16	46885163	46885282	120	*	4	-0.0415507	-0.899802	0.760632	0.939	Distal Intergenic	16	46835959	46865074	29116	2	388272	uc002eek.1	-20089	ORC6
ENSG00000091732	chr7	130153173	130153314	142	*	3	-0.26442	-0.936533	0.594225	0.554	Intron (uc003vqh.1/26958, intron 10 of 13)	7	130135952	130136045	94	1	442904	uc011kpi.2	17221	ZC3HC1
ENSG00000091831	chr6	151806677	151806889	213	*	5	-0.894535	-0.996289	-0.369151	0.018	Distal Intergenic	6	151815175	151942328	127154	1	80129	uc003qol.3	-8286	ESR1
ENSG00000091831	chr6	151690376	151690531	156	*	3	-0.625111	-0.948362	0.230318	0.203	Intron (uc003qoh.3/57621, intron 2 of 2)	6	151685250	151712677	27428	2	57621	uc003qoh.3	22146	ESR1
ENSG00000091831	chr6	151689968	151690264	297	*	4	-0.877817	-0.961666	-0.608241	0.018	Intron (uc003qoh.3/57621, intron 2 of 2)	6	151685250	151712677	27428	2	57621	uc003qoh.3	22413	ESR1
ENSG00000091831	chr6	151804726	151805306	581	*	7	-0.859371	-0.962869	-0.0908451	0.027	Distal Intergenic	6	151815175	151942328	127154	1	80129	uc003qol.3	-9869	ESR1
ENSG00000091831	chr6	151616062	151616518	457	*	3	0.841515	-0.316669	0.958192	0.042	Intron (uc011eep.2/9590, intron 2 of 4)	6	151646666	151679694	33029	1	9590	uc003qof.3	-30148	ESR1
ENSG00000091972	chr3	112294232	112294315	84	*	3	0.0155914	-0.789212	0.81871	0.972	Intron (uc003dze.4/55032, intron 5 of 6)	3	112280857	112303284	22428	1	55032	uc003dze.4	13375	CD200
ENSG00000091986	chr3	112639504	112639621	118	*	3	-0.26113	-0.71849	0.390973	0.622	Distal Intergenic	3	112641532	112693937	52406	2	131450	uc003dzj.1	54316	CCDC80
ENSG00000092010	chr14	23986699	23987169	471	*	3	0.558734	-0.450905	0.945614	0.155	Intron (uc031qnt.1/79178, intron 4 of 4)	14	23982019	24028790	46772	1	79178	uc001wkb.5	4680	PSME1
ENSG00000092010	chr14	24171985	24172497	513	*	5	-0.166254	-0.818834	0.502591	0.717	Distal Intergenic	14	24105573	24114848	9276	1	10202	uc010akv.3	66412	PSME1
ENSG00000092010	chr14	24171686	24171812	127	*	3	-0.210844	-0.833816	0.468521	0.668	Distal Intergenic	14	24105573	24114848	9276	1	10202	uc010akv.3	66113	PSME1
ENSG00000092036	chr14	22845819	22846040	222	*	3	0.259313	-0.754633	0.900361	0.533	Intron (uc001wbw.2/uc001wbw.2, intron 2 of 5)	14	23033807	23058143	24337	2	1603	uc001wgl.2	212103	HAUS4
ENSG00000092036	chr14	22842469	22842531	63	*	4	0.0568022	-0.919253	0.917731	0.899	Intron (uc001wbw.2/uc001wbw.2, intron 2 of 5)	14	23033807	23058143	24337	2	1603	uc001wgl.2	215612	HAUS4
ENSG00000092098	chr14	24171985	24172497	513	*	5	-0.0390443	-0.712525	0.73294	0.922	Distal Intergenic	14	24105573	24114848	9276	1	10202	uc010akv.3	66412	RNF31
ENSG00000092098	chr14	24171686	24171812	127	*	3	-0.0351133	-0.64996	0.757872	0.939	Distal Intergenic	14	24105573	24114848	9276	1	10202	uc010akv.3	66113	RNF31
ENSG00000092098	chr14	23986699	23987169	471	*	3	0.517841	-0.296074	0.872929	0.205	Intron (uc031qnt.1/79178, intron 4 of 4)	14	23982019	24028790	46772	1	79178	uc001wkb.5	4680	RNF31
ENSG00000092295	chr14	24171985	24172497	513	*	5	-0.215039	-0.917599	0.599506	0.614	Distal Intergenic	14	24105573	24114848	9276	1	10202	uc010akv.3	66412	TGM1
ENSG00000092295	chr14	24171686	24171812	127	*	3	-0.267894	-0.881681	0.581445	0.542	Distal Intergenic	14	24105573	24114848	9276	1	10202	uc010akv.3	66113	TGM1
ENSG00000092330	chr14	24171985	24172497	513	*	5	-0.242944	-0.878469	0.581	0.582	Distal Intergenic	14	24105573	24114848	9276	1	10202	uc010akv.3	66412	TINF2
ENSG00000092330	chr14	24171686	24171812	127	*	3	-0.223656	-0.804168	0.69387	0.659	Distal Intergenic	14	24105573	24114848	9276	1	10202	uc010akv.3	66113	TINF2
ENSG00000092820	chr6	159045022	159045395	374	*	5	0.676791	-0.784419	0.865258	0.088	Intron (uc010kjr.1/57583, intron 10 of 12)	6	159057507	159065804	8298	2	6993	uc003qrn.2	20409	EZR
ENSG00000092841	chr12	56020658	56020749	92	*	4	-0.381615	-0.825927	0.646144	0.38	Distal Intergenic	12	56030676	56031617	942	1	121130	uc010spq.2	-9927	MYL6
ENSG00000092847	chr1	36150244	36150429	186	*	4	0.363834	-0.652971	0.84584	0.313	Distal Intergenic	1	36179477	36184790	5314	2	127703	uc001bzh.1	34361	AGO1
ENSG00000092929	chr17	75909682	75910007	326	*	4	0.118506	-0.940883	0.951869	0.779	Distal Intergenic	17	75875083	75880169	5087	2	400624	uc002jub.3	-29513	UNC13D
ENSG00000092931	chr17	76527367	76527597	231	*	3	0.313538	-0.581275	0.702267	0.377	Intron (uc010dhp.2/8632, intron 20 of 80)	17	76539837	76567460	27624	2	8632	uc002jvv.2	39863	MFSD11
ENSG00000092931	chr17	76697803	76698081	279	*	3	-0.209053	-0.729289	0.839458	0.555	Exon (uc002jvw.3/9267, exon 6 of 13)	17	76670130	76688575	18446	2	9267	uc010wtv.2	-9228	MFSD11
ENSG00000092969	chr1	218439626	218439964	339	*	3	0.33989	-0.669488	0.91246	0.453	Distal Intergenic	1	218458629	218511325	52697	1	51018	uc001hlj.3	-18665	TGFB2
ENSG00000093000	chr22	45201088	45201099	12	*	3	0.0377519	-0.579412	0.766108	0.95	Intron (uc003bfd.3/553158, intron 9 of 16)	22	45182337	45258664	76328	1	23779	uc003bfl.3	18751	NUP50
ENSG00000093009	chr22	19766602	19766925	324	*	3	0.00573321	-0.767487	0.802075	0.983	Exon (uc002zqb.3/6899, exon 9 of 9)	22	19744226	19771112	26887	1	6899	uc002zqc.3	22376	CDC45
ENSG00000093009	chr22	19756369	19756528	160	*	3	-0.100321	-0.856573	0.784135	0.808	Intron (uc002zqb.3/6899, intron 8 of 8)	22	19744226	19771112	26887	1	6899	uc002zqc.3	12143	CDC45
ENSG00000093010	chr22	19892173	19892612	440	*	3	-0.103607	-0.776831	0.887295	0.784	Intron (uc002zqj.1/10587, intron 8 of 17)	22	19863047	19868870	5824	2	10587	uc002zqq.1	-23303	COMT
ENSG00000093010	chr22	19756369	19756528	160	*	3	0.120956	-0.709989	0.751579	0.756	Intron (uc002zqb.3/6899, intron 8 of 8)	22	19744226	19771112	26887	1	6899	uc002zqc.3	12143	COMT
ENSG00000093010	chr22	19766602	19766925	324	*	3	0.170949	-0.82432	0.687775	0.666	Exon (uc002zqb.3/6899, exon 9 of 9)	22	19744226	19771112	26887	1	6899	uc002zqc.3	22376	COMT
ENSG00000093010	chr22	20204848	20204970	123	*	3	0.0188809	-0.859262	0.724244	0.953	Distal Intergenic	22	20193855	20196060	2206	1	150197	uc002zrt.2	10993	COMT
ENSG00000093144	chr6	127475538	127476063	526	*	4	-0.42075	-0.879052	0.330287	0.274	Intron (uc003qar.3/84870, intron 3 of 4)	6	127440048	127518910	78863	1	84870	uc003qas.1	35490	ECHDC1
ENSG00000093183	chr3	42515519	42515736	218	*	3	0.342258	-0.832228	0.884661	0.414	Distal Intergenic	3	42530791	42579065	48275	1	7433	uc021wwl.1	-15055	SEC22C
ENSG00000093183	chr3	42701501	42701711	211	*	3	-0.350902	-0.900854	0.743919	0.405	Intron (uc003clu.2/92999, intron 2 of 5)	3	42695176	42709072	13897	1	92999	uc003clu.2	6325	SEC22C
ENSG00000094804	chr17	40093013	40093339	327	*	5	-0.308093	-0.806874	0.560349	0.43	Exon (uc021txp.1/83538, exon 5 of 6)	17	40086888	40117668	30781	1	83538	uc002hyj.4	6125	CDC6
ENSG00000094914	chr12	53173523	53173589	67	*	3	-0.18856	-0.837134	0.757775	0.689	Distal Intergenic	12	53161939	53171129	9191	2	51350	uc001sax.3	-2394	AAAS
ENSG00000094916	chr12	54030136	54030419	284	*	3	0.424843	-0.492771	0.829378	0.28	Distal Intergenic	12	53936669	54020199	83531	2	11016	uc001seb.4	-9937	CBX5
ENSG00000094916	chr12	54027053	54027551	499	*	3	0.392912	-0.57149	0.94422	0.321	Distal Intergenic	12	53936669	54020199	83531	2	11016	uc001seb.4	-6854	CBX5
ENSG00000094916	chr12	53995480	53995693	214	*	3	-0.261543	-0.730194	0.371627	0.486	Intron (uc010sok.1/11016, intron 1 of 12)	12	53936669	54019780	83112	2	11016	uc001sea.4	24087	CBX5
ENSG00000094916	chr12	54052235	54052316	82	*	3	0.505641	-0.0832894	0.985324	0.184	Distal Intergenic	12	54058944	54070109	11166	2	517	uc001sec.3	17793	CBX5
ENSG00000094963	chr1	171257086	171257215	130	*	4	0.865635	0.140903	0.962269	0.021	Distal Intergenic	1	171283486	171311223	27738	1	2329	uc001gho.3	-26271	FMO2
ENSG00000095059	chr19	12766032	12766374	343	*	4	0.498242	-0.455286	0.859964	0.256	Intron (uc002mub.2/4125, intron 14 of 23)	19	12757322	12777591	20270	2	4125	uc002mub.2	11217	DHPS
ENSG00000095066	chr19	12766032	12766374	343	*	4	0.550149	-0.0207541	0.928872	0.16	Intron (uc002mub.2/4125, intron 14 of 23)	19	12757322	12777591	20270	2	4125	uc002mub.2	11217	HOOK2
ENSG00000095066	chr19	13097179	13097752	574	*	3	0.431988	-0.472634	0.860917	0.262	Distal Intergenic	19	13106584	13209610	103027	1	4784	uc002mwd.3	-8832	HOOK2
ENSG00000095066	chr19	13013159	13014356	1198	*	10	-0.252292	-0.798047	0.780752	0.558	Intron (uc002mvr.2/256126, intron 3 of 5)	19	13001943	13010813	8871	1	2639	uc010xmu.3	11216	HOOK2
ENSG00000095066	chr19	13012006	13012589	584	*	4	0.0372325	-0.628869	0.95835	0.922	Intron (uc002mvr.2/256126, intron 3 of 5)	19	13001943	13010813	8871	1	2639	uc010xmu.3	10063	HOOK2
ENSG00000095066	chr19	13001469	13001635	167	*	3	0.0129576	-0.756193	0.970798	0.973	Promoter (<=1kb)	19	13001943	13008291	6349	1	2639	uc010xms.3	-308	HOOK2
ENSG00000095139	chr11	118621748	118622428	681	*	3	-0.389931	-0.894138	0.741457	0.436	3' UTR	11	118618473	118630078	11606	2	1656	uc001pua.2	7650	ARCN1
ENSG00000095203	chr9	109318568	109319166	599	*	3	0.0137298	-0.669604	0.727169	0.978	Intron (uc004bcx.3/uc004bcx.3, intron 1 of 3)	9	109625378	109773796	148419	1	58499	uc004bcz.3	-306212	EPB41L4B
ENSG00000095319	chr9	128733527	128733625	99	*	3	-0.436972	-0.920351	0.871853	0.301	Distal Intergenic	9	128677965	128729655	51691	1	5090	uc004bqe.3	55562	NUP188
ENSG00000095380	chr9	97981744	97982015	272	*	3	0.123663	-0.927048	0.713496	0.815	Intron (uc022bkl.1/2176, intron 4 of 14)	9	97912205	98079215	167011	2	2176	uc010mrm.1	97200	NANS
ENSG00000095383	chr9	97981744	97982015	272	*	3	0.546999	-0.331303	0.896102	0.19	Intron (uc022bkl.1/2176, intron 4 of 14)	9	97912205	98079215	167011	2	2176	uc010mrm.1	97200	TBC1D2
ENSG00000095397	chr9	114350242	114350326	85	*	3	0.0197915	-0.544911	0.737107	0.96	Intron (uc011lwr.2/22949, intron 4 of 9)	9	114325247	114361711	36465	2	22949	uc004bfh.2	11385	WHRN
ENSG00000095564	chr10	92242962	92243296	335	*	3	0.0882577	-0.849116	0.919201	0.82	Intron (uc001kgy.3/uc001kgy.3, intron 1 of 2)	10	92500576	92617671	117096	2	3363	uc001kgz.3	374375	BTAF1
ENSG00000095574	chr10	122979986	122980037	52	*	3	0.0851072	-0.487274	0.908127	0.834	Distal Intergenic	10	123239354	123243317	3964	2	2263	uc001lfk.1	263280	IKZF5
ENSG00000095587	chr10	96359127	96359394	268	*	3	-0.454681	-0.920536	0.598923	0.212	Intron (uc001kjs.3/3070, intron 21 of 21)	10	96305574	96361856	56283	1	3070	uc009xur.3	53553	TLL2
ENSG00000095627	chr10	114302121	114302140	20	*	3	-0.456896	-0.871799	0.702315	0.362	Intron (uc001kzy.3/143187, intron 5 of 7)	10	114393929	114394013	85	1	100422909	uc021pyf.1	-91789	TDRD1
ENSG00000095637	chr10	95415515	95415790	276	*	4	0.263762	-0.766517	0.935746	0.458	Exon (uc001kiu.4/5146, exon 16 of 22)	10	95372345	95425429	53085	1	5146	uc001kiu.4	43170	SORBS1
ENSG00000095739	chr10	28844644	28844846	203	*	3	0.623019	-0.397892	0.921124	0.155	Intron (uc001iud.3/51322, intron 3 of 13)	10	28835325	28835346	22	1	100847088	uc031ptp.1	9319	BAMBI
ENSG00000095752	chr19	55461867	55461971	105	*	3	-0.327798	-0.809776	0.712249	0.549	Intron (uc010esl.3/199713, intron 1 of 12)	19	55434877	55458873	23997	2	199713	uc010esk.3	-2994	IL11
ENSG00000095752	chr19	55486413	55486714	302	*	3	-0.816017	-0.949568	0.240502	0.043	Intron (uc021vbq.1/55655, intron 3 of 12)	19	55477711	55512510	34800	1	55655	uc010yfp.2	8702	IL11
ENSG00000095787	chr10	28844644	28844846	203	*	3	-0.25744	-0.897409	0.823339	0.584	Intron (uc001iud.3/51322, intron 3 of 13)	10	28835325	28835346	22	1	100847088	uc031ptp.1	9319	WAC
ENSG00000095794	chr10	35447927	35448390	464	*	3	-0.0189634	-0.831616	0.65908	0.959	Intron (uc001ixx.3/1390, intron 2 of 3)	10	35456467	35468775	12309	1	1390	uc031ptx.1	-8077	CREM
ENSG00000095906	chr16	1997549	1997870	322	*	3	-0.201091	-0.956045	0.894479	0.67	Intron (uc021tak.1/uc021tak.1, intron 1 of 1)	16	1988234	1993294	5061	2	51734	uc021tam.1	-4255	NUBP2
ENSG00000095906	chr16	2033150	2033177	28	*	3	-0.45492	-0.893728	0.865472	0.296	Promoter (<=1kb)	16	2034150	2037750	3601	1	2671	uc002cob.3	-973	NUBP2
ENSG00000095906	chr16	1989104	1989611	508	*	4	0.634455	-0.802684	0.974206	0.122	3' UTR	16	1988234	1993294	5061	2	51734	uc021tam.1	3683	NUBP2
ENSG00000096060	chr6	35689263	35689425	163	*	3	-0.329174	-0.91804	0.29745	0.474	Intron (uc003oky.2/2289, intron 1 of 11)	6	35541362	35696397	155036	2	2289	uc003oky.2	6972	FKBP5
ENSG00000096063	chr6	35689263	35689425	163	*	3	0.130942	-0.66809	0.849694	0.778	Intron (uc003oky.2/2289, intron 1 of 11)	6	35541362	35696397	155036	2	2289	uc003oky.2	6972	SRPK1
ENSG00000096080	chr6	43510717	43510753	37	*	3	0.42788	-0.274847	0.913797	0.345	Intron (uc003ovp.3/57510, intron 20 of 31)	6	43484777	43497114	12338	1	9533	uc003ovo.2	25940	MRPS18A
ENSG00000096384	chr6	44298526	44298735	210	*	3	0.358036	-0.915354	0.916924	0.414	Intron (uc003oxg.3/221409, intron 3 of 9)	6	44310397	44344904	34508	1	221409	uc021yzz.1	-11662	HSP90AB1
ENSG00000096384	chr6	44222247	44222992	746	*	5	0.0288879	-0.84359	0.680185	0.956	Promoter (<=1kb)	6	44221943	44222022	80	2	100616124	uc021yzy.1	-225	HSP90AB1
ENSG00000096401	chr6	44561028	44561221	194	*	4	0.090138	-0.771017	0.817043	0.832	Distal Intergenic	6	44403378	44403459	82	1	100616352	uc021zaa.1	157650	CDC5L
ENSG00000096401	chr6	44661253	44661666	414	*	3	0.330781	-0.678264	0.898803	0.436	Distal Intergenic	6	44403378	44403459	82	1	100616352	uc021zaa.1	257875	CDC5L
ENSG00000096401	chr6	44298526	44298735	210	*	3	-0.248417	-0.875653	0.936228	0.565	Intron (uc003oxg.3/221409, intron 3 of 9)	6	44310397	44344904	34508	1	221409	uc021yzz.1	-11662	CDC5L
ENSG00000096401	chr6	44222247	44222992	746	*	5	-0.070766	-0.756457	0.892089	0.858	Promoter (<=1kb)	6	44221943	44222022	80	2	100616124	uc021yzy.1	-225	CDC5L
ENSG00000096433	chr6	33433703	33433759	57	*	4	-0.0052992	-0.764858	0.738646	0.993	Distal Intergenic	6	33422356	33425320	2965	1	221504	uc003oeq.3	11347	ITPR3
ENSG00000096433	chr6	33632907	33633400	494	*	3	0.0695709	-0.750167	0.528718	0.837	Exon (uc021ywr.1/3710, exon 13 of 58)	6	33589156	33664348	75193	1	3710	uc021ywr.1	43751	ITPR3
ENSG00000096433	chr6	33455091	33455133	43	*	3	0.241666	-0.457782	0.820884	0.467	Distal Intergenic	6	33422356	33425320	2965	1	221504	uc003oeq.3	32735	ITPR3
ENSG00000097007	chr9	130834010	130834423	414	*	3	-0.427831	-0.903324	0.400692	0.316	Intron (uc004btb.4/114789, intron 1 of 9)	9	130830479	130871537	41059	1	114789	uc004btb.4	3531	ABL1
ENSG00000097021	chr1	6459863	6460329	467	*	4	-0.284176	-0.847447	0.801368	0.501	Distal Intergenic	1	6324332	6453826	129495	2	11332	uc001amu.3	-6037	ACOT7
ENSG00000097021	chr1	6249240	6250015	776	*	4	0.383867	-0.973526	0.922504	0.346	Intron (uc001amd.3/6146, intron 3 of 3)	1	6161847	6240194	78348	2	26038	uc001amb.2	-9046	ACOT7
ENSG00000097021	chr1	6034111	6034201	91	*	3	-0.276064	-0.815417	0.50028	0.504	Intron (uc001alq.2/261734, intron 3 of 29)	1	6052358	6161253	108896	1	8514	uc009vlv.2	-18157	ACOT7
ENSG00000099203	chr19	10936489	10936497	9	*	3	0.126643	-0.577119	0.847557	0.756	Intron (uc010dxk.2/1785, intron 13 of 13)	19	10933900	10944160	10261	1	1785	uc002mpx.1	2589	TMED1
ENSG00000099204	chr10	114302121	114302140	20	*	3	0.0761389	-0.541386	0.66239	0.836	Intron (uc001kzy.3/143187, intron 5 of 7)	10	114393929	114394013	85	1	100422909	uc021pyf.1	-91789	ABLIM1
ENSG00000099204	chr10	114526210	114526652	443	*	3	0.280978	-0.790703	0.814265	0.472	Intron (uc001kzz.3/143187, intron 7 of 7)	10	114393929	114394013	85	1	100422909	uc021pyf.1	132281	ABLIM1
ENSG00000099204	chr10	114527152	114527490	339	*	3	0.185177	-0.95491	0.761731	0.638	Intron (uc001kzz.3/143187, intron 7 of 7)	10	114393929	114394013	85	1	100422909	uc021pyf.1	133223	ABLIM1
ENSG00000099250	chr10	33074143	33074603	461	*	3	-0.628355	-0.90654	0.749752	0.112	Intron (uc001iwl.1/79741, intron 14 of 22)	10	33017815	33171792	153978	1	79741	uc001iwo.4	56328	NRP1
ENSG00000099250	chr10	33211187	33211303	117	*	3	0.809582	-0.115124	0.956016	0.016	Exon (uc001iwr.4/3688, exon 8 of 16)	10	33189246	33224486	35241	2	3688	uc001iwr.4	13183	NRP1
ENSG00000099260	chr1	99645319	99645459	141	*	3	0.81168	-0.258001	0.955506	0.012	Distal Intergenic	1	99729848	99775138	45291	1	9890	uc001dse.3	-84389	PALMD
ENSG00000099282	chr10	69327878	69328223	346	*	3	0.0815046	-0.55266	0.946481	0.874	Intron (uc009xpn.1/29119, intron 3 of 17)	10	67679725	69425416	1745692	2	29119	uc009xpn.1	97193	TSPAN15
ENSG00000099308	chr19	17861567	17861866	300	*	3	0.478081	-0.740263	0.960335	0.278	Promoter (<=1kb)	19	17862286	17899377	37092	1	23149	uc002nhh.2	-420	MAST3
ENSG00000099330	chr19	17079449	17079587	139	*	3	0.678631	-0.564307	0.981322	0.126	Intron (uc002nfb.3/27151, intron 18 of 41)	19	17003762	17137625	133864	2	27151	uc002nfb.3	58038	OCEL1
ENSG00000099330	chr19	17468530	17468750	221	*	3	0.439005	-0.428295	0.883502	0.384	Intron (uc002ngk.1/83483, intron 5 of 5)	19	17462264	17488137	25874	2	83483	uc002ngk.1	19387	OCEL1
ENSG00000099331	chr19	17079449	17079587	139	*	3	0.0369201	-0.729777	0.764429	0.919	Intron (uc002nfb.3/27151, intron 18 of 41)	19	17003762	17137625	133864	2	27151	uc002nfb.3	58038	MYO9B
ENSG00000099337	chr19	38278436	38278516	81	*	3	-0.400041	-0.824913	0.59234	0.377	Intron (uc010efs.2/126231, intron 1 of 2)	19	38229203	38270230	41028	2	126231	uc021utv.1	-8206	KCNK6
ENSG00000099337	chr19	38183892	38184582	691	*	3	0.268078	-0.629106	0.869954	0.561	Promoter (<=1kb)	19	38158650	38183216	24567	2	163115	uc002ogz.2	-676	KCNK6
ENSG00000099337	chr19	38395470	38396149	680	*	5	0.299497	-0.424102	0.843161	0.509	Intron (uc002ohj.2/83889, intron 1 of 5)	19	38375472	38397317	21846	2	83889	uc002ohj.2	1168	KCNK6
ENSG00000099338	chr19	38183892	38184582	691	*	3	0.313557	-0.53634	0.893832	0.533	Promoter (<=1kb)	19	38158650	38183216	24567	2	163115	uc002ogz.2	-676	CATSPERG
ENSG00000099338	chr19	38617889	38618032	144	*	3	-0.572066	-0.874203	0.71627	0.212	Intron (uc002ohk.3/23094, intron 9 of 21)	19	38701649	38714890	13242	2	8193	uc002ohl.3	96858	CATSPERG
ENSG00000099338	chr19	38395470	38396149	680	*	5	0.0960982	-0.906187	0.851381	0.839	Intron (uc002ohj.2/83889, intron 1 of 5)	19	38375472	38397317	21846	2	83889	uc002ohj.2	1168	CATSPERG
ENSG00000099338	chr19	38278436	38278516	81	*	3	-0.619767	-0.941041	0.360894	0.162	Intron (uc010efs.2/126231, intron 1 of 2)	19	38229203	38270230	41028	2	126231	uc021utv.1	-8206	CATSPERG
ENSG00000099341	chr19	38395470	38396149	680	*	5	0.224319	-0.534405	0.801013	0.622	Intron (uc002ohj.2/83889, intron 1 of 5)	19	38375472	38397317	21846	2	83889	uc002ohj.2	1168	PSMD8
ENSG00000099341	chr19	38278436	38278516	81	*	3	-0.368835	-0.857478	0.407798	0.423	Intron (uc010efs.2/126231, intron 1 of 2)	19	38229203	38270230	41028	2	126231	uc021utv.1	-8206	PSMD8
ENSG00000099341	chr19	38617889	38618032	144	*	3	-0.227276	-0.877973	0.611105	0.627	Intron (uc002ohk.3/23094, intron 9 of 21)	19	38701649	38714890	13242	2	8193	uc002ohl.3	96858	PSMD8
ENSG00000099341	chr19	38183892	38184582	691	*	3	-0.041177	-0.677866	0.651516	0.928	Promoter (<=1kb)	19	38158650	38183216	24567	2	163115	uc002ogz.2	-676	PSMD8
ENSG00000099364	chr16	31135856	31136312	457	*	3	-0.148092	-0.889088	0.766785	0.733	Intron (uc002eax.3/84148, intron 3 of 9)	16	31138510	31142712	4203	1	84148	uc002eba.3	-2198	FBXL19
ENSG00000099364	chr16	30762957	30763091	135	*	3	0.443012	-0.459578	0.898699	0.266	3' UTR	16	30760124	30763234	3111	1	5261	uc002dzl.1	2833	FBXL19
ENSG00000099365	chr16	30762957	30763091	135	*	3	-0.0397614	-0.891072	0.956717	0.937	3' UTR	16	30760124	30763234	3111	1	5261	uc002dzl.1	2833	STX1B
ENSG00000099365	chr16	31135856	31136312	457	*	3	0.177921	-0.773229	0.956878	0.689	Intron (uc002eax.3/84148, intron 3 of 9)	16	31138510	31142712	4203	1	84148	uc002eba.3	-2198	STX1B
ENSG00000099377	chr16	31135856	31136312	457	*	3	-0.235983	-0.898555	0.849607	0.584	Intron (uc002eax.3/84148, intron 3 of 9)	16	31138510	31142712	4203	1	84148	uc002eba.3	-2198	HSD3B7
ENSG00000099377	chr16	30762957	30763091	135	*	3	0.418466	-0.663222	0.933685	0.337	3' UTR	16	30760124	30763234	3111	1	5261	uc002dzl.1	2833	HSD3B7
ENSG00000099381	chr16	30762957	30763091	135	*	3	0.150335	-0.53049	0.798062	0.752	3' UTR	16	30760124	30763234	3111	1	5261	uc002dzl.1	2833	SETD1A
ENSG00000099381	chr16	31135856	31136312	457	*	3	0.241103	-0.91883	0.859244	0.584	Intron (uc002eax.3/84148, intron 3 of 9)	16	31138510	31142712	4203	1	84148	uc002eba.3	-2198	SETD1A
ENSG00000099385	chr16	31135856	31136312	457	*	3	0.277372	-0.720288	0.958454	0.547	Intron (uc002eax.3/84148, intron 3 of 9)	16	31138510	31142712	4203	1	84148	uc002eba.3	-2198	BCL7C
ENSG00000099385	chr16	30762957	30763091	135	*	3	0.244031	-0.52102	0.844636	0.594	3' UTR	16	30760124	30763234	3111	1	5261	uc002dzl.1	2833	BCL7C
ENSG00000099617	chr19	1271058	1271308	251	*	3	-0.656075	-0.875474	0.0692295	0.172	Promoter (<=1kb)	19	1267470	1270259	2790	2	148046	uc010xgk.3	-799	EFNA2
ENSG00000099617	chr19	1065851	1066350	500	*	3	0.358312	-0.584335	0.880506	0.526	Promoter (<=1kb)	19	1065922	1086627	20706	1	23526	uc010xgd.2	0	EFNA2
ENSG00000099622	chr19	1271058	1271308	251	*	3	-0.786745	-0.985759	-0.25298	0.014	Promoter (<=1kb)	19	1267470	1270259	2790	2	148046	uc010xgk.3	-799	CIRBP
ENSG00000099622	chr19	1065851	1066350	500	*	3	0.350024	-0.689017	0.959276	0.427	Promoter (<=1kb)	19	1065922	1086627	20706	1	23526	uc010xgd.2	0	CIRBP
ENSG00000099624	chr19	1271058	1271308	251	*	3	-0.201808	-0.777398	0.640382	0.622	Promoter (<=1kb)	19	1267470	1270259	2790	2	148046	uc010xgk.3	-799	ATP5F1D
ENSG00000099624	chr19	1065851	1066350	500	*	3	-0.316727	-0.837721	0.832026	0.423	Promoter (<=1kb)	19	1065922	1086627	20706	1	23526	uc010xgd.2	0	ATP5F1D
ENSG00000099625	chr19	1271058	1271308	251	*	3	-0.578756	-0.866921	0.289624	0.163	Promoter (<=1kb)	19	1267470	1270259	2790	2	148046	uc010xgk.3	-799	CBARP
ENSG00000099625	chr19	1065851	1066350	500	*	3	-0.0840035	-0.79899	0.868211	0.851	Promoter (<=1kb)	19	1065922	1086627	20706	1	23526	uc010xgd.2	0	CBARP
ENSG00000099783	chr19	8698707	8698830	124	*	3	0.152536	-0.667605	0.734476	0.745	Distal Intergenic	19	8649779	8675588	25810	2	81794	uc002mkk.1	-23119	HNRNPM
ENSG00000099795	chr19	14505910	14506310	401	*	3	-0.21942	-0.974126	0.944085	0.631	Intron (uc002myl.3/976, intron 4 of 19)	19	14491956	14519537	27582	1	976	uc002myn.3	13954	NDUFB7
ENSG00000099795	chr19	14440185	14440267	83	*	3	-0.119043	-0.836712	0.798307	0.79	Distal Intergenic	19	14491956	14519537	27582	1	976	uc002myl.3	-51689	NDUFB7
ENSG00000099797	chr19	14440185	14440267	83	*	3	-1.49182e-05	-0.823977	0.761876	1	Distal Intergenic	19	14491956	14519537	27582	1	976	uc002myl.3	-51689	TECR
ENSG00000099797	chr19	14505910	14506310	401	*	3	-0.285538	-0.963769	0.830668	0.512	Intron (uc002myl.3/976, intron 4 of 19)	19	14491956	14519537	27582	1	976	uc002myn.3	13954	TECR
ENSG00000099800	chr19	2525292	2525636	345	*	4	-0.390273	-0.973791	0.947617	0.342	Intron (uc002lwd.2/2788, intron 3 of 4)	19	2476354	2477249	896	1	4616	uc002lwc.1	48938	TIMM13
ENSG00000099812	chr19	859065	859499	435	*	3	-0.195494	-0.914931	0.92461	0.681	Promoter (<=1kb)	19	859665	863610	3946	1	1675	uc002lqc.3	-166	MISP
ENSG00000099812	chr19	827576	827739	164	*	3	-0.603557	-0.961201	0.148737	0.144	Promoter (<=1kb)	19	827831	832017	4187	1	566	uc002lpz.1	-92	MISP
ENSG00000099814	chr14	105092229	105092828	600	*	3	-0.283184	-0.83811	0.59894	0.55	Distal Intergenic	14	105060420	105071097	10678	2	388021	uc001yox.1	-21132	CEP170B
ENSG00000099817	chr19	859065	859499	435	*	3	-0.594559	-0.932153	0.676179	0.143	Promoter (<=1kb)	19	859665	863610	3946	1	1675	uc002lqc.3	-166	POLR2E
ENSG00000099817	chr19	1271058	1271308	251	*	3	0.383149	-0.873973	0.945679	0.411	Promoter (<=1kb)	19	1267470	1270259	2790	2	148046	uc010xgk.3	-799	POLR2E
ENSG00000099817	chr19	1065851	1066350	500	*	3	-0.659771	-0.94119	0.277851	0.083	Promoter (<=1kb)	19	1065922	1086627	20706	1	23526	uc010xgd.2	0	POLR2E
ENSG00000099821	chr19	827576	827739	164	*	3	0.245065	-0.573232	0.81748	0.592	Promoter (<=1kb)	19	827831	832017	4187	1	566	uc002lpz.1	-92	POLRMT
ENSG00000099821	chr19	859065	859499	435	*	3	-0.515665	-0.883104	0.583122	0.212	Promoter (<=1kb)	19	859665	863610	3946	1	1675	uc002lqc.3	-166	POLRMT
ENSG00000099822	chr19	859065	859499	435	*	3	-0.635527	-0.967817	0.0522338	0.049	Promoter (<=1kb)	19	859665	863610	3946	1	1675	uc002lqc.3	-166	HCN2
ENSG00000099822	chr19	827576	827739	164	*	3	-0.221074	-0.787539	0.703906	0.53	Promoter (<=1kb)	19	827831	832017	4187	1	566	uc002lpz.1	-92	HCN2
ENSG00000099840	chr19	2041956	2041986	31	*	3	-0.369765	-0.886832	0.634337	0.318	Promoter (<=1kb)	19	2037470	2042079	4610	2	2872	uc002luq.1	93	IZUMO4
ENSG00000099840	chr19	2095467	2095644	178	*	3	-0.152167	-0.755939	0.896255	0.677	Intron (uc002luv.3/126308, intron 1 of 4)	19	2071035	2096269	25235	2	126308	uc002luv.3	625	IZUMO4
ENSG00000099849	chr11	637885	638404	520	*	3	-0.563767	-0.897329	0.705293	0.116	Intron (uc001lqp.2/1815, intron 1 of 3)	11	637305	640705	3401	1	1815	uc001lqp.2	580	RASSF7
ENSG00000099849	chr11	315102	315262	161	*	3	0.562003	0.0010464	0.968178	0.119	3' UTR	11	313991	315272	1282	1	8519	uc001loy.4	1111	RASSF7
ENSG00000099849	chr11	503283	503807	525	*	6	0.503473	-0.588166	0.94237	0.153	Promoter (<=1kb)	11	494512	503570	9059	2	6050	uc001lpk.1	0	RASSF7
ENSG00000099849	chr11	640446	641042	597	*	3	-0.509977	-0.888709	0.789577	0.166	3' UTR	11	637305	640705	3401	1	1815	uc001lqp.2	3141	RASSF7
ENSG00000099849	chr11	400295	400744	450	*	3	0.0716066	-0.526543	0.771326	0.852	Exon (uc021qbk.1/11187, exon 8 of 14)	11	394217	404908	10692	1	11187	uc001lpc.3	6078	RASSF7
ENSG00000099860	chr19	2525292	2525636	345	*	4	0.298533	-0.505847	0.733919	0.372	Intron (uc002lwd.2/2788, intron 3 of 4)	19	2476354	2477249	896	1	4616	uc002lwc.1	48938	GADD45B
ENSG00000099864	chr19	827576	827739	164	*	3	-0.00527624	-0.496068	0.843808	0.992	Promoter (<=1kb)	19	827831	832017	4187	1	566	uc002lpz.1	-92	PALM
ENSG00000099864	chr19	859065	859499	435	*	3	-0.284615	-0.646001	0.261146	0.451	Promoter (<=1kb)	19	859665	863610	3946	1	1675	uc002lqc.3	-166	PALM
ENSG00000099875	chr19	2095467	2095644	178	*	3	-0.587938	-0.832587	0.10914	0.079	Intron (uc002luv.3/126308, intron 1 of 4)	19	2071035	2096269	25235	2	126308	uc002luv.3	625	MKNK2
ENSG00000099875	chr19	2041956	2041986	31	*	3	0.228254	-0.843078	0.687693	0.526	Promoter (<=1kb)	19	2037470	2042079	4610	2	2872	uc002luq.1	93	MKNK2
ENSG00000099889	chr22	19766602	19766925	324	*	3	0.335935	-0.292838	0.869588	0.461	Exon (uc002zqb.3/6899, exon 9 of 9)	22	19744226	19771112	26887	1	6899	uc002zqc.3	22376	ARVCF
ENSG00000099889	chr22	20204848	20204970	123	*	3	-0.555684	-0.849287	0.329308	0.167	Distal Intergenic	22	20193855	20196060	2206	1	150197	uc002zrt.2	10993	ARVCF
ENSG00000099889	chr22	19756369	19756528	160	*	3	-0.102393	-0.812374	0.758399	0.822	Intron (uc002zqb.3/6899, intron 8 of 8)	22	19744226	19771112	26887	1	6899	uc002zqc.3	12143	ARVCF
ENSG00000099889	chr22	19892173	19892612	440	*	3	-0.469653	-0.969569	0.644257	0.266	Intron (uc002zqj.1/10587, intron 8 of 17)	22	19863047	19868870	5824	2	10587	uc002zqq.1	-23303	ARVCF
ENSG00000099899	chr22	20204848	20204970	123	*	3	-0.23038	-0.907205	0.70528	0.58	Distal Intergenic	22	20193855	20196060	2206	1	150197	uc002zrt.2	10993	TRMT2A
ENSG00000099899	chr22	19892173	19892612	440	*	3	-0.288642	-0.875692	0.874051	0.479	Intron (uc002zqj.1/10587, intron 8 of 17)	22	19863047	19868870	5824	2	10587	uc002zqq.1	-23303	TRMT2A
ENSG00000099901	chr22	20204848	20204970	123	*	3	0.134232	-0.812186	0.904809	0.776	Distal Intergenic	22	20193855	20196060	2206	1	150197	uc002zrt.2	10993	RANBP1
ENSG00000099901	chr22	19892173	19892612	440	*	3	0.701495	-0.0400459	0.882162	0.062	Intron (uc002zqj.1/10587, intron 8 of 17)	22	19863047	19868870	5824	2	10587	uc002zqq.1	-23303	RANBP1
ENSG00000099904	chr22	20204848	20204970	123	*	3	-0.367439	-0.864527	0.662961	0.425	Distal Intergenic	22	20193855	20196060	2206	1	150197	uc002zrt.2	10993	ZDHHC8
ENSG00000099904	chr22	19892173	19892612	440	*	3	-0.323828	-0.934774	0.797332	0.491	Intron (uc002zqj.1/10587, intron 8 of 17)	22	19863047	19868870	5824	2	10587	uc002zqq.1	-23303	ZDHHC8
ENSG00000099910	chr22	20204848	20204970	123	*	3	-0.351682	-0.872657	0.768461	0.431	Distal Intergenic	22	20193855	20196060	2206	1	150197	uc002zrt.2	10993	KLHL22
ENSG00000099910	chr22	20551056	20551359	304	*	3	-0.218666	-0.922457	0.824004	0.651	Distal Intergenic	22	20455994	20461786	5793	2	85376	uc002zsd.4	-89270	KLHL22
ENSG00000099910	chr22	20552682	20553035	354	*	3	-0.310206	-0.896889	0.754172	0.506	Distal Intergenic	22	20455994	20461786	5793	2	85376	uc002zsd.4	-90896	KLHL22
ENSG00000099917	chr22	20552682	20553035	354	*	3	-0.424386	-0.930823	0.626123	0.306	Distal Intergenic	22	20455994	20461786	5793	2	85376	uc002zsd.4	-90896	MED15
ENSG00000099917	chr22	20551056	20551359	304	*	3	-0.202715	-0.93898	0.952443	0.641	Distal Intergenic	22	20455994	20461786	5793	2	85376	uc002zsd.4	-89270	MED15
ENSG00000099968	chr22	17558445	17558735	291	*	3	0.290733	-0.436239	0.80171	0.554	Distal Intergenic	22	17565849	17578399	12551	1	23765	uc031rwe.1	-7114	BCL2L13
ENSG00000099968	chr22	17832006	17832100	95	*	3	0.489749	-0.465429	0.837479	0.297	Distal Intergenic	22	17840839	18033845	193007	1	27443	uc010gqv.1	-8739	BCL2L13
ENSG00000099992	chr22	30080217	30080289	73	*	3	0.249333	-0.469989	0.735301	0.569	Intron (uc003aga.4/4771, intron 15 of 15)	22	30069258	30094589	25332	1	4771	uc011akq.2	10959	TBC1D10A
ENSG00000099992	chr22	30472169	30472180	12	*	4	-0.520533	-0.886483	0.642145	0.203	Distal Intergenic	22	30476453	30573062	96610	1	150280	uc003agy.3	-4273	TBC1D10A
ENSG00000099992	chr22	30246991	30247029	39	*	3	0.370435	-0.410248	0.949094	0.37	Distal Intergenic	22	30184597	30234293	49697	2	84164	uc011akr.2	-12698	TBC1D10A
ENSG00000099995	chr22	30246991	30247029	39	*	3	0.0103845	-0.502279	0.843129	0.985	Distal Intergenic	22	30184597	30234293	49697	2	84164	uc011akr.2	-12698	SF3A1
ENSG00000099995	chr22	30472169	30472180	12	*	4	0.153604	-0.746625	0.900687	0.736	Distal Intergenic	22	30476453	30573062	96610	1	150280	uc003agy.3	-4273	SF3A1
ENSG00000099999	chr22	30472169	30472180	12	*	4	-0.458849	-0.845051	0.488955	0.248	Distal Intergenic	22	30476453	30573062	96610	1	150280	uc003agy.3	-4273	RNF215
ENSG00000099999	chr22	30246991	30247029	39	*	3	-0.189538	-0.93948	0.895744	0.629	Distal Intergenic	22	30184597	30234293	49697	2	84164	uc011akr.2	-12698	RNF215
ENSG00000100003	chr22	30472169	30472180	12	*	4	-0.165421	-0.708187	0.669985	0.667	Distal Intergenic	22	30476453	30573062	96610	1	150280	uc003agy.3	-4273	SEC14L2
ENSG00000100003	chr22	30246991	30247029	39	*	3	-0.305377	-0.951559	0.774216	0.411	Distal Intergenic	22	30184597	30234293	49697	2	84164	uc011akr.2	-12698	SEC14L2
ENSG00000100014	chr22	24583286	24583996	711	*	11	-0.135785	-0.795008	0.947406	0.733	Exon (uc002zzn.1/56241, exon 11 of 15)	22	24577444	24585074	7631	1	56241	uc002zzn.1	5842	SPECC1L
ENSG00000100014	chr22	24593970	24594384	415	*	3	0.267419	-0.885836	0.879045	0.533	Distal Intergenic	22	24577444	24585074	7631	1	56241	uc002zzn.1	16526	SPECC1L
ENSG00000100023	chr22	21652865	21652865	1	*	5	-0.286914	-0.972377	0.790788	0.496	Distal Intergenic	22	21636714	21652015	15302	1	29797	uc010gtd.3	16151	PPIL2
ENSG00000100027	chr22	21652865	21652865	1	*	5	0.061703	-0.946171	0.848921	0.889	Distal Intergenic	22	21636714	21652015	15302	1	29797	uc010gtd.3	16151	YPEL1
ENSG00000100028	chr22	24583286	24583996	711	*	11	-0.044249	-0.71896	0.797883	0.933	Exon (uc002zzn.1/56241, exon 11 of 15)	22	24577444	24585074	7631	1	56241	uc002zzn.1	5842	SNRPD3
ENSG00000100028	chr22	24593970	24594384	415	*	3	-0.537304	-0.967074	0.824459	0.261	Distal Intergenic	22	24577444	24585074	7631	1	56241	uc002zzn.1	16526	SNRPD3
ENSG00000100029	chr22	30472169	30472180	12	*	4	0.268982	-0.77497	0.880541	0.509	Distal Intergenic	22	30476453	30573062	96610	1	150280	uc003agy.3	-4273	PES1
ENSG00000100030	chr22	21652865	21652865	1	*	5	0.325028	-0.680201	0.840602	0.466	Distal Intergenic	22	21636714	21652015	15302	1	29797	uc010gtd.3	16151	MAPK1
ENSG00000100031	chr22	24583286	24583996	711	*	11	-0.42299	-0.699543	0.692041	0.162	Exon (uc002zzn.1/56241, exon 11 of 15)	22	24577444	24585074	7631	1	56241	uc002zzn.1	5842	GGT1
ENSG00000100031	chr22	24593970	24594384	415	*	3	-0.40663	-0.827903	0.633614	0.213	Distal Intergenic	22	24577444	24585074	7631	1	56241	uc002zzn.1	16526	GGT1
ENSG00000100033	chr22	19130263	19131249	987	*	5	0.545863	-0.499739	0.894948	0.2	Exon (uc002zou.3/8220, exon 2 of 10)	22	19117792	19132190	14399	2	8220	uc002zou.3	941	PRODH
ENSG00000100036	chr22	30472169	30472180	12	*	4	-0.0403954	-0.68097	0.819879	0.897	Distal Intergenic	22	30476453	30573062	96610	1	150280	uc003agy.3	-4273	SLC35E4
ENSG00000100056	chr22	19130263	19131249	987	*	5	0.297883	-0.709447	0.938555	0.518	Exon (uc002zou.3/8220, exon 2 of 10)	22	19117792	19132190	14399	2	8220	uc002zou.3	941	ESS2
ENSG00000100065	chr22	37581418	37581642	225	*	3	0.474523	-0.445344	0.872755	0.234	Promoter (<=1kb)	22	37576206	37581994	5789	2	114904	uc003aqw.1	352	CARD10
ENSG00000100065	chr22	37664709	37664861	153	*	3	0.279466	-0.581258	0.897194	0.496	Distal Intergenic	22	37678495	37694415	15921	1	27128	uc003ard.4	-13634	CARD10
ENSG00000100065	chr22	37580056	37580185	130	*	3	-0.401029	-0.826164	0.72025	0.332	Intron (uc003aqw.1/114904, intron 1 of 1)	22	37576206	37581994	5789	2	114904	uc003aqw.1	1809	CARD10
ENSG00000100075	chr22	19130263	19131249	987	*	5	0.324328	-0.668869	0.91166	0.438	Exon (uc002zou.3/8220, exon 2 of 10)	22	19117792	19132190	14399	2	8220	uc002zou.3	941	SLC25A1
ENSG00000100083	chr22	37581418	37581642	225	*	3	-0.158879	-0.69658	0.712055	0.727	Promoter (<=1kb)	22	37576206	37581994	5789	2	114904	uc003aqw.1	352	GGA1
ENSG00000100083	chr22	37664709	37664861	153	*	3	0.147011	-0.789789	0.791546	0.748	Distal Intergenic	22	37678495	37694415	15921	1	27128	uc003ard.4	-13634	GGA1
ENSG00000100083	chr22	37580056	37580185	130	*	3	-0.255844	-0.867962	0.688187	0.594	Intron (uc003aqw.1/114904, intron 1 of 1)	22	37576206	37581994	5789	2	114904	uc003aqw.1	1809	GGA1
ENSG00000100084	chr22	19130263	19131249	987	*	5	0.138599	-0.950305	0.837564	0.72	Exon (uc002zou.3/8220, exon 2 of 10)	22	19117792	19132190	14399	2	8220	uc002zou.3	941	HIRA
ENSG00000100092	chr22	37580056	37580185	130	*	3	-0.10998	-0.852939	0.765945	0.797	Intron (uc003aqw.1/114904, intron 1 of 1)	22	37576206	37581994	5789	2	114904	uc003aqw.1	1809	SH3BP1
ENSG00000100092	chr22	37664709	37664861	153	*	3	-0.146913	-0.9046	0.704212	0.71	Distal Intergenic	22	37678495	37694415	15921	1	27128	uc003ard.4	-13634	SH3BP1
ENSG00000100092	chr22	37581418	37581642	225	*	3	0.385823	-0.349654	0.90036	0.323	Promoter (<=1kb)	22	37576206	37581994	5789	2	114904	uc003aqw.1	352	SH3BP1
ENSG00000100095	chr22	26479857	26480109	253	*	3	0.544199	-0.0911715	0.953281	0.173	Distal Intergenic	22	26422411	26427007	4597	1	84700	uc010gvb.1	57446	SEZ6L
ENSG00000100097	chr22	37580056	37580185	130	*	3	-0.273596	-0.87179	0.759412	0.563	Intron (uc003aqw.1/114904, intron 1 of 1)	22	37576206	37581994	5789	2	114904	uc003aqw.1	1809	LGALS1
ENSG00000100097	chr22	37664709	37664861	153	*	3	0.102597	-0.828551	0.815551	0.846	Distal Intergenic	22	37678495	37694415	15921	1	27128	uc003ard.4	-13634	LGALS1
ENSG00000100097	chr22	37581418	37581642	225	*	3	-0.0181497	-0.573742	0.793034	0.97	Promoter (<=1kb)	22	37576206	37581994	5789	2	114904	uc003aqw.1	352	LGALS1
ENSG00000100099	chr22	26479857	26480109	253	*	3	0.60262	-0.17852	0.989517	0.133	Distal Intergenic	22	26422411	26427007	4597	1	84700	uc010gvb.1	57446	HPS4
ENSG00000100100	chr22	31488633	31488776	144	*	3	0.334733	-0.594839	0.643774	0.376	Promoter (<=1kb)	22	31489344	31500610	11267	1	6525	uc003ajo.2	-568	PIK3IP1
ENSG00000100104	chr22	26479857	26480109	253	*	3	-0.551777	-0.904346	0.452696	0.138	Distal Intergenic	22	26422411	26427007	4597	1	84700	uc010gvb.1	57446	SRRD
ENSG00000100105	chr22	31488633	31488776	144	*	3	-0.146389	-0.85837	0.909506	0.71	Promoter (<=1kb)	22	31489344	31500610	11267	1	6525	uc003ajo.2	-568	PATZ1
ENSG00000100106	chr22	37580056	37580185	130	*	3	0.040344	-0.795129	0.770797	0.922	Intron (uc003aqw.1/114904, intron 1 of 1)	22	37576206	37581994	5789	2	114904	uc003aqw.1	1809	TRIOBP
ENSG00000100106	chr22	37581418	37581642	225	*	3	0.320705	-0.47254	0.924693	0.412	Promoter (<=1kb)	22	37576206	37581994	5789	2	114904	uc003aqw.1	352	TRIOBP
ENSG00000100106	chr22	37983211	37983211	1	*	3	0.196403	-0.516189	0.761165	0.619	Distal Intergenic	22	37966253	37976024	9772	2	3957	uc003ata.3	-7187	TRIOBP
ENSG00000100106	chr22	37664709	37664861	153	*	3	0.0297954	-0.720045	0.876364	0.939	Distal Intergenic	22	37678495	37694415	15921	1	27128	uc003ard.4	-13634	TRIOBP
ENSG00000100109	chr22	26479857	26480109	253	*	3	-0.164035	-0.936864	0.481278	0.715	Distal Intergenic	22	26422411	26427007	4597	1	84700	uc010gvb.1	57446	TFIP11
ENSG00000100116	chr22	37983211	37983211	1	*	3	0.0974648	-0.725952	0.804773	0.839	Distal Intergenic	22	37966253	37976024	9772	2	3957	uc003ata.3	-7187	GCAT
ENSG00000100116	chr22	37580056	37580185	130	*	3	-0.208241	-0.887585	0.827147	0.649	Intron (uc003aqw.1/114904, intron 1 of 1)	22	37576206	37581994	5789	2	114904	uc003aqw.1	1809	GCAT
ENSG00000100116	chr22	37664709	37664861	153	*	3	0.180918	-0.714527	0.865043	0.699	Distal Intergenic	22	37678495	37694415	15921	1	27128	uc003ard.4	-13634	GCAT
ENSG00000100116	chr22	37581418	37581642	225	*	3	0.0940141	-0.694497	0.7093	0.845	Promoter (<=1kb)	22	37576206	37581994	5789	2	114904	uc003aqw.1	352	GCAT
ENSG00000100124	chr22	37664709	37664861	153	*	3	0.158689	-0.852741	0.818056	0.692	Distal Intergenic	22	37678495	37694415	15921	1	27128	uc003ard.4	-13634	ANKRD54
ENSG00000100124	chr22	37983211	37983211	1	*	3	0.158637	-0.607419	0.936797	0.692	Distal Intergenic	22	37966253	37976024	9772	2	3957	uc003ata.3	-7187	ANKRD54
ENSG00000100124	chr22	37581418	37581642	225	*	3	0.341695	-0.826359	0.839531	0.381	Promoter (<=1kb)	22	37576206	37581994	5789	2	114904	uc003aqw.1	352	ANKRD54
ENSG00000100129	chr22	37664709	37664861	153	*	3	0.14721	-0.476607	0.85704	0.689	Distal Intergenic	22	37678495	37694415	15921	1	27128	uc003ard.4	-13634	EIF3L
ENSG00000100129	chr22	37983211	37983211	1	*	3	0.0611437	-0.559117	0.613291	0.87	Distal Intergenic	22	37966253	37976024	9772	2	3957	uc003ata.3	-7187	EIF3L
ENSG00000100139	chr22	37664709	37664861	153	*	3	0.110035	-0.966066	0.786123	0.797	Distal Intergenic	22	37678495	37694415	15921	1	27128	uc003ard.4	-13634	MICALL1
ENSG00000100139	chr22	37983211	37983211	1	*	3	0.152224	-0.531236	0.846164	0.718	Distal Intergenic	22	37966253	37976024	9772	2	3957	uc003ata.3	-7187	MICALL1
ENSG00000100142	chr22	37983211	37983211	1	*	3	0.455073	-0.260332	0.966156	0.259	Distal Intergenic	22	37966253	37976024	9772	2	3957	uc003ata.3	-7187	POLR2F
ENSG00000100151	chr22	37983211	37983211	1	*	3	-0.157186	-0.709787	0.897841	0.678	Distal Intergenic	22	37966253	37976024	9772	2	3957	uc003ata.3	-7187	PICK1
ENSG00000100154	chr22	27799536	27799827	292	*	4	0.110017	-0.721964	0.784989	0.762	Distal Intergenic	22	28144265	28187871	43607	2	4330	uc010gvg.4	388044	TTC28
ENSG00000100197	chr22	42338452	42338689	238	*	3	-0.407258	-0.904367	0.845276	0.4	Intron (uc003bba.1/uc003bba.1, intron 1 of 1)	22	42334741	42336223	1483	2	79019	uc010gyq.3	-2229	CYP2D6
ENSG00000100207	chr22	42338452	42338689	238	*	3	0.235157	-0.571085	0.755994	0.533	Intron (uc003bba.1/uc003bba.1, intron 1 of 1)	22	42334741	42336223	1483	2	79019	uc010gyq.3	-2229	TCF20
ENSG00000100207	chr22	42432405	42432412	8	*	3	0.00571684	-0.852445	0.650633	0.99	Intron (uc003bbu.2/164684, intron 8 of 8)	22	42415666	42428654	12989	1	164684	uc003bbv.1	16739	TCF20
ENSG00000100220	chr22	32412502	32412799	298	*	3	0.247519	-0.495668	0.779871	0.515	Distal Intergenic	22	32439019	32509011	69993	1	6523	uc003amc.3	-26220	RTCB
ENSG00000100220	chr22	32203524	32203661	138	*	3	0.0116997	-0.458817	0.610238	0.973	Intron (uc011als.2/9681, intron 18 of 39)	22	32215008	32303020	88013	1	9681	uc003alu.3	-11347	RTCB
ENSG00000100225	chr22	32412502	32412799	298	*	3	0.461501	-0.566259	0.866148	0.247	Distal Intergenic	22	32439019	32509011	69993	1	6523	uc003amc.3	-26220	FBXO7
ENSG00000100227	chr22	42338452	42338689	238	*	3	0.0284978	-0.860951	0.943613	0.943	Intron (uc003bba.1/uc003bba.1, intron 1 of 1)	22	42334741	42336223	1483	2	79019	uc010gyq.3	-2229	POLDIP3
ENSG00000100227	chr22	42432405	42432412	8	*	3	-0.0405641	-0.889714	0.677605	0.93	Intron (uc003bbu.2/164684, intron 8 of 8)	22	42415666	42428654	12989	1	164684	uc003bbv.1	16739	POLDIP3
ENSG00000100234	chr22	32846863	32847363	501	*	3	-0.242475	-0.876082	0.455034	0.453	Intron (uc003amn.2/254240, intron 2 of 14)	22	32809834	32853373	43540	2	254240	uc003amn.2	6010	TIMP3
ENSG00000100239	chr22	50190549	50190795	247	*	5	0.571224	-0.669276	0.937855	0.157	Intron (uc011arf.2/23774, intron 7 of 13)	22	50171538	50173958	2421	2	90834	uc011ari.1	-16591	PPP6R2
ENSG00000100239	chr22	50486684	50486803	120	*	3	-0.362677	-0.833832	0.527635	0.42	Distal Intergenic	22	50432942	50451055	18114	2	400935	uc003bje.1	-35629	PPP6R2
ENSG00000100239	chr22	50308462	50308940	479	*	4	-0.134116	-0.833	0.596156	0.766	Intron (uc003biy.3/79087, intron 1 of 9)	22	50296854	50312106	15253	2	79087	uc003biy.3	3166	PPP6R2
ENSG00000100239	chr22	50301414	50301869	456	*	3	-0.402375	-0.826836	0.757702	0.365	Exon (uc003biy.3/79087, exon 7 of 10)	22	50296854	50312106	15253	2	79087	uc003biy.3	10237	PPP6R2
ENSG00000100239	chr22	50262017	50262049	33	*	3	-0.174151	-0.999893	0.541138	0.712	Intron (uc003bix.2/9889, intron 1 of 1)	22	50247497	50283726	36230	1	9889	uc003bix.2	14520	PPP6R2
ENSG00000100241	chr22	50301414	50301869	456	*	3	-0.056158	-0.874805	0.855297	0.907	Exon (uc003biy.3/79087, exon 7 of 10)	22	50296854	50312106	15253	2	79087	uc003biy.3	10237	SBF1
ENSG00000100241	chr22	50308462	50308940	479	*	4	-0.0884892	-0.937886	0.961003	0.847	Intron (uc003biy.3/79087, intron 1 of 9)	22	50296854	50312106	15253	2	79087	uc003biy.3	3166	SBF1
ENSG00000100241	chr22	50262017	50262049	33	*	3	-0.44786	-0.915233	0.206334	0.276	Intron (uc003bix.2/9889, intron 1 of 1)	22	50247497	50283726	36230	1	9889	uc003bix.2	14520	SBF1
ENSG00000100241	chr22	50486684	50486803	120	*	3	-0.411087	-0.943064	0.350784	0.325	Distal Intergenic	22	50432942	50451055	18114	2	400935	uc003bje.1	-35629	SBF1
ENSG00000100243	chr22	42432405	42432412	8	*	3	-0.395275	-0.768155	0.621133	0.419	Intron (uc003bbu.2/164684, intron 8 of 8)	22	42415666	42428654	12989	1	164684	uc003bbv.1	16739	CYB5R3
ENSG00000100258	chr22	50262017	50262049	33	*	3	0.151057	-0.748245	0.530417	0.691	Intron (uc003bix.2/9889, intron 1 of 1)	22	50247497	50283726	36230	1	9889	uc003bix.2	14520	LMF2
ENSG00000100258	chr22	50486684	50486803	120	*	3	-0.0215681	-0.814526	0.504824	0.957	Distal Intergenic	22	50432942	50451055	18114	2	400935	uc003bje.1	-35629	LMF2
ENSG00000100258	chr22	50301414	50301869	456	*	3	0.176894	-0.69979	0.879418	0.643	Exon (uc003biy.3/79087, exon 7 of 10)	22	50296854	50312106	15253	2	79087	uc003biy.3	10237	LMF2
ENSG00000100258	chr22	50308462	50308940	479	*	4	0.523681	-0.291124	0.902615	0.172	Intron (uc003biy.3/79087, intron 1 of 9)	22	50296854	50312106	15253	2	79087	uc003biy.3	3166	LMF2
ENSG00000100285	chr22	29697943	29698104	162	*	3	0.0677159	-0.489998	0.904883	0.888	Distal Intergenic	22	29702997	29708770	5774	1	10634	uc010gvm.1	-4893	NEFH
ENSG00000100288	chr22	50486684	50486803	120	*	3	-0.486744	-0.972358	0.875115	0.267	Distal Intergenic	22	50432942	50451055	18114	2	400935	uc003bje.1	-35629	CHKB
ENSG00000100296	chr22	29697943	29698104	162	*	3	-0.142353	-0.669712	0.610714	0.731	Distal Intergenic	22	29702997	29708770	5774	1	10634	uc010gvm.1	-4893	THOC5
ENSG00000100298	chr22	39214103	39214839	737	*	3	-0.351338	-0.658329	0.92446	0.43	3' UTR	22	39130719	39190161	59443	2	25777	uc010gxr.2	-23942	APOBEC3H
ENSG00000100299	chr22	50486684	50486803	120	*	3	-0.645637	-0.967217	0.247267	0.082	Distal Intergenic	22	50432942	50451055	18114	2	400935	uc003bje.1	-35629	ARSA
ENSG00000100307	chr22	39214103	39214839	737	*	3	-0.721587	-0.969188	0.670689	0.091	3' UTR	22	39130719	39190161	59443	2	25777	uc010gxr.2	-23942	CBX7
ENSG00000100311	chr22	39214103	39214839	737	*	3	0.401581	-0.730756	0.873365	0.293	3' UTR	22	39130719	39190161	59443	2	25777	uc010gxr.2	-23942	PDGFB
ENSG00000100314	chr22	29697943	29698104	162	*	3	-0.578334	-0.950783	0.406066	0.217	Distal Intergenic	22	29702997	29708770	5774	1	10634	uc010gvm.1	-4893	CABP7
ENSG00000100316	chr22	39214103	39214839	737	*	3	-0.420846	-0.936471	0.392891	0.272	3' UTR	22	39130719	39190161	59443	2	25777	uc010gxr.2	-23942	RPL3
ENSG00000100319	chr22	29697943	29698104	162	*	3	0.0762104	-0.797512	0.817878	0.889	Distal Intergenic	22	29702997	29708770	5774	1	10634	uc010gvm.1	-4893	ZMAT5
ENSG00000100321	chr22	39214103	39214839	737	*	3	-0.861688	-0.990429	-0.181989	0.013	3' UTR	22	39130719	39190161	59443	2	25777	uc010gxr.2	-23942	SYNGR1
ENSG00000100324	chr22	39214103	39214839	737	*	3	-0.355974	-0.912687	0.672519	0.387	3' UTR	22	39130719	39190161	59443	2	25777	uc010gxr.2	-23942	TAB1
ENSG00000100325	chr22	29697943	29698104	162	*	3	0.181971	-0.779955	0.816874	0.702	Distal Intergenic	22	29702997	29708770	5774	1	10634	uc010gvm.1	-4893	ASCC2
ENSG00000100325	chr22	30080217	30080289	73	*	3	-0.0789786	-0.835428	0.768244	0.862	Intron (uc003aga.4/4771, intron 15 of 15)	22	30069258	30094589	25332	1	4771	uc011akq.2	10959	ASCC2
ENSG00000100330	chr22	30246991	30247029	39	*	3	0.611441	-0.58922	0.971481	0.167	Distal Intergenic	22	30184597	30234293	49697	2	84164	uc011akr.2	-12698	MTMR3
ENSG00000100330	chr22	29697943	29698104	162	*	3	0.383309	-0.817774	0.770779	0.413	Distal Intergenic	22	29702997	29708770	5774	1	10634	uc010gvm.1	-4893	MTMR3
ENSG00000100330	chr22	30080217	30080289	73	*	3	0.502656	-0.351975	0.876066	0.279	Intron (uc003aga.4/4771, intron 15 of 15)	22	30069258	30094589	25332	1	4771	uc011akq.2	10959	MTMR3
ENSG00000100341	chr22	44026126	44026319	194	*	7	0.87233	-0.589429	0.991493	0.006	Intron (uc003bdy.2/64800, intron 19 of 31)	22	43936055	44063152	127098	2	64800	uc010gzj.1	36833	PNPLA5
ENSG00000100344	chr22	44026126	44026319	194	*	7	0.726685	-0.433544	0.983115	0.051	Intron (uc003bdy.2/64800, intron 19 of 31)	22	43936055	44063152	127098	2	64800	uc010gzj.1	36833	PNPLA3
ENSG00000100347	chr22	44026126	44026319	194	*	7	-0.100509	-0.903315	0.855541	0.822	Intron (uc003bdy.2/64800, intron 19 of 31)	22	43936055	44063152	127098	2	64800	uc010gzj.1	36833	SAMM50
ENSG00000100364	chr22	45201088	45201099	12	*	3	0.197165	-0.853121	0.94752	0.646	Intron (uc003bfd.3/553158, intron 9 of 16)	22	45182337	45258664	76328	1	23779	uc003bfl.3	18751	KIAA0930
ENSG00000100376	chr22	45517102	45517383	282	*	3	-0.181535	-0.889872	0.382203	0.665	Distal Intergenic	22	45529639	45548465	18827	2	100506714	uc003bfp.2	31082	FAM118A
ENSG00000100376	chr22	45201088	45201099	12	*	3	-0.210397	-0.949085	0.765425	0.623	Intron (uc003bfd.3/553158, intron 9 of 16)	22	45182337	45258664	76328	1	23779	uc003bfl.3	18751	FAM118A
ENSG00000100416	chr22	46086140	46086361	222	*	3	-0.777962	-0.990173	0.0202487	0.018	Intron (uc003bgm.2/25814, intron 2 of 11)	22	46067917	46241187	173271	1	25814	uc003bgn.2	18223	TRMU
ENSG00000100422	chr22	46674514	46674595	82	*	3	-0.378399	-0.887201	0.478727	0.326	Exon (uc003bhi.3/55020, exon 6 of 14)	22	46663861	46689905	26045	1	55020	uc011aqx.2	10653	CERK
ENSG00000100425	chr22	49826098	49826108	11	*	3	0.130049	-0.683762	0.675344	0.697	Intron (uc003biq.3/uc003biq.3, intron 2 of 4)	22	50013290	50051190	37901	2	348645	uc003bit.3	225082	BRD1
ENSG00000100426	chr22	49826098	49826108	11	*	3	0.0631785	-0.809655	0.721327	0.888	Intron (uc003biq.3/uc003biq.3, intron 2 of 4)	22	50013290	50051190	37901	2	348645	uc003bit.3	225082	ZBED4
ENSG00000100429	chr22	50308462	50308940	479	*	4	-0.0915694	-0.858615	0.850972	0.849	Intron (uc003biy.3/79087, intron 1 of 9)	22	50296854	50312106	15253	2	79087	uc003biy.3	3166	HDAC10
ENSG00000100429	chr22	50262017	50262049	33	*	3	-0.510568	-0.952861	0.667404	0.199	Intron (uc003bix.2/9889, intron 1 of 1)	22	50247497	50283726	36230	1	9889	uc003bix.2	14520	HDAC10
ENSG00000100429	chr22	50486684	50486803	120	*	3	-0.675538	-0.969156	0.187216	0.066	Distal Intergenic	22	50432942	50451055	18114	2	400935	uc003bje.1	-35629	HDAC10
ENSG00000100429	chr22	50190549	50190795	247	*	5	0.21046	-0.770329	0.790693	0.651	Intron (uc011arf.2/23774, intron 7 of 13)	22	50171538	50173958	2421	2	90834	uc011ari.1	-16591	HDAC10
ENSG00000100429	chr22	50301414	50301869	456	*	3	-0.201585	-0.935036	0.879336	0.645	Exon (uc003biy.3/79087, exon 7 of 10)	22	50296854	50312106	15253	2	79087	uc003biy.3	10237	HDAC10
ENSG00000100439	chr14	22842469	22842531	63	*	4	0.220151	-0.483547	0.7412	0.594	Intron (uc001wbw.2/uc001wbw.2, intron 2 of 5)	14	23033807	23058143	24337	2	1603	uc001wgl.2	215612	ABHD4
ENSG00000100439	chr14	22614254	22614254	1	*	3	-0.0525936	-0.691008	0.78103	0.898	Intron (uc001wbw.2/uc001wbw.2, intron 2 of 5)	14	23033807	23058143	24337	2	1603	uc001wgl.2	443889	ABHD4
ENSG00000100439	chr14	22845819	22846040	222	*	3	0.15989	-0.441378	0.751466	0.727	Intron (uc001wbw.2/uc001wbw.2, intron 2 of 5)	14	23033807	23058143	24337	2	1603	uc001wgl.2	212103	ABHD4
ENSG00000100441	chr14	24576419	24576884	466	*	3	-0.222129	-0.819566	0.411284	0.536	Intron (uc001wlq.3/4901, intron 1 of 2)	14	24583906	24594451	10546	1	80344	uc001wlv.3	-7022	KHNYN
ENSG00000100445	chr14	24576419	24576884	466	*	3	-0.0391733	-0.894394	0.960533	0.936	Intron (uc001wlq.3/4901, intron 1 of 2)	14	24583906	24594451	10546	1	80344	uc001wlv.3	-7022	SDR39U1
ENSG00000100461	chr14	22845819	22846040	222	*	3	0.294754	-0.725416	0.862056	0.475	Intron (uc001wbw.2/uc001wbw.2, intron 2 of 5)	14	23033807	23058143	24337	2	1603	uc001wgl.2	212103	RBM23
ENSG00000100461	chr14	22842469	22842531	63	*	4	-0.224734	-0.837885	0.695246	0.607	Intron (uc001wbw.2/uc001wbw.2, intron 2 of 5)	14	23033807	23058143	24337	2	1603	uc001wgl.2	215612	RBM23
ENSG00000100462	chr14	22845819	22846040	222	*	3	-0.182603	-0.905535	0.556526	0.645	Intron (uc001wbw.2/uc001wbw.2, intron 2 of 5)	14	23033807	23058143	24337	2	1603	uc001wgl.2	212103	PRMT5
ENSG00000100462	chr14	22842469	22842531	63	*	4	-0.195423	-0.916219	0.692994	0.613	Intron (uc001wbw.2/uc001wbw.2, intron 2 of 5)	14	23033807	23058143	24337	2	1603	uc001wgl.2	215612	PRMT5
ENSG00000100485	chr14	50395791	50395922	132	*	3	0.659908	-0.45629	0.973711	0.076	Distal Intergenic	14	50359736	50363772	4037	1	382	uc001wxg.4	36055	SOS2
ENSG00000100490	chr14	50395791	50395922	132	*	3	0.290672	-0.473811	0.905356	0.503	Distal Intergenic	14	50359736	50363772	4037	1	382	uc001wxg.4	36055	CDKL1
ENSG00000100519	chr14	52789882	52790196	315	*	3	0.0134029	-0.63709	0.784957	0.973	Intron (uc001wzr.3/5732, intron 1 of 1)	14	52781016	52795322	14307	1	5732	uc001wzr.3	8866	PSMC6
ENSG00000100522	chr14	52789882	52790196	315	*	3	-0.642742	-0.948828	-0.00392728	0.142	Intron (uc001wzr.3/5732, intron 1 of 1)	14	52781016	52795322	14307	1	5732	uc001wzr.3	8866	GNPNAT1
ENSG00000100523	chr14	52789882	52790196	315	*	3	-0.214354	-0.948363	0.785429	0.55	Intron (uc001wzr.3/5732, intron 1 of 1)	14	52781016	52795322	14307	1	5732	uc001wzr.3	8866	DDHD1
ENSG00000100526	chr14	54219466	54219907	442	*	4	0.119705	-0.934958	0.879097	0.789	Distal Intergenic	14	54415145	54415202	58	2	100847076	uc031qop.1	195295	CDKN3
ENSG00000100528	chr14	54219466	54219907	442	*	4	-0.0111524	-0.774545	0.816219	0.981	Distal Intergenic	14	54415145	54415202	58	2	100847076	uc031qop.1	195295	CNIH1
ENSG00000100577	chr14	77316956	77317104	149	*	3	-0.773917	-0.976389	0.0300217	0.023	Intron (uc001xsx.2/145497, intron 7 of 13)	14	77297546	77323818	26273	1	145497	uc010tvh.1	19410	GSTZ1
ENSG00000100580	chr14	77316956	77317104	149	*	3	0.402505	-0.854264	0.95623	0.307	Intron (uc001xsx.2/145497, intron 7 of 13)	14	77297546	77323818	26273	1	145497	uc010tvh.1	19410	TMED8
ENSG00000100583	chr14	77316956	77317104	149	*	3	0.545778	-0.776941	0.96774	0.155	Intron (uc001xsx.2/145497, intron 7 of 13)	14	77297546	77323818	26273	1	145497	uc010tvh.1	19410	SAMD15
ENSG00000100591	chr14	77316956	77317104	149	*	3	-0.793567	-0.909612	-0.351307	0.027	Intron (uc001xsx.2/145497, intron 7 of 13)	14	77297546	77323818	26273	1	145497	uc010tvh.1	19410	AHSA1
ENSG00000100596	chr14	77316956	77317104	149	*	3	-0.435076	-0.86294	0.463678	0.323	Intron (uc001xsx.2/145497, intron 7 of 13)	14	77297546	77323818	26273	1	145497	uc010tvh.1	19410	SPTLC2
ENSG00000100625	chr14	60658204	60658732	529	*	6	0.75934	-0.249909	0.983302	0.103	Distal Intergenic	14	60611500	60636561	25062	2	51635	uc001xet.3	-21643	SIX4
ENSG00000100647	chr14	69719848	69719922	75	*	3	-0.524674	-0.917323	0.252593	0.219	Distal Intergenic	14	69726681	69818460	91780	1	57452	uc001xla.2	-6759	SUSD6
ENSG00000100650	chr14	69719848	69719922	75	*	3	-0.0113683	-0.989905	0.823811	0.986	Distal Intergenic	14	69726681	69818460	91780	1	57452	uc001xla.2	-6759	SRSF5
ENSG00000100664	chr14	103137927	103138363	437	*	3	-0.288246	-0.911655	0.780267	0.522	Intron (uc001ymb.4/23186, intron 2 of 11)	14	103058996	103196913	137918	1	23186	uc001ymb.4	78931	EIF5
ENSG00000100664	chr14	103519890	103519995	106	*	3	-0.118086	-0.952775	0.865459	0.801	Intron (uc001ymi.1/9578, intron 1 of 36)	14	103398716	103523742	125027	2	9578	uc001ymi.1	3747	EIF5
ENSG00000100697	chr14	95047057	95047517	461	*	3	-0.27597	-0.925057	0.771791	0.528	Promoter (<=1kb)	14	95047706	95057104	9399	1	5104	uc010ave.3	-189	DICER1
ENSG00000100697	chr14	95071908	95072143	236	*	3	-0.0324032	-0.945402	0.969626	0.943	Intron (uc001ydo.4/12, intron 3 of 7)	14	95078634	95081421	2788	1	12	uc010avf.1	-6491	DICER1
ENSG00000100697	chr14	95360397	95360660	264	*	3	-0.00712152	-0.813563	0.807346	0.989	Distal Intergenic	14	95234560	95236499	1940	2	145258	uc001ydu.3	-123898	DICER1
ENSG00000100711	chr14	103519890	103519995	106	*	3	-0.0944771	-0.746842	0.772201	0.828	Intron (uc001ymi.1/9578, intron 1 of 36)	14	103398716	103523742	125027	2	9578	uc001ymi.1	3747	ZFYVE21
ENSG00000100711	chr14	103905930	103905985	56	*	3	-0.809768	-0.991958	-0.0190007	0.021	Intron (uc001ymw.4/4140, intron 3 of 15)	14	103931887	103932428	542	1	4140	uc021sef.1	-25902	ZFYVE21
ENSG00000100711	chr14	103712206	103712333	128	*	3	0.225827	-0.635138	0.894621	0.634	Distal Intergenic	14	103653558	103655365	1808	2	100131366	uc001ymn.3	-56841	ZFYVE21
ENSG00000100714	chr14	64539233	64539353	121	*	5	-0.100328	-0.996659	0.804833	0.822	Promoter (1-2kb)	14	64540686	64567078	26393	1	23224	uc010apx.1	-1333	MTHFD1
ENSG00000100714	chr14	64549799	64549877	79	*	3	-0.521096	-0.903591	0.400711	0.184	Intron (uc001xgl.3/23224, intron 57 of 115)	14	64542333	64693167	150835	1	23224	uc010apy.3	7466	MTHFD1
ENSG00000100731	chr14	70810273	70810475	203	*	3	-0.018445	-0.879163	0.797494	0.972	Intron (uc001xmb.3/51241, intron 1 of 3)	14	70791798	70826448	34651	2	51241	uc001xmb.3	15973	PCNX1
ENSG00000100739	chr14	96054309	96054369	61	*	3	0.240699	-0.784442	0.944327	0.548	Distal Intergenic	14	96001323	96011055	9733	1	51218	uc001yem.1	52986	BDKRB1
ENSG00000100739	chr14	96255945	96256174	230	*	5	-0.143236	-0.781177	0.730549	0.725	Distal Intergenic	14	96176304	96180533	4230	2	8115	uc031qqd.1	-75412	BDKRB1
ENSG00000100744	chr14	96624730	96624730	1	*	3	0.453013	-0.321801	0.777342	0.278	Distal Intergenic	14	96671135	96710503	39369	1	624	uc010avl.2	-46405	GSKIP
ENSG00000100744	chr14	96255945	96256174	230	*	5	0.364586	-0.790359	0.875592	0.368	Distal Intergenic	14	96176304	96180533	4230	2	8115	uc031qqd.1	-75412	GSKIP
ENSG00000100749	chr14	96624730	96624730	1	*	3	-0.304376	-0.94216	0.308338	0.517	Distal Intergenic	14	96671135	96710503	39369	1	624	uc010avl.2	-46405	VRK1
ENSG00000100784	chr14	91303801	91304074	274	*	3	-0.527612	-0.950225	0.594381	0.145	Distal Intergenic	14	91006932	91282761	275830	2	145567	uc001xyp.3	-21040	RPS6KA5
ENSG00000100784	chr14	91258105	91258475	371	*	5	-0.206856	-0.783516	0.844198	0.614	Intron (uc001xyp.3/145567, intron 1 of 19)	14	91006932	91282761	275830	2	145567	uc001xyp.3	24286	RPS6KA5
ENSG00000100796	chr14	91352153	91352324	172	*	3	-0.0401111	-0.94925	0.92546	0.934	Intron (uc010twi.1/9252, intron 14 of 16)	14	91006932	91282761	275830	2	145567	uc001xyp.3	-69392	PPP4R3A
ENSG00000100796	chr14	91303801	91304074	274	*	3	0.634194	-0.228697	0.936644	0.097	Distal Intergenic	14	91006932	91282761	275830	2	145567	uc001xyp.3	-21040	PPP4R3A
ENSG00000100796	chr14	91258105	91258475	371	*	5	-0.0629984	-0.92158	0.929053	0.9	Intron (uc001xyp.3/145567, intron 1 of 19)	14	91006932	91282761	275830	2	145567	uc001xyp.3	24286	PPP4R3A
ENSG00000100802	chr14	22842469	22842531	63	*	4	0.291546	-0.432324	0.896791	0.484	Intron (uc001wbw.2/uc001wbw.2, intron 2 of 5)	14	23033807	23058143	24337	2	1603	uc001wgl.2	215612	C14orf93
ENSG00000100802	chr14	22845819	22846040	222	*	3	0.347131	-0.63104	0.939033	0.425	Intron (uc001wbw.2/uc001wbw.2, intron 2 of 5)	14	23033807	23058143	24337	2	1603	uc001wgl.2	212103	C14orf93
ENSG00000100804	chr14	22845819	22846040	222	*	3	0.135779	-0.898647	0.860799	0.759	Intron (uc001wbw.2/uc001wbw.2, intron 2 of 5)	14	23033807	23058143	24337	2	1603	uc001wgl.2	212103	PSMB5
ENSG00000100804	chr14	22842469	22842531	63	*	4	0.232634	-0.889175	0.977183	0.587	Intron (uc001wbw.2/uc001wbw.2, intron 2 of 5)	14	23033807	23058143	24337	2	1603	uc001wgl.2	215612	PSMB5
ENSG00000100811	chr14	100030892	100031296	405	*	3	0.146061	-0.871687	0.626962	0.687	Intron (uc010avr.3/317762, intron 1 of 5)	14	99977603	100070727	93125	2	317762	uc010avr.3	39431	YY1
ENSG00000100811	chr14	100132403	100132422	20	*	3	0.190055	-0.824613	0.671973	0.612	Intron (uc001ygl.1/84439, intron 6 of 7)	14	100140219	100140241	23	1	100847024	uc031qqk.1	-7797	YY1
ENSG00000100813	chr14	22842469	22842531	63	*	4	-0.414759	-0.772461	0.99485	0.348	Intron (uc001wbw.2/uc001wbw.2, intron 2 of 5)	14	23033807	23058143	24337	2	1603	uc001wgl.2	215612	ACIN1
ENSG00000100813	chr14	22845819	22846040	222	*	3	-0.492429	-0.905357	0.272774	0.265	Intron (uc001wbw.2/uc001wbw.2, intron 2 of 5)	14	23033807	23058143	24337	2	1603	uc001wgl.2	212103	ACIN1
ENSG00000100889	chr14	24171985	24172497	513	*	5	0.625713	-0.235421	0.908685	0.081	Distal Intergenic	14	24105573	24114848	9276	1	10202	uc010akv.3	66412	PCK2
ENSG00000100889	chr14	23986699	23987169	471	*	3	-0.110824	-0.822004	0.776737	0.794	Intron (uc031qnt.1/79178, intron 4 of 4)	14	23982019	24028790	46772	1	79178	uc001wkb.5	4680	PCK2
ENSG00000100889	chr14	24171686	24171812	127	*	3	0.580846	-0.905206	0.88144	0.102	Distal Intergenic	14	24105573	24114848	9276	1	10202	uc010akv.3	66113	PCK2
ENSG00000100897	chr14	23986699	23987169	471	*	3	0.804781	-0.698635	0.934044	0.032	Intron (uc031qnt.1/79178, intron 4 of 4)	14	23982019	24028790	46772	1	79178	uc001wkb.5	4680	DCAF11
ENSG00000100897	chr14	24171985	24172497	513	*	5	-0.292143	-0.854009	0.75788	0.524	Distal Intergenic	14	24105573	24114848	9276	1	10202	uc010akv.3	66412	DCAF11
ENSG00000100897	chr14	24171686	24171812	127	*	3	-0.293054	-0.799622	0.682859	0.551	Distal Intergenic	14	24105573	24114848	9276	1	10202	uc010akv.3	66113	DCAF11
ENSG00000100908	chr14	24171686	24171812	127	*	3	-0.196347	-0.942595	0.89729	0.638	Distal Intergenic	14	24105573	24114848	9276	1	10202	uc010akv.3	66113	EMC9
ENSG00000100908	chr14	23986699	23987169	471	*	3	0.492245	-0.244728	0.823104	0.203	Intron (uc031qnt.1/79178, intron 4 of 4)	14	23982019	24028790	46772	1	79178	uc001wkb.5	4680	EMC9
ENSG00000100908	chr14	24171985	24172497	513	*	5	-0.165815	-0.932727	0.880745	0.684	Distal Intergenic	14	24105573	24114848	9276	1	10202	uc010akv.3	66412	EMC9
ENSG00000100911	chr14	24171985	24172497	513	*	5	-0.135574	-0.843353	0.712353	0.804	Distal Intergenic	14	24105573	24114848	9276	1	10202	uc010akv.3	66412	PSME2
ENSG00000100911	chr14	24171686	24171812	127	*	3	-0.203202	-0.942496	0.628794	0.679	Distal Intergenic	14	24105573	24114848	9276	1	10202	uc010akv.3	66113	PSME2
ENSG00000100911	chr14	23986699	23987169	471	*	3	0.704722	0.00817004	0.946611	0.075	Intron (uc031qnt.1/79178, intron 4 of 4)	14	23982019	24028790	46772	1	79178	uc001wkb.5	4680	PSME2
ENSG00000100918	chr14	23986699	23987169	471	*	3	-0.187233	-0.760645	0.536302	0.636	Intron (uc031qnt.1/79178, intron 4 of 4)	14	23982019	24028790	46772	1	79178	uc001wkb.5	4680	REC8
ENSG00000100918	chr14	24171985	24172497	513	*	5	-0.0466943	-0.863356	0.729529	0.909	Distal Intergenic	14	24105573	24114848	9276	1	10202	uc010akv.3	66412	REC8
ENSG00000100918	chr14	24171686	24171812	127	*	3	-0.133781	-0.908457	0.653934	0.746	Distal Intergenic	14	24105573	24114848	9276	1	10202	uc010akv.3	66113	REC8
ENSG00000100926	chr14	23986699	23987169	471	*	3	0.607173	-0.23192	0.937868	0.172	Intron (uc031qnt.1/79178, intron 4 of 4)	14	23982019	24028790	46772	1	79178	uc001wkb.5	4680	TM9SF1
ENSG00000100926	chr14	24171985	24172497	513	*	5	-0.594688	-0.969177	0.809609	0.223	Distal Intergenic	14	24105573	24114848	9276	1	10202	uc010akv.3	66412	TM9SF1
ENSG00000100926	chr14	24171686	24171812	127	*	3	-0.644898	-0.983077	0.912839	0.136	Distal Intergenic	14	24105573	24114848	9276	1	10202	uc010akv.3	66113	TM9SF1
ENSG00000100938	chr14	24171985	24172497	513	*	5	-0.167055	-0.529942	0.997822	0.697	Distal Intergenic	14	24105573	24114848	9276	1	10202	uc010akv.3	66412	GMPR2
ENSG00000100938	chr14	23986699	23987169	471	*	3	0.688889	0.238972	0.932514	0.079	Intron (uc031qnt.1/79178, intron 4 of 4)	14	23982019	24028790	46772	1	79178	uc001wkb.5	4680	GMPR2
ENSG00000100938	chr14	24171686	24171812	127	*	3	-0.216633	-0.573398	0.993952	0.64	Distal Intergenic	14	24105573	24114848	9276	1	10202	uc010akv.3	66113	GMPR2
ENSG00000100949	chr14	24171686	24171812	127	*	3	-0.55682	-0.823277	0.453761	0.231	Distal Intergenic	14	24105573	24114848	9276	1	10202	uc010akv.3	66113	RABGGTA
ENSG00000100949	chr14	24171985	24172497	513	*	5	-0.586738	-0.867802	0.182974	0.196	Distal Intergenic	14	24105573	24114848	9276	1	10202	uc010akv.3	66412	RABGGTA
ENSG00000100968	chr14	24576419	24576884	466	*	3	0.212142	-0.578185	0.94734	0.66	Intron (uc001wlq.3/4901, intron 1 of 2)	14	24583906	24594451	10546	1	80344	uc001wlv.3	-7022	NFATC4
ENSG00000100968	chr14	24171985	24172497	513	*	5	-0.395634	-0.906081	0.547534	0.385	Distal Intergenic	14	24105573	24114848	9276	1	10202	uc010akv.3	66412	NFATC4
ENSG00000100968	chr14	24171686	24171812	127	*	3	-0.491957	-0.882821	0.40108	0.256	Distal Intergenic	14	24105573	24114848	9276	1	10202	uc010akv.3	66113	NFATC4
ENSG00000101004	chr20	25751203	25751527	325	*	3	-0.000764708	-0.922409	0.801058	1	Exon (uc010zti.2/728882, exon 4 of 4)	20	25744102	25776878	32777	2	728882	uc010zth.1	25351	NINL
ENSG00000101040	chr20	46979049	46979526	478	*	3	0.383202	-0.327775	0.832445	0.383	Distal Intergenic	20	46988654	46999381	10728	1	284749	uc002xtt.2	-9128	ZMYND8
ENSG00000101079	chr20	36540977	36541191	215	*	3	-0.503351	-0.933883	0.505663	0.218	Intron (uc002xhk.4/128434, intron 1 of 3)	20	36531499	36573747	42249	1	128434	uc002xhk.4	9478	NDRG3
ENSG00000101079	chr20	36646224	36646249	26	*	3	-0.0443563	-0.729428	0.574076	0.912	Intron (uc002xhl.3/9675, intron 2 of 8)	20	36611423	36661833	50411	2	9675	uc002xhl.3	15584	NDRG3
ENSG00000101084	chr20	36540977	36541191	215	*	3	-0.183384	-0.892168	0.779573	0.618	Intron (uc002xhk.4/128434, intron 1 of 3)	20	36531499	36573747	42249	1	128434	uc002xhk.4	9478	RAB5IF
ENSG00000101084	chr20	36646224	36646249	26	*	3	-0.173194	-0.712582	0.714159	0.634	Intron (uc002xhl.3/9675, intron 2 of 8)	20	36611423	36661833	50411	2	9675	uc002xhl.3	15584	RAB5IF
ENSG00000101126	chr20	50931978	50932124	147	*	3	-0.261729	-0.619592	0.636955	0.439	Distal Intergenic	20	50767817	50808524	40708	2	55734	uc002xwn.3	-123454	ADNP
ENSG00000101138	chr20	56628148	56628793	646	*	5	0.589944	-0.524005	0.795874	0.087	Distal Intergenic	20	56725983	56736183	10201	1	128602	uc002xyv.3	-97190	CSTF1
ENSG00000101138	chr20	56412020	56412098	79	*	4	-0.252246	-0.858841	0.779164	0.512	Distal Intergenic	20	56470450	56470500	51	1	100616353	uc021wfh.1	-58352	CSTF1
ENSG00000101150	chr20	63696661	63696731	71	*	3	-0.217217	-0.764963	0.57386	0.611	Distal Intergenic	20	62921738	62934707	12970	1	140849	uc002yio.1	774923	TPD52L2
ENSG00000101152	chr20	63696661	63696731	71	*	3	-0.256814	-0.774363	0.60876	0.596	Distal Intergenic	20	62921738	62934707	12970	1	140849	uc002yio.1	774923	DNAJC5
ENSG00000101161	chr20	64219263	64219573	311	*	3	0.410779	-0.590243	0.882257	0.336	Distal Intergenic	20	62921738	62934707	12970	1	140849	uc002yio.1	1297525	PRPF6
ENSG00000101210	chr20	63696661	63696731	71	*	3	-0.306763	-0.900375	0.379213	0.37	Distal Intergenic	20	62921738	62934707	12970	1	140849	uc002yio.1	774923	EEF1A2
ENSG00000101216	chr20	63696661	63696731	71	*	3	-0.228849	-0.851307	0.401289	0.59	Distal Intergenic	20	62921738	62934707	12970	1	140849	uc002yio.1	774923	GMEB2
ENSG00000101220	chr20	3785615	3785706	92	*	3	0.0251373	-0.830112	0.889022	0.955	3' UTR	20	3780717	3786761	6045	1	994	uc002wjq.3	4898	C20orf27
ENSG00000101222	chr20	3785615	3785706	92	*	3	-0.452687	-0.906836	0.993454	0.21	3' UTR	20	3780717	3786761	6045	1	994	uc002wjq.3	4898	SPEF1
ENSG00000101224	chr20	3785615	3785706	92	*	3	0.293256	-0.538259	0.925283	0.548	3' UTR	20	3780717	3786761	6045	1	994	uc002wjq.3	4898	CDC25B
ENSG00000101236	chr20	3785615	3785706	92	*	3	0.27275	-0.578229	0.816425	0.509	3' UTR	20	3780717	3786761	6045	1	994	uc002wjq.3	4898	RNF24
ENSG00000101246	chr20	63696661	63696731	71	*	3	-0.0147497	-0.756571	0.601476	0.966	Distal Intergenic	20	62921738	62934707	12970	1	140849	uc002yio.1	774923	ARFRP1
ENSG00000101294	chr20	31588251	31588532	282	*	3	0.551329	-0.462487	0.978673	0.211	Intron (uc002wyi.3/140732, intron 4 of 12)	20	31571581	31592239	20659	2	140732	uc002wyi.3	3707	HM13
ENSG00000101306	chr20	31588251	31588532	282	*	3	-0.0365385	-0.977808	0.786549	0.934	Intron (uc002wyi.3/140732, intron 4 of 12)	20	31571581	31592239	20659	2	140732	uc002wyi.3	3707	MYLK2
ENSG00000101335	chr20	36540977	36541191	215	*	3	-0.804101	-0.950352	0.972608	0.021	Intron (uc002xhk.4/128434, intron 1 of 3)	20	36531499	36573747	42249	1	128434	uc002xhk.4	9478	MYL9
ENSG00000101335	chr20	36646224	36646249	26	*	3	-0.481998	-0.895538	0.628239	0.22	Intron (uc002xhl.3/9675, intron 2 of 8)	20	36611423	36661833	50411	2	9675	uc002xhl.3	15584	MYL9
ENSG00000101342	chr20	36646224	36646249	26	*	3	-0.28712	-0.949842	0.575639	0.477	Intron (uc002xhl.3/9675, intron 2 of 8)	20	36611423	36661833	50411	2	9675	uc002xhl.3	15584	TLDC2
ENSG00000101343	chr20	20085119	20085252	134	*	3	-0.553353	-0.905618	0.540811	0.233	Intron (uc010gcw.2/26074, intron 7 of 10)	20	20037290	20152977	115688	1	26074	uc010zsf.1	47829	CRNKL1
ENSG00000101347	chr20	36646224	36646249	26	*	3	-0.596631	-0.938972	-0.141933	0.084	Intron (uc002xhl.3/9675, intron 2 of 8)	20	36611423	36661833	50411	2	9675	uc002xhl.3	15584	SAMHD1
ENSG00000101353	chr20	37382216	37382301	86	*	4	0.396919	-0.273256	0.867428	0.299	Intron (uc002xjd.2/79913, intron 3 of 8)	20	37377097	37401089	23993	1	79913	uc002xjd.2	5119	MROH8
ENSG00000101353	chr20	37383596	37383613	18	*	3	0.446966	-0.756266	0.95635	0.255	Exon (uc002xjd.2/79913, exon 4 of 9)	20	37377097	37401089	23993	1	79913	uc002xjd.2	6499	MROH8
ENSG00000101361	chr20	2535856	2535946	91	*	3	-0.112481	-0.859071	0.54217	0.775	Intron (uc002wgf.1/117532, intron 2 of 19)	20	2539102	2594666	55565	1	117532	uc010zpw.1	-3156	NOP56
ENSG00000101363	chr20	37382216	37382301	86	*	4	0.219868	-0.794135	0.811517	0.588	Intron (uc002xjd.2/79913, intron 3 of 8)	20	37377097	37401089	23993	1	79913	uc002xjd.2	5119	MANBAL
ENSG00000101363	chr20	37383596	37383613	18	*	3	0.228028	-0.642853	0.903003	0.59	Exon (uc002xjd.2/79913, exon 4 of 9)	20	37377097	37401089	23993	1	79913	uc002xjd.2	6499	MANBAL
ENSG00000101365	chr20	2535856	2535946	91	*	3	-0.254909	-0.844428	0.41647	0.533	Intron (uc002wgf.1/117532, intron 2 of 19)	20	2539102	2594666	55565	1	117532	uc010zpw.1	-3156	IDH3B
ENSG00000101367	chr20	32858377	32858557	181	*	4	0.0632641	-0.492843	0.838222	0.878	Distal Intergenic	20	32848171	32857148	8978	1	434	uc002xah.1	10206	MAPRE1
ENSG00000101367	chr20	32586919	32587721	803	*	3	0.131916	-0.703516	0.765548	0.751	Intron (uc010zui.2/22913, intron 1 of 4)	20	32581458	32670991	89534	1	22913	uc002xac.3	5461	MAPRE1
ENSG00000101413	chr20	38303979	38303995	17	*	3	0.127441	-0.723852	0.663941	0.778	Distal Intergenic	20	37842424	37853391	10968	2	339568	uc010zwd.1	-450588	RPRD1B
ENSG00000101442	chr20	38580111	38580550	440	*	4	0.229427	-0.729124	0.849335	0.568	Distal Intergenic	20	37842424	37853391	10968	2	339568	uc010zwd.1	-726720	ACTR5
ENSG00000101444	chr20	34523378	34523513	136	*	3	-0.120196	-0.797853	0.674851	0.79	Intron (uc002xek.1/51230, intron 15 of 17)	20	34541539	34542548	1010	2	51282	uc002xen.2	19035	AHCY
ENSG00000101460	chr20	34523378	34523513	136	*	3	0.118054	-0.792041	0.788707	0.794	Intron (uc002xek.1/51230, intron 15 of 17)	20	34541539	34542548	1010	2	51282	uc002xen.2	19035	MAP1LC3A
ENSG00000101463	chr20	24650182	24650346	165	*	3	0.473745	-0.315893	0.928048	0.287	Distal Intergenic	20	24449835	24647167	197333	1	79953	uc002wtw.1	200347	SYNDIG1
ENSG00000101464	chr20	34523378	34523513	136	*	3	-0.252087	-0.824933	0.428066	0.58	Intron (uc002xek.1/51230, intron 15 of 17)	20	34541539	34542548	1010	2	51282	uc002xen.2	19035	PIGU
ENSG00000101493	chr18	76351900	76352352	453	*	3	0.279878	-0.458864	0.815146	0.469	Distal Intergenic	18	76740275	76758969	18695	1	27164	uc002lmt.3	-387923	ZNF516
ENSG00000101557	chr18	400466	400789	324	*	4	-0.0272848	-0.782365	0.89419	0.948	Intron (uc002kkm.3/81035, intron 2 of 9)	18	319355	500729	181375	2	81035	uc002kkm.3	99940	USP14
ENSG00000101558	chr18	9742376	9742508	133	*	3	0.23306	-0.86198	0.680053	0.606	Intron (uc002kog.2/11031, intron 1 of 6)	18	9708228	9862553	154326	1	11031	uc002kog.2	34148	VAPA
ENSG00000101638	chr18	46946373	46946467	95	*	3	0.0145245	-0.883976	0.698704	0.968	Intron (uc002ldi.1/54808, intron 2 of 16)	18	46570172	46987079	416908	2	54808	uc002ldi.1	40612	ST8SIA5
ENSG00000101638	chr18	46657056	46657188	133	*	3	0.224958	-0.475344	0.716907	0.474	Intron (uc002ldi.1/54808, intron 14 of 16)	18	46576057	46576138	82	2	100616420	uc021ujs.1	-80918	ST8SIA5
ENSG00000101639	chr18	13219223	13219695	473	*	3	-0.00606279	-0.658483	0.598796	0.982	Promoter (<=1kb)	18	13218729	13652753	434025	1	753	uc002ksb.3	494	CEP192
ENSG00000101665	chr18	48930202	48930661	460	*	3	-0.558781	-0.857963	0.282982	0.12	Intron (uc021ukf.2/100287225, intron 1 of 1)	18	48918412	49088839	170428	1	100287225	uc010xdq.1	11790	SMAD7
ENSG00000101665	chr18	48859896	48859990	95	*	4	0.2254	-0.782765	0.727943	0.563	Distal Intergenic	18	48918412	48994748	76337	1	100287225	uc021ukf.2	-58422	SMAD7
ENSG00000101773	chr18	23134521	23134563	43	*	3	-0.147943	-0.772049	0.495406	0.742	Distal Intergenic	18	22641888	22932214	290327	2	25925	uc010xbe.1	-202307	RBBP8
ENSG00000101773	chr18	23237382	23237859	478	*	3	-0.434486	-0.875199	0.189649	0.295	Distal Intergenic	18	22641888	22932214	290327	2	25925	uc010xbe.1	-305168	RBBP8
ENSG00000101773	chr18	23155012	23155573	562	*	4	-0.189818	-0.653472	0.596001	0.663	Distal Intergenic	18	22641888	22932214	290327	2	25925	uc010xbe.1	-222798	RBBP8
ENSG00000101782	chr18	23237382	23237859	478	*	3	0.523322	-0.704195	0.959983	0.203	Distal Intergenic	18	22641888	22932214	290327	2	25925	uc010xbe.1	-305168	RIOK3
ENSG00000101782	chr18	23663458	23663595	138	*	3	0.443658	-0.774446	0.983522	0.275	Intron (uc002kvm.3/6760, intron 2 of 10)	18	23596217	23670611	74395	2	6760	uc002kvm.3	7016	RIOK3
ENSG00000101898	chr20	31588251	31588532	282	*	3	0.398229	-0.808751	0.628638	0.317	Intron (uc002wyi.3/140732, intron 4 of 12)	20	31571581	31592239	20659	2	140732	uc002wyi.3	3707	MCTS2
ENSG00000102445	chr13	46168521	46168632	112	*	3	0.520319	-0.119153	0.940296	0.162	Intron (uc001val.2/220081, intron 3 of 14)	13	46115432	46189874	74443	2	220081	uc001val.2	21242	RUBCNL
ENSG00000102524	chr13	108269802	108270027	226	*	5	-0.490713	-0.924888	0.719858	0.226	Intron (uc001vql.3/728215, intron 1 of 2)	13	107820879	108519460	698582	2	728215	uc001vql.3	249433	TNFSF13B
ENSG00000102572	chr13	98522058	98522141	84	*	3	-0.235934	-0.94049	0.654962	0.577	Distal Intergenic	13	98605929	98676550	70622	1	3843	uc001vne.3	-83788	STK24
ENSG00000102575	chr19	11673431	11673699	269	*	4	0.215566	-0.669255	0.786263	0.648	Intron (uc002msf.3/uc002msf.3, intron 2 of 4)	19	11663858	11670051	6194	2	84337	uc002mse.1	-3380	ACP5
ENSG00000102575	chr19	11578911	11579040	130	*	3	0.316021	-0.458691	0.779937	0.46	Intron (uc002mrx.1/1995, intron 1 of 6)	19	11562143	11591803	29661	2	1995	uc002mrx.1	12763	ACP5
ENSG00000102606	chr13	111344518	111344911	394	*	3	-0.596323	-0.845256	0.0998553	0.11	Intron (uc001vrd.2/79587, intron 3 of 14)	13	111293757	111358480	64724	2	79587	uc001vrd.2	13569	ARHGEF7
ENSG00000102738	chr13	41019249	41019446	198	*	4	0.173648	-0.744065	0.988274	0.721	Intron (uc001uxj.4/646982, intron 5 of 5)	13	40921271	41055143	133873	2	646982	uc001uxj.4	35697	MRPS31
ENSG00000102738	chr13	40668581	40668681	101	*	3	-0.302185	-0.899261	0.570054	0.503	Distal Intergenic	13	40755946	40763167	7222	1	100874127	uc031qlg.1	-87265	MRPS31
ENSG00000102743	chr13	40668581	40668681	101	*	3	-0.833913	-0.984448	-0.411087	0.008	Distal Intergenic	13	40755946	40763167	7222	1	100874127	uc031qlg.1	-87265	SLC25A15
ENSG00000102743	chr13	41019249	41019446	198	*	4	0.274508	-0.714619	0.850667	0.574	Intron (uc001uxj.4/646982, intron 5 of 5)	13	40921271	41055143	133873	2	646982	uc001uxj.4	35697	SLC25A15
ENSG00000102755	chr13	28056689	28057573	885	*	3	0.388651	-0.578802	0.901808	0.433	Distal Intergenic	13	28009776	28024739	14964	2	219402	uc021rhm.1	-31950	FLT1
ENSG00000102755	chr13	28678124	28678124	1	*	3	0.29575	-0.878442	0.842777	0.553	Distal Intergenic	13	28577411	28674729	97319	2	2322	uc010tdn.2	-3395	FLT1
ENSG00000102755	chr13	28322351	28322689	339	*	3	-0.411222	-0.877541	0.527778	0.405	Distal Intergenic	13	28366780	28368089	1310	1	219409	uc001urr.1	-44091	FLT1
ENSG00000102763	chr13	42039471	42039566	96	*	3	-0.184431	-0.880078	0.589267	0.671	Intron (uc001uyi.2/28984, intron 2 of 4)	13	42031542	42045013	13472	1	28984	uc001uyi.2	7929	VWA8
ENSG00000102780	chr13	42039471	42039566	96	*	3	0.423541	-0.710433	0.96211	0.331	Intron (uc001uyi.2/28984, intron 2 of 4)	13	42031542	42045013	13472	1	28984	uc001uyi.2	7929	DGKH
ENSG00000102802	chr13	30905798	30906088	291	*	5	-0.761452	-0.945413	0.703507	0.044	Distal Intergenic	13	30776767	30881624	104858	2	84056	uc001ust.4	-24174	MEDAG
ENSG00000102858	chr16	4937910	4937926	17	*	3	0.120703	-0.606656	0.829246	0.787	Intron (uc002cyd.1/5493, intron 20 of 21)	16	4902077	4932363	30287	1	29855	uc002cyc.3	35833	MGRN1
ENSG00000102870	chr16	30762957	30763091	135	*	3	0.679477	-0.336509	0.977267	0.079	3' UTR	16	30760124	30763234	3111	1	5261	uc002dzl.1	2833	ZNF629
ENSG00000102871	chr16	67165432	67166278	847	*	9	0.0545885	-0.852842	0.811124	0.898	Intron (uc002erc.3/80262, intron 5 of 16)	16	67153998	67170211	16214	1	80262	uc002ere.1	11434	TRADD
ENSG00000102878	chr16	67416907	67417288	382	*	3	0.121396	-0.757783	0.987778	0.815	Intron (uc002esv.3/55282, intron 13 of 13)	16	67423712	67425849	2138	2	51673	uc002esz.3	8561	HSF4
ENSG00000102878	chr16	67165432	67166278	847	*	9	0.224776	-0.565318	0.821467	0.632	Intron (uc002erc.3/80262, intron 5 of 16)	16	67153998	67170211	16214	1	80262	uc002ere.1	11434	HSF4
ENSG00000102890	chr16	67416907	67417288	382	*	3	-0.265039	-0.536031	0.486683	0.574	Intron (uc002esv.3/55282, intron 13 of 13)	16	67423712	67425849	2138	2	51673	uc002esz.3	8561	ELMO3
ENSG00000102890	chr16	67165432	67166278	847	*	9	0.501251	-0.439938	0.751665	0.254	Intron (uc002erc.3/80262, intron 5 of 16)	16	67153998	67170211	16214	1	80262	uc002ere.1	11434	ELMO3
ENSG00000102898	chr16	67980435	67980525	91	*	3	0.0918632	-0.892906	0.825093	0.854	Exon (uc010ceu.2/6560, exon 18 of 24)	16	67979667	67981338	1672	2	6560	uc010cev.1	813	NUTF2
ENSG00000102901	chr16	67980435	67980525	91	*	3	0.26483	-0.979001	0.742731	0.568	Exon (uc010ceu.2/6560, exon 18 of 24)	16	67979667	67981338	1672	2	6560	uc010cev.1	813	CENPT
ENSG00000102904	chr16	67980435	67980525	91	*	3	-0.378861	-0.896525	0.578724	0.355	Exon (uc010ceu.2/6560, exon 18 of 24)	16	67979667	67981338	1672	2	6560	uc010cev.1	813	TSNAXIP1
ENSG00000102908	chr16	69482210	69482349	140	*	3	0.805274	0.155455	0.987987	0.019	3' UTR	16	69458498	69500167	41670	1	80777	uc002exg.1	23712	NFAT5
ENSG00000102908	chr16	69328726	69329333	608	*	7	0.194392	-0.813653	0.953836	0.637	Intron (uc002ewu.3/6645, intron 5 of 6)	16	69345287	69358946	13660	1	27183	uc002eww.3	-15954	NFAT5
ENSG00000102910	chr16	48556043	48556043	1	*	3	0.407113	-0.843264	0.911077	0.301	Distal Intergenic	16	48390275	48482309	92035	2	6477	uc002efl.3	-73734	LONP2
ENSG00000102910	chr16	48536304	48536304	1	*	3	0.164509	-0.785137	0.880031	0.675	Distal Intergenic	16	48390275	48482309	92035	2	6477	uc002efl.3	-53995	LONP2
ENSG00000102921	chr16	48556043	48556043	1	*	3	0.335512	-0.86793	0.96097	0.467	Distal Intergenic	16	48390275	48482309	92035	2	6477	uc002efl.3	-73734	N4BP1
ENSG00000102921	chr16	48536304	48536304	1	*	3	-0.117833	-0.901267	0.961256	0.801	Distal Intergenic	16	48390275	48482309	92035	2	6477	uc002efl.3	-53995	N4BP1
ENSG00000102935	chr16	49491228	49491393	166	*	3	0.398569	-0.971396	0.795239	0.267	Distal Intergenic	16	49407808	49433319	25512	1	123970	uc002efr.3	83420	ZNF423
ENSG00000102935	chr16	49492161	49492505	345	*	6	0.0934684	-0.864787	0.878257	0.806	Distal Intergenic	16	49407808	49433319	25512	1	123970	uc002efr.3	84353	ZNF423
ENSG00000102974	chr16	67416907	67417288	382	*	3	-0.14041	-0.937005	0.533186	0.712	Intron (uc002esv.3/55282, intron 13 of 13)	16	67423712	67425849	2138	2	51673	uc002esz.3	8561	CTCF
ENSG00000102977	chr16	67416907	67417288	382	*	3	0.162263	-0.824542	0.638057	0.683	Intron (uc002esv.3/55282, intron 13 of 13)	16	67423712	67425849	2138	2	51673	uc002esz.3	8561	ACD
ENSG00000102978	chr16	57639346	57639377	32	*	3	-0.0107669	-0.817077	0.653842	0.969	Distal Intergenic	16	57653650	57694788	41139	1	9289	uc002elz.1	-14273	POLR2C
ENSG00000102981	chr16	67416907	67417288	382	*	3	0.435186	-0.952736	0.858513	0.274	Intron (uc002esv.3/55282, intron 13 of 13)	16	67423712	67425849	2138	2	51673	uc002esz.3	8561	PARD6A
ENSG00000102996	chr16	57985962	57986080	119	*	3	0.124353	-0.629069	0.643697	0.78	Intron (uc002emt.2/1258, intron 12 of 32)	16	57916244	58005020	88777	2	1258	uc002emt.2	18940	MMP15
ENSG00000102996	chr16	57810052	57810336	285	*	3	0.201055	-0.549919	0.797464	0.655	Promoter (1-2kb)	16	57792129	57809020	16892	2	3801	uc010vhw.2	-1032	MMP15
ENSG00000103005	chr16	57810052	57810336	285	*	3	0.593094	0.17889	0.88877	0.187	Promoter (1-2kb)	16	57792129	57809020	16892	2	3801	uc010vhw.2	-1032	USB1
ENSG00000103005	chr16	57985962	57986080	119	*	3	0.150504	-0.669617	0.709305	0.761	Intron (uc002emt.2/1258, intron 12 of 32)	16	57916244	58005020	88777	2	1258	uc002emt.2	18940	USB1
ENSG00000103018	chr16	69482210	69482349	140	*	3	0.576536	-0.653172	0.902873	0.171	3' UTR	16	69458498	69500167	41670	1	80777	uc002exg.1	23712	CYB5B
ENSG00000103018	chr16	69328726	69329333	608	*	7	0.278244	-0.494698	0.804254	0.563	Intron (uc002ewu.3/6645, intron 5 of 6)	16	69345287	69358946	13660	1	27183	uc002eww.3	-15954	CYB5B
ENSG00000103021	chr16	58499839	58499904	66	*	4	0.138181	-0.732764	0.842171	0.76	Intron (uc002enk.3/65009, intron 1 of 15)	16	58498726	58547523	48798	1	65009	uc010vif.2	1113	CCDC113
ENSG00000103021	chr16	57985962	57986080	119	*	3	-0.411195	-0.801617	0.839041	0.313	Intron (uc002emt.2/1258, intron 12 of 32)	16	57916244	58005020	88777	2	1258	uc002emt.2	18940	CCDC113
ENSG00000103024	chr16	1989104	1989611	508	*	4	0.617919	-0.856651	0.996363	0.137	3' UTR	16	1988234	1993294	5061	2	51734	uc021tam.1	3683	NME3
ENSG00000103024	chr16	1997549	1997870	322	*	3	-0.111845	-0.96591	0.887396	0.804	Intron (uc021tak.1/uc021tak.1, intron 1 of 1)	16	1988234	1993294	5061	2	51734	uc021tam.1	-4255	NME3
ENSG00000103034	chr16	58499839	58499904	66	*	4	-0.279851	-0.926942	0.512273	0.444	Intron (uc002enk.3/65009, intron 1 of 15)	16	58498726	58547523	48798	1	65009	uc010vif.2	1113	NDRG4
ENSG00000103037	chr16	58499839	58499904	66	*	4	-0.308944	-0.768845	0.212849	0.327	Intron (uc002enk.3/65009, intron 1 of 15)	16	58498726	58547523	48798	1	65009	uc010vif.2	1113	SETD6
ENSG00000103042	chr16	58499839	58499904	66	*	4	0.00777215	-0.761645	0.656603	0.98	Intron (uc002enk.3/65009, intron 1 of 15)	16	58498726	58547523	48798	1	65009	uc010vif.2	1113	SLC38A7
ENSG00000103043	chr16	70646477	70646595	119	*	3	0.398456	-0.252274	0.857064	0.398	Intron (uc002ezh.2/146433, intron 1 of 6)	16	70657895	70694585	36691	1	146433	uc021tkk.1	-11300	VAC14
ENSG00000103043	chr16	71028028	71028028	1	*	3	0.722615	-0.00337528	0.916793	0.068	Intron (uc031qwy.1/54768, intron 23 of 85)	16	70841287	70900232	58946	2	54768	uc010cfy.4	-127796	VAC14
ENSG00000103044	chr16	69328726	69329333	608	*	7	0.619565	-0.684696	0.738299	0.132	Intron (uc002ewu.3/6645, intron 5 of 6)	16	69345287	69358946	13660	1	27183	uc002eww.3	-15954	HAS3
ENSG00000103047	chr16	68644066	68644107	42	*	3	-0.266462	-0.910784	0.600477	0.536	Distal Intergenic	16	68678151	68732957	54807	1	1001	uc002ewf.2	-34044	TANGO6
ENSG00000103047	chr16	69328726	69329333	608	*	7	0.0188887	-0.488289	0.774277	0.975	Intron (uc002ewu.3/6645, intron 5 of 6)	16	69345287	69358946	13660	1	27183	uc002eww.3	-15954	TANGO6
ENSG00000103051	chr16	70646477	70646595	119	*	3	0.380886	-0.84043	0.934337	0.385	Intron (uc002ezh.2/146433, intron 1 of 6)	16	70657895	70694585	36691	1	146433	uc021tkk.1	-11300	COG4
ENSG00000103056	chr16	68644066	68644107	42	*	3	0.642593	-0.258559	0.961702	0.122	Distal Intergenic	16	68678151	68732957	54807	1	1001	uc002ewf.2	-34044	SMPD3
ENSG00000103067	chr16	67980435	67980525	91	*	3	-0.656753	-0.955011	0.00014026	0.159	Exon (uc010ceu.2/6560, exon 18 of 24)	16	67979667	67981338	1672	2	6560	uc010cev.1	813	ESRP2
ENSG00000103091	chr16	74741147	74741321	175	*	3	0.323018	-0.525502	0.914883	0.465	Distal Intergenic	16	74705753	74734789	29037	2	197259	uc002fdc.2	-6358	WDR59
ENSG00000103145	chr16	2787902	2788121	220	*	3	0.212509	-0.895286	0.92149	0.621	Intron (uc002crh.1/100128788, intron 4 of 5)	16	2787077	2794798	7722	2	100128788	uc002crh.1	6677	HCFC1R1
ENSG00000103145	chr16	3160065	3160356	292	*	3	-0.463641	-0.931969	0.483483	0.272	Distal Intergenic	16	3160461	3162490	2030	2	81854	uc010btd.2	2134	HCFC1R1
ENSG00000103145	chr16	2968261	2968469	209	*	3	-0.265841	-0.853147	0.373703	0.546	Intron (uc002csb.3/84256, intron 2 of 8)	16	2961980	3001209	39230	1	84256	uc002csd.3	6281	HCFC1R1
ENSG00000103174	chr16	4937910	4937926	17	*	3	0.280587	-0.581538	0.84371	0.501	Intron (uc002cyd.1/5493, intron 20 of 21)	16	4902077	4932363	30287	1	29855	uc002cyc.3	35833	NAGPA
ENSG00000103175	chr16	84527281	84527511	231	*	5	0.772649	-0.331513	0.997201	0.039	Intron (uc002fib.3/57707, intron 3 of 7)	16	84509966	84538288	28323	2	57707	uc002fib.3	10777	WFDC1
ENSG00000103184	chr16	4937910	4937926	17	*	3	0.257161	-0.602973	0.935388	0.603	Intron (uc002cyd.1/5493, intron 20 of 21)	16	4902077	4932363	30287	1	29855	uc002cyc.3	35833	SEC14L5
ENSG00000103187	chr16	84527281	84527511	231	*	5	-0.492926	-0.918192	0.209421	0.292	Intron (uc002fib.3/57707, intron 3 of 7)	16	84509966	84538288	28323	2	57707	uc002fib.3	10777	COTL1
ENSG00000103187	chr16	84806677	84806958	282	*	3	0.516692	-0.483714	0.909392	0.251	Intron (uc002fii.3/9100, intron 12 of 13)	16	84853587	84873626	20040	1	83716	uc002fik.4	-46629	COTL1
ENSG00000103194	chr16	84806677	84806958	282	*	3	0.213367	-0.478178	0.93118	0.527	Intron (uc002fii.3/9100, intron 12 of 13)	16	84853587	84873626	20040	1	83716	uc002fik.4	-46629	USP10
ENSG00000103194	chr16	84527281	84527511	231	*	5	0.202157	-0.572104	0.664037	0.547	Intron (uc002fib.3/57707, intron 3 of 7)	16	84509966	84538288	28323	2	57707	uc002fib.3	10777	USP10
ENSG00000103196	chr16	85056171	85056343	173	*	3	-0.175235	-0.846883	0.968398	0.675	Distal Intergenic	16	85061375	85127828	66454	1	9764	uc010voj.2	-5032	CRISPLD2
ENSG00000103196	chr16	84806677	84806958	282	*	3	0.314243	-0.499923	0.858047	0.476	Intron (uc002fii.3/9100, intron 12 of 13)	16	84853587	84873626	20040	1	83716	uc002fik.4	-46629	CRISPLD2
ENSG00000103196	chr16	85124156	85124441	286	*	4	0.162271	-0.75951	0.684019	0.683	3' UTR	16	85131965	85146114	14150	2	339145	uc021tlz.1	21673	CRISPLD2
ENSG00000103197	chr16	2039865	2040330	466	*	4	-0.47771	-0.961657	0.898818	0.275	Promoter (<=1kb)	16	2039946	2044276	4331	1	9143	uc002cod.3	0	TSC2
ENSG00000103197	chr16	2033150	2033177	28	*	3	-0.652308	-0.968001	0.663856	0.119	Promoter (<=1kb)	16	2034150	2037750	3601	1	2671	uc002cob.3	-973	TSC2
ENSG00000103197	chr16	1997549	1997870	322	*	3	-0.3556	-0.86699	0.921596	0.447	Intron (uc021tak.1/uc021tak.1, intron 1 of 1)	16	1988234	1993294	5061	2	51734	uc021tam.1	-4255	TSC2
ENSG00000103197	chr16	1989104	1989611	508	*	4	0.508217	-0.488367	0.855114	0.24	3' UTR	16	1988234	1993294	5061	2	51734	uc021tam.1	3683	TSC2
ENSG00000103199	chr16	4937910	4937926	17	*	3	0.816785	-0.196557	0.992638	0.013	Intron (uc002cyd.1/5493, intron 20 of 21)	16	4902077	4932363	30287	1	29855	uc002cyc.3	35833	ZNF500
ENSG00000103227	chr16	991053	991333	281	*	4	0.420647	-0.658906	0.882819	0.348	Intron (uc010bri.2/64788, intron 1 of 7)	16	903635	1020984	117350	2	64788	uc010bri.2	29651	LMF1
ENSG00000103227	chr16	1078689	1078740	52	*	4	0.0946454	-0.761953	0.797259	0.859	Distal Intergenic	16	1122756	1131454	8699	1	6755	uc021taf.1	-44016	LMF1
ENSG00000103227	chr16	782841	782963	123	*	3	0.828167	0.290912	0.939156	0.018	Promoter (<=1kb)	16	781565	782746	1182	2	64428	uc010uuq.1	-95	LMF1
ENSG00000103227	chr16	681596	681844	249	*	3	0.475725	-0.41227	0.846886	0.295	3' UTR	16	681012	684116	3105	1	117166	uc002cht.1	584	LMF1
ENSG00000103227	chr16	807211	807863	653	*	4	-0.258333	-0.884457	0.779961	0.567	Distal Intergenic	16	810765	818865	8101	1	10232	uc002cjt.1	-2902	LMF1
ENSG00000103227	chr16	976877	977604	728	*	4	0.194229	-0.539372	0.790245	0.679	Intron (uc010bri.2/64788, intron 1 of 7)	16	903635	1020984	117350	2	64788	uc010bri.2	43380	LMF1
ENSG00000103227	chr16	1083074	1083172	99	*	3	-0.315416	-0.936853	0.64079	0.5	Distal Intergenic	16	1122756	1131454	8699	1	6755	uc021taf.1	-39584	LMF1
ENSG00000103227	chr16	841260	841302	43	*	3	0.0770286	-0.630524	0.776422	0.878	5' UTR	16	838622	848074	9453	1	63922	uc010brf.3	2638	LMF1
ENSG00000103241	chr16	86343379	86343603	225	*	3	-0.0925038	-0.707276	0.903372	0.873	Distal Intergenic	16	86320037	86326995	6959	1	146513	uc021tmf.1	23342	FOXF1
ENSG00000103241	chr16	86578084	86578225	142	*	3	-0.0445477	-0.695466	1	0.933	Intron (uc002fjm.3/64779, intron 5 of 7)	16	86574326	86588354	14029	2	64779	uc002fjp.2	10129	FOXF1
ENSG00000103241	chr16	86455720	86456184	465	*	3	-0.356457	-0.99999	0.6939	0.446	Distal Intergenic	16	86365456	86379285	13830	2	732275	uc010chr.2	-76435	FOXF1
ENSG00000103241	chr16	86565186	86565583	398	*	4	-0.192705	-0.610465	0.913565	0.677	3' UTR	16	86544133	86548070	3938	1	2294	uc002fjl.3	21053	FOXF1
ENSG00000103245	chr16	841260	841302	43	*	3	-0.127525	-0.868567	0.729647	0.791	5' UTR	16	838622	848074	9453	1	63922	uc010brf.3	2638	CIAO3
ENSG00000103245	chr16	807211	807863	653	*	4	-0.313673	-0.768399	0.713508	0.48	Distal Intergenic	16	810765	818865	8101	1	10232	uc002cjt.1	-2902	CIAO3
ENSG00000103245	chr16	782841	782963	123	*	3	0.781582	-0.254384	0.975426	0.028	Promoter (<=1kb)	16	781565	782746	1182	2	64428	uc010uuq.1	-95	CIAO3
ENSG00000103245	chr16	991053	991333	281	*	4	0.225123	-0.855777	0.942724	0.629	Intron (uc010bri.2/64788, intron 1 of 7)	16	903635	1020984	117350	2	64788	uc010bri.2	29651	CIAO3
ENSG00000103245	chr16	976877	977604	728	*	4	0.0947015	-0.796198	0.801489	0.839	Intron (uc010bri.2/64788, intron 1 of 7)	16	903635	1020984	117350	2	64788	uc010bri.2	43380	CIAO3
ENSG00000103245	chr16	681596	681844	249	*	3	0.365009	-0.615651	0.91179	0.415	3' UTR	16	681012	684116	3105	1	117166	uc002cht.1	584	CIAO3
ENSG00000103248	chr16	86455720	86456184	465	*	3	-0.471311	-0.911038	0.286794	0.302	Distal Intergenic	16	86365456	86379285	13830	2	732275	uc010chr.2	-76435	MTHFSD
ENSG00000103248	chr16	86578084	86578225	142	*	3	0.38519	-0.234646	0.904766	0.411	Intron (uc002fjm.3/64779, intron 5 of 7)	16	86574326	86588354	14029	2	64779	uc002fjp.2	10129	MTHFSD
ENSG00000103248	chr16	86565186	86565583	398	*	4	0.163443	-0.518702	0.879876	0.745	3' UTR	16	86544133	86548070	3938	1	2294	uc002fjl.3	21053	MTHFSD
ENSG00000103248	chr16	86343379	86343603	225	*	3	-0.599601	-0.882702	0.568108	0.17	Distal Intergenic	16	86320037	86326995	6959	1	146513	uc021tmf.1	23342	MTHFSD
ENSG00000103253	chr16	976877	977604	728	*	4	0.376958	-0.602971	0.868448	0.363	Intron (uc010bri.2/64788, intron 1 of 7)	16	903635	1020984	117350	2	64788	uc010bri.2	43380	HAGHL
ENSG00000103253	chr16	807211	807863	653	*	4	-0.503105	-0.865521	0.533769	0.218	Distal Intergenic	16	810765	818865	8101	1	10232	uc002cjt.1	-2902	HAGHL
ENSG00000103253	chr16	841260	841302	43	*	3	-0.0270649	-0.824279	0.771179	0.947	5' UTR	16	838622	848074	9453	1	63922	uc010brf.3	2638	HAGHL
ENSG00000103253	chr16	782841	782963	123	*	3	0.636698	-0.435788	0.925563	0.106	Promoter (<=1kb)	16	781565	782746	1182	2	64428	uc010uuq.1	-95	HAGHL
ENSG00000103253	chr16	681596	681844	249	*	3	0.469657	-0.625621	0.906784	0.254	3' UTR	16	681012	684116	3105	1	117166	uc002cht.1	584	HAGHL
ENSG00000103254	chr16	782841	782963	123	*	3	0.727983	-0.0327506	0.960923	0.068	Promoter (<=1kb)	16	781565	782746	1182	2	64428	uc010uuq.1	-95	ANTKMT
ENSG00000103254	chr16	681596	681844	249	*	3	0.488252	-0.737823	0.985585	0.288	3' UTR	16	681012	684116	3105	1	117166	uc002cht.1	584	ANTKMT
ENSG00000103254	chr16	841260	841302	43	*	3	-0.14156	-0.951584	0.900375	0.798	5' UTR	16	838622	848074	9453	1	63922	uc010brf.3	2638	ANTKMT
ENSG00000103254	chr16	807211	807863	653	*	4	-0.582125	-0.974	0.300363	0.16	Distal Intergenic	16	810765	818865	8101	1	10232	uc002cjt.1	-2902	ANTKMT
ENSG00000103257	chr16	88087253	88088036	784	*	8	0.886497	-0.337728	0.990328	0.004	Intron (uc002fkp.3/54971, intron 10 of 12)	16	88003624	88110924	107301	1	54971	uc002fkr.3	83629	SLC7A5
ENSG00000103260	chr16	841260	841302	43	*	3	-0.247373	-0.870127	0.708119	0.533	5' UTR	16	838622	848074	9453	1	63922	uc010brf.3	2638	METRN
ENSG00000103260	chr16	681596	681844	249	*	3	0.0807351	-0.813679	0.745902	0.828	3' UTR	16	681012	684116	3105	1	117166	uc002cht.1	584	METRN
ENSG00000103260	chr16	807211	807863	653	*	4	-0.197546	-0.746373	0.440799	0.624	Distal Intergenic	16	810765	818865	8101	1	10232	uc002cjt.1	-2902	METRN
ENSG00000103260	chr16	782841	782963	123	*	3	0.408996	-0.433266	0.892217	0.296	Promoter (<=1kb)	16	781565	782746	1182	2	64428	uc010uuq.1	-95	METRN
ENSG00000103266	chr16	782841	782963	123	*	3	0.556871	-0.303848	0.862325	0.16	Promoter (<=1kb)	16	781565	782746	1182	2	64428	uc010uuq.1	-95	STUB1
ENSG00000103266	chr16	681596	681844	249	*	3	0.278764	-0.773501	0.904755	0.518	3' UTR	16	681012	684116	3105	1	117166	uc002cht.1	584	STUB1
ENSG00000103266	chr16	841260	841302	43	*	3	-0.329954	-0.982921	0.698062	0.445	5' UTR	16	838622	848074	9453	1	63922	uc010brf.3	2638	STUB1
ENSG00000103266	chr16	807211	807863	653	*	4	-0.273343	-0.816917	0.573452	0.505	Distal Intergenic	16	810765	818865	8101	1	10232	uc002cjt.1	-2902	STUB1
ENSG00000103269	chr16	782841	782963	123	*	3	0.329899	-0.806717	0.811177	0.471	Promoter (<=1kb)	16	781565	782746	1182	2	64428	uc010uuq.1	-95	RHBDL1
ENSG00000103269	chr16	807211	807863	653	*	4	-0.556162	-0.864103	0.496106	0.172	Distal Intergenic	16	810765	818865	8101	1	10232	uc002cjt.1	-2902	RHBDL1
ENSG00000103269	chr16	681596	681844	249	*	3	0.435863	-0.486056	0.830348	0.32	3' UTR	16	681012	684116	3105	1	117166	uc002cht.1	584	RHBDL1
ENSG00000103269	chr16	841260	841302	43	*	3	-0.108136	-0.822874	0.742189	0.837	5' UTR	16	838622	848074	9453	1	63922	uc010brf.3	2638	RHBDL1
ENSG00000103274	chr16	10940579	10941192	614	*	4	-0.047374	-0.752705	0.779125	0.908	Distal Intergenic	16	10860533	10912621	52089	2	780776	uc010buo.1	-27958	NUBP1
ENSG00000103274	chr16	10949436	10950099	664	*	3	0.250325	-0.803015	0.923392	0.539	Distal Intergenic	16	10971055	11002744	31690	1	4261	uc002dag.2	-20956	NUBP1
ENSG00000103275	chr16	1078689	1078740	52	*	4	-0.366393	-0.69114	0.334106	0.339	Distal Intergenic	16	1122756	1131454	8699	1	6755	uc021taf.1	-44016	UBE2I
ENSG00000103275	chr16	1083074	1083172	99	*	3	-0.39894	-0.823536	0.394681	0.313	Distal Intergenic	16	1122756	1131454	8699	1	6755	uc021taf.1	-39584	UBE2I
ENSG00000103313	chr16	3160065	3160356	292	*	3	0.0360309	-0.901398	0.816375	0.933	Distal Intergenic	16	3160461	3162490	2030	2	81854	uc010btd.2	2134	MEFV
ENSG00000103316	chr16	21215190	21215549	360	*	3	0.116306	-0.686438	0.881433	0.706	3' UTR	16	21208773	21223067	14295	2	7783	uc002dii.2	7518	CRYM
ENSG00000103316	chr16	21279551	21280037	487	*	3	-0.0820704	-0.896389	0.420015	0.797	Exon (uc010bwq.1/1428, exon 5 of 10)	16	21250195	21289657	39463	2	1428	uc010bwq.1	9620	CRYM
ENSG00000103319	chr16	22207790	22208229	440	*	3	-0.313706	-0.936433	0.660401	0.505	Distal Intergenic	16	22217592	22297953	80362	1	29904	uc002dkh.3	-9363	EEF2K
ENSG00000103319	chr16	22189658	22189774	117	*	3	0.472413	-0.156931	0.890946	0.297	Distal Intergenic	16	22217592	22297953	80362	1	29904	uc002dkh.3	-27818	EEF2K
ENSG00000103326	chr16	782841	782963	123	*	3	0.506773	-0.456678	0.98649	0.208	Promoter (<=1kb)	16	781565	782746	1182	2	64428	uc010uuq.1	-95	CAPN15
ENSG00000103326	chr16	681596	681844	249	*	3	0.266844	-0.917339	0.936483	0.532	3' UTR	16	681012	684116	3105	1	117166	uc002cht.1	584	CAPN15
ENSG00000103335	chr16	88994919	88995610	692	*	3	0.254177	-0.717248	0.890765	0.545	Intron (uc002fml.2/863, intron 1 of 10)	16	88941263	89007608	66346	2	863	uc002fml.2	11998	PIEZO1
ENSG00000103335	chr16	88921766	88921932	167	*	3	0.185896	-0.783927	0.740944	0.649	Promoter (<=1kb)	16	88922628	88927520	4893	1	51693	uc010cie.3	-696	PIEZO1
ENSG00000103335	chr16	88940032	88940047	16	*	3	-0.384243	-0.930801	0.640464	0.341	Distal Intergenic	16	88929748	88933068	3321	2	390748	uc010vpe.2	-6964	PIEZO1
ENSG00000103335	chr16	88707271	88707788	518	*	3	0.247584	-0.681887	0.833809	0.554	Distal Intergenic	16	88705001	88706882	1882	1	27189	uc002fla.3	2270	PIEZO1
ENSG00000103342	chr16	12147697	12147959	263	*	3	0.427834	-0.923024	0.782533	0.288	Intron (uc002dby.5/92017, intron 8 of 20)	16	12154667	12293540	138874	1	92017	uc010uyx.1	-6708	GSPT1
ENSG00000103343	chr16	3160065	3160356	292	*	3	-0.163482	-0.813948	0.667404	0.679	Distal Intergenic	16	3160461	3162490	2030	2	81854	uc010btd.2	2134	ZNF174
ENSG00000103363	chr16	2787902	2788121	220	*	3	-0.0293629	-0.857482	0.892161	0.939	Intron (uc002crh.1/100128788, intron 4 of 5)	16	2787077	2794798	7722	2	100128788	uc002crh.1	6677	ELOB
ENSG00000103363	chr16	2968261	2968469	209	*	3	-0.322401	-0.787223	0.404667	0.447	Intron (uc002csb.3/84256, intron 2 of 8)	16	2961980	3001209	39230	1	84256	uc002csd.3	6281	ELOB
ENSG00000103490	chr16	31135856	31136312	457	*	3	-0.162178	-0.825338	0.872641	0.723	Intron (uc002eax.3/84148, intron 3 of 9)	16	31138510	31142712	4203	1	84148	uc002eba.3	-2198	PYCARD
ENSG00000103496	chr16	31135856	31136312	457	*	3	0.377778	-0.878815	0.873343	0.393	Intron (uc002eax.3/84148, intron 3 of 9)	16	31138510	31142712	4203	1	84148	uc002eba.3	-2198	STX4
ENSG00000103507	chr16	31135856	31136312	457	*	3	-0.38807	-0.889205	0.666915	0.374	Intron (uc002eax.3/84148, intron 3 of 9)	16	31138510	31142712	4203	1	84148	uc002eba.3	-2198	BCKDK
ENSG00000103510	chr16	31135856	31136312	457	*	3	-0.266378	-0.927383	0.703313	0.508	Intron (uc002eax.3/84148, intron 3 of 9)	16	31138510	31142712	4203	1	84148	uc002eba.3	-2198	KAT8
ENSG00000103522	chr16	27268057	27268196	140	*	3	-0.0983827	-0.800697	0.610871	0.821	Intron (uc002doi.1/197370, intron 2 of 7)	16	27279526	27301789	22264	1	400512	uc002dok.3	-11330	IL21R
ENSG00000103540	chr16	19700481	19700724	244	*	3	0.211519	-0.611103	0.909043	0.545	Intron (uc002dgn.3/57020, intron 28 of 30)	16	19727778	19868859	141082	1	124152	uc002dgr.3	-27054	CCP110
ENSG00000103544	chr16	19700481	19700724	244	*	3	-0.760478	-0.976183	0.102889	0.021	Intron (uc002dgn.3/57020, intron 28 of 30)	16	19727778	19868859	141082	1	124152	uc002dgr.3	-27054	VPS35L
ENSG00000103549	chr16	30762957	30763091	135	*	3	0.0806703	-0.571263	0.742634	0.853	3' UTR	16	30760124	30763234	3111	1	5261	uc002dzl.1	2833	RNF40
ENSG00000103550	chr16	19700481	19700724	244	*	3	-0.354998	-0.917349	0.739771	0.417	Intron (uc002dgn.3/57020, intron 28 of 30)	16	19727778	19868859	141082	1	124152	uc002dgr.3	-27054	KNOP1
ENSG00000103591	chr15	67137918	67138078	161	*	3	-0.0845548	-0.958573	0.770551	0.859	Distal Intergenic	15	67000930	67074337	73408	1	4091	uc002aqg.3	136988	AAGAB
ENSG00000103599	chr15	67137918	67138078	161	*	3	0.474511	-0.48608	0.951789	0.258	Distal Intergenic	15	67000930	67074337	73408	1	4091	uc002aqg.3	136988	IQCH
ENSG00000103653	chr15	74726961	74726961	1	*	3	-0.527838	-0.932334	0.568168	0.163	Promoter (<=1kb)	15	74701630	74726299	24670	2	8482	uc010ull.2	-662	CSK
ENSG00000103707	chr15	65049906	65050296	391	*	4	-0.230748	-0.785269	0.817559	0.543	Intron (uc002anq.3/348093, intron 1 of 7)	15	65054586	65054714	129	2	100302184	uc021soy.1	4418	MTFMT
ENSG00000103707	chr15	65045172	65045376	205	*	3	0.103963	-0.70216	0.794076	0.787	Intron (uc002anq.3/348093, intron 1 of 7)	15	65054586	65054714	129	2	100302184	uc021soy.1	9338	MTFMT
ENSG00000103710	chr15	65045172	65045376	205	*	3	0.315685	-0.765409	0.7971	0.367	Intron (uc002anq.3/348093, intron 1 of 7)	15	65054586	65054714	129	2	100302184	uc021soy.1	9338	RASL12
ENSG00000103710	chr15	65049906	65050296	391	*	4	0.189619	-0.750429	0.85689	0.579	Intron (uc002anq.3/348093, intron 1 of 7)	15	65054586	65054714	129	2	100302184	uc021soy.1	4418	RASL12
ENSG00000103740	chr15	78339842	78340230	389	*	3	-0.470555	-0.835721	0.910071	0.333	Intron (uc002bcy.4/23102, intron 2 of 12)	15	78287327	78369994	82668	2	23102	uc002bcy.4	29764	ACSBG1
ENSG00000103740	chr15	78455930	78455930	1	*	3	-0.510096	-0.848193	0.395168	0.291	Exon (uc002bdd.3/3419, exon 7 of 11)	15	78452312	78462884	10573	1	3419	uc002bdg.3	3618	ACSBG1
ENSG00000103740	chr15	78265949	78266117	169	*	3	0.439608	-0.404139	0.88471	0.374	Distal Intergenic	15	78285575	78286567	993	2	91450	uc010umr.3	20450	ACSBG1
ENSG00000103742	chr15	65529975	65530018	44	*	3	-0.0973726	-0.583609	0.868911	0.817	Distal Intergenic	15	65488337	65503840	15504	2	8483	uc002aon.2	-26135	IGDCC4
ENSG00000103769	chr15	65529975	65530018	44	*	3	-0.251451	-0.766066	0.624896	0.507	Distal Intergenic	15	65488337	65503840	15504	2	8483	uc002aon.2	-26135	RAB11A
ENSG00000103852	chr15	99438781	99439141	361	*	3	0.643895	-0.648279	0.976611	0.076	Intron (uc010urq.2/3480, intron 3 of 10)	15	99454544	99460184	5641	1	3480	uc010urr.1	-15403	TTC23
ENSG00000103876	chr15	80159863	80159963	101	*	3	0.343178	-0.758166	0.782132	0.379	Intron (uc021srp.1/10588, intron 2 of 2)	15	80135889	80189339	53451	2	10588	uc021srp.1	29376	FAH
ENSG00000103888	chr15	81117308	81117308	1	*	3	0.464496	-0.341101	0.908817	0.221	Intron (uc002bfw.1/57214, intron 1 of 28)	15	81134319	81134414	96	2	693132	uc021ssc.1	17106	CEMIP
ENSG00000104043	chr15	50181966	50182035	70	*	3	-0.0852626	-0.640876	0.750332	0.826	Intron (uc010ber.3/79895, intron 24 of 28)	15	50187089	50194480	7392	2	79895	uc001zxv.1	12445	ATP8B4
ENSG00000104047	chr15	49428593	49428968	376	*	3	0.31715	-0.755077	0.962678	0.452	Intron (uc001zxf.3/9318, intron 6 of 12)	15	49417471	49447854	30384	2	9318	uc001zxf.3	18886	DTWD1
ENSG00000104064	chr15	50181966	50182035	70	*	3	0.256256	-0.719692	0.958309	0.64	Intron (uc010ber.3/79895, intron 24 of 28)	15	50187089	50194480	7392	2	79895	uc001zxv.1	12445	GABPB1
ENSG00000104081	chr15	40279936	40280349	414	*	3	0.252175	-0.554374	0.820222	0.476	Exon (uc001zkm.1/440275, exon 15 of 39)	15	40283367	40327797	44431	1	440275	uc001zkn.1	-3018	BMF
ENSG00000104081	chr15	40251973	40252226	254	*	3	0.142068	-0.637544	0.711436	0.691	Intron (uc001zkl.3/440275, intron 6 of 10)	15	40247821	40327797	79977	1	440275	uc010bbj.1	4152	BMF
ENSG00000104081	chr15	39976409	39977013	605	*	5	-0.194513	-0.733335	0.664646	0.611	Intron (uc001zki.3/161835, intron 10 of 11)	15	39880801	39889668	8868	1	7057	uc010bbi.3	95608	BMF
ENSG00000104177	chr15	48400325	48400624	300	*	3	0.904335	0.209268	0.995646	0.006	Distal Intergenic	15	48413169	48416873	3705	1	283652	uc001zwd.3	-12545	MYEF2
ENSG00000104219	chr8	17002415	17002612	198	*	3	-0.120366	-0.70124	0.797308	0.774	Distal Intergenic	8	17013836	17080241	66406	1	51201	uc003wxe.3	-11224	ZDHHC2
ENSG00000104221	chr8	37940114	37940213	100	*	3	-0.42805	-0.903114	0.586423	0.236	Distal Intergenic	8	37963011	37997598	34588	1	9070	uc003xkt.5	-22798	BRF2
ENSG00000104221	chr8	37897642	37898037	396	*	3	-0.0221778	-0.503349	0.655941	0.946	Intron (uc003xks.3/1978, intron 1 of 2)	8	37888020	37917883	29864	1	1978	uc003xks.3	9622	BRF2
ENSG00000104228	chr8	27324069	27324296	228	*	3	0.187143	-0.880095	0.828657	0.663	Intron (uc010lur.3/1135, intron 5 of 6)	8	27317278	27336813	19536	2	1135	uc010lur.3	12517	TRIM35
ENSG00000104290	chr8	28415119	28415577	459	*	3	0.460705	-0.31188	0.91466	0.2	Intron (uc003xgx.3/7976, intron 7 of 7)	8	28362633	28362699	67	2	100422903	uc022ati.1	-52420	FZD3
ENSG00000104313	chr8	71356970	71357508	539	*	3	0.821232	0.449426	0.985513	0.016	Distal Intergenic	8	71024267	71316020	291754	2	10499	uc003xyn.1	-40950	EYA1
ENSG00000104321	chr8	72005115	72005610	496	*	5	-0.258126	-0.867526	0.534281	0.531	Distal Intergenic	8	72109668	72268979	159312	2	2138	uc003xyr.4	263369	TRPA1
ENSG00000104321	chr8	71845592	71845860	269	*	3	-0.334877	-0.986957	0.503608	0.428	Distal Intergenic	8	71581600	71648177	66578	1	389668	uc010lze.3	263992	TRPA1
ENSG00000104321	chr8	71842234	71842817	584	*	4	0.079111	-0.829496	0.896066	0.85	Distal Intergenic	8	71581600	71648177	66578	1	389668	uc010lze.3	260634	TRPA1
ENSG00000104356	chr8	98167923	98168512	590	*	5	-0.554862	-0.856244	0.516092	0.187	Distal Intergenic	8	98285714	98290176	4463	2	85453	uc003yhy.3	121664	POP1
ENSG00000104361	chr8	98167923	98168512	590	*	5	0.270771	-0.802763	0.982279	0.481	Distal Intergenic	8	98285714	98290176	4463	2	85453	uc003yhy.3	121664	NIPAL2
ENSG00000104365	chr8	42542560	42542621	62	*	3	0.189041	-0.810188	0.930356	0.66	Distal Intergenic	8	42552562	42592209	39648	1	1142	uc003xpi.1	-9941	IKBKB
ENSG00000104375	chr8	98949785	98950119	335	*	3	-0.351079	-0.976432	0.87774	0.423	Intron (uc003yib.1/4147, intron 3 of 7)	8	98943181	99045887	102707	1	4147	uc010mbi.1	6604	STK3
ENSG00000104375	chr8	98167923	98168512	590	*	5	0.0790646	-0.826646	0.917433	0.864	Distal Intergenic	8	98285714	98290176	4463	2	85453	uc003yhy.3	121664	STK3
ENSG00000104375	chr8	98949148	98949540	393	*	3	-0.384744	-0.970323	0.734308	0.368	Intron (uc003yib.1/4147, intron 3 of 7)	8	98943181	99045887	102707	1	4147	uc010mbi.1	5967	STK3
ENSG00000104388	chr8	60413923	60414284	362	*	3	0.765821	-0.725427	0.987346	0.044	Distal Intergenic	8	59717977	60031767	313791	2	9760	uc003xtw.1	-382156	RAB2A
ENSG00000104415	chr8	133294862	133295485	624	*	4	-0.70201	-0.869453	0.921997	0.042	Intron (uc003yti.3/3786, intron 1 of 14)	8	133133105	133459509	326405	2	3786	uc003yti.3	164024	CCN4
ENSG00000104415	chr8	133076274	133076455	182	*	3	0.571234	-0.180781	0.87325	0.144	Exon (uc003yth.2/10086, exon 7 of 7)	8	133036467	133071627	35161	2	729330	uc011lix.1	-4647	CCN4
ENSG00000104415	chr8	133191029	133191096	68	*	3	-0.374185	-0.515487	0.995217	0.377	Intron (uc003yti.3/3786, intron 4 of 14)	8	133073733	133117512	43780	2	10086	uc011liy.1	-73517	CCN4
ENSG00000104415	chr8	133407092	133407438	347	*	3	-0.506933	-0.708372	0.743827	0.211	Intron (uc003yti.3/3786, intron 1 of 14)	8	133133105	133459509	326405	2	3786	uc003yti.3	52071	CCN4
ENSG00000104419	chr8	133076274	133076455	182	*	3	0.450851	-0.221952	0.959859	0.221	Exon (uc003yth.2/10086, exon 7 of 7)	8	133036467	133071627	35161	2	729330	uc011lix.1	-4647	NDRG1
ENSG00000104419	chr8	133191029	133191096	68	*	3	-0.592598	-0.966196	0.865869	0.093	Intron (uc003yti.3/3786, intron 4 of 14)	8	133073733	133117512	43780	2	10086	uc011liy.1	-73517	NDRG1
ENSG00000104419	chr8	133294862	133295485	624	*	4	-0.31642	-0.899696	0.553601	0.433	Intron (uc003yti.3/3786, intron 1 of 14)	8	133133105	133459509	326405	2	3786	uc003yti.3	164024	NDRG1
ENSG00000104419	chr8	133407092	133407438	347	*	3	-0.36054	-0.949208	0.917167	0.336	Intron (uc003yti.3/3786, intron 1 of 14)	8	133133105	133459509	326405	2	3786	uc003yti.3	52071	NDRG1
ENSG00000104450	chr8	100003953	100004053	101	*	3	0.339185	-0.588761	0.934031	0.415	Distal Intergenic	8	100025494	100133987	108494	1	157680	uc003yis.3	-21441	SPAG1
ENSG00000104450	chr8	100336131	100336519	389	*	8	0.468312	-0.680846	0.857862	0.23	Intron (uc003yiu.1/157680, intron 19 of 28)	8	100148893	100523740	374848	1	157680	uc003yix.1	187238	SPAG1
ENSG00000104472	chr8	140589818	140590217	400	*	3	-0.308549	-0.855474	0.521392	0.508	Distal Intergenic	8	140613082	140631342	18261	2	51305	uc003yve.1	41125	CHRAC1
ENSG00000104472	chr8	140578019	140578143	125	*	3	0.0676352	-0.652732	0.754205	0.887	Distal Intergenic	8	140613082	140631342	18261	2	51305	uc003yve.1	53199	CHRAC1
ENSG00000104517	chr8	102383038	102383397	360	*	3	0.306122	-0.774437	0.966802	0.509	Intron (uc010mbs.1/uc010mbs.1, intron 3 of 3)	8	102381121	102381823	703	1	83955	uc003ykc.1	1917	UBR5
ENSG00000104518	chr8	143355144	143355371	228	*	4	-0.669006	-0.921318	0.241903	0.096	Intron (uc003ywj.3/203062, intron 11 of 12)	8	143279717	143290364	10648	1	619434	uc011ljt.2	75427	GSDMD
ENSG00000104518	chr8	143494434	143494924	491	*	3	-0.560059	-0.945108	0.290629	0.169	Distal Intergenic	8	143351846	143484543	132698	2	203062	uc003ywl.4	-9891	GSDMD
ENSG00000104522	chr8	143494434	143494924	491	*	3	-0.28148	-0.805829	0.667438	0.565	Distal Intergenic	8	143351846	143484543	132698	2	203062	uc003ywl.4	-9891	GFUS
ENSG00000104524	chr8	143494434	143494924	491	*	3	-0.432816	-0.974436	0.601146	0.286	Distal Intergenic	8	143351846	143484543	132698	2	203062	uc003ywl.4	-9891	PYCR3
ENSG00000104524	chr8	143355144	143355371	228	*	4	-0.369002	-0.821383	0.763529	0.364	Intron (uc003ywj.3/203062, intron 11 of 12)	8	143279717	143290364	10648	1	619434	uc011ljt.2	75427	PYCR3
ENSG00000104529	chr8	143355144	143355371	228	*	4	-0.366409	-0.875965	0.481402	0.357	Intron (uc003ywj.3/203062, intron 11 of 12)	8	143279717	143290364	10648	1	619434	uc011ljt.2	75427	EEF1D
ENSG00000104529	chr8	143494434	143494924	491	*	3	-0.178713	-0.84917	0.830164	0.674	Distal Intergenic	8	143351846	143484543	132698	2	203062	uc003ywl.4	-9891	EEF1D
ENSG00000104611	chr8	19603424	19603557	134	*	3	-0.345453	-0.855735	0.402946	0.312	Intron (uc011kyp.2/55790, intron 1 of 8)	8	19261672	19615382	353711	2	55790	uc011kyp.2	11825	SH2D4A
ENSG00000104613	chr8	19682699	19682761	63	*	4	0.412869	-0.301639	0.907594	0.29	Intron (uc003wzj.3/55174, intron 8 of 16)	8	19674918	19709586	34669	1	55174	uc022asn.1	7781	INTS10
ENSG00000104613	chr8	19678377	19678733	357	*	3	0.605847	0.140212	0.884159	0.11	Intron (uc003wzj.3/55174, intron 4 of 16)	8	19674918	19709586	34669	1	55174	uc022asn.1	3459	INTS10
ENSG00000104613	chr8	19603424	19603557	134	*	3	-0.523843	-0.829789	0.275095	0.181	Intron (uc011kyp.2/55790, intron 1 of 8)	8	19261672	19615382	353711	2	55790	uc011kyp.2	11825	INTS10
ENSG00000104635	chr8	22275361	22275419	59	*	3	-0.0394255	-0.971215	0.773514	0.928	Intron (uc003xbp.4/23516, intron 8 of 8)	8	22298483	22380326	81844	1	5533	uc003xbr.2	-23064	SLC39A14
ENSG00000104643	chr8	11067123	11067248	126	*	3	0.26763	-0.822931	0.855273	0.547	Distal Intergenic	8	10753657	11058875	305219	2	286046	uc003wtk.1	-8248	MTMR9
ENSG00000104643	chr8	11061740	11062345	606	*	3	-0.51117	-0.909934	0.42558	0.207	Distal Intergenic	8	10753657	11058875	305219	2	286046	uc003wtk.1	-2865	MTMR9
ENSG00000104660	chr8	29875003	29875089	87	*	5	-0.361142	-0.809894	0.807364	0.374	Distal Intergenic	8	29814788	29814864	77	2	100422876	uc022atl.1	-60139	LEPROTL1
ENSG00000104660	chr8	30387194	30387629	436	*	3	-0.00815222	-0.843831	0.839222	0.985	Intron (uc011lba.1/11030, intron 5 of 5)	8	30335315	30429734	94420	1	11030	uc003xif.1	51879	LEPROTL1
ENSG00000104671	chr8	30387194	30387629	436	*	3	0.00932946	-0.927201	0.976126	0.982	Intron (uc011lba.1/11030, intron 5 of 5)	8	30335315	30429734	94420	1	11030	uc003xif.1	51879	DCTN6
ENSG00000104679	chr8	23304649	23304870	222	*	3	-0.519505	-0.914968	0.189712	0.276	Intron (uc011kzu.1/9583, intron 4 of 12)	8	23301355	23306452	5098	2	9583	uc011kzw.1	1582	R3HCC1
ENSG00000104679	chr8	23541347	23541554	208	*	4	0.148588	-0.470945	0.927724	0.747	Promoter (<=1kb)	8	23536206	23540450	4245	2	4824	uc011kzx.2	-897	R3HCC1
ENSG00000104679	chr8	23538860	23539374	515	*	3	0.286218	-0.366888	0.826601	0.567	Exon (uc031tao.1/4824, exon 3 of 3)	8	23536206	23540402	4197	2	4824	uc031tao.1	1028	R3HCC1
ENSG00000104679	chr8	23346441	23346611	171	*	3	-0.355526	-0.8748	0.293315	0.473	Distal Intergenic	8	23291606	23315244	23639	2	9583	uc011kzv.1	-31197	R3HCC1
ENSG00000104689	chr8	23304649	23304870	222	*	3	-0.321425	-0.869345	0.609675	0.399	Intron (uc011kzu.1/9583, intron 4 of 12)	8	23301355	23306452	5098	2	9583	uc011kzw.1	1582	TNFRSF10A
ENSG00000104689	chr8	22995768	22995838	71	*	3	0.016059	-0.735985	0.716	0.965	Exon (uc003xcz.2/8793, exon 8 of 9)	8	22993101	23021543	28443	2	8793	uc003xcz.2	25705	TNFRSF10A
ENSG00000104689	chr8	23346441	23346611	171	*	3	-0.116452	-0.960166	0.962139	0.776	Distal Intergenic	8	23291606	23315244	23639	2	9583	uc011kzv.1	-31197	TNFRSF10A
ENSG00000104714	chr8	978459	978725	267	*	3	-0.0360411	-0.816496	0.683611	0.93	Intron (uc003wpj.2/619343, intron 3 of 3)	8	833198	982931	149734	1	619343	uc003wpk.3	145261	ERICH1
ENSG00000104714	chr8	681115	681541	427	*	3	0.0854785	-0.610847	0.70539	0.854	Promoter (<=1kb)	8	614200	681226	67027	2	157697	uc003wph.3	0	ERICH1
ENSG00000104714	chr8	649963	650488	526	*	5	-0.121838	-0.728823	0.780011	0.766	Intron (uc003wph.3/157697, intron 2 of 5)	8	615992	624047	8056	2	157697	uc003wpi.3	-25916	ERICH1
ENSG00000104723	chr8	15236177	15236605	429	*	3	0.557392	-0.891699	0.986883	0.235	Distal Intergenic	8	13947373	15095792	1148420	2	137868	uc003wwq.3	-140385	TUSC3
ENSG00000104728	chr8	1764839	1764846	8	*	3	-0.0634691	-0.83618	0.698239	0.863	Promoter (<=1kb)	8	1765397	1765473	77	1	693181	uc022aqo.1	-551	ARHGEF10
ENSG00000104728	chr8	1817146	1817192	47	*	3	-0.309929	-0.70838	0.598181	0.394	Intron (uc003wpq.1/9639, intron 7 of 22)	8	1824217	1875670	51454	1	9639	uc003wpv.3	-7025	ARHGEF10
ENSG00000104728	chr8	1838041	1838571	531	*	4	0.0607005	-0.833231	0.568501	0.844	Intron (uc003wpq.1/9639, intron 12 of 22)	8	1830801	1906807	76007	1	9639	uc010lre.3	7240	ARHGEF10
ENSG00000104738	chr8	47763350	47763531	182	*	4	-0.382213	-0.910344	0.747675	0.372	Intron (uc010lxr.1/497634, intron 8 of 8)	8	47752508	47767407	14900	1	497634	uc003xqb.1	10842	MCM4
ENSG00000104774	chr19	12766032	12766374	343	*	4	0.531219	-0.617901	0.790265	0.252	Intron (uc002mub.2/4125, intron 14 of 23)	19	12757322	12777591	20270	2	4125	uc002mub.2	11217	MAN2B1
ENSG00000104783	chr19	43828075	43828159	85	*	3	-0.448666	-0.922485	0.698987	0.318	Distal Intergenic	19	43853208	43853700	493	1	23574	uc010xwn.1	-25049	KCNN4
ENSG00000104783	chr19	43535323	43535603	281	*	3	-0.606337	-0.892318	0.43501	0.155	Intron (uc010xwk.2/5675, intron 1 of 3)	19	43511809	43530631	18823	2	5680	uc002ovp.1	-4692	KCNN4
ENSG00000104814	chr19	38617889	38618032	144	*	3	-0.185173	-0.961677	0.509603	0.715	Intron (uc002ohk.3/23094, intron 9 of 21)	19	38701649	38714890	13242	2	8193	uc002ohl.3	96858	MAP4K1
ENSG00000104814	chr19	38395470	38396149	680	*	5	0.0836044	-0.739787	0.761408	0.884	Intron (uc002ohj.2/83889, intron 1 of 5)	19	38375472	38397317	21846	2	83889	uc002ohj.2	1168	MAP4K1
ENSG00000104823	chr19	38617889	38618032	144	*	3	-0.482696	-0.927363	0.819909	0.231	Intron (uc002ohk.3/23094, intron 9 of 21)	19	38701649	38714890	13242	2	8193	uc002ohl.3	96858	ECH1
ENSG00000104824	chr19	38617889	38618032	144	*	3	-0.552624	-0.864655	0.722492	0.173	Intron (uc002ohk.3/23094, intron 9 of 21)	19	38701649	38714890	13242	2	8193	uc002ohl.3	96858	HNRNPL
ENSG00000104833	chr19	6744463	6745706	1244	*	4	-0.281261	-0.445763	0.303298	0.393	Exon (uc010dux.2/9322, exon 8 of 14)	19	6739707	6751529	11823	1	9322	uc010duy.3	4756	TUBB4A
ENSG00000104833	chr19	6502729	6502752	24	*	3	-0.239015	-0.587888	0.523306	0.501	Promoter (<=1kb)	19	6494330	6502330	8001	2	10382	uc002mfg.1	-399	TUBB4A
ENSG00000104833	chr19	6710647	6711081	435	*	3	-0.0145958	-0.98517	0.596165	0.97	Exon (uc002mfm.3/718, exon 12 of 41)	19	6677846	6720662	42817	2	718	uc002mfm.3	9581	TUBB4A
ENSG00000104853	chr19	44757244	44757747	504	*	5	-0.185635	-0.839755	0.604326	0.641	Intron (uc002oyx.1/9310, intron 3 of 4)	19	44764033	44779470	15438	1	353355	uc002oyy.2	-6286	CLPTM1
ENSG00000104856	chr19	44757244	44757747	504	*	5	0.0715741	-0.694692	0.533803	0.891	Intron (uc002oyx.1/9310, intron 3 of 4)	19	44764033	44779470	15438	1	353355	uc002oyy.2	-6286	RELB
ENSG00000104870	chr19	49388013	49388346	334	*	3	0.4471	-0.627597	0.929838	0.332	Intron (uc002pkz.2/7288, intron 9 of 12)	19	49375649	49379319	3671	1	23645	uc002pky.4	12364	FCGRT
ENSG00000104870	chr19	49489751	49489900	150	*	3	0.387391	-0.747445	0.851374	0.402	Intron (uc002plp.3/2997, intron 3 of 15)	19	49471382	49496610	25229	2	2997	uc002plp.3	6710	FCGRT
ENSG00000104870	chr19	49432636	49433017	382	*	3	0.353508	-0.451647	0.930196	0.458	Distal Intergenic	19	49436939	49448226	11288	1	27294	uc002ple.1	-3922	FCGRT
ENSG00000104870	chr19	49433623	49433919	297	*	3	0.281517	-0.54489	0.865657	0.566	Distal Intergenic	19	49436939	49448226	11288	1	27294	uc002ple.1	-3020	FCGRT
ENSG00000104872	chr19	49433623	49433919	297	*	3	0.518679	-0.32887	0.872242	0.226	Distal Intergenic	19	49436939	49448226	11288	1	27294	uc002ple.1	-3020	PIH1D1
ENSG00000104872	chr19	49432636	49433017	382	*	3	0.634996	-0.239317	0.965998	0.111	Distal Intergenic	19	49436939	49448226	11288	1	27294	uc002ple.1	-3922	PIH1D1
ENSG00000104872	chr19	49388013	49388346	334	*	3	0.437982	-0.655949	0.936429	0.331	Intron (uc002pkz.2/7288, intron 9 of 12)	19	49375649	49379319	3671	1	23645	uc002pky.4	12364	PIH1D1
ENSG00000104872	chr19	49489751	49489900	150	*	3	0.443613	-0.928084	0.855259	0.32	Intron (uc002plp.3/2997, intron 3 of 15)	19	49471382	49496610	25229	2	2997	uc002plp.3	6710	PIH1D1
ENSG00000104881	chr19	45641522	45641623	102	*	3	0.0758928	-0.720089	0.729168	0.855	Intron (uc021uvs.1/284352, intron 1 of 12)	19	45653008	45663408	10401	2	284353	uc010xxi.2	21785	PPP1R13L
ENSG00000104885	chr19	2041956	2041986	31	*	3	0.162931	-0.863919	0.959147	0.709	Promoter (<=1kb)	19	2037470	2042079	4610	2	2872	uc002luq.1	93	DOT1L
ENSG00000104885	chr19	2095467	2095644	178	*	3	-0.530648	-0.956353	0.864297	0.198	Intron (uc002luv.3/126308, intron 1 of 4)	19	2071035	2096269	25235	2	126308	uc002luv.3	625	DOT1L
ENSG00000104886	chr19	2095467	2095644	178	*	3	-0.347385	-0.962261	0.75005	0.428	Intron (uc002luv.3/126308, intron 1 of 4)	19	2071035	2096269	25235	2	126308	uc002luv.3	625	PLEKHJ1
ENSG00000104886	chr19	2041956	2041986	31	*	3	-0.343966	-0.964065	0.800627	0.435	Promoter (<=1kb)	19	2037470	2042079	4610	2	2872	uc002luq.1	93	PLEKHJ1
ENSG00000104888	chr19	49432636	49433017	382	*	3	0.233153	-0.362975	0.716219	0.497	Distal Intergenic	19	49436939	49448226	11288	1	27294	uc002ple.1	-3922	SLC17A7
ENSG00000104888	chr19	49388013	49388346	334	*	3	-0.199974	-0.814413	0.746366	0.56	Intron (uc002pkz.2/7288, intron 9 of 12)	19	49375649	49379319	3671	1	23645	uc002pky.4	12364	SLC17A7
ENSG00000104888	chr19	49433623	49433919	297	*	3	0.275187	-0.654171	0.729132	0.435	Distal Intergenic	19	49436939	49448226	11288	1	27294	uc002ple.1	-3020	SLC17A7
ENSG00000104888	chr19	49489751	49489900	150	*	3	-0.00193362	-0.865557	0.668304	0.997	Intron (uc002plp.3/2997, intron 3 of 15)	19	49471382	49496610	25229	2	2997	uc002plp.3	6710	SLC17A7
ENSG00000104889	chr19	12766032	12766374	343	*	4	0.709239	-0.232101	0.953996	0.062	Intron (uc002mub.2/4125, intron 14 of 23)	19	12757322	12777591	20270	2	4125	uc002mub.2	11217	RNASEH2A
ENSG00000104889	chr19	13013159	13014356	1198	*	10	-0.437306	-0.964118	0.845803	0.29	Intron (uc002mvr.2/256126, intron 3 of 5)	19	13001943	13010813	8871	1	2639	uc010xmu.3	11216	RNASEH2A
ENSG00000104889	chr19	13001469	13001635	167	*	3	-0.382934	-0.917769	0.237426	0.376	Promoter (<=1kb)	19	13001943	13008291	6349	1	2639	uc010xms.3	-308	RNASEH2A
ENSG00000104889	chr19	13012006	13012589	584	*	4	-0.363765	-0.948521	0.454922	0.384	Intron (uc002mvr.2/256126, intron 3 of 5)	19	13001943	13010813	8871	1	2639	uc010xmu.3	10063	RNASEH2A
ENSG00000104897	chr19	2095467	2095644	178	*	3	-0.216049	-0.870236	0.686206	0.633	Intron (uc002luv.3/126308, intron 1 of 4)	19	2071035	2096269	25235	2	126308	uc002luv.3	625	SF3A2
ENSG00000104897	chr19	2041956	2041986	31	*	3	-0.593628	-0.954026	0.810731	0.126	Promoter (<=1kb)	19	2037470	2042079	4610	2	2872	uc002luq.1	93	SF3A2
ENSG00000104899	chr19	2095467	2095644	178	*	3	0.328004	-0.469271	0.855913	0.436	Intron (uc002luv.3/126308, intron 1 of 4)	19	2071035	2096269	25235	2	126308	uc002luv.3	625	AMH
ENSG00000104899	chr19	2041956	2041986	31	*	3	-0.622566	-0.900371	0.25887	0.089	Promoter (<=1kb)	19	2037470	2042079	4610	2	2872	uc002luq.1	93	AMH
ENSG00000104901	chr19	49432636	49433017	382	*	3	0.0885982	-0.823018	0.857233	0.8	Distal Intergenic	19	49436939	49448226	11288	1	27294	uc002ple.1	-3922	DKKL1
ENSG00000104901	chr19	49388013	49388346	334	*	3	-0.463449	-0.868419	0.201527	0.16	Intron (uc002pkz.2/7288, intron 9 of 12)	19	49375649	49379319	3671	1	23645	uc002pky.4	12364	DKKL1
ENSG00000104901	chr19	49433623	49433919	297	*	3	0.1321	-0.90248	0.862406	0.699	Distal Intergenic	19	49436939	49448226	11288	1	27294	uc002ple.1	-3020	DKKL1
ENSG00000104901	chr19	49489751	49489900	150	*	3	-0.276926	-0.709015	0.467806	0.415	Intron (uc002plp.3/2997, intron 3 of 15)	19	49471382	49496610	25229	2	2997	uc002plp.3	6710	DKKL1
ENSG00000104903	chr19	13001469	13001635	167	*	3	-0.059402	-0.935107	0.757518	0.871	Promoter (<=1kb)	19	13001943	13008291	6349	1	2639	uc010xms.3	-308	LYL1
ENSG00000104903	chr19	13012006	13012589	584	*	4	0.0657049	-0.902633	0.745617	0.854	Intron (uc002mvr.2/256126, intron 3 of 5)	19	13001943	13010813	8871	1	2639	uc010xmu.3	10063	LYL1
ENSG00000104903	chr19	13097179	13097752	574	*	3	0.241308	-0.425724	0.923599	0.537	Distal Intergenic	19	13106584	13209610	103027	1	4784	uc002mwd.3	-8832	LYL1
ENSG00000104903	chr19	13013159	13014356	1198	*	10	0.241711	-0.449739	0.921099	0.545	Intron (uc002mvr.2/256126, intron 3 of 5)	19	13001943	13010813	8871	1	2639	uc010xmu.3	11216	LYL1
ENSG00000104904	chr19	2095467	2095644	178	*	3	-0.347051	-0.949768	0.783306	0.411	Intron (uc002luv.3/126308, intron 1 of 4)	19	2071035	2096269	25235	2	126308	uc002luv.3	625	OAZ1
ENSG00000104904	chr19	2041956	2041986	31	*	3	-0.3749	-0.923014	0.873219	0.369	Promoter (<=1kb)	19	2037470	2042079	4610	2	2872	uc002luq.1	93	OAZ1
ENSG00000104907	chr19	13001469	13001635	167	*	3	-0.415309	-0.992029	0.581391	0.293	Promoter (<=1kb)	19	13001943	13008291	6349	1	2639	uc010xms.3	-308	TRMT1
ENSG00000104907	chr19	13013159	13014356	1198	*	10	-0.631563	-0.954821	0.902364	0.082	Intron (uc002mvr.2/256126, intron 3 of 5)	19	13001943	13010813	8871	1	2639	uc010xmu.3	11216	TRMT1
ENSG00000104907	chr19	13012006	13012589	584	*	4	-0.398571	-0.95912	0.722619	0.326	Intron (uc002mvr.2/256126, intron 3 of 5)	19	13001943	13010813	8871	1	2639	uc010xmu.3	10063	TRMT1
ENSG00000104907	chr19	13097179	13097752	574	*	3	0.243323	-0.933511	0.977364	0.552	Distal Intergenic	19	13106584	13209610	103027	1	4784	uc002mwd.3	-8832	TRMT1
ENSG00000104915	chr19	13013159	13014356	1198	*	10	-0.417665	-0.887026	0.952195	0.316	Intron (uc002mvr.2/256126, intron 3 of 5)	19	13001943	13010813	8871	1	2639	uc010xmu.3	11216	STX10
ENSG00000104915	chr19	13012006	13012589	584	*	4	-0.144856	-0.871615	0.754258	0.731	Intron (uc002mvr.2/256126, intron 3 of 5)	19	13001943	13010813	8871	1	2639	uc010xmu.3	10063	STX10
ENSG00000104915	chr19	13097179	13097752	574	*	3	0.17383	-0.951485	0.893497	0.709	Distal Intergenic	19	13106584	13209610	103027	1	4784	uc002mwd.3	-8832	STX10
ENSG00000104915	chr19	13001469	13001635	167	*	3	-0.0536623	-0.90051	0.871781	0.899	Promoter (<=1kb)	19	13001943	13008291	6349	1	2639	uc010xms.3	-308	STX10
ENSG00000104936	chr19	45641522	45641623	102	*	3	-0.446831	-0.816377	0.487771	0.386	Intron (uc021uvs.1/284352, intron 1 of 12)	19	45653008	45663408	10401	2	284353	uc010xxi.2	21785	DMPK
ENSG00000104936	chr19	45940543	45940759	217	*	3	0.641857	-0.0419908	0.924792	0.173	Intron (uc002pbu.2/2067, intron 1 of 8)	19	45910591	45927177	16587	2	2067	uc002pbt.2	-13366	DMPK
ENSG00000104936	chr19	45781725	45781749	25	*	3	0.756703	-0.210585	0.966833	0.079	Intron (uc002paz.2/57787, intron 2 of 3)	19	45767942	45791810	23869	1	57787	uc002pbc.1	13783	DMPK
ENSG00000104967	chr19	45940543	45940759	217	*	3	0.280113	-0.633388	0.737693	0.498	Intron (uc002pbu.2/2067, intron 1 of 8)	19	45910591	45927177	16587	2	2067	uc002pbt.2	-13366	NOVA2
ENSG00000104967	chr19	45781725	45781749	25	*	3	-0.272408	-0.785416	0.278116	0.516	Intron (uc002paz.2/57787, intron 2 of 3)	19	45767942	45791810	23869	1	57787	uc002pbc.1	13783	NOVA2
ENSG00000104969	chr19	2525292	2525636	345	*	4	-0.489765	-0.967244	0.683819	0.229	Intron (uc002lwd.2/2788, intron 3 of 4)	19	2476354	2477249	896	1	4616	uc002lwc.1	48938	SGTA
ENSG00000104983	chr19	45940543	45940759	217	*	3	0.207613	-0.590151	0.791109	0.649	Intron (uc002pbu.2/2067, intron 1 of 8)	19	45910591	45927177	16587	2	2067	uc002pbt.2	-13366	CCDC61
ENSG00000104983	chr19	45781725	45781749	25	*	3	0.0372031	-0.898114	0.836575	0.938	Intron (uc002paz.2/57787, intron 2 of 3)	19	45767942	45791810	23869	1	57787	uc002pbc.1	13783	CCDC61
ENSG00000105048	chr19	54947362	54947713	352	*	4	-0.472419	-0.932412	0.448258	0.331	3' UTR	19	54960065	54973196	13132	1	114823	uc002qfw.2	-12352	TNNT1
ENSG00000105048	chr19	55069670	55070146	477	*	3	0.265376	-0.664867	0.810654	0.614	Distal Intergenic	19	55084482	55099027	14546	1	11027	uc010ern.3	-14336	TNNT1
ENSG00000105058	chr19	16067281	16067289	9	*	3	-0.00734782	-0.904941	0.774997	0.985	Distal Intergenic	19	16059818	16060768	951	1	126541	uc010xov.2	7463	FAM32A
ENSG00000105063	chr19	55486413	55486714	302	*	3	0.204467	-0.93862	0.790244	0.562	Intron (uc021vbq.1/55655, intron 3 of 12)	19	55477711	55512510	34800	1	55655	uc010yfp.2	8702	PPP6R1
[truncated: 11,030 more rows]
